# Supplementary material for: Yeast TLDc domain proteins regulate assembly state and subcellular localization of the V-ATPase
Source: EMBO J. 2024 Apr 8;43(9):9. doi: 10.1038/s44318-024-00097-2 (PMC11066047; doi:10.1038/s44318-024-00097-2)
Supplement: Supplementary file 5 — Dataset EV1 [file 44318_2024_97_MOESM5_ESM.xlsx]

## Sheet: 5dfz_structure_mapping_distance
Dataset EV 2: List containing the distances measured for all cross-links mapped onto high-resolution structures and for the HADDOCK-generated model of Rtc5 bound to the V-ATPase.
PDB ID Protein A	Chain ID Protein A	Residue Protein A	PDB ID Protein B*	Chain ID Protein B	Residue Protein B	C⍺-C⍺ Distance (Å)		* Protein name provided for the AF2 model of Rtc5
7ZU0	B	146	7ZU0	B	149	5.60917
7ZU0	D	321	7ZU0	D	8	9.1418
7ZU0	A	425	7ZU0	C	800	11.5944
7ZU0	B	504	7ZU0	D	246	13.5443
7ZU0	C	800	7ZU0	F	960	13.8214
7ZU0	D	314	7ZU0	D	382	14.2148
7ZU0	A	395	7ZU0	A	425	14.3256
7ZU0	B	670	7ZU0	B	690	14.3513
7ZU0	B	680	7ZU0	D	458	14.5434
7ZU0	D	452	7ZU0	D	458	14.6139
7ZU0	B	645	7ZU0	B	670	16.1055
7ZU0	A	745	7ZU0	C	660	16.2254
7ZU0	A	425	7ZU0	C	803	17.1381
7ZU0	A	745	7ZU0	C	579	17.9446
7ZU0	B	430	7ZU0	C	831	18.3573
7ZU0	A	395	7ZU0	C	800	18.6751
7ZU0	B	524	7ZU0	D	246	18.9638
7ZU0	A	388	7ZU0	C	800	19.5683
7ZU0	A	520	7ZU0	C	730	20.7458
7ZU0	A	108	7ZU0	D	509	70.0574
5DFZ	C	549	5DFZ	C	552	7.24787
5DFZ	B	205	5DFZ	B	250	8.42439
5DFZ	D	219	5DFZ	D	228	11.2708
5DFZ	C	289	5DFZ	C	329	12.0429
5DFZ	B	1019	5DFZ	B	1041	13.7426
5DFZ	B	1015	5DFZ	B	1019	13.8382
5DFZ	A	189	5DFZ	D	194	14.0442
5DFZ	D	213	5DFZ	D	228	14.642
5DFZ	C	145	5DFZ	C	161	14.6998
5DFZ	D	213	5DFZ	D	226	14.8461
5DFZ	D	272	5DFZ	D	282	15.4341
5DFZ	B	284	5DFZ	B	294	15.7962
5DFZ	D	202	5DFZ	D	213	15.9871
5DFZ	B	1184	5DFZ	D	282	16.8587
5DFZ	D	226	5DFZ	D	237	16.8687
5DFZ	C	289	5DFZ	C	298	19.8916
5DFZ	A	228	5DFZ	B	762	20.4788
5DFZ	A	228	5DFZ	B	865	26.0039
5DFZ	B	1184	5DFZ	C	161	30.356
5DFZ	B	211	5DFZ	B	60	31.7997
5DFZ	B	1015	5DFZ	B	1050	35.1653
5DFZ	B	43	5DFZ	C	302	38.4463
5DFZ	A	235	5DFZ	D	282	41.1706
5DFZ	B	205	5DFZ	C	785	46.4693
5DFZ	B	1015	5DFZ	B	1180	50.0137
5DFZ	B	205	5DFZ	C	654	57.2083
7P3Y	A	269	7P3Y	A	273	6.55145
7P3Y	B	125	7P3Y	B	160	10.7608
7P3Y	A	343	7P3Y	A	370	11.8275
7P3Y	A	472	7P3Y	A	483	16.9764
7P3Y	B	16	7P3Y	B	185	46.0791
6JWP	A	254	6JWP	A	261	10.7744
6JWP	F	254	6JWP	F	261	10.9995
6JWP	F	251	6JWP	F	259	13.8237
6JWP	A	251	6JWP	A	259	13.9824
6JWP	J	18	6JWP	J	7	17.7224
6JWP	E	18	6JWP	E	7	17.7428
8ADL	J	686	8ADL	G	718	13.4723
8ADL	O	718	8ADL	B	686	13.4978
8ADL	O	686	8ADL	B	718	14.6843
8ADL	J	718	8ADL	G	686	14.7162
8ADL	G	686	8ADL	G	718	24.6154
8ADL	O	686	8ADL	O	718	24.6285
8ADL	J	686	8ADL	J	718	24.9109
8ADL	B	686	8ADL	B	718	24.9211
8ADL	E	212	8ADL	G	327	19.8574
8ADL	M	212	8ADL	O	327	19.8608
8ADL	J	327	8ADL	L	212	19.9725
8ADL	B	327	8ADL	D	212	19.9833
8ADL	J	327	8ADL	L	236	14.0392
8ADL	B	327	8ADL	D	236	14.0458
8ADL	M	236	8ADL	O	327	14.0701
8ADL	E	236	8ADL	G	327	14.0705
8ADL	U	591	8ADL	U	605	12.7101
8ADL	V	591	8ADL	V	605	12.8085
8ADL	W	383	8ADL	C	189	16.7008
8ADL	Q	189	8ADL	X	383	16.7067
8ADL	Q	198	8ADL	X	383	18.8991
8ADL	W	383	8ADL	C	198	19.0883
8ADL	W	392	8ADL	C	189	9.08619
8ADL	Q	189	8ADL	X	392	9.201
8ADL	F	100	8ADL	F	82	6.75146
8ADL	N	100	8ADL	N	82	6.75611
8ADL	M	100	8ADL	M	82	6.87343
8ADL	E	100	8ADL	E	82	6.87999
8ADL	L	100	8ADL	L	82	6.97654
8ADL	D	100	8ADL	D	82	6.97661
8ADL	C	772	8ADL	H	31	15.4489
8ADL	P	31	8ADL	Q	772	15.459
8ADL	P	249	8ADL	P	288	9.3705
8ADL	H	249	8ADL	H	288	9.38036
8ADL	O	658	8ADL	O	686	11.4965
8ADL	G	658	8ADL	G	686	11.5154
8ADL	J	658	8ADL	J	686	12.1991
8ADL	B	658	8ADL	B	686	12.2091
8ADL	O	658	8ADL	B	686	33.2017
8ADL	J	686	8ADL	G	658	33.216
8ADL	J	658	8ADL	G	686	33.4835
8ADL	O	686	8ADL	B	658	33.4977
8ADL	V	584	8ADL	V	591	10.4803
8ADL	U	584	8ADL	U	591	10.4957
8ADL	U	584	8ADL	U	616	9.86462
8ADL	V	584	8ADL	V	616	9.86514
8ADL	X	1556	8ADL	X	383	22.3858
8ADL	W	1556	8ADL	W	383	22.412
8ADL	W	548	8ADL	W	551	8.29098
8ADL	X	548	8ADL	X	551	8.31817
8ADL	L	108	8ADL	L	79	6.4142
8ADL	D	108	8ADL	D	79	6.41461
8ADL	N	108	8ADL	N	79	6.52252
8ADL	F	108	8ADL	F	79	6.5277
8ADL	E	108	8ADL	E	79	6.61115
8ADL	M	108	8ADL	M	79	6.61512
8ADL	A	699	8ADL	F	332	21.0633
8ADL	N	332	8ADL	I	699	21.0835
7PQH	F	1613	7PQH	F	1713	15.8379
7PQH	E	1613	7PQH	E	1713	16.3629
7PQH	H	2116	7PQH	H	2124	8.8811
7PQH	F	2116	7PQH	F	2124	8.9313
7PQH	E	2116	7PQH	E	2124	8.98351
7PQH	K	2116	7PQH	K	2124	9.10092
7PQH	B	59	7PQH	B	625	18.2973
7PQH	A	59	7PQH	A	625	18.5949
7PQH	G	59	7PQH	G	625	19.0026
7PQH	J	59	7PQH	J	625	19.0214
7PQH	G	130	7PQH	G	146	9.51049
7PQH	B	130	7PQH	B	146	9.70456
7PQH	A	130	7PQH	A	146	9.78165
7PQH	J	130	7PQH	J	146	9.80812
7PQH	B	146	7PQH	B	168	17.4169
7PQH	J	146	7PQH	J	168	17.4248
7PQH	A	146	7PQH	A	168	17.5024
7PQH	G	146	7PQH	G	168	17.6235
7PQH	J	168	7PQH	B	146	28.3439
7PQH	A	146	7PQH	G	168	28.5002
7PQH	J	146	7PQH	B	168	28.7442
7PQH	A	168	7PQH	G	146	29.1091
7PQH	B	157	7PQH	B	168	16.6225
7PQH	A	157	7PQH	A	168	17.1821
7PQH	G	157	7PQH	G	168	17.4526
7PQH	J	157	7PQH	J	168	17.4627
7PQH	J	168	7PQH	B	157	27.3937
7PQH	A	157	7PQH	G	168	27.9356
7PQH	A	168	7PQH	G	157	28.3715
7PQH	J	157	7PQH	B	168	28.4115
7FDA	B	2674	Rtc5_AF2-model	A	331	22.685
7FDA	B	2683	Rtc5_AF2-model	A	331	31.3384
7FDA	B	3231	Rtc5_AF2-model	A	373	14.9524
7FDA	B	3247	Rtc5_AF2-model	A	371	33.9244
7FDA	B	3247	Rtc5_AF2-model	A	373	31.8195
7FDA	B	4463	Rtc5_AF2-model	A	311	30.0112
7FDA	B	3098	Rtc5_AF2-model	A	358	26.1713
7FDA	B	3247	Rtc5_AF2-model	A	358	27.9816
7FDA	B	2683	Rtc5_AF2-model	A	320	28.2927
7FDA	B	3134	Rtc5_AF2-model	A	331	29.7779
7FDA	B	8218	Rtc5_AF2-model	A	121	45.0641
7FDA	B	4773	Rtc5_AF2-model	A	126	23.3968
7FDA	B	3121	Rtc5_AF2-model	A	404	29.794
7FDA	B	4242	Rtc5_AF2-model	A	404	19.8551
7FDA	B	4657	Rtc5_AF2-model	A	425	86.363
7FDA	B	3222	Rtc5_AF2-model	A	446	29.0981
