# Supplementary material for: Yeast TLDc domain proteins regulate assembly state and subcellular localization of the V-ATPase
Source: EMBO J. 2024 Apr 8;43(9):9. doi: 10.1038/s44318-024-00097-2 (PMC11066047; doi:10.1038/s44318-024-00097-2)
Supplement: Supplementary file 6 — Dataset EV2 [file 44318_2024_97_MOESM6_ESM.xlsx]

## Sheet: Fig EV2 B and C_Fig 5D_A S3 A
Dataset EV 3: Excel file containing the protein group files for all SILAC-based mass spectrometry experiments
In each tab, it is indicated the Figure in which the experiment is shown. When there is more than one experiment, we indicate the name of the corresponding columns.
Figure EV2 B		TEF-Oxr1
Figure EV2 C		TEF-Rtc5
Figure 5D		dOxr1-2
Appendix Figure S3 A		dOxr1-1
Protein IDs	Majority protein IDs	Peptide counts (all)	Peptide counts (razor+unique)	Peptide counts (unique)	Protein names	Gene names	Fasta headers	Number of proteins	Peptides	Razor + unique peptides	Unique peptides	Peptides dOxr1-1	Peptides dOxr1-2	Peptides TEF-Oxr1	Peptides TEF-Rtc5	Razor + unique peptides dOxr1-1	Razor + unique peptides dOxr1-2	Razor + unique peptides TEF-Oxr1	Razor + unique peptides TEF-Rtc5	Unique peptides dOxr1-1	Unique peptides dOxr1-2	Unique peptides TEF-Oxr1	Unique peptides TEF-Rtc5	Sequence coverage [%]	Unique + razor sequence coverage [%]	Unique sequence coverage [%]	Mol. weight [kDa]	Sequence length	Sequence lengths	Q-value	Score	Ratio H/L	Ratio H/L normalized	Ratio H/L variability [%]	Ratio H/L count	Ratio H/L iso-count	Ratio H/L type	Ratio H/L dOxr1-1	Ratio H/L dOxr1-2	Ratio H/L TEF-Oxr1	Ratio H/L TEF-Rtc5	Ratio H/L normalized dOxr1-1	Ratio H/L normalized dOxr1-2	Ratio H/L normalized TEF-Oxr1	Ratio H/L normalized TEF-Rtc5	Ratio H/L variability [%] dOxr1-1	Ratio H/L variability [%] dOxr1-2	Ratio H/L variability [%] TEF-Oxr1	Ratio H/L variability [%] TEF-Rtc5
A5Z2X5	A5Z2X5	1	1	1	UPF0495 protein YPR010C-A	YPR010C-A	sp|A5Z2X5|YP010_YEAST UPF0495 protein YPR010C-A OS=Saccharomyces cerevisiae (strain ATCC 204508 / S288c) GN=YPR010C-A PE=3 SV=1	1	1	1	1	0	1	0	0	0	1	0	0	0	1	0	0	33.3	33.3	33.3	7.9021	72	72	0	14.312	NaN	NaN	NaN	1	0	Median	NaN	NaN	NaN	NaN	NaN	NaN	NaN	NaN	NaN	NaN	NaN	NaN
CON__P02533;CON__P08779;CON__Q9Z2K1;CON__Q3ZAW8	CON__P02533;CON__P08779	3;2;1;1	3;2;1;1	1;1;1;1			;	4	3	3	1	0	1	2	2	0	1	2	2	0	0	1	1	5.9	5.9	2.3	51.621	472	472;473;469;474	0	7.0845	NaN	NaN	NaN	0	0	Median	NaN	NaN	NaN	NaN	NaN	NaN	NaN	NaN	NaN	NaN	NaN	NaN
CON__P02666	CON__P02666	1	1	1				1	1	1	1	0	0	1	0	0	0	1	0	0	0	1	0	3.3	3.3	3.3	23.583	209	209	0.0037037	1.8329	NaN	NaN	NaN	0	0	Median	NaN	NaN	NaN	NaN	NaN	NaN	NaN	NaN	NaN	NaN	NaN	NaN
CON__P02769;CON__P02768-1	CON__P02769;CON__P02768-1	2;1	2;1	2;1			;	2	2	2	2	1	1	0	0	1	1	0	0	1	1	0	0	3	3	3	69.293	607	607;609	0	4.355	NaN	NaN	NaN	0	0	Median	NaN	NaN	NaN	NaN	NaN	NaN	NaN	NaN	NaN	NaN	NaN	NaN
CON__P04264;CON__ENSEMBL:ENSBTAP00000038253	CON__P04264	10;1	10;1	10;1				2	10	10	10	2	9	4	6	2	9	4	6	2	9	4	6	17.5	17.5	17.5	66.017	644	644;606	0	77.457	NaN	NaN	NaN	0	0	Median	NaN	NaN	NaN	NaN	NaN	NaN	NaN	NaN	NaN	NaN	NaN	NaN
CON__P13645;CON__Q7Z3Y7;CON__P02535-1	CON__P13645	7;1;1	7;1;1	7;1;1				3	7	7	7	1	6	5	6	1	6	5	6	1	6	5	6	17.4	17.4	17.4	59.51	593	593;486;570	0	155.6	NaN	NaN	NaN	0	0	Median	NaN	NaN	NaN	NaN	NaN	NaN	NaN	NaN	NaN	NaN	NaN	NaN
CON__P13647;CON__P48668;CON__P04259;CON__P02538;CON__P05787;CON__Q9H552;CON__Q8VED5;CON__Q5XKE5;CON__Q6IFZ6;CON__Q922U2;CON__Q5XQN5;CON__H-INV:HIT000016045;CON__H-INV:HIT000292931	CON__P13647;CON__P48668;CON__P04259;CON__P02538;CON__P05787;CON__Q9H552;CON__Q8VED5;CON__Q5XKE5;CON__Q6IFZ6;CON__Q922U2;CON__Q5XQN5	4;3;3;3;2;2;2;2;2;2;2;1;1	3;2;2;2;1;1;1;1;1;1;1;1;1	3;2;2;2;1;1;1;1;1;1;1;1;1			;;;;;;;;;;	13	4	3	3	0	3	2	2	0	2	1	1	0	2	1	1	6.1	4.9	4.9	62.378	590	590;564;564;564;483;499;531;535;572;580;601;99;443	0	5.9902	NaN	NaN	NaN	1	0	Median	NaN	NaN	NaN	NaN	NaN	NaN	NaN	NaN	NaN	NaN	NaN	NaN
CON__P20930	CON__P20930	2	2	2				1	2	2	2	0	1	1	0	0	1	1	0	0	1	1	0	0.5	0.5	0.5	435.16	4061	4061	0	6.9546	NaN	NaN	NaN	0	0	Median	NaN	NaN	NaN	NaN	NaN	NaN	NaN	NaN	NaN	NaN	NaN	NaN
CON__P35527	CON__P35527	10	10	10				1	10	10	10	3	9	9	9	3	9	9	9	3	9	9	9	24.7	24.7	24.7	62.129	623	623	0	319.44	NaN	NaN	NaN	0	0	Median	NaN	NaN	NaN	NaN	NaN	NaN	NaN	NaN	NaN	NaN	NaN	NaN
CON__P35908v2;CON__P35908;CON__P12035;CON__Q01546;CON__Q3TTY5	CON__P35908v2;CON__P35908	8;8;2;2;2	8;8;2;2;2	7;7;1;1;1			;	5	8	8	7	0	6	6	4	0	6	6	4	0	5	5	3	14.7	14.7	13.6	65.432	639	639;645;629;638;707	0	36.894	NaN	NaN	NaN	0	0	Median	NaN	NaN	NaN	NaN	NaN	NaN	NaN	NaN	NaN	NaN	NaN	NaN
D6VTK4	D6VTK4	3	3	3	Pheromone alpha factor receptor	STE2	sp|D6VTK4|STE2_YEAST Pheromone alpha factor receptor OS=Saccharomyces cerevisiae (strain ATCC 204508 / S288c) GN=STE2 PE=1 SV=2	1	3	3	3	2	3	2	1	2	3	2	1	2	3	2	1	11.8	11.8	11.8	47.848	431	431	0	25.757	0.93505	1.0446	30.504	6	0	Leave out requantified	0.80799	NaN	1.2774	NaN	0.90251	NaN	1.5974	NaN	20.673	NaN	1.4217	NaN
O13297	O13297	2	2	2	mRNA-capping enzyme subunit beta	CET1	sp|O13297|CET1_YEAST mRNA-capping enzyme subunit beta OS=Saccharomyces cerevisiae (strain ATCC 204508 / S288c) GN=CET1 PE=1 SV=2	1	2	2	2	1	1	0	0	1	1	0	0	1	1	0	0	4.6	4.6	4.6	61.849	549	549	0	4.7461	NaN	NaN	NaN	1	0	Median	NaN	NaN	NaN	NaN	NaN	NaN	NaN	NaN	NaN	NaN	NaN	NaN
O13563	O13563	1	1	1	26S proteasome regulatory subunit RPN13	RPN13	sp|O13563|RPN13_YEAST 26S proteasome regulatory subunit RPN13 OS=Saccharomyces cerevisiae (strain ATCC 204508 / S288c) GN=RPN13 PE=1 SV=1	1	1	1	1	1	0	1	1	1	0	1	1	1	0	1	1	8.3	8.3	8.3	17.902	156	156	0.0019333	2.2892	NaN	NaN	NaN	0	0	Median	NaN	NaN	NaN	NaN	NaN	NaN	NaN	NaN	NaN	NaN	NaN	NaN
O14455	O14455	3	3	2	60S ribosomal protein L36-B	RPL36B	sp|O14455|RL36B_YEAST 60S ribosomal protein L36-B OS=Saccharomyces cerevisiae (strain ATCC 204508 / S288c) GN=RPL36B PE=1 SV=3	1	3	3	2	3	3	3	2	3	3	3	2	2	2	2	1	19	19	10	11.135	100	100	0	10.803	0.85776	0.95647	9.9271	15	0	Leave out requantified	0.80507	0.99525	0.9131	0.85776	0.90552	0.86821	1.1514	0.97777	7.7413	6.6559	10.413	2.9829
O14467	O14467	3	3	3	Multiprotein-bridging factor 1	MBF1	sp|O14467|MBF1_YEAST Multiprotein-bridging factor 1 OS=Saccharomyces cerevisiae (strain ATCC 204508 / S288c) GN=MBF1 PE=1 SV=2	1	3	3	3	3	3	3	3	3	3	3	3	3	3	3	3	29.1	29.1	29.1	16.403	151	151	0	27.681	0.89167	0.93877	7.3469	17	0	Leave out requantified	0.84051	0.94594	0.92152	0.80568	0.9459	0.84434	1.1682	0.90925	4.8501	9.8192	5.8579	9.3321
O43137	O43137	3	3	3	Uncharacterized protein YBR085C-A	YBR085C-A	sp|O43137|YB085_YEAST Uncharacterized protein YBR085C-A OS=Saccharomyces cerevisiae (strain ATCC 204508 / S288c) GN=YBR085C-A PE=1 SV=1	1	3	3	3	0	3	0	1	0	3	0	1	0	3	0	1	34.1	34.1	34.1	9.4044	85	85	0	16.873	1.0893	0.95744	9.8904	3	0	Plateau	NaN	1.0873	NaN	NaN	NaN	0.95744	NaN	NaN	NaN	6.2984	NaN	NaN
P0CX58;P0CX57;O74302;Q12470;Q04706;Q04215;Q12266	P0CX58;P0CX57;O74302;Q12470;Q04706	9;9;9;8;7;2;1	1;1;1;1;1;0;0	0;0;0;0;0;0;0	Transposon Ty1-PR1 Gag polyprotein;Capsid protein;Gag-p4;Transposon Ty1-A Gag polyprotein;Capsid protein;Gag-p4;Transposon Ty1-DR4 Gag polyprotein;Capsid protein;Gag-p4;Transposon Ty1-NL2 Gag polyprotein;Capsid protein;Gag-p4;Transposon Ty1-ML1 Gag polyprotein;Capsid protein;Gag-p4	TY1A-PR1;TY1A-A;TY1A-DR4;TY1A-NL2;TY1A-ML1	sp|P0CX58|YP12A_YEAST Transposon Ty1-PR1 Gag polyprotein OS=Saccharomyces cerevisiae (strain ATCC 204508 / S288c) GN=TY1A-PR1 PE=2 SV=1;sp|P0CX57|YA11A_YEAST Transposon Ty1-A Gag polyprotein OS=Saccharomyces cerevisiae (strain ATCC 204508 / S288c) GN=TY1A-	7	9	1	0	9	8	9	8	1	1	1	1	0	0	0	0	33	2.3	0	49.072	440	440;440;440;440;440;440;440	0.00097991	2.4978	NaN	NaN	NaN	0	0	Median	NaN	NaN	NaN	NaN	NaN	NaN	NaN	NaN	NaN	NaN	NaN	NaN
O94742	O94742	1	1	1	26S proteasome complex subunit SEM1	SEM1	sp|O94742|SEM1_YEAST 26S proteasome complex subunit SEM1 OS=Saccharomyces cerevisiae (strain ATCC 204508 / S288c) GN=SEM1 PE=1 SV=1	1	1	1	1	1	1	1	1	1	1	1	1	1	1	1	1	7.9	7.9	7.9	10.386	89	89	0.0059524	1.7107	0.97073	0.92739	20.895	4	0	Median	NaN	NaN	NaN	NaN	NaN	NaN	NaN	NaN	NaN	NaN	NaN	NaN
P00044	P00044	1	1	1	Cytochrome c iso-1	CYC1	sp|P00044|CYC1_YEAST Cytochrome c iso-1 OS=Saccharomyces cerevisiae (strain ATCC 204508 / S288c) GN=CYC1 PE=1 SV=2	1	1	1	1	1	0	1	0	1	0	1	0	1	0	1	0	9.2	9.2	9.2	12.182	109	109	0.0059172	1.6145	1.1588	1.3557	64.97	2	0	Median	NaN	NaN	NaN	NaN	NaN	NaN	NaN	NaN	NaN	NaN	NaN	NaN
P00045	P00045	1	1	1	Cytochrome c iso-2	CYC7	sp|P00045|CYC7_YEAST Cytochrome c iso-2 OS=Saccharomyces cerevisiae (strain ATCC 204508 / S288c) GN=CYC7 PE=1 SV=1	1	1	1	1	1	0	1	1	1	0	1	1	1	0	1	1	9.7	9.7	9.7	12.532	113	113	0.0014591	2.4026	NaN	NaN	NaN	0	0	Median	NaN	NaN	NaN	NaN	NaN	NaN	NaN	NaN	NaN	NaN	NaN	NaN
P00128	P00128	2	2	2	Cytochrome b-c1 complex subunit 7	QCR7	sp|P00128|QCR7_YEAST Cytochrome b-c1 complex subunit 7 OS=Saccharomyces cerevisiae (strain ATCC 204508 / S288c) GN=QCR7 PE=1 SV=2	1	2	2	2	2	2	2	2	2	2	2	2	2	2	2	2	25.2	25.2	25.2	14.565	127	127	0	46.502	1.1098	1.1168	1.5587	12	0	Leave out requantified	1.9503	1.1444	0.61868	1.1245	2.198	0.99597	0.78083	1.2713	4.8759	3.4208	6.4957	1.0558
P00175	P00175	2	2	2	Cytochrome b2, mitochondrial	CYB2	sp|P00175|CYB2_YEAST Cytochrome b2, mitochondrial OS=Saccharomyces cerevisiae (strain ATCC 204508 / S288c) GN=CYB2 PE=1 SV=1	1	2	2	2	0	2	1	0	0	2	1	0	0	2	1	0	4.6	4.6	4.6	65.539	591	591	0	10.127	NaN	NaN	NaN	1	0	Median	NaN	NaN	NaN	NaN	NaN	NaN	NaN	NaN	NaN	NaN	NaN	NaN
P00330;P00331	P00330	9;2	8;2	8;2	Alcohol dehydrogenase 1	ADH1	sp|P00330|ADH1_YEAST Alcohol dehydrogenase 1 OS=Saccharomyces cerevisiae (strain ATCC 204508 / S288c) GN=ADH1 PE=1 SV=5	2	9	8	8	6	8	7	6	5	7	6	5	5	7	6	5	30.2	24.1	24.1	36.849	348	348;348	0	117.32	1.1251	1.2308	13.405	33	0	Leave out requantified	0.91099	1.4409	1.2845	0.98057	1.0026	1.2637	1.6243	1.1131	11.544	2.0254	9.7278	8.4656
P00358	P00358	16	4	3	Glyceraldehyde-3-phosphate dehydrogenase 2	TDH2	sp|P00358|G3P2_YEAST Glyceraldehyde-3-phosphate dehydrogenase 2 OS=Saccharomyces cerevisiae (strain ATCC 204508 / S288c) GN=TDH2 PE=1 SV=3	1	16	4	3	14	15	13	13	3	4	3	3	2	3	2	2	66	26.8	19.6	35.846	332	332	0	145.85	0.98191	0.99863	16.36	30	0	Leave out requantified	0.71215	1.1814	0.9904	0.77812	0.77783	1.0312	1.2553	0.89006	14.127	13.203	10.609	13.522
P00359	P00359	17	17	5	Glyceraldehyde-3-phosphate dehydrogenase 3	TDH3	sp|P00359|G3P3_YEAST Glyceraldehyde-3-phosphate dehydrogenase 3 OS=Saccharomyces cerevisiae (strain ATCC 204508 / S288c) GN=TDH3 PE=1 SV=3	1	17	17	5	16	16	15	15	16	16	15	15	5	5	5	5	68.4	68.4	29.2	35.746	332	332	0	323.31	0.97464	0.97904	6.1754	225	0	Leave out requantified	0.78433	1.1812	0.99095	0.77124	0.89309	1.0456	1.2278	0.87132	7.4121	4.9064	8.0193	7.4258
P00360	P00360	15	10	10	Glyceraldehyde-3-phosphate dehydrogenase 1	TDH1	sp|P00360|G3P1_YEAST Glyceraldehyde-3-phosphate dehydrogenase 1 OS=Saccharomyces cerevisiae (strain ATCC 204508 / S288c) GN=TDH1 PE=1 SV=3	1	15	10	10	11	14	11	12	7	9	7	8	7	9	7	8	71.1	47.6	47.6	35.75	332	332	0	99.706	0.97771	0.85184	27.584	17	0	Leave out requantified	0.44738	0.99251	0.62382	0.53828	0.49733	0.8727	0.79	0.60982	6.7351	7.0948	7.1501	49.626
P00401	P00401	1	1	1	Cytochrome c oxidase subunit 1	COX1	sp|P00401|COX1_YEAST Cytochrome c oxidase subunit 1 OS=Saccharomyces cerevisiae (strain ATCC 204508 / S288c) GN=COX1 PE=3 SV=2	1	1	1	1	0	0	1	1	0	0	1	1	0	0	1	1	3.2	3.2	3.2	58.797	534	534	0	12.415	NaN	NaN	NaN	1	0	Median	NaN	NaN	NaN	NaN	NaN	NaN	NaN	NaN	NaN	NaN	NaN	NaN
P00410	P00410	1	1	1	Cytochrome c oxidase subunit 2	COX2	sp|P00410|COX2_YEAST Cytochrome c oxidase subunit 2 OS=Saccharomyces cerevisiae (strain ATCC 204508 / S288c) GN=COX2 PE=1 SV=1	1	1	1	1	1	1	1	1	1	1	1	1	1	1	1	1	3.2	3.2	3.2	28.567	251	251	0.0019259	2.261	NaN	NaN	NaN	0	0	Median	NaN	NaN	NaN	NaN	NaN	NaN	NaN	NaN	NaN	NaN	NaN	NaN
P00424	P00424	2	1	1	Cytochrome c oxidase polypeptide 5A, mitochondrial	COX5A	sp|P00424|COX5A_YEAST Cytochrome c oxidase polypeptide 5A, mitochondrial OS=Saccharomyces cerevisiae (strain ATCC 204508 / S288c) GN=COX5A PE=1 SV=1	1	2	1	1	1	2	2	2	0	1	1	1	0	1	1	1	16.3	7.2	7.2	17.14	153	153	0	5.046	NaN	NaN	NaN	0	0	Median	NaN	NaN	NaN	NaN	NaN	NaN	NaN	NaN	NaN	NaN	NaN	NaN
P00425	P00425	3	3	2	Cytochrome c oxidase polypeptide 5B, mitochondrial	COX5B	sp|P00425|COX5B_YEAST Cytochrome c oxidase polypeptide 5B, mitochondrial OS=Saccharomyces cerevisiae (strain ATCC 204508 / S288c) GN=COX5B PE=1 SV=3	1	3	3	2	3	3	3	3	3	3	3	3	2	2	2	2	27.2	27.2	17.9	17.197	151	151	0	26.917	1.1301	1.1166	10.377	14	0	Leave out requantified	1.6653	1.1207	0.67366	1.095	1.8385	0.99052	0.84491	1.213	0.6876	7.8049	7.5315	3.0202
P00427	P00427	5	5	5	Cytochrome c oxidase subunit 6, mitochondrial	COX6	sp|P00427|COX6_YEAST Cytochrome c oxidase subunit 6, mitochondrial OS=Saccharomyces cerevisiae (strain ATCC 204508 / S288c) GN=COX6 PE=1 SV=1	1	5	5	5	5	4	5	5	5	4	5	5	5	4	5	5	45.9	45.9	45.9	17.341	148	148	0	65.115	1.108	1.0633	9.8093	27	0	Leave out requantified	1.8566	1.1265	0.67607	1.0757	2.0449	0.99884	0.86155	1.2257	8.7563	2.2139	7.4805	8.4987
P00431	P00431	12	12	12	Cytochrome c peroxidase, mitochondrial	CCP1	sp|P00431|CCPR_YEAST Cytochrome c peroxidase, mitochondrial OS=Saccharomyces cerevisiae (strain ATCC 204508 / S288c) GN=CCP1 PE=1 SV=2	1	12	12	12	11	8	10	11	11	8	10	11	11	8	10	11	44.9	44.9	44.9	40.352	361	361	0	138.5	1.0936	1.1058	11.383	47	0	Leave out requantified	1.7405	1.2092	0.69591	1.0859	1.9175	1.0668	0.87104	1.2425	7.9994	11.7	7.2418	9.6503
P00445	P00445	5	5	5	Superoxide dismutase [Cu-Zn]	SOD1	sp|P00445|SODC_YEAST Superoxide dismutase [Cu-Zn] OS=Saccharomyces cerevisiae (strain ATCC 204508 / S288c) GN=SOD1 PE=1 SV=2	1	5	5	5	5	5	4	4	5	5	4	4	5	5	4	4	55.2	55.2	55.2	15.854	154	154	0	47.121	0.90484	0.99287	11.222	23	0	Leave out requantified	0.95683	1.1262	0.78507	0.85258	1.0587	0.98604	0.99195	0.97595	14.275	12.938	1.517	2.2832
P00447	P00447	11	11	11	Superoxide dismutase [Mn], mitochondrial	SOD2	sp|P00447|SODM_YEAST Superoxide dismutase [Mn], mitochondrial OS=Saccharomyces cerevisiae (strain ATCC 204508 / S288c) GN=SOD2 PE=1 SV=1	1	11	11	11	10	9	10	10	10	9	10	10	10	9	10	10	74.7	74.7	74.7	25.774	233	233	0	183.47	1.2243	1.1638	15.9	49	0	Leave out requantified	1.9786	1.2164	0.72617	1.2334	2.1816	1.0695	0.91463	1.4101	12.383	2.516	6.6171	7.1047
P00549	P00549	13	13	13	Pyruvate kinase 1	CDC19	sp|P00549|KPYK1_YEAST Pyruvate kinase 1 OS=Saccharomyces cerevisiae (strain ATCC 204508 / S288c) GN=CDC19 PE=1 SV=2	1	13	13	13	8	13	7	6	8	13	7	6	8	13	7	6	36	36	36	54.544	500	500	0	323.31	0.99393	1.0116	13.475	46	0	Leave out requantified	0.72026	1.1891	1.0318	0.69817	0.79378	1.0492	1.3274	0.80139	14.21	9.3554	10.138	13.688
P00560	P00560	19	19	19	Phosphoglycerate kinase	PGK1	sp|P00560|PGK_YEAST Phosphoglycerate kinase OS=Saccharomyces cerevisiae (strain ATCC 204508 / S288c) GN=PGK1 PE=1 SV=2	1	19	19	19	17	18	18	16	17	18	18	16	17	18	18	16	53.6	53.6	53.6	44.738	416	416	0	323.31	0.95332	1.0237	5.4893	90	0	Leave out requantified	0.91015	1.1536	0.98569	0.8043	1.0445	1.0098	1.2436	0.92024	7.4654	9.005	5.434	4.9959
P00729	P00729	13	13	13	Carboxypeptidase Y	PRC1	sp|P00729|CBPY_YEAST Carboxypeptidase Y OS=Saccharomyces cerevisiae (strain ATCC 204508 / S288c) GN=PRC1 PE=1 SV=1	1	13	13	13	12	12	12	11	12	12	12	11	12	12	12	11	36.3	36.3	36.3	59.801	532	532	0	323.31	0.77419	0.86999	24.328	68	0	Leave out requantified	0.69063	0.96541	0.76309	0.76925	0.78311	0.8619	0.95471	0.83099	39.846	25.703	11.464	24.669
P00815	P00815	12	12	12	Histidine biosynthesis trifunctional protein;Phosphoribosyl-AMP cyclohydrolase;Phosphoribosyl-ATP pyrophosphohydrolase;Histidinol dehydrogenase	HIS4	sp|P00815|HIS2_YEAST Histidine biosynthesis trifunctional protein OS=Saccharomyces cerevisiae (strain ATCC 204508 / S288c) GN=HIS4 PE=1 SV=3	1	12	12	12	3	11	3	1	3	11	3	1	3	11	3	1	17.8	17.8	17.8	87.72	799	799	0	61.904	0.96253	0.8601	13.11	12	0	Leave out requantified	NaN	0.97929	NaN	NaN	NaN	0.8601	NaN	NaN	NaN	13.29	NaN	NaN
P00817	P00817	13	13	13	Inorganic pyrophosphatase	IPP1	sp|P00817|IPYR_YEAST Inorganic pyrophosphatase OS=Saccharomyces cerevisiae (strain ATCC 204508 / S288c) GN=IPP1 PE=1 SV=4	1	13	13	13	11	12	12	11	11	12	12	11	11	12	12	11	52.6	52.6	52.6	32.299	287	287	0	323.31	0.93857	0.99473	3.6556	47	0	Leave out requantified	0.80965	1.169	0.95575	0.85478	0.91805	1.0301	1.2216	0.96317	6.5291	14.065	7.3124	9.7935
P00830	P00830	13	13	13	ATP synthase subunit beta, mitochondrial	ATP2	sp|P00830|ATPB_YEAST ATP synthase subunit beta, mitochondrial OS=Saccharomyces cerevisiae (strain ATCC 204508 / S288c) GN=ATP2 PE=1 SV=2	1	13	13	13	12	13	12	12	12	13	12	12	12	13	12	12	40.9	40.9	40.9	54.793	511	511	0	315.21	1.1807	1.1072	9.1045	101	0	Leave out requantified	1.9132	1.1835	0.73676	1.188	2.1565	1.0368	0.90247	1.3478	15.155	5.4839	9.1265	8.8905
P00890;REV__P38280	P00890	13;1	13;1	12;1	Citrate synthase, mitochondrial	CIT1	sp|P00890|CISY1_YEAST Citrate synthase, mitochondrial OS=Saccharomyces cerevisiae (strain ATCC 204508 / S288c) GN=CIT1 PE=1 SV=2	2	13	13	12	11	12	10	9	11	12	10	9	10	11	9	8	38.2	38.2	34	53.359	479	479;609	0	209.69	1.22	1.1575	23.459	50	0	Leave out requantified	2.0273	1.2306	0.67358	1.2121	2.3181	1.0806	0.85338	1.3851	44.901	12.82	6.6671	16.94
P00899	P00899	1	1	1	Anthranilate synthase component 1	TRP2	sp|P00899|TRPE_YEAST Anthranilate synthase component 1 OS=Saccharomyces cerevisiae (strain ATCC 204508 / S288c) GN=TRP2 PE=1 SV=4	1	1	1	1	0	1	0	0	0	1	0	0	0	1	0	0	2.2	2.2	2.2	56.767	507	507	0	4.9453	NaN	NaN	NaN	0	0	Median	NaN	NaN	NaN	NaN	NaN	NaN	NaN	NaN	NaN	NaN	NaN	NaN
P00924	P00924	17	6	6	Enolase 1	ENO1	sp|P00924|ENO1_YEAST Enolase 1 OS=Saccharomyces cerevisiae (strain ATCC 204508 / S288c) GN=ENO1 PE=1 SV=3	1	17	6	6	14	17	14	13	5	6	5	5	5	6	5	5	61.6	22.2	22.2	46.816	437	437	0	105.89	0.78145	0.83489	4.6845	35	0	Leave out requantified	0.6656	0.98967	0.80605	0.64413	0.7641	0.86772	1.012	0.73383	5.9581	9.31	17.112	5.5828
P00925	P00925	22	22	11	Enolase 2	ENO2	sp|P00925|ENO2_YEAST Enolase 2 OS=Saccharomyces cerevisiae (strain ATCC 204508 / S288c) GN=ENO2 PE=1 SV=2	1	22	22	11	19	22	19	18	19	22	19	18	10	11	10	10	71.2	71.2	33.9	46.914	437	437	0	323.31	0.95888	1.0212	7.437	150	0	Leave out requantified	0.84018	1.1494	1.0195	0.7986	0.95813	1.0317	1.2779	0.90222	8.9867	7.36	6.4769	5.1749
P00927	P00927	11	11	11	Threonine dehydratase, mitochondrial	ILV1	sp|P00927|THDH_YEAST Threonine dehydratase, mitochondrial OS=Saccharomyces cerevisiae (strain ATCC 204508 / S288c) GN=ILV1 PE=1 SV=2	1	11	11	11	7	11	7	7	7	11	7	7	7	11	7	7	29.7	29.7	29.7	63.83	576	576	0	323.31	1.1952	1.1881	5.7126	47	0	Leave out requantified	2.0128	1.2825	0.80039	1.2316	2.2137	1.1225	1.0051	1.3705	3.2989	12.506	8.9326	11.058
P00931	P00931	4	4	4	Tryptophan synthase	TRP5	sp|P00931|TRP_YEAST Tryptophan synthase OS=Saccharomyces cerevisiae (strain ATCC 204508 / S288c) GN=TRP5 PE=1 SV=1	1	4	4	4	1	3	2	1	1	3	2	1	1	3	2	1	6.5	6.5	6.5	76.625	707	707	0	13.74	1.0841	0.97413	11.313	5	0	Leave out requantified	NaN	1.1826	NaN	NaN	NaN	1.0622	NaN	NaN	NaN	12.241	NaN	NaN
P00942	P00942	7	7	7	Triosephosphate isomerase	TPI1	sp|P00942|TPIS_YEAST Triosephosphate isomerase OS=Saccharomyces cerevisiae (strain ATCC 204508 / S288c) GN=TPI1 PE=1 SV=2	1	7	7	7	7	7	7	7	7	7	7	7	7	7	7	7	59.7	59.7	59.7	26.795	248	248	0	323.31	1.0559	1.0423	11.786	37	0	Leave out requantified	0.78029	1.2649	0.89845	0.8123	0.869	1.1265	1.1091	0.92078	9.6959	10.911	12.269	7.682
P00950	P00950	9	9	9	Phosphoglycerate mutase 1	GPM1	sp|P00950|PMG1_YEAST Phosphoglycerate mutase 1 OS=Saccharomyces cerevisiae (strain ATCC 204508 / S288c) GN=GPM1 PE=1 SV=3	1	9	9	9	6	9	6	7	6	9	6	7	6	9	6	7	51	51	51	27.608	247	247	0	91.914	0.95419	1.0432	8.8029	39	0	Leave out requantified	0.87711	1.2335	1.0013	0.82545	0.97879	1.0794	1.2699	0.94255	7.5047	20.506	12.255	9.6972
P00958	P00958	4	4	4	Methionine--tRNA ligase, cytoplasmic	MES1	sp|P00958|SYMC_YEAST Methionine--tRNA ligase, cytoplasmic OS=Saccharomyces cerevisiae (strain ATCC 204508 / S288c) GN=MES1 PE=1 SV=4	1	4	4	4	0	4	0	0	0	4	0	0	0	4	0	0	5.5	5.5	5.5	85.677	751	751	0	18.157	1.2312	1.0783	7.4905	3	0	Leave out requantified	NaN	1.2312	NaN	NaN	NaN	1.0783	NaN	NaN	NaN	7.4905	NaN	NaN
P01097	P01097	2	2	2	ATPase inhibitor, mitochondrial	INH1	sp|P01097|ATIF_YEAST ATPase inhibitor, mitochondrial OS=Saccharomyces cerevisiae (strain ATCC 204508 / S288c) GN=INH1 PE=1 SV=2	1	2	2	2	2	2	2	2	2	2	2	2	2	2	2	2	17.6	17.6	17.6	9.87	85	85	0	6.617	1.0635	1.0665	2.9563	8	0	Leave out requantified	1.9153	1.0584	0.55102	1.0687	2.1594	0.95493	0.694	1.1912	13.103	4.8087	3.1762	1.104
P01098	P01098	2	2	2	ATPase-stabilizing factor 9 kDa, mitochondrial	STF1	sp|P01098|STF1_YEAST ATPase-stabilizing factor 9 kDa, mitochondrial OS=Saccharomyces cerevisiae (strain ATCC 204508 / S288c) GN=STF1 PE=1 SV=2	1	2	2	2	2	2	2	2	2	2	2	2	2	2	2	2	29.1	29.1	29.1	10.062	86	86	0	10.891	1.1061	1.0552	3.4523	7	0	Leave out requantified	NaN	1.1451	NaN	0.98196	NaN	1.0387	NaN	1.1159	NaN	1.2209	NaN	29.121
P01119	P01119	1	1	1	Ras-like protein 1	RAS1	sp|P01119|RAS1_YEAST Ras-like protein 1 OS=Saccharomyces cerevisiae (strain ATCC 204508 / S288c) GN=RAS1 PE=1 SV=2	1	1	1	1	1	1	1	1	1	1	1	1	1	1	1	1	3.9	3.9	3.9	34.346	309	309	0	5.036	0.86754	0.98158	10.309	4	0	Median	NaN	NaN	NaN	NaN	NaN	NaN	NaN	NaN	NaN	NaN	NaN	NaN
P01120	P01120	8	8	8	Ras-like protein 2	RAS2	sp|P01120|RAS2_YEAST Ras-like protein 2 OS=Saccharomyces cerevisiae (strain ATCC 204508 / S288c) GN=RAS2 PE=1 SV=4	1	8	8	8	6	5	6	4	6	5	6	4	6	5	6	4	41.3	41.3	41.3	34.705	322	322	0	84.435	1.0446	1.1389	8.8155	25	0	Leave out requantified	1.0624	1.3346	0.80487	0.96379	1.1875	1.1778	1.0085	1.1018	6.1615	1.8918	14.439	10.417
P01123	P01123	8	8	8	GTP-binding protein YPT1	YPT1	sp|P01123|YPT1_YEAST GTP-binding protein YPT1 OS=Saccharomyces cerevisiae (strain ATCC 204508 / S288c) GN=YPT1 PE=1 SV=2	1	8	8	8	7	7	7	7	7	7	7	7	7	7	7	7	42.2	42.2	42.2	23.214	206	206	0	255.28	0.82338	0.87589	8.2271	57	0	Leave out requantified	0.72302	0.99632	0.81881	0.78499	0.81114	0.87856	1.0395	0.85403	11.921	4.691	8.9525	5.3144
P02294;P02293	P02294;P02293	5;4	5;4	5;4	Histone H2B.2;Histone H2B.1	HTB2;HTB1	sp|P02294|H2B2_YEAST Histone H2B.2 OS=Saccharomyces cerevisiae (strain ATCC 204508 / S288c) GN=HTB2 PE=1 SV=2;sp|P02293|H2B1_YEAST Histone H2B.1 OS=Saccharomyces cerevisiae (strain ATCC 204508 / S288c) GN=HTB1 PE=1 SV=2	2	5	5	5	4	5	4	4	4	5	4	4	4	5	4	4	48.1	48.1	48.1	14.237	131	131;131	0	62.356	1.3406	1.3251	7.6674	26	0	Leave out requantified	1.7221	1.4998	0.58072	1.2052	2.1243	1.3142	0.71557	1.3764	7.5743	8.8066	5.958	2.7741
P02309	P02309	2	2	2	Histone H4	HHF1	sp|P02309|H4_YEAST Histone H4 OS=Saccharomyces cerevisiae (strain ATCC 204508 / S288c) GN=HHF1 PE=1 SV=2	1	2	2	2	1	1	1	1	1	1	1	1	1	1	1	1	29.1	29.1	29.1	11.368	103	103	0	15.743	1.0881	1.0805	2.464	4	0	Leave out requantified	NaN	1.2558	NaN	NaN	NaN	1.0995	NaN	NaN	NaN	27.272	NaN	NaN
P02400	P02400	8	8	8	60S acidic ribosomal protein P2-beta	RPP2B	sp|P02400|RLA4_YEAST 60S acidic ribosomal protein P2-beta OS=Saccharomyces cerevisiae (strain ATCC 204508 / S288c) GN=RPP2B PE=1 SV=2	1	8	8	8	5	8	5	5	5	8	5	5	5	8	5	5	86.4	86.4	86.4	11.05	110	110	0	243.87	0.84666	0.94463	5.846	37	0	Leave out requantified	0.77729	0.98687	0.83262	0.82904	0.88488	0.88446	1.0379	0.93477	12.126	5.6828	6.1449	5.5506
P02406	P02406	5	5	5	60S ribosomal protein L28	RPL28	sp|P02406|RL28_YEAST 60S ribosomal protein L28 OS=Saccharomyces cerevisiae (strain ATCC 204508 / S288c) GN=RPL28 PE=1 SV=3	1	5	5	5	4	4	3	3	4	4	3	3	4	4	3	3	33.6	33.6	33.6	16.721	149	149	0	16.666	0.93957	0.97836	16.535	9	0	Leave out requantified	0.93629	0.94811	0.8397	0.84373	1.0829	0.83228	1.0493	0.96504	19.209	1.6384	8.646	10.669
P14127;P02407	P14127;P02407	6;6	6;6	6;6	40S ribosomal protein S17-B;40S ribosomal protein S17-A	RPS17B;RPS17A	sp|P14127|RS17B_YEAST 40S ribosomal protein S17-B OS=Saccharomyces cerevisiae (strain ATCC 204508 / S288c) GN=RPS17B PE=1 SV=1;sp|P02407|RS17A_YEAST 40S ribosomal protein S17-A OS=Saccharomyces cerevisiae (strain ATCC 204508 / S288c) GN=RPS17A PE=1 SV=1	2	6	6	6	4	6	3	4	4	6	3	4	4	6	3	4	58.1	58.1	58.1	15.803	136	136;136	0	33.917	0.94577	1.0027	11.224	21	0	Leave out requantified	0.88722	0.94208	1.1035	0.93386	1.0152	0.82722	1.3961	1.0495	9.3454	9.9677	0.8362	11.195
P02829	P02829	18	1	1	ATP-dependent molecular chaperone HSP82	HSP82	sp|P02829|HSP82_YEAST ATP-dependent molecular chaperone HSP82 OS=Saccharomyces cerevisiae (strain ATCC 204508 / S288c) GN=HSP82 PE=1 SV=1	1	18	1	1	9	18	7	8	0	1	0	0	0	1	0	0	29.1	1	1	81.405	709	709	0.0028329	2.0399	NaN	NaN	NaN	1	0	Median	NaN	NaN	NaN	NaN	NaN	NaN	NaN	NaN	NaN	NaN	NaN	NaN
P02992	P02992	4	4	4	Elongation factor Tu, mitochondrial	TUF1	sp|P02992|EFTU_YEAST Elongation factor Tu, mitochondrial OS=Saccharomyces cerevisiae (strain ATCC 204508 / S288c) GN=TUF1 PE=1 SV=1	1	4	4	4	3	3	4	4	3	3	4	4	3	3	4	4	11.2	11.2	11.2	47.972	437	437	0	43.153	1.1796	1.1809	6.5324	22	0	Leave out requantified	1.7992	1.2312	0.69127	1.1508	1.9832	1.0835	0.87353	1.3114	3.2342	0.99269	4.0825	3.6798
P02994	P02994	15	15	15	Elongation factor 1-alpha	TEF1	sp|P02994|EF1A_YEAST Elongation factor 1-alpha OS=Saccharomyces cerevisiae (strain ATCC 204508 / S288c) GN=TEF1 PE=1 SV=1	1	15	15	15	14	13	13	12	14	13	13	12	14	13	13	12	50	50	50	50.032	458	458	0	323.31	1.0322	1.0052	15.794	219	0	Leave out requantified	0.84064	1.0917	1.08	0.88478	0.94751	0.97417	1.3348	1.0201	6.5455	7.6432	10.954	4.1447
P03872	P03872	1	1	1	Partitioning protein REP2	REP2	sp|P03872|REP2_YEAST Partitioning protein REP2 OS=Saccharomyces cerevisiae (strain ATCC 204508 / S288c) GN=REP2 PE=1 SV=1	1	1	1	1	1	1	1	1	1	1	1	1	1	1	1	1	3.4	3.4	3.4	33.196	296	296	0	3.3555	1.1221	1.1387	62.951	4	0	Median	NaN	NaN	NaN	NaN	NaN	NaN	NaN	NaN	NaN	NaN	NaN	NaN
P03965	P03965	4	3	3	Carbamoyl-phosphate synthase arginine-specific large chain	CPA2	sp|P03965|CARB_YEAST Carbamoyl-phosphate synthase arginine-specific large chain OS=Saccharomyces cerevisiae (strain ATCC 204508 / S288c) GN=CPA2 PE=1 SV=1	1	4	3	3	0	4	1	0	0	3	0	0	0	3	0	0	4.7	3.7	3.7	123.91	1118	1118	0	2.763	NaN	NaN	NaN	0	0	Median	NaN	NaN	NaN	NaN	NaN	NaN	NaN	NaN	NaN	NaN	NaN	NaN
P04037	P04037	4	4	4	Cytochrome c oxidase subunit 4, mitochondrial	COX4	sp|P04037|COX4_YEAST Cytochrome c oxidase subunit 4, mitochondrial OS=Saccharomyces cerevisiae (strain ATCC 204508 / S288c) GN=COX4 PE=1 SV=1	1	4	4	4	4	4	4	4	4	4	4	4	4	4	4	4	46.5	46.5	46.5	17.142	155	155	0	81.935	1.0661	1.1504	5.5078	14	0	Leave out requantified	1.7537	1.1135	0.60695	1.0323	1.9851	0.97716	0.76083	1.1872	16.394	6.5647	9.3526	12.299
P04039	P04039	1	1	1	Cytochrome c oxidase polypeptide VIII, mitochondrial	COX8	sp|P04039|COX8_YEAST Cytochrome c oxidase polypeptide VIII, mitochondrial OS=Saccharomyces cerevisiae (strain ATCC 204508 / S288c) GN=COX8 PE=1 SV=2	1	1	1	1	1	1	1	1	1	1	1	1	1	1	1	1	12.8	12.8	12.8	8.9066	78	78	0.0028235	2.0241	0.87208	0.96702	41.029	4	0	Median	NaN	NaN	NaN	NaN	NaN	NaN	NaN	NaN	NaN	NaN	NaN	NaN
P04046	P04046	2	2	2	Amidophosphoribosyltransferase	ADE4	sp|P04046|PUR1_YEAST Amidophosphoribosyltransferase OS=Saccharomyces cerevisiae (strain ATCC 204508 / S288c) GN=ADE4 PE=1 SV=2	1	2	2	2	0	2	0	0	0	2	0	0	0	2	0	0	4.3	4.3	4.3	56.719	510	510	0	5.12	NaN	NaN	NaN	1	0	Median	NaN	NaN	NaN	NaN	NaN	NaN	NaN	NaN	NaN	NaN	NaN	NaN
P04050	P04050	8	8	8	DNA-directed RNA polymerase II subunit RPB1	RPO21	sp|P04050|RPB1_YEAST DNA-directed RNA polymerase II subunit RPB1 OS=Saccharomyces cerevisiae (strain ATCC 204508 / S288c) GN=RPO21 PE=1 SV=2	1	8	8	8	5	6	5	6	5	6	5	6	5	6	5	6	7.2	7.2	7.2	191.61	1733	1733	0	61.968	1.2594	1.2243	14.356	11	0	Leave out requantified	NaN	1.3788	0.63988	1.1776	NaN	1.2243	0.7818	1.3395	NaN	4.8613	9.1391	7.299
P04076	P04076	3	3	3	Argininosuccinate lyase	ARG4	sp|P04076|ARLY_YEAST Argininosuccinate lyase OS=Saccharomyces cerevisiae (strain ATCC 204508 / S288c) GN=ARG4 PE=1 SV=2	1	3	3	3	0	3	0	0	0	3	0	0	0	3	0	0	6.3	6.3	6.3	51.989	463	463	0	5.3626	1.048	0.92913	10.138	3	0	Median	NaN	1.048	NaN	NaN	NaN	0.92913	NaN	NaN	NaN	10.138	NaN	NaN
P04147	P04147	20	20	20	Polyadenylate-binding protein, cytoplasmic and nuclear	PAB1	sp|P04147|PABP_YEAST Polyadenylate-binding protein, cytoplasmic and nuclear OS=Saccharomyces cerevisiae (strain ATCC 204508 / S288c) GN=PAB1 PE=1 SV=4	1	20	20	20	18	18	19	16	18	18	19	16	18	18	19	16	49	49	49	64.343	577	577	0	292.45	0.98406	1.016	8.2858	65	0	Leave out requantified	0.83624	0.99698	1.0917	0.94532	0.94193	0.88233	1.3688	1.0808	8.9609	8.686	9.2343	9.4952
P04449	P04449	7	1	1	60S ribosomal protein L24-A	RPL24A	sp|P04449|RL24A_YEAST 60S ribosomal protein L24-A OS=Saccharomyces cerevisiae (strain ATCC 204508 / S288c) GN=RPL24A PE=1 SV=1	1	7	1	1	5	6	6	6	1	1	1	1	1	1	1	1	27.1	7.7	7.7	17.613	155	155	0	5.8224	0.99618	0.89615	26.406	8	0	Median	NaN	0.96621	NaN	NaN	NaN	0.86531	NaN	NaN	NaN	12.762	NaN	NaN
P04456	P04456	6	6	6	60S ribosomal protein L25	RPL25	sp|P04456|RL25_YEAST 60S ribosomal protein L25 OS=Saccharomyces cerevisiae (strain ATCC 204508 / S288c) GN=RPL25 PE=1 SV=4	1	6	6	6	4	6	3	4	4	6	3	4	4	6	3	4	49.3	49.3	49.3	15.757	142	142	0	107.48	0.89865	0.8917	12.245	16	0	Leave out requantified	0.79668	0.98932	0.86081	0.84196	0.90965	0.86882	1.0824	0.9604	7.5406	2.3473	2.5629	9.1993
P04786	P04786	8	8	8	DNA topoisomerase 1	TOP1	sp|P04786|TOP1_YEAST DNA topoisomerase 1 OS=Saccharomyces cerevisiae (strain ATCC 204508 / S288c) GN=TOP1 PE=1 SV=2	1	8	8	8	3	3	6	6	3	3	6	6	3	3	6	6	14.7	14.7	14.7	89.994	769	769	0	34.959	1.2742	1.1351	23.437	14	0	Leave out requantified	1.5158	1.5369	0.62336	1.2563	1.6774	1.4106	0.7884	1.3627	26.331	16.098	18.587	6.9008
P04801	P04801	6	6	6	Threonine--tRNA ligase, cytoplasmic	THS1	sp|P04801|SYTC_YEAST Threonine--tRNA ligase, cytoplasmic OS=Saccharomyces cerevisiae (strain ATCC 204508 / S288c) GN=THS1 PE=1 SV=2	1	6	6	6	3	4	3	1	3	4	3	1	3	4	3	1	11.3	11.3	11.3	84.519	734	734	0	24.496	0.92187	1.0933	23.156	9	0	Leave out requantified	0.65438	1.2622	0.75189	NaN	0.73793	1.1185	0.92428	NaN	28.897	5.0311	29.804	NaN
P04802	P04802	5	5	5	Aspartate--tRNA ligase, cytoplasmic	DPS1	sp|P04802|SYDC_YEAST Aspartate--tRNA ligase, cytoplasmic OS=Saccharomyces cerevisiae (strain ATCC 204508 / S288c) GN=DPS1 PE=1 SV=3	1	5	5	5	0	4	0	2	0	4	0	2	0	4	0	2	16.3	16.3	16.3	63.515	557	557	0	12.344	1.162	1.094	7.8253	5	0	Leave out requantified	NaN	1.2966	NaN	0.82738	NaN	1.1776	NaN	0.91477	NaN	4.4904	NaN	17.069
P04803	P04803	7	7	7	Tryptophan--tRNA ligase, mitochondrial	MSW1	sp|P04803|SYWM_YEAST Tryptophan--tRNA ligase, mitochondrial OS=Saccharomyces cerevisiae (strain ATCC 204508 / S288c) GN=MSW1 PE=1 SV=2	1	7	7	7	4	3	4	5	4	3	4	5	4	3	4	5	24	24	24	43.015	379	379	0	20.337	1.2149	1.0709	32.941	8	0	Leave out requantified	NaN	1.3414	0.74219	NaN	NaN	1.179	0.89624	NaN	NaN	26.046	8.6872	NaN
P04806	P04806	13	13	12	Hexokinase-1	HXK1	sp|P04806|HXKA_YEAST Hexokinase-1 OS=Saccharomyces cerevisiae (strain ATCC 204508 / S288c) GN=HXK1 PE=1 SV=2	1	13	13	12	7	12	3	2	7	12	3	2	7	11	3	2	46.6	46.6	44.9	53.738	485	485	0	200.44	1.0296	0.96202	21.92	24	0	Leave out requantified	0.82957	1.1208	1.5596	0.70767	0.879	0.99473	1.9306	0.78931	8.2702	16.604	106.98	3.6881
P04807	P04807	12	11	11	Hexokinase-2	HXK2	sp|P04807|HXKB_YEAST Hexokinase-2 OS=Saccharomyces cerevisiae (strain ATCC 204508 / S288c) GN=HXK2 PE=1 SV=4	1	12	11	11	8	10	9	9	8	9	9	9	8	9	9	9	42	40.3	40.3	53.942	486	486	0	269.52	1.0182	1.0572	3.465	43	0	Leave out requantified	0.90967	1.229	1.0628	0.874	1.0209	1.0749	1.3357	1.0068	7.5941	7.4236	8.8453	8.9012
P04817	P04817	1	1	1	Arginine permease	CAN1	sp|P04817|CAN1_YEAST Arginine permease OS=Saccharomyces cerevisiae (strain ATCC 204508 / S288c) GN=CAN1 PE=1 SV=2	1	1	1	1	1	1	1	1	1	1	1	1	1	1	1	1	2	2	2	65.785	590	590	0	20.615	0.81514	1.0067	30.755	3	0	Plateau	NaN	NaN	NaN	NaN	NaN	NaN	NaN	NaN	NaN	NaN	NaN	NaN
P04821	P04821	3	3	3	Cell division control protein 25	CDC25	sp|P04821|CDC25_YEAST Cell division control protein 25 OS=Saccharomyces cerevisiae (strain ATCC 204508 / S288c) GN=CDC25 PE=1 SV=1	1	3	3	3	0	3	0	0	0	3	0	0	0	3	0	0	2	2	2	179.09	1589	1589	0	5.7191	NaN	NaN	NaN	1	0	Median	NaN	NaN	NaN	NaN	NaN	NaN	NaN	NaN	NaN	NaN	NaN	NaN
P04840	P04840	15	15	15	Mitochondrial outer membrane protein porin 1	POR1	sp|P04840|VDAC1_YEAST Mitochondrial outer membrane protein porin 1 OS=Saccharomyces cerevisiae (strain ATCC 204508 / S288c) GN=POR1 PE=1 SV=4	1	15	15	15	12	13	13	12	12	13	13	12	12	13	13	12	84.8	84.8	84.8	30.428	283	283	0	323.31	1.1392	1.1207	16.688	67	0	Leave out requantified	1.717	1.1702	0.67798	1.0982	2.2417	1.0478	0.78798	1.2057	11.675	7.3326	7.8444	10.16
P04912;P04911	P04912;P04911	1;1	1;1	1;1	Histone H2A.2;Histone H2A.1	HTA2;HTA1	sp|P04912|H2A2_YEAST Histone H2A.2 OS=Saccharomyces cerevisiae (strain ATCC 204508 / S288c) GN=HTA2 PE=1 SV=2;sp|P04911|H2A1_YEAST Histone H2A.1 OS=Saccharomyces cerevisiae (strain ATCC 204508 / S288c) GN=HTA1 PE=1 SV=2	2	1	1	1	1	1	1	1	1	1	1	1	1	1	1	1	17.4	17.4	17.4	13.989	132	132;132	0	107.81	1.3507	1.3845	39.749	8	0	Median	1.8233	1.5437	0.61136	1.2053	2.1558	1.3534	0.75774	1.3845	2.9089	4.4651	0.11619	0.11374
P05030;P19657	P05030;P19657	19;16	19;16	19;16	Plasma membrane ATPase 1;Plasma membrane ATPase 2	PMA1;PMA2	sp|P05030|PMA1_YEAST Plasma membrane ATPase 1 OS=Saccharomyces cerevisiae (strain ATCC 204508 / S288c) GN=PMA1 PE=1 SV=2;sp|P19657|PMA2_YEAST Plasma membrane ATPase 2 OS=Saccharomyces cerevisiae (strain ATCC 204508 / S288c) GN=PMA2 PE=1 SV=3	2	19	19	19	12	19	13	12	12	19	13	12	12	19	13	12	22.3	22.3	22.3	99.618	918	918;947	0	323.31	1.0628	1.0642	7.6159	117	0	Leave out requantified	1.1598	1.1691	0.84472	0.99076	1.3202	1.0322	1.0354	1.1148	8.8907	7.4199	6.4132	5.6083
P05317	P05317	7	7	7	60S acidic ribosomal protein P0	RPP0	sp|P05317|RLA0_YEAST 60S acidic ribosomal protein P0 OS=Saccharomyces cerevisiae (strain ATCC 204508 / S288c) GN=RPP0 PE=1 SV=2	1	7	7	7	7	7	7	7	7	7	7	7	7	7	7	7	33.7	33.7	33.7	33.717	312	312	0	113.57	0.86534	0.96004	7.4226	38	0	Leave out requantified	0.78766	0.99143	0.87043	0.88177	0.91081	0.86957	1.0905	1.0091	8.746	2.5036	5.1423	9.8407
P05318	P05318	2	2	2	60S acidic ribosomal protein P1-alpha	RPP1A	sp|P05318|RLA1_YEAST 60S acidic ribosomal protein P1-alpha OS=Saccharomyces cerevisiae (strain ATCC 204508 / S288c) GN=RPP1A PE=1 SV=4	1	2	2	2	2	1	2	2	2	1	2	2	2	1	2	2	43.4	43.4	43.4	10.908	106	106	0	66.552	0.86477	0.97646	3.3564	10	0	Leave out requantified	0.81729	1.0266	0.87428	0.85706	1.083	0.89779	1.0689	0.93897	6.2805	0.8503	2.1143	1.5623
P05319	P05319	4	4	4	60S acidic ribosomal protein P2-alpha	RPP2A	sp|P05319|RLA2_YEAST 60S acidic ribosomal protein P2-alpha OS=Saccharomyces cerevisiae (strain ATCC 204508 / S288c) GN=RPP2A PE=1 SV=1	1	4	4	4	4	4	4	4	4	4	4	4	4	4	4	4	52.8	52.8	52.8	10.746	106	106	0	122.77	0.88557	0.90592	5.1858	26	0	Leave out requantified	0.79288	0.9855	0.87428	0.8092	0.96108	0.86487	1.0894	0.92175	9.2882	0.69266	7.7352	5.3452
P05374	P05374	14	14	14	Phosphatidylethanolamine N-methyltransferase	CHO2	sp|P05374|CHO2_YEAST Phosphatidylethanolamine N-methyltransferase OS=Saccharomyces cerevisiae (strain ATCC 204508 / S288c) GN=CHO2 PE=1 SV=1	1	14	14	14	11	14	12	11	11	14	12	11	11	14	12	11	21.3	21.3	21.3	101.2	869	869	0	323.31	0.90931	0.98089	11.903	68	0	Leave out requantified	0.9639	1.1499	0.70424	0.86884	1.0558	1.0103	0.88948	0.97093	3.1269	12.558	6.7229	4.8317
P05375	P05375	1	1	1	Phosphatidyl-N-methylethanolamine N-methyltransferase	OPI3	sp|P05375|PEM2_YEAST Phosphatidyl-N-methylethanolamine N-methyltransferase OS=Saccharomyces cerevisiae (strain ATCC 204508 / S288c) GN=OPI3 PE=1 SV=1	1	1	1	1	0	1	0	0	0	1	0	0	0	1	0	0	9.7	9.7	9.7	23.15	206	206	0	12.669	NaN	NaN	NaN	1	0	Median	NaN	NaN	NaN	NaN	NaN	NaN	NaN	NaN	NaN	NaN	NaN	NaN
P05453	P05453	6	6	6	Eukaryotic peptide chain release factor GTP-binding subunit	SUP35	sp|P05453|ERF3_YEAST Eukaryotic peptide chain release factor GTP-binding subunit OS=Saccharomyces cerevisiae (strain ATCC 204508 / S288c) GN=SUP35 PE=1 SV=1	1	6	6	6	4	3	6	3	4	3	6	3	4	3	6	3	10.5	10.5	10.5	76.55	685	685	0	12.39	1.024	1.1436	14.302	10	0	Leave out requantified	0.90557	1.1598	1.1437	0.75976	0.9983	1.0181	1.3977	0.8497	26.923	9.6271	17.447	21.945
P05626	P05626	10	10	10	ATP synthase subunit 4, mitochondrial	ATP4	sp|P05626|ATPF_YEAST ATP synthase subunit 4, mitochondrial OS=Saccharomyces cerevisiae (strain ATCC 204508 / S288c) GN=ATP4 PE=1 SV=2	1	10	10	10	10	9	8	9	10	9	8	9	10	9	8	9	42.6	42.6	42.6	26.925	244	244	0	166.35	1.1878	1.195	14.229	45	0	Leave out requantified	2.0435	1.1962	0.70156	1.1451	2.299	1.0526	0.88874	1.3178	8.3044	7.8956	11.819	15.527
P05694	P05694	29	29	29	5-methyltetrahydropteroyltriglutamate--homocysteine methyltransferase	MET6	sp|P05694|METE_YEAST 5-methyltetrahydropteroyltriglutamate--homocysteine methyltransferase OS=Saccharomyces cerevisiae (strain ATCC 204508 / S288c) GN=MET6 PE=1 SV=4	1	29	29	29	17	26	14	15	17	26	14	15	17	26	14	15	51.2	51.2	51.2	85.859	767	767	0	323.31	1.0915	1.0621	17.918	70	0	Leave out requantified	0.91258	1.2181	1.0466	0.78126	1.0158	1.0813	1.3184	0.8972	26.585	12.407	10.643	31.819
P05737;Q12213	P05737;Q12213	8;7	8;7	8;7	60S ribosomal protein L7-A;60S ribosomal protein L7-B	RPL7A;RPL7B	sp|P05737|RL7A_YEAST 60S ribosomal protein L7-A OS=Saccharomyces cerevisiae (strain ATCC 204508 / S288c) GN=RPL7A PE=1 SV=3;sp|Q12213|RL7B_YEAST 60S ribosomal protein L7-B OS=Saccharomyces cerevisiae (strain ATCC 204508 / S288c) GN=RPL7B PE=1 SV=3	2	8	8	8	6	7	6	7	6	7	6	7	6	7	6	7	39.3	39.3	39.3	27.638	244	244;244	0	105.06	0.85861	0.96071	9.6644	34	0	Leave out requantified	0.78547	1.0034	0.84894	0.84251	0.9231	0.87822	1.0632	0.96224	6.5822	9.3156	6.0263	6.5944
P05738	P05738	7	7	2	60S ribosomal protein L9-A	RPL9A	sp|P05738|RL9A_YEAST 60S ribosomal protein L9-A OS=Saccharomyces cerevisiae (strain ATCC 204508 / S288c) GN=RPL9A PE=1 SV=2	1	7	7	2	6	6	7	6	6	6	7	6	1	1	2	1	38.7	38.7	13.6	21.569	191	191	0	92.947	0.93465	0.98354	11.351	29	0	Leave out requantified	0.81052	1.0183	0.92931	0.917	0.90261	0.8889	1.1617	1.0142	8.2917	7.3139	3.1815	5.8077
P05739	P05739	12	12	9	60S ribosomal protein L6-B	RPL6B	sp|P05739|RL6B_YEAST 60S ribosomal protein L6-B OS=Saccharomyces cerevisiae (strain ATCC 204508 / S288c) GN=RPL6B PE=1 SV=4	1	12	12	9	10	10	10	7	10	10	10	7	8	7	7	5	46	46	30.1	19.986	176	176	0	76.612	0.85659	0.91862	13.608	45	0	Leave out requantified	0.76597	0.98694	0.87486	0.86553	0.87086	0.88104	1.1183	0.98011	12.887	6.5629	8.7731	6.7794
P46990;P05740	P46990;P05740	5;5	5;5	5;5	60S ribosomal protein L17-B;60S ribosomal protein L17-A	RPL17B;RPL17A	sp|P46990|RL17B_YEAST 60S ribosomal protein L17-B OS=Saccharomyces cerevisiae (strain ATCC 204508 / S288c) GN=RPL17B PE=1 SV=2;sp|P05740|RL17A_YEAST 60S ribosomal protein L17-A OS=Saccharomyces cerevisiae (strain ATCC 204508 / S288c) GN=RPL17A PE=1 SV=4	2	5	5	5	5	4	5	5	5	4	5	5	5	4	5	5	35.9	35.9	35.9	20.551	184	184;184	0	136.3	0.841	0.92116	4.436	28	0	Leave out requantified	0.76214	0.96296	0.86975	0.82592	0.83405	0.84067	1.0895	0.91289	10.888	1.1383	7.2296	5.7265
P53221;P05743	P53221;P05743	4;4	4;4	4;4	60S ribosomal protein L26-B;60S ribosomal protein L26-A	RPL26B;RPL26A	sp|P53221|RL26B_YEAST 60S ribosomal protein L26-B OS=Saccharomyces cerevisiae (strain ATCC 204508 / S288c) GN=RPL26B PE=1 SV=2;sp|P05743|RL26A_YEAST 60S ribosomal protein L26-A OS=Saccharomyces cerevisiae (strain ATCC 204508 / S288c) GN=RPL26A PE=1 SV=3	2	4	4	4	3	4	3	3	3	4	3	3	3	4	3	3	32.3	32.3	32.3	14.235	127	127;127	0	19.263	0.90678	0.92049	9.4762	16	0	Leave out requantified	0.84889	0.91743	0.89179	0.89184	0.92622	0.80829	1.1211	1.0097	3.9855	2.785	2.1453	12.381
P05744	P05744	2	1	1	60S ribosomal protein L33-A	RPL33A	sp|P05744|RL33A_YEAST 60S ribosomal protein L33-A OS=Saccharomyces cerevisiae (strain ATCC 204508 / S288c) GN=RPL33A PE=1 SV=3	1	2	1	1	1	2	1	1	0	1	0	0	0	1	0	0	23.4	15	15	12.154	107	107	0	4.8215	NaN	NaN	NaN	0	0	Median	NaN	NaN	NaN	NaN	NaN	NaN	NaN	NaN	NaN	NaN	NaN	NaN
P05745	P05745	2	1	1	60S ribosomal protein L36-A	RPL36A	sp|P05745|RL36A_YEAST 60S ribosomal protein L36-A OS=Saccharomyces cerevisiae (strain ATCC 204508 / S288c) GN=RPL36A PE=1 SV=3	1	2	1	1	2	2	2	2	1	1	1	1	1	1	1	1	18	9	9	11.124	100	100	0	2.7607	0.99059	0.90497	10.043	5	0	Plateau	NaN	0.98354	NaN	NaN	NaN	0.86622	NaN	NaN	NaN	0.27757	NaN	NaN
P05748	P05748	4	4	1	60S ribosomal protein L15-A	RPL15A	sp|P05748|RL15A_YEAST 60S ribosomal protein L15-A OS=Saccharomyces cerevisiae (strain ATCC 204508 / S288c) GN=RPL15A PE=1 SV=3	1	4	4	1	3	4	3	3	3	4	3	3	1	1	1	1	23.5	23.5	3.9	24.422	204	204	0	58.003	0.88369	0.96608	11.076	16	0	Leave out requantified	0.77216	1.0216	0.8048	0.82537	0.86773	0.89883	1.0255	0.9485	11.232	12.542	9.925	7.2098
P05749	P05749	4	4	3	60S ribosomal protein L22-A	RPL22A	sp|P05749|RL22A_YEAST 60S ribosomal protein L22-A OS=Saccharomyces cerevisiae (strain ATCC 204508 / S288c) GN=RPL22A PE=1 SV=3	1	4	4	3	4	4	4	4	4	4	4	4	3	3	3	3	65.3	65.3	59.5	13.693	121	121	0	183.82	0.93403	1.0404	1.7847	18	0	Leave out requantified	0.92499	0.92155	0.97151	0.94272	1.0185	0.80629	1.2348	1.0752	1.2123	1.7865	1.9686	1.3805
P05750	P05750	5	5	5	40S ribosomal protein S3	RPS3	sp|P05750|RS3_YEAST 40S ribosomal protein S3 OS=Saccharomyces cerevisiae (strain ATCC 204508 / S288c) GN=RPS3 PE=1 SV=5	1	5	5	5	3	4	4	4	3	4	4	4	3	4	4	4	20.4	20.4	20.4	26.502	240	240	0	94.923	0.93778	0.99273	9.855	17	0	Leave out requantified	0.88441	0.93932	1.0674	0.93806	0.96809	0.82615	1.2381	1.0877	2.7216	5.1968	15.859	14.84
P05755;O13516	P05755;O13516	2;1	2;1	2;1	40S ribosomal protein S9-B;40S ribosomal protein S9-A	RPS9B;RPS9A	sp|P05755|RS9B_YEAST 40S ribosomal protein S9-B OS=Saccharomyces cerevisiae (strain ATCC 204508 / S288c) GN=RPS9B PE=1 SV=4;sp|O13516|RS9A_YEAST 40S ribosomal protein S9-A OS=Saccharomyces cerevisiae (strain ATCC 204508 / S288c) GN=RPS9A PE=1 SV=3	2	2	2	2	1	2	2	1	1	2	2	1	1	2	2	1	11.8	11.8	11.8	22.298	195	195;197	0	11.422	NaN	NaN	NaN	1	0	Median	NaN	NaN	NaN	NaN	NaN	NaN	NaN	NaN	NaN	NaN	NaN	NaN
P05756	P05756	2	2	2	40S ribosomal protein S13	RPS13	sp|P05756|RS13_YEAST 40S ribosomal protein S13 OS=Saccharomyces cerevisiae (strain ATCC 204508 / S288c) GN=RPS13 PE=1 SV=3	1	2	2	2	1	2	1	1	1	2	1	1	1	2	1	1	19.2	19.2	19.2	17.029	151	151	0	11.668	1.0501	0.91933	50.87	3	0	Median	NaN	1.0139	NaN	NaN	NaN	0.90622	NaN	NaN	NaN	2.0303	NaN	NaN
P06100	P06100	1	1	1	General negative regulator of transcription subunit 2	CDC36	sp|P06100|NOT2_YEAST General negative regulator of transcription subunit 2 OS=Saccharomyces cerevisiae (strain ATCC 204508 / S288c) GN=CDC36 PE=1 SV=1	1	1	1	1	1	1	1	0	1	1	1	0	1	1	1	0	3.7	3.7	3.7	22.362	191	191	0.0093583	1.3785	0.98659	1.0229	26.351	3	0	Median	NaN	NaN	NaN	NaN	NaN	NaN	NaN	NaN	NaN	NaN	NaN	NaN
P06101	P06101	3	3	3	Hsp90 co-chaperone Cdc37	CDC37	sp|P06101|CDC37_YEAST Hsp90 co-chaperone Cdc37 OS=Saccharomyces cerevisiae (strain ATCC 204508 / S288c) GN=CDC37 PE=1 SV=2	1	3	3	3	0	2	1	0	0	2	1	0	0	2	1	0	6.1	6.1	6.1	58.384	506	506	0.0080935	1.4807	1.0603	1.1164	25.118	2	0	Median	NaN	NaN	NaN	NaN	NaN	NaN	NaN	NaN	NaN	NaN	NaN	NaN
P06102	P06102	5	5	5	General negative regulator of transcription subunit 3	NOT3	sp|P06102|NOT3_YEAST General negative regulator of transcription subunit 3 OS=Saccharomyces cerevisiae (strain ATCC 204508 / S288c) GN=NOT3 PE=1 SV=2	1	5	5	5	2	3	2	1	2	3	2	1	2	3	2	1	7.2	7.2	7.2	94.402	836	836	0	9.6815	0.95364	0.89072	2.964	5	0	Leave out requantified	NaN	0.96162	NaN	NaN	NaN	0.88238	NaN	NaN	NaN	1.175	NaN	NaN
P06103	P06103	9	9	9	Eukaryotic translation initiation factor 3 subunit B	PRT1	sp|P06103|EIF3B_YEAST Eukaryotic translation initiation factor 3 subunit B OS=Saccharomyces cerevisiae (strain ATCC 204508 / S288c) GN=PRT1 PE=1 SV=1	1	9	9	9	3	8	4	4	3	8	4	4	3	8	4	4	16.3	16.3	16.3	88.129	763	763	0	51.961	1.1291	0.99835	6.7396	13	0	Leave out requantified	0.82871	1.1353	0.97101	0.86859	0.89049	0.99956	1.1826	0.9723	13.984	5.2858	15.195	18.211
P06105	P06105	38	38	38	Protein SCP160	SCP160	sp|P06105|SC160_YEAST Protein SCP160 OS=Saccharomyces cerevisiae (strain ATCC 204508 / S288c) GN=SCP160 PE=1 SV=3	1	38	38	38	28	31	26	25	28	31	26	25	28	31	26	25	41.3	41.3	41.3	134.81	1222	1222	0	323.31	0.90783	0.98005	14.395	104	0	Leave out requantified	0.85855	0.88901	0.99316	0.91101	0.95814	0.77665	1.2191	1.0201	10.663	9.7256	10.997	7.9263
P06115	P06115	4	4	4	Catalase T	CTT1	sp|P06115|CATT_YEAST Catalase T OS=Saccharomyces cerevisiae (strain ATCC 204508 / S288c) GN=CTT1 PE=1 SV=3	1	4	4	4	1	3	1	1	1	3	1	1	1	3	1	1	9.6	9.6	9.6	64.583	562	562	0	45.706	0.92914	0.86547	15.583	4	0	Leave out requantified	NaN	0.9492	NaN	NaN	NaN	0.85774	NaN	NaN	NaN	6.1393	NaN	NaN
P06168	P06168	13	13	13	Ketol-acid reductoisomerase, mitochondrial	ILV5	sp|P06168|ILV5_YEAST Ketol-acid reductoisomerase, mitochondrial OS=Saccharomyces cerevisiae (strain ATCC 204508 / S288c) GN=ILV5 PE=1 SV=1	1	13	13	13	12	13	12	12	12	13	12	12	12	13	12	12	36.7	36.7	36.7	44.368	395	395	0	208.38	1.3219	1.3055	6.7683	94	0	Leave out requantified	1.9971	1.3378	0.82061	1.3031	2.2939	1.1819	0.99351	1.45	10.743	6.1792	8.3074	4.2795
P06169	P06169	15	15	15	Pyruvate decarboxylase isozyme 1	PDC1	sp|P06169|PDC1_YEAST Pyruvate decarboxylase isozyme 1 OS=Saccharomyces cerevisiae (strain ATCC 204508 / S288c) GN=PDC1 PE=1 SV=7	1	15	15	15	13	15	11	12	13	15	11	12	13	15	11	12	43.5	43.5	43.5	61.495	563	563	0	323.31	0.98534	1.0663	6.2254	101	0	Leave out requantified	0.85495	1.2673	1.0178	0.80186	0.93794	1.1144	1.2768	0.86492	14.27	7.4699	16.104	8.8151
P06182	P06182	3	3	3	Cytochrome c heme lyase	CYC3	sp|P06182|CCHL_YEAST Cytochrome c heme lyase OS=Saccharomyces cerevisiae (strain ATCC 204508 / S288c) GN=CYC3 PE=1 SV=1	1	3	3	3	1	2	3	1	1	2	3	1	1	2	3	1	11.5	11.5	11.5	30.081	269	269	0	6.7535	0.95593	1.1353	29.759	4	0	Leave out requantified	NaN	NaN	0.79163	NaN	NaN	NaN	1.0033	NaN	NaN	NaN	12.272	NaN
P06197	P06197	1	1	1	CDP-diacylglycerol--inositol 3-phosphatidyltransferase	PIS1	sp|P06197|PIS_YEAST CDP-diacylglycerol--inositol 3-phosphatidyltransferase OS=Saccharomyces cerevisiae (strain ATCC 204508 / S288c) GN=PIS1 PE=1 SV=1	1	1	1	1	0	1	1	1	0	1	1	1	0	1	1	1	4.1	4.1	4.1	24.823	220	220	0.0046125	1.7883	0.95655	0.89025	7.6253	3	0	Median	NaN	NaN	NaN	NaN	NaN	NaN	NaN	NaN	NaN	NaN	NaN	NaN
P06208	P06208	6	4	4	2-isopropylmalate synthase	LEU4	sp|P06208|LEU1_YEAST 2-isopropylmalate synthase OS=Saccharomyces cerevisiae (strain ATCC 204508 / S288c) GN=LEU4 PE=1 SV=1	1	6	4	4	6	5	5	6	4	4	4	4	4	4	4	4	17	12.4	12.4	68.408	619	619	0	182.66	1.2273	1.2546	19.582	19	0	Leave out requantified	2.2239	1.3121	0.68053	1.1688	2.4714	1.1551	0.86672	1.3322	3.0411	2.0294	16.756	9.0605
P06244;P06245;P05986	P06244;P06245;P05986	2;1;1	2;1;1	2;1;1	cAMP-dependent protein kinase type 1;cAMP-dependent protein kinase type 2;cAMP-dependent protein kinase type 3	TPK1;TPK2;TPK3	sp|P06244|KAPA_YEAST cAMP-dependent protein kinase type 1 OS=Saccharomyces cerevisiae (strain ATCC 204508 / S288c) GN=TPK1 PE=1 SV=3;sp|P06245|KAPB_YEAST cAMP-dependent protein kinase type 2 OS=Saccharomyces cerevisiae (strain ATCC 204508 / S288c) GN=TPK2	3	2	2	2	0	1	1	1	0	1	1	1	0	1	1	1	6.5	6.5	6.5	46.075	397	397;380;398	0.0014641	2.4554	NaN	NaN	NaN	0	0	Median	NaN	NaN	NaN	NaN	NaN	NaN	NaN	NaN	NaN	NaN	NaN	NaN
P06367;P39516	P06367;P39516	2;2	2;2	2;2	40S ribosomal protein S14-A;40S ribosomal protein S14-B	RPS14A;RPS14B	sp|P06367|RS14A_YEAST 40S ribosomal protein S14-A OS=Saccharomyces cerevisiae (strain ATCC 204508 / S288c) GN=RPS14A PE=1 SV=5;sp|P39516|RS14B_YEAST 40S ribosomal protein S14-B OS=Saccharomyces cerevisiae (strain ATCC 204508 / S288c) GN=RPS14B PE=1 SV=2	2	2	2	2	1	2	1	1	1	2	1	1	1	2	1	1	23.4	23.4	23.4	14.536	137	137;138	0	31.261	1.0882	0.97329	21.01	6	0	Leave out requantified	NaN	0.95603	NaN	NaN	NaN	0.83893	NaN	NaN	NaN	17.711	NaN	NaN
P06634	P06634	9	9	9	ATP-dependent RNA helicase DED1	DED1	sp|P06634|DED1_YEAST ATP-dependent RNA helicase DED1 OS=Saccharomyces cerevisiae (strain ATCC 204508 / S288c) GN=DED1 PE=1 SV=2	1	9	9	9	4	9	5	4	4	9	5	4	4	9	5	4	26.7	26.7	26.7	65.552	604	604	0	164.46	0.94379	0.88687	10.55	24	0	Leave out requantified	0.71071	0.94379	1.1253	0.9499	0.78408	0.82802	1.434	1.0249	11.865	13.31	8.2286	6.54
P06700	P06700	2	2	2	NAD-dependent histone deacetylase SIR2	SIR2	sp|P06700|SIR2_YEAST NAD-dependent histone deacetylase SIR2 OS=Saccharomyces cerevisiae (strain ATCC 204508 / S288c) GN=SIR2 PE=1 SV=1	1	2	2	2	0	2	0	0	0	2	0	0	0	2	0	0	5.7	5.7	5.7	63.261	562	562	0	6.208	NaN	NaN	NaN	0	0	Median	NaN	NaN	NaN	NaN	NaN	NaN	NaN	NaN	NaN	NaN	NaN	NaN
P06701	P06701	2	2	2	Regulatory protein SIR3	SIR3	sp|P06701|SIR3_YEAST Regulatory protein SIR3 OS=Saccharomyces cerevisiae (strain ATCC 204508 / S288c) GN=SIR3 PE=1 SV=6	1	2	2	2	0	2	0	0	0	2	0	0	0	2	0	0	1.7	1.7	1.7	111.36	978	978	0	4.3666	NaN	NaN	NaN	0	0	Median	NaN	NaN	NaN	NaN	NaN	NaN	NaN	NaN	NaN	NaN	NaN	NaN
P06704	P06704	2	2	2	Cell division control protein 31	CDC31	sp|P06704|CDC31_YEAST Cell division control protein 31 OS=Saccharomyces cerevisiae (strain ATCC 204508 / S288c) GN=CDC31 PE=1 SV=2	1	2	2	2	1	2	1	2	1	2	1	2	1	2	1	2	9.9	9.9	9.9	18.751	161	161	0	3.4594	1.0261	1.0114	15.167	4	0	Median	NaN	NaN	NaN	NaN	NaN	NaN	NaN	NaN	NaN	NaN	NaN	NaN
P06775	P06775	3	3	3	Histidine permease	HIP1	sp|P06775|HIP1_YEAST Histidine permease OS=Saccharomyces cerevisiae (strain ATCC 204508 / S288c) GN=HIP1 PE=1 SV=2	1	3	3	3	0	3	2	2	0	3	2	2	0	3	2	2	7.3	7.3	7.3	66.006	603	603	0	12.948	0.76238	0.71404	17.389	6	0	Leave out requantified	NaN	0.64082	0.99394	NaN	NaN	0.57096	1.2595	NaN	NaN	20.694	11.823	NaN
P06780	P06780	3	3	3	GTP-binding protein RHO1	RHO1	sp|P06780|RHO1_YEAST GTP-binding protein RHO1 OS=Saccharomyces cerevisiae (strain ATCC 204508 / S288c) GN=RHO1 PE=1 SV=3	1	3	3	3	1	0	2	3	1	0	2	3	1	0	2	3	19.1	19.1	19.1	23.152	209	209	0	5.7513	0.82702	0.89275	7.8498	3	0	Leave out requantified	NaN	NaN	NaN	0.82702	NaN	NaN	NaN	0.89275	NaN	NaN	NaN	7.8498
P06781	P06781	2	2	2	GTP-binding protein RHO2	RHO2	sp|P06781|RHO2_YEAST GTP-binding protein RHO2 OS=Saccharomyces cerevisiae (strain ATCC 204508 / S288c) GN=RHO2 PE=1 SV=2	1	2	2	2	1	1	1	1	1	1	1	1	1	1	1	1	12	12	12	21.479	192	192	0	3.5914	NaN	NaN	NaN	1	0	Median	NaN	NaN	NaN	NaN	NaN	NaN	NaN	NaN	NaN	NaN	NaN	NaN
P06782	P06782	5	5	5	Carbon catabolite-derepressing protein kinase	SNF1	sp|P06782|SNF1_YEAST Carbon catabolite-derepressing protein kinase OS=Saccharomyces cerevisiae (strain ATCC 204508 / S288c) GN=SNF1 PE=1 SV=1	1	5	5	5	1	4	0	0	1	4	0	0	1	4	0	0	13.1	13.1	13.1	72.045	633	633	0	18.62	1.0099	0.91115	11.879	4	0	Leave out requantified	NaN	1.1112	NaN	NaN	NaN	1.0064	NaN	NaN	NaN	12.203	NaN	NaN
P06786	P06786	22	22	22	DNA topoisomerase 2	TOP2	sp|P06786|TOP2_YEAST DNA topoisomerase 2 OS=Saccharomyces cerevisiae (strain ATCC 204508 / S288c) GN=TOP2 PE=1 SV=2	1	22	22	22	13	16	17	13	13	16	17	13	13	16	17	13	18.8	18.8	18.8	164.21	1428	1428	0	72.051	1.2985	1.3	21.701	40	0	Leave out requantified	1.7686	1.5615	0.659	1.2203	1.9374	1.3819	0.84215	1.3826	25.099	14.284	13.595	18.516
P06787	P06787	5	5	5	Calmodulin	CMD1	sp|P06787|CALM_YEAST Calmodulin OS=Saccharomyces cerevisiae (strain ATCC 204508 / S288c) GN=CMD1 PE=1 SV=1	1	5	5	5	5	5	4	4	5	5	4	4	5	5	4	4	49.7	49.7	49.7	16.135	147	147	0	164.41	0.88662	0.95293	4.2532	23	0	Leave out requantified	0.87346	1.0531	0.81905	0.84286	0.98944	0.92761	1.0368	0.96172	9.4054	3.4569	7.8631	2.2366
P07143	P07143	1	1	1	Cytochrome c1, heme protein, mitochondrial	CYT1	sp|P07143|CY1_YEAST Cytochrome c1, heme protein, mitochondrial OS=Saccharomyces cerevisiae (strain ATCC 204508 / S288c) GN=CYT1 PE=1 SV=1	1	1	1	1	1	1	1	1	1	1	1	1	1	1	1	1	10.4	10.4	10.4	34.054	309	309	0.0046019	1.7679	1.0533	1.0561	45.777	4	0	Median	NaN	NaN	NaN	NaN	NaN	NaN	NaN	NaN	NaN	NaN	NaN	NaN
P07149	P07149	28	28	28	Fatty acid synthase subunit beta;3-hydroxyacyl-[acyl-carrier-protein] dehydratase;Enoyl-[acyl-carrier-protein] reductase [NADH];[Acyl-carrier-protein] acetyltransferase;[Acyl-carrier-protein] malonyltransferase;S-acyl fatty acid synthase thioesterase	FAS1	sp|P07149|FAS1_YEAST Fatty acid synthase subunit beta OS=Saccharomyces cerevisiae (strain ATCC 204508 / S288c) GN=FAS1 PE=1 SV=2	1	28	28	28	6	25	9	8	6	25	9	8	6	25	9	8	21.8	21.8	21.8	228.69	2051	2051	0	207.55	1.0052	0.92721	21.306	36	0	Leave out requantified	0.94039	1.018	1.1657	0.78045	1.0473	0.89416	1.4351	0.86154	11.877	20.46	21.037	5.4277
P07170;Q08562	P07170	8;1	8;1	8;1	Adenylate kinase	ADK1	sp|P07170|KAD2_YEAST Adenylate kinase OS=Saccharomyces cerevisiae (strain ATCC 204508 / S288c) GN=ADK1 PE=1 SV=2	2	8	8	8	4	6	4	3	4	6	4	3	4	6	4	3	41.4	41.4	41.4	24.254	222	222;1619	0	94.855	0.99915	1.031	23.294	15	0	Leave out requantified	1.0726	1.116	0.86557	0.80697	1.1864	1.0068	1.073	0.87192	26.613	9.4674	30.807	4.4847
P07213	P07213	24	24	24	Mitochondrial import receptor subunit TOM70	TOM70	sp|P07213|TOM70_YEAST Mitochondrial import receptor subunit TOM70 OS=Saccharomyces cerevisiae (strain ATCC 204508 / S288c) GN=TOM70 PE=1 SV=2	1	24	24	24	18	14	21	20	18	14	21	20	18	14	21	20	43.3	43.3	43.3	70.122	617	617	0	184.45	1.1788	1.1595	21.129	69	0	Leave out requantified	1.5823	1.254	0.81124	1.1428	1.7657	1.1089	1.0225	1.2759	10.694	25.017	15.144	9.997
P07236	P07236	4	4	4	Threonine--tRNA ligase, mitochondrial	MST1	sp|P07236|SYTM_YEAST Threonine--tRNA ligase, mitochondrial OS=Saccharomyces cerevisiae (strain ATCC 204508 / S288c) GN=MST1 PE=1 SV=2	1	4	4	4	0	3	1	0	0	3	1	0	0	3	1	0	6.5	6.5	6.5	54.091	462	462	0	6.5603	0.9237	0.97353	0.81264	2	0	Median	NaN	NaN	NaN	NaN	NaN	NaN	NaN	NaN	NaN	NaN	NaN	NaN
P07244	P07244	5	5	5	Bifunctional purine biosynthetic protein ADE5,7;Phosphoribosylamine--glycine ligase;Phosphoribosylformylglycinamidine cyclo-ligase	ADE5,7	sp|P07244|PUR2_YEAST Bifunctional purine biosynthetic protein ADE5,7 OS=Saccharomyces cerevisiae (strain ATCC 204508 / S288c) GN=ADE5,7 PE=1 SV=1	1	5	5	5	3	4	3	3	3	4	3	3	3	4	3	3	9.1	9.1	9.1	86.067	802	802	0	20.252	0.78625	0.81191	12.3	7	0	Leave out requantified	NaN	0.87362	0.93116	0.66294	NaN	0.76358	1.1757	0.7339	NaN	15.331	4.8961	14.287
P07245	P07245	19	19	19	C-1-tetrahydrofolate synthase, cytoplasmic;Methylenetetrahydrofolate dehydrogenase;Methenyltetrahydrofolate cyclohydrolase;Formyltetrahydrofolate synthetase	ADE3	sp|P07245|C1TC_YEAST C-1-tetrahydrofolate synthase, cytoplasmic OS=Saccharomyces cerevisiae (strain ATCC 204508 / S288c) GN=ADE3 PE=1 SV=1	1	19	19	19	9	17	14	9	9	17	14	9	9	17	14	9	31.8	31.8	31.8	102.2	946	946	0	211.57	0.9193	0.87277	11.006	41	0	Leave out requantified	0.9041	0.93376	0.95542	0.84387	0.95982	0.82015	1.1952	0.93051	11.606	7.5239	13.772	5.7265
P07246	P07246	12	12	11	Alcohol dehydrogenase 3, mitochondrial	ADH3	sp|P07246|ADH3_YEAST Alcohol dehydrogenase 3, mitochondrial OS=Saccharomyces cerevisiae (strain ATCC 204508 / S288c) GN=ADH3 PE=1 SV=2	1	12	12	11	11	12	12	12	11	12	12	12	10	11	11	11	37.1	37.1	31.5	40.369	375	375	0	130.97	1.356	1.3273	9.2966	79	0	Leave out requantified	1.9044	1.3587	0.84815	1.355	2.1136	1.202	1.0596	1.5447	6.232	6.8764	8.0037	6.5722
P07248	P07248	2	2	2	Regulatory protein ADR1	ADR1	sp|P07248|ADR1_YEAST Regulatory protein ADR1 OS=Saccharomyces cerevisiae (strain ATCC 204508 / S288c) GN=ADR1 PE=1 SV=2	1	2	2	2	1	2	0	0	1	2	0	0	1	2	0	0	1.4	1.4	1.4	150.94	1323	1323	0.0032558	1.89	NaN	NaN	NaN	0	0	Median	NaN	NaN	NaN	NaN	NaN	NaN	NaN	NaN	NaN	NaN	NaN	NaN
P07251	P07251	8	8	8	ATP synthase subunit alpha, mitochondrial	ATP1	sp|P07251|ATPA_YEAST ATP synthase subunit alpha, mitochondrial OS=Saccharomyces cerevisiae (strain ATCC 204508 / S288c) GN=ATP1 PE=1 SV=5	1	8	8	8	6	8	6	6	6	8	6	6	6	8	6	6	24.6	24.6	24.6	58.607	545	545	0	164.81	1.1934	1.1863	23.999	34	0	Leave out requantified	1.9713	1.1934	0.74786	1.1735	2.2909	1.0293	0.93585	1.3076	5.1906	18.963	4.902	6.187
P07253	P07253	4	4	4	Cytochrome B pre-mRNA-processing protein 6	CBP6	sp|P07253|CBP6_YEAST Cytochrome B pre-mRNA-processing protein 6 OS=Saccharomyces cerevisiae (strain ATCC 204508 / S288c) GN=CBP6 PE=1 SV=1	1	4	4	4	3	3	2	1	3	3	2	1	3	3	2	1	28.4	28.4	28.4	18.678	162	162	0	27	1.2697	1.2624	24.063	4	0	Leave out requantified	NaN	NaN	NaN	NaN	NaN	NaN	NaN	NaN	NaN	NaN	NaN	NaN
P07256	P07256	13	13	13	Cytochrome b-c1 complex subunit 1, mitochondrial	COR1	sp|P07256|QCR1_YEAST Cytochrome b-c1 complex subunit 1, mitochondrial OS=Saccharomyces cerevisiae (strain ATCC 204508 / S288c) GN=COR1 PE=1 SV=1	1	13	13	13	12	13	11	12	12	13	11	12	12	13	11	12	40.7	40.7	40.7	50.227	457	457	0	323.31	1.1887	1.1912	15.184	45	0	Leave out requantified	1.9209	1.1766	0.68227	1.1619	2.1435	1.0459	0.86546	1.3275	12.095	7.1301	11.095	11.394
P07257	P07257	17	17	17	Cytochrome b-c1 complex subunit 2, mitochondrial	QCR2	sp|P07257|QCR2_YEAST Cytochrome b-c1 complex subunit 2, mitochondrial OS=Saccharomyces cerevisiae (strain ATCC 204508 / S288c) GN=QCR2 PE=1 SV=1	1	17	17	17	14	17	14	15	14	17	14	15	14	17	14	15	63	63	63	40.478	368	368	0	323.31	1.1178	1.1359	12.015	69	0	Leave out requantified	1.8345	1.1402	0.64837	1.0719	2.0988	0.99776	0.81892	1.237	41.391	6.4397	12.444	13.967
P07259	P07259	19	19	18	Protein URA2;Glutamine-dependent carbamoyl-phosphate synthase;Aspartate carbamoyltransferase	URA2	sp|P07259|PYR1_YEAST Protein URA2 OS=Saccharomyces cerevisiae (strain ATCC 204508 / S288c) GN=URA2 PE=1 SV=5	1	19	19	18	6	17	9	6	6	17	9	6	6	16	8	6	13.1	13.1	12.6	245.04	2214	2214	0	94.26	1.1215	1.1588	17.042	23	0	Leave out requantified	1.0879	1.2157	1.1376	1.0515	1.2144	1.0754	1.4258	1.2221	30.156	15.443	4.3974	14.658
P07260	P07260	4	4	4	Eukaryotic translation initiation factor 4E	CDC33	sp|P07260|IF4E_YEAST Eukaryotic translation initiation factor 4E OS=Saccharomyces cerevisiae (strain ATCC 204508 / S288c) GN=CDC33 PE=1 SV=1	1	4	4	4	3	4	3	3	3	4	3	3	3	4	3	3	25.8	25.8	25.8	24.254	213	213	0	75.397	0.93029	0.92667	7.1516	15	0	Leave out requantified	0.77169	0.9896	1.0328	0.88018	0.87208	0.88771	1.3141	1.0012	6.4246	5.489	8.8197	13.922
P07262;P39708	P07262	10;2	10;2	10;2	NADP-specific glutamate dehydrogenase 1	GDH1	sp|P07262|DHE4_YEAST NADP-specific glutamate dehydrogenase 1 OS=Saccharomyces cerevisiae (strain ATCC 204508 / S288c) GN=GDH1 PE=1 SV=2	2	10	10	10	6	10	4	5	6	10	4	5	6	10	4	5	35.5	35.5	35.5	49.569	454	454;457	0	113.14	0.81772	0.85713	10.737	27	0	Leave out requantified	0.6426	1.0403	0.79179	0.58435	0.70887	0.91129	0.99968	0.64837	8.5928	10.76	9.8263	13.415
P07263	P07263	2	2	2	Histidine--tRNA ligase, mitochondrial	HTS1	sp|P07263|SYH_YEAST Histidine--tRNA ligase, mitochondrial OS=Saccharomyces cerevisiae (strain ATCC 204508 / S288c) GN=HTS1 PE=1 SV=2	1	2	2	2	0	2	1	0	0	2	1	0	0	2	1	0	4.4	4.4	4.4	59.952	546	546	0	6.0257	1.2416	1.0923	19.335	2	0	Median	NaN	1.2416	NaN	NaN	NaN	1.0923	NaN	NaN	NaN	19.335	NaN	NaN
P07267	P07267	17	17	17	Saccharopepsin	PEP4	sp|P07267|CARP_YEAST Saccharopepsin OS=Saccharomyces cerevisiae (strain ATCC 204508 / S288c) GN=PEP4 PE=1 SV=1	1	17	17	17	15	14	15	13	15	14	15	13	15	14	15	13	52.3	52.3	52.3	44.498	405	405	0	323.31	0.78807	0.91038	20.054	151	0	Leave out requantified	0.72571	1.0374	0.80001	0.77988	0.87125	0.9164	0.98205	0.87922	6.6231	23.601	15.602	19.116
P07273	P07273	7	7	7	Transcription elongation factor S-II	DST1	sp|P07273|TFS2_YEAST Transcription elongation factor S-II OS=Saccharomyces cerevisiae (strain ATCC 204508 / S288c) GN=DST1 PE=1 SV=4	1	7	7	7	2	6	3	4	2	6	3	4	2	6	3	4	22.7	22.7	22.7	34.843	309	309	0	22.367	1.0264	1.0148	6.3605	10	0	Leave out requantified	NaN	1.1567	NaN	1.0138	NaN	1.01	NaN	1.1248	NaN	7.5148	NaN	11.478
P07274	P07274	2	2	2	Profilin	PFY1	sp|P07274|PROF_YEAST Profilin OS=Saccharomyces cerevisiae (strain ATCC 204508 / S288c) GN=PFY1 PE=1 SV=2	1	2	2	2	1	2	1	0	1	2	1	0	1	2	1	0	26.2	26.2	26.2	13.677	126	126	0	4.2359	NaN	NaN	NaN	0	0	Median	NaN	NaN	NaN	NaN	NaN	NaN	NaN	NaN	NaN	NaN	NaN	NaN
P07275	P07275	14	14	14	Delta-1-pyrroline-5-carboxylate dehydrogenase, mitochondrial	PUT2	sp|P07275|PUT2_YEAST Delta-1-pyrroline-5-carboxylate dehydrogenase, mitochondrial OS=Saccharomyces cerevisiae (strain ATCC 204508 / S288c) GN=PUT2 PE=1 SV=2	1	14	14	14	11	13	11	12	11	13	11	12	11	13	11	12	29.2	29.2	29.2	64.434	575	575	0	143.19	1.2067	1.1717	12.928	49	0	Leave out requantified	2.0945	1.2287	0.71072	1.1899	2.3034	1.0909	0.88741	1.3411	12.06	9.0916	7.0791	8.076
P07278	P07278	9	9	9	cAMP-dependent protein kinase regulatory subunit	BCY1	sp|P07278|KAPR_YEAST cAMP-dependent protein kinase regulatory subunit OS=Saccharomyces cerevisiae (strain ATCC 204508 / S288c) GN=BCY1 PE=1 SV=4	1	9	9	9	7	5	5	5	7	5	5	5	7	5	5	5	35.6	35.6	35.6	47.218	416	416	0	71.581	0.99525	1.1211	19.912	18	0	Leave out requantified	1.0653	0.99525	0.8957	1.0526	1.1565	0.87525	1.1287	1.2005	17.342	16.825	26.343	16.453
P07281;P07280	P07281;P07280	5;5	5;5	5;5	40S ribosomal protein S19-B;40S ribosomal protein S19-A	RPS19B;RPS19A	sp|P07281|RS19B_YEAST 40S ribosomal protein S19-B OS=Saccharomyces cerevisiae (strain ATCC 204508 / S288c) GN=RPS19B PE=1 SV=2;sp|P07280|RS19A_YEAST 40S ribosomal protein S19-A OS=Saccharomyces cerevisiae (strain ATCC 204508 / S288c) GN=RPS19A PE=1 SV=2	2	5	5	5	4	5	4	4	4	5	4	4	4	5	4	4	38.9	38.9	38.9	15.891	144	144;144	0	47.945	0.90829	1.0133	13.566	25	0	Leave out requantified	0.87824	0.90187	1.0944	0.91468	1.0402	0.79399	1.3609	1.0422	10.147	1.1451	2.6784	4.9296
P07283	P07283	4	4	4	Phosphomannomutase	SEC53	sp|P07283|PMM_YEAST Phosphomannomutase OS=Saccharomyces cerevisiae (strain ATCC 204508 / S288c) GN=SEC53 PE=1 SV=1	1	4	4	4	3	4	3	1	3	4	3	1	3	4	3	1	23.2	23.2	23.2	29.063	254	254	0	27.973	0.96092	1.0407	13.491	7	0	Leave out requantified	0.83813	1.1628	NaN	NaN	0.91652	1.0407	NaN	NaN	19.872	14.926	NaN	NaN
P07284	P07284	6	6	6	Serine--tRNA ligase, cytoplasmic	SES1	sp|P07284|SYSC_YEAST Serine--tRNA ligase, cytoplasmic OS=Saccharomyces cerevisiae (strain ATCC 204508 / S288c) GN=SES1 PE=1 SV=2	1	6	6	6	4	5	3	4	4	5	3	4	4	5	3	4	13.6	13.6	13.6	53.309	462	462	0	17.652	0.80055	0.86785	19.861	9	0	Leave out requantified	0.7366	1.1388	NaN	0.78481	0.8184	1.0045	NaN	0.84636	2.0834	14.87	NaN	1.2287
P07342	P07342	16	16	16	Acetolactate synthase catalytic subunit, mitochondrial	ILV2	sp|P07342|ILVB_YEAST Acetolactate synthase catalytic subunit, mitochondrial OS=Saccharomyces cerevisiae (strain ATCC 204508 / S288c) GN=ILV2 PE=1 SV=1	1	16	16	16	13	12	15	14	13	12	15	14	13	12	15	14	31.7	31.7	31.7	74.936	687	687	0	143.41	1.3679	1.3767	15.656	69	0	Leave out requantified	2.1099	1.3974	0.81644	1.326	2.4135	1.2248	1.0269	1.5129	7.2349	8.0956	8.6618	7.7996
P07560	P07560	8	8	8	Ras-related protein SEC4	SEC4	sp|P07560|SEC4_YEAST Ras-related protein SEC4 OS=Saccharomyces cerevisiae (strain ATCC 204508 / S288c) GN=SEC4 PE=1 SV=1	1	8	8	8	7	7	7	7	7	7	7	7	7	7	7	7	50.7	50.7	50.7	23.505	215	215	0	222.08	0.80155	0.90134	13.405	50	0	Leave out requantified	0.70718	1.0337	0.80155	0.78978	0.79514	0.90402	1.0005	0.90134	8.9884	10.512	11.118	12.407
P07703	P07703	2	2	2	DNA-directed RNA polymerases I and III subunit RPAC1	RPC40	sp|P07703|RPAC1_YEAST DNA-directed RNA polymerases I and III subunit RPAC1 OS=Saccharomyces cerevisiae (strain ATCC 204508 / S288c) GN=RPC40 PE=1 SV=1	1	2	2	2	1	2	1	1	1	2	1	1	1	2	1	1	7.8	7.8	7.8	37.686	335	335	0	10.457	1.3877	1.3099	5.5586	5	0	Leave out requantified	NaN	1.4596	NaN	NaN	NaN	1.2836	NaN	NaN	NaN	8.4211	NaN	NaN
P07806	P07806	24	24	24	Valine--tRNA ligase, mitochondrial	VAS1	sp|P07806|SYV_YEAST Valine--tRNA ligase, mitochondrial OS=Saccharomyces cerevisiae (strain ATCC 204508 / S288c) GN=VAS1 PE=1 SV=2	1	24	24	24	16	17	18	17	16	17	18	17	16	17	18	17	27.4	27.4	27.4	125.77	1104	1104	0	139.38	1.1441	1.1978	17.388	50	0	Leave out requantified	1.6111	1.3074	0.85258	1.1553	1.808	1.1452	1.0573	1.2887	20.835	11.172	6.6587	10.514
P07991	P07991	4	4	4	Ornithine aminotransferase	CAR2	sp|P07991|OAT_YEAST Ornithine aminotransferase OS=Saccharomyces cerevisiae (strain ATCC 204508 / S288c) GN=CAR2 PE=1 SV=2	1	4	4	4	1	4	0	0	1	4	0	0	1	4	0	0	15.8	15.8	15.8	46.085	424	424	0	9.5691	1.0589	0.94124	3.1485	4	0	Leave out requantified	NaN	1.0589	NaN	NaN	NaN	0.94124	NaN	NaN	NaN	3.1485	NaN	NaN
P08004	P08004	3	3	3	Chitin synthase 1	CHS1	sp|P08004|CHS1_YEAST Chitin synthase 1 OS=Saccharomyces cerevisiae (strain ATCC 204508 / S288c) GN=CHS1 PE=1 SV=2	1	3	3	3	0	2	1	0	0	2	1	0	0	2	1	0	3.1	3.1	3.1	129.87	1131	1131	0	9.4665	1.2631	1.1154	3.7708	2	0	Median	NaN	1.2631	NaN	NaN	NaN	1.1154	NaN	NaN	NaN	3.7708	NaN	NaN
P08018	P08018	2	2	2	MAP kinase kinase PBS2	PBS2	sp|P08018|PBS2_YEAST MAP kinase kinase PBS2 OS=Saccharomyces cerevisiae (strain ATCC 204508 / S288c) GN=PBS2 PE=1 SV=4	1	2	2	2	2	0	1	1	2	0	1	1	2	0	1	1	2.7	2.7	2.7	72.719	668	668	0.009375	1.3891	NaN	NaN	NaN	1	0	Median	NaN	NaN	NaN	NaN	NaN	NaN	NaN	NaN	NaN	NaN	NaN	NaN
P08019	P08019	1	1	1	Glucoamylase, intracellular sporulation-specific	SGA1	sp|P08019|AMYG_YEAST Glucoamylase, intracellular sporulation-specific OS=Saccharomyces cerevisiae (strain ATCC 204508 / S288c) GN=SGA1 PE=3 SV=2	1	1	1	1	0	1	0	0	0	1	0	0	0	1	0	0	2.7	2.7	2.7	61.462	549	549	0	26.8	NaN	NaN	NaN	1	0	Median	NaN	NaN	NaN	NaN	NaN	NaN	NaN	NaN	NaN	NaN	NaN	NaN
P08067	P08067	3	3	3	Cytochrome b-c1 complex subunit Rieske, mitochondrial	RIP1	sp|P08067|UCRI_YEAST Cytochrome b-c1 complex subunit Rieske, mitochondrial OS=Saccharomyces cerevisiae (strain ATCC 204508 / S288c) GN=RIP1 PE=1 SV=1	1	3	3	3	2	3	2	2	2	3	2	2	2	3	2	2	23.7	23.7	23.7	23.365	215	215	0	41.557	1.2171	1.0852	33.237	8	0	Leave out requantified	2.0068	1.1687	NaN	1.2031	2.2206	1.0277	NaN	1.3689	10.003	7.0553	NaN	16.677
P08417	P08417	10	10	10	Fumarate hydratase, mitochondrial	FUM1	sp|P08417|FUMH_YEAST Fumarate hydratase, mitochondrial OS=Saccharomyces cerevisiae (strain ATCC 204508 / S288c) GN=FUM1 PE=1 SV=2	1	10	10	10	7	9	7	7	7	9	7	7	7	9	7	7	21.5	21.5	21.5	53.151	488	488	0	55.802	1.2758	1.2047	18.689	29	0	Leave out requantified	1.8833	1.3161	0.78505	1.2565	2.1431	1.1458	0.97534	1.4358	28.799	16.656	8.7526	3.644
P08466	P08466	2	2	2	Mitochondrial nuclease	NUC1	sp|P08466|NUC1_YEAST Mitochondrial nuclease OS=Saccharomyces cerevisiae (strain ATCC 204508 / S288c) GN=NUC1 PE=1 SV=1	1	2	2	2	2	2	2	2	2	2	2	2	2	2	2	2	16.7	16.7	16.7	37.209	329	329	0	22.583	1.2134	1.2106	35.431	4	0	Median	NaN	NaN	NaN	NaN	NaN	NaN	NaN	NaN	NaN	NaN	NaN	NaN
P08518	P08518	4	4	4	DNA-directed RNA polymerase II subunit RPB2	RPB2	sp|P08518|RPB2_YEAST DNA-directed RNA polymerase II subunit RPB2 OS=Saccharomyces cerevisiae (strain ATCC 204508 / S288c) GN=RPB2 PE=1 SV=2	1	4	4	4	1	2	3	2	1	2	3	2	1	2	3	2	4.3	4.3	4.3	138.75	1224	1224	0	11.597	1.0198	0.99373	50.706	4	0	Median	NaN	NaN	NaN	NaN	NaN	NaN	NaN	NaN	NaN	NaN	NaN	NaN
P08524	P08524	6	6	6	Farnesyl pyrophosphate synthase	ERG20	sp|P08524|FPPS_YEAST Farnesyl pyrophosphate synthase OS=Saccharomyces cerevisiae (strain ATCC 204508 / S288c) GN=ERG20 PE=1 SV=2	1	6	6	6	0	5	1	1	0	5	1	1	0	5	1	1	19	19	19	40.483	352	352	0	38.498	1.137	1.0101	34.073	6	0	Leave out requantified	NaN	1.137	NaN	NaN	NaN	1.0101	NaN	NaN	NaN	34.073	NaN	NaN
P08525	P08525	2	2	2	Cytochrome b-c1 complex subunit 8	QCR8	sp|P08525|QCR8_YEAST Cytochrome b-c1 complex subunit 8 OS=Saccharomyces cerevisiae (strain ATCC 204508 / S288c) GN=QCR8 PE=1 SV=2	1	2	2	2	1	2	1	2	1	2	1	2	1	2	1	2	24.5	24.5	24.5	10.974	94	94	0	5.7013	1.1951	1.1778	23.887	2	0	Median	NaN	NaN	NaN	NaN	NaN	NaN	NaN	NaN	NaN	NaN	NaN	NaN
P08539	P08539	8	8	8	Guanine nucleotide-binding protein alpha-1 subunit	GPA1	sp|P08539|GPA1_YEAST Guanine nucleotide-binding protein alpha-1 subunit OS=Saccharomyces cerevisiae (strain ATCC 204508 / S288c) GN=GPA1 PE=1 SV=3	1	8	8	8	2	6	4	3	2	6	4	3	2	6	4	3	23.1	23.1	23.1	54.075	472	472	0	36.716	1.0315	1.099	33.28	13	0	Leave out requantified	1.3891	1.1412	0.93788	0.90122	1.537	1.0161	1.1929	1.0233	39.095	30.864	36.684	38.19
P08566	P08566	20	20	20	Pentafunctional AROM polypeptide;3-dehydroquinate synthase;3-phosphoshikimate 1-carboxyvinyltransferase;Shikimate kinase;3-dehydroquinate dehydratase;Shikimate dehydrogenase	ARO1	sp|P08566|ARO1_YEAST Pentafunctional AROM polypeptide OS=Saccharomyces cerevisiae (strain ATCC 204508 / S288c) GN=ARO1 PE=1 SV=1	1	20	20	20	2	20	6	1	2	20	6	1	2	20	6	1	15.2	15.2	15.2	174.75	1588	1588	0	55.901	0.93375	0.83789	13.35	22	0	Leave out requantified	0.52411	0.92601	1.1086	NaN	0.58086	0.82663	1.3728	NaN	7.3991	11.067	13.079	NaN
P08678	P08678	2	2	2	Adenylate cyclase	CYR1	sp|P08678|CYAA_YEAST Adenylate cyclase OS=Saccharomyces cerevisiae (strain ATCC 204508 / S288c) GN=CYR1 PE=1 SV=2	1	2	2	2	1	1	1	1	1	1	1	1	1	1	1	1	1.4	1.4	1.4	227.83	2026	2026	0	4.229	2.6241	2.9073	30.842	3	0	Median	NaN	NaN	NaN	NaN	NaN	NaN	NaN	NaN	NaN	NaN	NaN	NaN
P08679	P08679	7	6	6	Citrate synthase, peroxisomal	CIT2	sp|P08679|CISY2_YEAST Citrate synthase, peroxisomal OS=Saccharomyces cerevisiae (strain ATCC 204508 / S288c) GN=CIT2 PE=1 SV=1	1	7	6	6	5	5	5	5	4	4	4	4	4	4	4	4	20.7	16.3	16.3	51.413	460	460	0	83.282	0.96034	1.0108	10.798	20	0	Leave out requantified	1.023	1.0558	0.76035	0.89575	1.1337	0.92501	0.95428	1.0202	0.80365	10.594	0.51442	3.4023
P08964	P08964	12	12	12	Myosin-1	MYO1	sp|P08964|MYO1_YEAST Myosin-1 OS=Saccharomyces cerevisiae (strain ATCC 204508 / S288c) GN=MYO1 PE=1 SV=3	1	12	12	12	1	7	6	1	1	7	6	1	1	7	6	1	7.6	7.6	7.6	223.63	1928	1928	0	32.529	1.0814	0.9709	17.253	8	0	Leave out requantified	NaN	1.0997	0.7597	NaN	NaN	0.993	0.94344	NaN	NaN	17.11	22.716	NaN
P09064	P09064	5	5	5	Eukaryotic translation initiation factor 2 subunit beta	SUI3	sp|P09064|IF2B_YEAST Eukaryotic translation initiation factor 2 subunit beta OS=Saccharomyces cerevisiae (strain ATCC 204508 / S288c) GN=SUI3 PE=1 SV=2	1	5	5	5	1	2	3	4	1	2	3	4	1	2	3	4	22.1	22.1	22.1	31.574	285	285	0	10.322	1.0664	1.1354	7.1656	8	0	Leave out requantified	NaN	1.2511	1.1286	0.97066	NaN	1.0973	1.3906	1.0688	NaN	2.4951	3.8896	16.399
P09232	P09232	11	11	11	Cerevisin	PRB1	sp|P09232|PRTB_YEAST Cerevisin OS=Saccharomyces cerevisiae (strain ATCC 204508 / S288c) GN=PRB1 PE=1 SV=1	1	11	11	11	9	10	8	9	9	10	8	9	9	10	8	9	27.7	27.7	27.7	69.621	635	635	0	310.24	0.76061	0.82216	26.3	67	0	Leave out requantified	0.69731	0.94569	0.77094	0.75044	0.80415	0.83024	0.97099	0.84724	25.342	9.6168	35.74	31.194
P09436	P09436	6	6	6	Isoleucine--tRNA ligase, cytoplasmic	ILS1	sp|P09436|SYIC_YEAST Isoleucine--tRNA ligase, cytoplasmic OS=Saccharomyces cerevisiae (strain ATCC 204508 / S288c) GN=ILS1 PE=1 SV=1	1	6	6	6	1	6	0	0	1	6	0	0	1	6	0	0	5.8	5.8	5.8	122.98	1072	1072	0	29.279	1.4395	1.2695	36.845	4	0	Leave out requantified	NaN	1.4395	NaN	NaN	NaN	1.2695	NaN	NaN	NaN	29.689	NaN	NaN
P09440	P09440	24	24	24	C-1-tetrahydrofolate synthase, mitochondrial;Methylenetetrahydrofolate dehydrogenase;Methenyltetrahydrofolate cyclohydrolase;Formyltetrahydrofolate synthetase	MIS1	sp|P09440|C1TM_YEAST C-1-tetrahydrofolate synthase, mitochondrial OS=Saccharomyces cerevisiae (strain ATCC 204508 / S288c) GN=MIS1 PE=1 SV=1	1	24	24	24	20	21	23	22	20	21	23	22	20	21	23	22	30.1	30.1	30.1	106.22	975	975	0	203.1	1.2983	1.3047	10.747	91	0	Leave out requantified	2.0988	1.3318	0.83262	1.3106	2.3396	1.1737	1.0555	1.48	28.199	6.6854	9.2057	13.688
P09457	P09457	10	10	10	ATP synthase subunit 5, mitochondrial	ATP5	sp|P09457|ATPO_YEAST ATP synthase subunit 5, mitochondrial OS=Saccharomyces cerevisiae (strain ATCC 204508 / S288c) GN=ATP5 PE=1 SV=1	1	10	10	10	10	10	9	9	10	10	9	9	10	10	9	9	57.5	57.5	57.5	22.814	212	212	0	92.632	1.1726	1.1803	12.403	39	0	Leave out requantified	1.9161	1.173	0.71556	1.1778	2.1889	1.0344	0.90575	1.358	9.9045	13.693	5.7748	2.7911
P09620	P09620	11	11	11	Pheromone-processing carboxypeptidase KEX1	KEX1	sp|P09620|KEX1_YEAST Pheromone-processing carboxypeptidase KEX1 OS=Saccharomyces cerevisiae (strain ATCC 204508 / S288c) GN=KEX1 PE=1 SV=1	1	11	11	11	3	7	7	8	3	7	7	8	3	7	7	8	20.6	20.6	20.6	82.244	729	729	0	181.17	0.94883	1.0637	8.2108	21	0	Leave out requantified	0.88961	1.2068	0.88245	0.8158	0.98898	1.0736	1.0772	0.9221	4.7077	8.3202	9.8188	18.684
P09624	P09624	24	24	24	Dihydrolipoyl dehydrogenase, mitochondrial	LPD1	sp|P09624|DLDH_YEAST Dihydrolipoyl dehydrogenase, mitochondrial OS=Saccharomyces cerevisiae (strain ATCC 204508 / S288c) GN=LPD1 PE=1 SV=1	1	24	24	24	23	21	23	23	23	21	23	23	23	21	23	23	54.7	54.7	54.7	54.009	499	499	0	323.31	1.2108	1.1929	11.869	126	0	Leave out requantified	1.9495	1.2529	0.76716	1.2214	2.2016	1.0962	0.96577	1.3904	4.9139	8.1264	4.2949	6.8265
P09733;P09734	P09733	3;1	3;1	3;1	Tubulin alpha-1 chain	TUB1	sp|P09733|TBA1_YEAST Tubulin alpha-1 chain OS=Saccharomyces cerevisiae (strain ATCC 204508 / S288c) GN=TUB1 PE=1 SV=2	2	3	3	3	2	2	1	1	2	2	1	1	2	2	1	1	9.4	9.4	9.4	49.799	447	447;445	0	9.9507	1.1264	1.0403	21.755	5	0	Leave out requantified	NaN	1.1894	NaN	NaN	NaN	1.0489	NaN	NaN	NaN	22.97	NaN	NaN
P09938	P09938	7	7	7	Ribonucleoside-diphosphate reductase small chain 1	RNR2	sp|P09938|RIR2_YEAST Ribonucleoside-diphosphate reductase small chain 1 OS=Saccharomyces cerevisiae (strain ATCC 204508 / S288c) GN=RNR2 PE=1 SV=2	1	7	7	7	2	7	3	2	2	7	3	2	2	7	3	2	19.5	19.5	19.5	46.147	399	399	0	76.448	1.1379	1.0967	14.549	11	0	Leave out requantified	1.2468	1.1168	0.59482	NaN	1.3665	0.99432	0.76737	NaN	10.818	12.147	8.5048	NaN
P09950	P09950	7	7	7	5-aminolevulinate synthase, mitochondrial	HEM1	sp|P09950|HEM1_YEAST 5-aminolevulinate synthase, mitochondrial OS=Saccharomyces cerevisiae (strain ATCC 204508 / S288c) GN=HEM1 PE=1 SV=1	1	7	7	7	6	5	7	7	6	5	7	7	6	5	7	7	17.2	17.2	17.2	59.362	548	548	0	34.4	1.3092	1.2789	20.776	35	0	Leave out requantified	1.8209	1.2807	0.78596	1.3276	2.0339	1.123	0.99921	1.4976	26.177	4.3487	15.766	15.131
P0C0T4	P0C0T4	3	1	1	40S ribosomal protein S25-B	RPS25B	sp|P0C0T4|RS25B_YEAST 40S ribosomal protein S25-B OS=Saccharomyces cerevisiae (strain ATCC 204508 / S288c) GN=RPS25B PE=1 SV=1	1	3	1	1	2	3	2	3	1	1	1	1	1	1	1	1	27.8	10.2	10.2	12.009	108	108	0	5.758	NaN	NaN	NaN	0	0	Median	NaN	NaN	NaN	NaN	NaN	NaN	NaN	NaN	NaN	NaN	NaN	NaN
Q3E754;P0C0V8	Q3E754;P0C0V8	3;3	3;3	3;3	40S ribosomal protein S21-B;40S ribosomal protein S21-A	RPS21B;RPS21A	sp|Q3E754|RS21B_YEAST 40S ribosomal protein S21-B OS=Saccharomyces cerevisiae (strain ATCC 204508 / S288c) GN=RPS21B PE=1 SV=1;sp|P0C0V8|RS21A_YEAST 40S ribosomal protein S21-A OS=Saccharomyces cerevisiae (strain ATCC 204508 / S288c) GN=RPS21A PE=1 SV=1	2	3	3	3	2	2	2	2	2	2	2	2	2	2	2	2	35.6	35.6	35.6	9.7597	87	87;87	0	29.681	0.97089	1.1036	2.9318	9	0	Leave out requantified	0.9422	NaN	1.0712	0.97989	1.0601	NaN	1.3697	1.1156	8.2389	NaN	8.2011	1.8439
Q3E7Y3;P0C0W1	Q3E7Y3;P0C0W1	2;2	2;2	2;2	40S ribosomal protein S22-B;40S ribosomal protein S22-A	RPS22B;RPS22A	sp|Q3E7Y3|RS22B_YEAST 40S ribosomal protein S22-B OS=Saccharomyces cerevisiae (strain ATCC 204508 / S288c) GN=RPS22B PE=1 SV=3;sp|P0C0W1|RS22A_YEAST 40S ribosomal protein S22-A OS=Saccharomyces cerevisiae (strain ATCC 204508 / S288c) GN=RPS22A PE=1 SV=2	2	2	2	2	0	2	0	0	0	2	0	0	0	2	0	0	18.5	18.5	18.5	14.626	130	130;130	0	19.442	1.0326	0.93096	4.0773	3	0	Median	NaN	1.0326	NaN	NaN	NaN	0.93096	NaN	NaN	NaN	4.0773	NaN	NaN
Q3E757;P0C0W9	Q3E757;P0C0W9	6;6	6;6	6;6	60S ribosomal protein L11-B;60S ribosomal protein L11-A	RPL11B;RPL11A	sp|Q3E757|RL11B_YEAST 60S ribosomal protein L11-B OS=Saccharomyces cerevisiae (strain ATCC 204508 / S288c) GN=RPL11B PE=1 SV=3;sp|P0C0W9|RL11A_YEAST 60S ribosomal protein L11-A OS=Saccharomyces cerevisiae (strain ATCC 204508 / S288c) GN=RPL11A PE=1 SV=2	2	6	6	6	6	5	6	6	6	5	6	6	6	5	6	6	25.9	25.9	25.9	19.749	174	174;174	0	78.463	0.90527	0.9731	9.804	33	0	Leave out requantified	0.83734	0.91459	0.88288	0.8858	0.95607	0.81652	1.1042	0.99343	8.6598	3.3123	7.9518	16.038
P0C2H6;P0C2H7	P0C2H6;P0C2H7	8;7	8;7	8;7	60S ribosomal protein L27-A;60S ribosomal protein L27-B	RPL27A;RPL27B	sp|P0C2H6|RL27A_YEAST 60S ribosomal protein L27-A OS=Saccharomyces cerevisiae (strain ATCC 204508 / S288c) GN=RPL27A PE=1 SV=1;sp|P0C2H7|RL27B_YEAST 60S ribosomal protein L27-B OS=Saccharomyces cerevisiae (strain ATCC 204508 / S288c) GN=RPL27B PE=1 SV=1	2	8	8	8	5	8	5	5	5	8	5	5	5	8	5	5	67.6	67.6	67.6	15.531	136	136;136	0	200.25	0.86521	0.93588	3.2699	37	0	Leave out requantified	0.82133	0.99651	0.86075	0.82297	0.91736	0.88039	1.0724	0.94613	8.5518	4.9071	2.7114	5.4439
P0C2H8	P0C2H8	4	4	1	60S ribosomal protein L31-A	RPL31A	sp|P0C2H8|RL31A_YEAST 60S ribosomal protein L31-A OS=Saccharomyces cerevisiae (strain ATCC 204508 / S288c) GN=RPL31A PE=1 SV=1	1	4	4	1	3	4	4	4	3	4	4	4	1	1	1	1	53.1	53.1	17.7	12.953	113	113	0	84.422	0.90063	0.90428	3.9827	25	0	Leave out requantified	0.80283	0.9739	0.92539	0.83571	0.89798	0.85964	1.1784	0.94861	2.1411	3.2444	0.7736	3.1621
P0C2H9	P0C2H9	4	1	1	60S ribosomal protein L31-B	RPL31B	sp|P0C2H9|RL31B_YEAST 60S ribosomal protein L31-B OS=Saccharomyces cerevisiae (strain ATCC 204508 / S288c) GN=RPL31B PE=1 SV=1	1	4	1	1	2	4	3	3	0	1	0	0	0	1	0	0	53.1	17.7	17.7	12.967	113	113	0	7.6239	0.96303	0.8437	4.3146	3	0	Median	NaN	0.96303	NaN	NaN	NaN	0.8437	NaN	NaN	NaN	4.3146	NaN	NaN
P0C2I6;P0C2J1	P0C2I6;P0C2J1	22;21	1;1	1;1	Transposon Ty1-LR3 Gag-Pol polyprotein;Capsid protein;Ty1 protease;Integrase;Reverse transcriptase/ribonuclease H;Transposon Ty1-PR3 Gag-Pol polyprotein;Capsid protein;Ty1 protease;Integrase;Reverse transcriptase/ribonuclease H	TY1B-LR3;TY1B-PR3	sp|P0C2I6|YL13B_YEAST Transposon Ty1-LR3 Gag-Pol polyprotein OS=Saccharomyces cerevisiae (strain ATCC 204508 / S288c) GN=TY1B-LR3 PE=3 SV=1;sp|P0C2J1|YP14B_YEAST Transposon Ty1-PR3 Gag-Pol polyprotein OS=Saccharomyces cerevisiae (strain ATCC 204508 / S288c	2	22	1	1	14	18	18	13	0	1	0	0	0	1	0	0	18.5	1.9	1.9	198.4	1755	1755;1755	0	8.7798	NaN	NaN	NaN	1	0	Median	NaN	NaN	NaN	NaN	NaN	NaN	NaN	NaN	NaN	NaN	NaN	NaN
P0C2J0;Q04711;P0C2I2;Q03855;Q99231;O13535;O13527	P0C2J0;Q04711;P0C2I2;Q03855;Q99231;O13535;O13527	26;25;25;22;20;20;14	1;0;1;1;1;1;0	0;0;0;0;0;0;0	Transposon Ty1-PR2 Gag-Pol polyprotein;Capsid protein;Ty1 protease;Integrase;Reverse transcriptase/ribonuclease H;Transposon Ty1-ML1 Gag-Pol polyprotein;Capsid protein;Ty1 protease;Integrase;Reverse transcriptase/ribonuclease H;Transposon Ty1-DR5 Gag-Pol polyprotein;Capsid protein;Ty1 protease;Integrase;Reverse transcriptase/ribonuclease H;Transposon Ty1-DR1 Gag-Pol polyprotein;Capsid protein;Ty1…	TY1B-PR2;TY1B-ML1;TY1B-DR5;TY1B-DR1;TY1B-DR3;TY1B-H;TY1B-A	sp|P0C2J0|YP13B_YEAST Transposon Ty1-PR2 Gag-Pol polyprotein OS=Saccharomyces cerevisiae (strain ATCC 204508 / S288c) GN=TY1B-PR2 PE=3 SV=1;sp|Q04711|YM11B_YEAST Transposon Ty1-ML1 Gag-Pol polyprotein OS=Saccharomyces cerevisiae (strain ATCC 204508 / S288c	7	26	1	0	17	18	22	15	0	0	1	0	0	0	0	0	24.1	1.4	0	198.64	1756	1756;1755;1755;1755;1755;1793;1196	0	3.7378	NaN	NaN	NaN	1	0	Median	NaN	NaN	NaN	NaN	NaN	NaN	NaN	NaN	NaN	NaN	NaN	NaN
P0C5N3	P0C5N3	2	2	2	Uncharacterized protein YGL041W-A, mitochondrial	YGL041W-A	sp|P0C5N3|YG41A_YEAST Uncharacterized protein YGL041W-A, mitochondrial OS=Saccharomyces cerevisiae (strain ATCC 204508 / S288c) GN=YGL041W-A PE=1 SV=2	1	2	2	2	2	1	1	1	2	1	1	1	2	1	1	1	22.7	22.7	22.7	18.103	154	154	0	27.3	1.3275	1.2448	32.986	10	0	Median	2.0497	1.3687	0.74473	1.2891	2.3237	1.2056	0.94523	1.4699	3.5707	9.9685	2.1485	1.9988
P0CH09;P0CH08;P05759;P0CG63	P0CH09;P0CH08;P05759;P0CG63	5;5;4;4	5;5;4;4	5;5;4;4	Ubiquitin-60S ribosomal protein L40;Ubiquitin;60S ribosomal protein L40;Ubiquitin-40S ribosomal protein S31;Ubiquitin;40S ribosomal protein S31;Polyubiquitin;Ubiquitin	RPL40B;RPL40A;RPS31;UBI4	sp|P0CH09|RL402_YEAST Ubiquitin-60S ribosomal protein L40 OS=Saccharomyces cerevisiae (strain ATCC 204508 / S288c) GN=RPL40B PE=1 SV=1;sp|P0CH08|RL401_YEAST Ubiquitin-60S ribosomal protein L40 OS=Saccharomyces cerevisiae (strain ATCC 204508 / S288c) GN=RPL	4	5	5	5	4	4	4	5	4	4	4	5	4	4	4	5	48.4	48.4	48.4	14.554	128	128;128;152;381	0	153.58	0.87114	0.98134	11.391	33	0	Leave out requantified	0.71144	1.0641	0.86006	0.87114	0.80239	0.92568	1.0946	0.98639	47.99	9.3619	19.009	12.117
P0CS90	P0CS90	32	32	30	Heat shock protein SSC1, mitochondrial	SSC1	sp|P0CS90|HSP77_YEAST Heat shock protein SSC1, mitochondrial OS=Saccharomyces cerevisiae (strain ATCC 204508 / S288c) GN=SSC1 PE=1 SV=1	1	32	32	30	30	27	30	31	30	27	30	31	28	25	28	29	70.5	70.5	67.1	70.627	654	654	0	323.31	1.2863	1.2725	13.507	412	0	Leave out requantified	1.9989	1.3014	0.80956	1.2856	2.2138	1.1473	0.99543	1.4217	16.099	11.778	8.5363	11.08
P0CT04	P0CT04	5	5	5	Protease B inhibitor 2	PBI2	sp|P0CT04|IPB2_YEAST Protease B inhibitor 2 OS=Saccharomyces cerevisiae (strain ATCC 204508 / S288c) GN=PBI2 PE=1 SV=1	1	5	5	5	3	5	3	3	3	5	3	3	3	5	3	3	70.7	70.7	70.7	8.5897	75	75	0	127.48	0.8131	0.77515	3.5327	11	0	Leave out requantified	0.72501	0.88326	0.64468	0.67079	0.78559	0.77472	0.79999	0.74818	12.372	2.9228	5.4613	0.1775
P0CX24;P0CX23	P0CX24;P0CX23	3;3	3;3	3;3	60S ribosomal protein L20-B;60S ribosomal protein L20-A	RPL20B;RPL20A	sp|P0CX24|RL20B_YEAST 60S ribosomal protein L20-B OS=Saccharomyces cerevisiae (strain ATCC 204508 / S288c) GN=RPL20B PE=1 SV=1;sp|P0CX23|RL20A_YEAST 60S ribosomal protein L20-A OS=Saccharomyces cerevisiae (strain ATCC 204508 / S288c) GN=RPL20A PE=1 SV=1	2	3	3	3	2	3	2	2	2	3	2	2	2	3	2	2	14.5	14.5	14.5	20.437	172	172;172	0	68.241	0.85738	0.84072	12.116	9	0	Leave out requantified	0.70866	1.0002	0.85044	0.86677	0.77178	0.8746	1.0824	0.98836	8.5736	7.3422	2.7799	4.7849
P0CX28;P0CX27	P0CX28;P0CX27	3;3	3;3	3;3	60S ribosomal protein L42-B;60S ribosomal protein L42-A	RPL42B;RPL42A	sp|P0CX28|RL44B_YEAST 60S ribosomal protein L42-B OS=Saccharomyces cerevisiae (strain ATCC 204508 / S288c) GN=RPL42B PE=1 SV=1;sp|P0CX27|RL44A_YEAST 60S ribosomal protein L42-A OS=Saccharomyces cerevisiae (strain ATCC 204508 / S288c) GN=RPL42A PE=1 SV=1	2	3	3	3	2	2	2	3	2	2	2	3	2	2	2	3	14.2	14.2	14.2	12.211	106	106;106	0	10.273	0.90431	0.95195	5.6422	5	0	Leave out requantified	NaN	0.92485	NaN	0.94036	NaN	0.82176	NaN	1.0529	NaN	2.0617	NaN	19.893
P0CX30;P0CX29	P0CX30;P0CX29	2;2	2;2	2;2	40S ribosomal protein S23-B;40S ribosomal protein S23-A	RPS23B;RPS23A	sp|P0CX30|RS23B_YEAST 40S ribosomal protein S23-B OS=Saccharomyces cerevisiae (strain ATCC 204508 / S288c) GN=RPS23B PE=1 SV=1;sp|P0CX29|RS23A_YEAST 40S ribosomal protein S23-A OS=Saccharomyces cerevisiae (strain ATCC 204508 / S288c) GN=RPS23A PE=1 SV=1	2	2	2	2	1	1	2	1	1	1	2	1	1	1	2	1	15.2	15.2	15.2	16.038	145	145;145	0	6.8095	0.95088	1.0324	0.059867	5	0	Leave out requantified	NaN	NaN	1.0422	NaN	NaN	NaN	1.3012	NaN	NaN	NaN	4.048	NaN
P0CX32;P0CX31	P0CX32;P0CX31	2;2	2;2	2;2	40S ribosomal protein S24-B;40S ribosomal protein S24-A	RPS24B;RPS24A	sp|P0CX32|RS24B_YEAST 40S ribosomal protein S24-B OS=Saccharomyces cerevisiae (strain ATCC 204508 / S288c) GN=RPS24B PE=1 SV=1;sp|P0CX31|RS24A_YEAST 40S ribosomal protein S24-A OS=Saccharomyces cerevisiae (strain ATCC 204508 / S288c) GN=RPS24A PE=1 SV=1	2	2	2	2	2	2	1	1	2	2	1	1	2	2	1	1	17.8	17.8	17.8	15.329	135	135;135	0	13.233	0.87371	0.92142	0.80777	6	0	Leave out requantified	0.89623	0.85065	NaN	NaN	1.0131	0.75951	NaN	NaN	7.8798	4.419	NaN	NaN
P0CX36;P0CX35	P0CX36;P0CX35	1;1	1;1	1;1	40S ribosomal protein S4-B;40S ribosomal protein S4-A	RPS4B;RPS4A	sp|P0CX36|RS4B_YEAST 40S ribosomal protein S4-B OS=Saccharomyces cerevisiae (strain ATCC 204508 / S288c) GN=RPS4B PE=1 SV=1;sp|P0CX35|RS4A_YEAST 40S ribosomal protein S4-A OS=Saccharomyces cerevisiae (strain ATCC 204508 / S288c) GN=RPS4A PE=1 SV=1	2	1	1	1	1	1	1	1	1	1	1	1	1	1	1	1	5	5	5	29.41	261	261;261	0	9.1841	0.92887	0.94286	13.736	9	0	Median	NaN	0.98234	0.87164	0.87311	NaN	0.85687	1.0933	0.94054	NaN	1.0862	12.164	9.4053
P0CX38;P0CX37	P0CX38;P0CX37	3;3	3;3	3;3	40S ribosomal protein S6-B;40S ribosomal protein S6-A	RPS6B;RPS6A	sp|P0CX38|RS6B_YEAST 40S ribosomal protein S6-B OS=Saccharomyces cerevisiae (strain ATCC 204508 / S288c) GN=RPS6B PE=1 SV=1;sp|P0CX37|RS6A_YEAST 40S ribosomal protein S6-A OS=Saccharomyces cerevisiae (strain ATCC 204508 / S288c) GN=RPS6A PE=1 SV=1	2	3	3	3	3	2	3	3	3	2	3	3	3	2	3	3	18.6	18.6	18.6	26.996	236	236;236	0	61.111	0.83194	0.91187	4.0845	16	0	Leave out requantified	0.7771	0.93039	1.0629	0.83059	0.87471	0.83164	1.3623	0.95061	5.4133	0.92019	3.4411	3.3714
P0CX40;P0CX39	P0CX40;P0CX39	3;3	3;3	3;3	40S ribosomal protein S8-B;40S ribosomal protein S8-A	RPS8B;RPS8A	sp|P0CX40|RS8B_YEAST 40S ribosomal protein S8-B OS=Saccharomyces cerevisiae (strain ATCC 204508 / S288c) GN=RPS8B PE=1 SV=1;sp|P0CX39|RS8A_YEAST 40S ribosomal protein S8-A OS=Saccharomyces cerevisiae (strain ATCC 204508 / S288c) GN=RPS8A PE=1 SV=1	2	3	3	3	2	2	2	2	2	2	2	2	2	2	2	2	18	18	18	22.489	200	200;200	0	21.601	0.9374	0.90142	14.881	14	0	Leave out requantified	0.82093	1.3343	1.0394	0.87645	0.90949	1.201	1.2578	0.96276	8.2876	53.302	14.767	14.071
P0CX42;P0CX41	P0CX42;P0CX41	1;1	1;1	1;1	60S ribosomal protein L23-B;60S ribosomal protein L23-A	RPL23B;RPL23A	sp|P0CX42|RL23B_YEAST 60S ribosomal protein L23-B OS=Saccharomyces cerevisiae (strain ATCC 204508 / S288c) GN=RPL23B PE=1 SV=1;sp|P0CX41|RL23A_YEAST 60S ribosomal protein L23-A OS=Saccharomyces cerevisiae (strain ATCC 204508 / S288c) GN=RPL23A PE=1 SV=1	2	1	1	1	1	1	1	1	1	1	1	1	1	1	1	1	12.4	12.4	12.4	14.473	137	137;137	0	17.688	NaN	NaN	NaN	0	0	Median	NaN	NaN	NaN	NaN	NaN	NaN	NaN	NaN	NaN	NaN	NaN	NaN
P0CX44;P0CX43	P0CX44;P0CX43	9;9	9;9	9;9	60S ribosomal protein L1-B;60S ribosomal protein L1-A	RPL1B;RPL1A	sp|P0CX44|RL1B_YEAST 60S ribosomal protein L1-B OS=Saccharomyces cerevisiae (strain ATCC 204508 / S288c) GN=RPL1B PE=1 SV=1;sp|P0CX43|RL1A_YEAST 60S ribosomal protein L1-A OS=Saccharomyces cerevisiae (strain ATCC 204508 / S288c) GN=RPL1A PE=1 SV=1	2	9	9	9	4	9	5	4	4	9	5	4	4	9	5	4	39.6	39.6	39.6	24.485	217	217;217	0	59.438	0.9447	0.89032	14.276	32	0	Leave out requantified	0.77561	0.98846	0.83283	0.80968	0.83709	0.86984	1.0473	0.9246	10.217	14.177	4.8634	10.371
P0CX46;P0CX45	P0CX46;P0CX45	2;2	2;2	2;2	60S ribosomal protein L2-B;60S ribosomal protein L2-A	RPL2B;RPL2A	sp|P0CX46|RL2B_YEAST 60S ribosomal protein L2-B OS=Saccharomyces cerevisiae (strain ATCC 204508 / S288c) GN=RPL2B PE=1 SV=1;sp|P0CX45|RL2A_YEAST 60S ribosomal protein L2-A OS=Saccharomyces cerevisiae (strain ATCC 204508 / S288c) GN=RPL2A PE=1 SV=1	2	2	2	2	0	2	0	0	0	2	0	0	0	2	0	0	10.6	10.6	10.6	27.408	254	254;254	0	25.418	0.99163	0.87069	2.769	3	0	Median	NaN	0.99163	NaN	NaN	NaN	0.87069	NaN	NaN	NaN	2.769	NaN	NaN
P0CX48;P0CX47	P0CX48;P0CX47	5;5	5;5	5;5	40S ribosomal protein S11-B;40S ribosomal protein S11-A	RPS11B;RPS11A	sp|P0CX48|RS11B_YEAST 40S ribosomal protein S11-B OS=Saccharomyces cerevisiae (strain ATCC 204508 / S288c) GN=RPS11B PE=1 SV=1;sp|P0CX47|RS11A_YEAST 40S ribosomal protein S11-A OS=Saccharomyces cerevisiae (strain ATCC 204508 / S288c) GN=RPS11A PE=1 SV=1	2	5	5	5	3	5	4	3	3	5	4	3	3	5	4	3	28.2	28.2	28.2	17.749	156	156;156	0	73.223	0.91116	0.86124	15.947	8	0	Leave out requantified	NaN	0.92362	0.99894	NaN	NaN	0.79773	1.2294	NaN	NaN	8.8203	10.134	NaN
P0CX50;P0CX49	P0CX50;P0CX49	2;2	2;2	2;2	60S ribosomal protein L18-B;60S ribosomal protein L18-A	RPL18B;RPL18A	sp|P0CX50|RL18B_YEAST 60S ribosomal protein L18-B OS=Saccharomyces cerevisiae (strain ATCC 204508 / S288c) GN=RPL18B PE=1 SV=1;sp|P0CX49|RL18A_YEAST 60S ribosomal protein L18-A OS=Saccharomyces cerevisiae (strain ATCC 204508 / S288c) GN=RPL18A PE=1 SV=1	2	2	2	2	1	2	1	1	1	2	1	1	1	2	1	1	12.9	12.9	12.9	20.563	186	186;186	0	3.7895	NaN	NaN	NaN	1	0	Median	NaN	NaN	NaN	NaN	NaN	NaN	NaN	NaN	NaN	NaN	NaN	NaN
P0CX52;P0CX51	P0CX52;P0CX51	4;4	4;4	4;4	40S ribosomal protein S16-B;40S ribosomal protein S16-A	RPS16B;RPS16A	sp|P0CX52|RS16B_YEAST 40S ribosomal protein S16-B OS=Saccharomyces cerevisiae (strain ATCC 204508 / S288c) GN=RPS16B PE=1 SV=1;sp|P0CX51|RS16A_YEAST 40S ribosomal protein S16-A OS=Saccharomyces cerevisiae (strain ATCC 204508 / S288c) GN=RPS16A PE=1 SV=1	2	4	4	4	2	3	3	2	2	3	3	2	2	3	3	2	28	28	28	15.847	143	143;143	0	11.873	1.0049	1.1064	10.683	10	0	Leave out requantified	0.97326	1.0125	1.0616	NaN	1.0514	0.89975	1.362	NaN	5.9296	24.032	8.4328	NaN
P0CX54;P0CX53	P0CX54;P0CX53	5;5	5;5	5;5	60S ribosomal protein L12-B;60S ribosomal protein L12-A	RPL12B;RPL12A	sp|P0CX54|RL12B_YEAST 60S ribosomal protein L12-B OS=Saccharomyces cerevisiae (strain ATCC 204508 / S288c) GN=RPL12B PE=1 SV=1;sp|P0CX53|RL12A_YEAST 60S ribosomal protein L12-A OS=Saccharomyces cerevisiae (strain ATCC 204508 / S288c) GN=RPL12A PE=1 SV=1	2	5	5	5	4	4	4	5	4	4	4	5	4	4	4	5	31.5	31.5	31.5	17.822	165	165;165	0	101.06	0.85381	1.0067	8.034	18	0	Leave out requantified	0.79002	0.98227	0.85372	0.83575	0.94642	0.86355	1.0705	0.95436	10.195	2.4146	2.705	6.7809
P0CX56;P0CX55	P0CX56;P0CX55	6;6	6;6	6;6	40S ribosomal protein S18-B;40S ribosomal protein S18-A	RPS18B;RPS18A	sp|P0CX56|RS18B_YEAST 40S ribosomal protein S18-B OS=Saccharomyces cerevisiae (strain ATCC 204508 / S288c) GN=RPS18B PE=1 SV=1;sp|P0CX55|RS18A_YEAST 40S ribosomal protein S18-A OS=Saccharomyces cerevisiae (strain ATCC 204508 / S288c) GN=RPS18A PE=1 SV=1	2	6	6	6	3	5	3	3	3	5	3	3	3	5	3	3	60.3	60.3	60.3	17.037	146	146;146	0	127.96	0.93384	0.89875	28.64	20	0	Leave out requantified	0.86968	0.93994	1.049	0.92777	0.98284	0.82727	1.3286	1.0549	6.5022	25.148	1.2807	5.2392
P0CX73;P0CX72;P0CX71;P0CX70;Q92392;Q6Q5H1;P0C2I8;Q03964;Q12391	P0CX73;P0CX72;P0CX71;P0CX70;Q92392;Q6Q5H1;P0C2I8	9;9;9;9;8;8;8;3;3	1;1;1;1;1;1;1;1;1	0;0;0;0;0;0;0;0;0	Transposon Ty1-PL Gag polyprotein;Capsid protein;Gag-p4;Transposon Ty1-LR2 Gag polyprotein;Capsid protein;Gag-p4;Transposon Ty1-ER1 Gag polyprotein;Capsid protein;Gag-p4;Transposon Ty1-DR6 Gag polyprotein;Capsid protein;Gag-p4;Transposon Ty1-OL Gag polyprotein;Capsid protein;Gag-p4;Transposon Ty1-PR3 Gag polyprotein;Capsid protein;Gag-p4;Transposon Ty1-LR4 Gag polyprotein;Capsid protein;Gag-p4	TY1A-PL;TY1A-LR2;TY1A-ER1;TY1A-DR6;TY1A-OL;TY1A-PR3;TY1A-LR4	sp|P0CX73|YP11A_YEAST Transposon Ty1-PL Gag polyprotein OS=Saccharomyces cerevisiae (strain ATCC 204508 / S288c) GN=TY1A-PL PE=2 SV=1;sp|P0CX72|YL12A_YEAST Transposon Ty1-LR2 Gag polyprotein OS=Saccharomyces cerevisiae (strain ATCC 204508 / S288c) GN=TY1A-	9	9	1	0	9	8	9	8	1	1	1	1	0	0	0	0	33	2.3	0	48.953	440	440;440;440;440;440;440;440;440;440	0	6.1853	NaN	NaN	NaN	0	0	Median	NaN	NaN	NaN	NaN	NaN	NaN	NaN	NaN	NaN	NaN	NaN	NaN
P0CX83;P0CX82	P0CX83;P0CX82	3;3	3;3	3;3	60S ribosomal protein L19-B;60S ribosomal protein L19-A	RPL19B;RPL19A	sp|P0CX83|RL19B_YEAST 60S ribosomal protein L19-B OS=Saccharomyces cerevisiae (strain ATCC 204508 / S288c) GN=RPL19B PE=1 SV=1;sp|P0CX82|RL19A_YEAST 60S ribosomal protein L19-A OS=Saccharomyces cerevisiae (strain ATCC 204508 / S288c) GN=RPL19A PE=1 SV=1	2	3	3	3	1	2	1	2	1	2	1	2	1	2	1	2	15.3	15.3	15.3	21.704	189	189;189	0	9.4697	0.92208	0.88132	7.1323	4	0	Leave out requantified	NaN	0.92581	NaN	NaN	NaN	0.81243	NaN	NaN	NaN	4.7176	NaN	NaN
P0CX85;P0CX84	P0CX85;P0CX84	5;5	5;5	5;5	60S ribosomal protein L35-B;60S ribosomal protein L35-A	RPL35B;RPL35A	sp|P0CX85|RL35B_YEAST 60S ribosomal protein L35-B OS=Saccharomyces cerevisiae (strain ATCC 204508 / S288c) GN=RPL35B PE=1 SV=1;sp|P0CX84|RL35A_YEAST 60S ribosomal protein L35-A OS=Saccharomyces cerevisiae (strain ATCC 204508 / S288c) GN=RPL35A PE=1 SV=1	2	5	5	5	5	5	4	4	5	5	4	4	5	5	4	4	28.3	28.3	28.3	13.909	120	120;120	0	23.661	0.90154	0.94821	7.6103	21	0	Leave out requantified	0.83231	0.93781	0.94129	0.90881	0.90963	0.8254	1.203	1.0339	6.084	5.6628	8.0287	7.4114
P10080	P10080	10	10	10	Single-stranded nucleic acid-binding protein	SBP1	sp|P10080|SSBP1_YEAST Single-stranded nucleic acid-binding protein OS=Saccharomyces cerevisiae (strain ATCC 204508 / S288c) GN=SBP1 PE=1 SV=2	1	10	10	10	8	10	8	8	8	10	8	8	8	10	8	8	58.2	58.2	58.2	32.989	294	294	0	303.63	0.91991	1.0037	14.041	43	0	Leave out requantified	0.78681	1.0378	0.99388	0.87308	0.85176	0.90548	1.2452	0.99806	11.778	15.798	13.809	12.766
P10081	P10081	4	4	4	ATP-dependent RNA helicase eIF4A	TIF1	sp|P10081|IF4A_YEAST ATP-dependent RNA helicase eIF4A OS=Saccharomyces cerevisiae (strain ATCC 204508 / S288c) GN=TIF1 PE=1 SV=3	1	4	4	4	2	3	0	0	2	3	0	0	2	3	0	0	17.2	17.2	17.2	44.697	395	395	0	13.832	1.0396	1.0041	12.133	5	0	Leave out requantified	NaN	1.2465	NaN	NaN	NaN	1.0939	NaN	NaN	NaN	12.084	NaN	NaN
P10127	P10127	6	6	6	Alcohol dehydrogenase 4	ADH4	sp|P10127|ADH4_YEAST Alcohol dehydrogenase 4 OS=Saccharomyces cerevisiae (strain ATCC 204508 / S288c) GN=ADH4 PE=1 SV=3	1	6	6	6	2	4	4	3	2	4	4	3	2	4	4	3	24.3	24.3	24.3	41.142	382	382	0	64.247	0.74297	0.72894	12.843	12	0	Leave out requantified	NaN	0.86194	0.42482	0.58838	NaN	0.76086	0.54185	0.66269	NaN	3.6189	8.8791	5.1559
P10363	P10363	2	2	2	DNA primase small subunit	PRI1	sp|P10363|PRI1_YEAST DNA primase small subunit OS=Saccharomyces cerevisiae (strain ATCC 204508 / S288c) GN=PRI1 PE=1 SV=2	1	2	2	2	0	2	0	0	0	2	0	0	0	2	0	0	7.8	7.8	7.8	47.69	409	409	0	4.0866	NaN	NaN	NaN	1	0	Median	NaN	NaN	NaN	NaN	NaN	NaN	NaN	NaN	NaN	NaN	NaN	NaN
P10507	P10507	8	8	8	Mitochondrial-processing peptidase subunit beta	MAS1	sp|P10507|MPPB_YEAST Mitochondrial-processing peptidase subunit beta OS=Saccharomyces cerevisiae (strain ATCC 204508 / S288c) GN=MAS1 PE=1 SV=1	1	8	8	8	6	7	6	6	6	7	6	6	6	7	6	6	22.1	22.1	22.1	51.083	462	462	0	47.896	1.2744	1.2712	5.1342	21	0	Leave out requantified	1.9756	1.4353	0.89249	1.2091	2.1415	1.2634	1.1258	1.3605	4.3198	10.502	19.017	4.517
P10591;P09435	P10591	25;2	7;0	7;0	Heat shock protein SSA1	SSA1	sp|P10591|HSP71_YEAST Heat shock protein SSA1 OS=Saccharomyces cerevisiae (strain ATCC 204508 / S288c) GN=SSA1 PE=1 SV=4	2	25	7	7	24	20	23	23	6	6	6	6	6	6	6	6	50.2	14.8	14.8	69.656	642	642;649	0	306.94	0.97115	0.96785	14.25	35	0	Leave out requantified	0.95419	1.128	0.97949	0.79324	1.0449	1.0455	1.2221	0.89329	8.1161	10.856	11.201	21.131
P10592	P10592	27	26	9	Heat shock protein SSA2	SSA2	sp|P10592|HSP72_YEAST Heat shock protein SSA2 OS=Saccharomyces cerevisiae (strain ATCC 204508 / S288c) GN=SSA2 PE=1 SV=3	1	27	26	9	25	21	24	22	24	21	23	21	7	7	7	5	50.9	49.8	15.3	69.469	639	639	0	323.31	1.0365	1.1247	9.8826	131	0	Leave out requantified	1.0287	1.1858	1.0459	0.89055	1.1587	1.0464	1.3116	1.0015	7.9833	7.7777	9.656	6.4726
P10614	P10614	11	11	11	Lanosterol 14-alpha demethylase	ERG11	sp|P10614|CP51_YEAST Lanosterol 14-alpha demethylase OS=Saccharomyces cerevisiae (strain ATCC 204508 / S288c) GN=ERG11 PE=1 SV=1	1	11	11	11	6	9	9	8	6	9	9	8	6	9	9	8	32.3	32.3	32.3	60.719	530	530	0	308.95	0.89254	0.92196	10.201	53	0	Leave out requantified	0.638	1.0075	0.90941	0.82871	0.72015	0.90387	1.163	0.9429	3.3204	11.821	14.177	8.9297
P10622	P10622	3	3	3	60S acidic ribosomal protein P1-beta	RPP1B	sp|P10622|RLA3_YEAST 60S acidic ribosomal protein P1-beta OS=Saccharomyces cerevisiae (strain ATCC 204508 / S288c) GN=RPP1B PE=1 SV=3	1	3	3	3	1	3	1	1	1	3	1	1	1	3	1	1	74.5	74.5	74.5	10.667	106	106	0	67.104	0.90806	0.92062	11.314	4	0	Leave out requantified	NaN	0.98778	NaN	NaN	NaN	0.86522	NaN	NaN	NaN	2.5362	NaN	NaN
P10659	P10659	8	6	6	S-adenosylmethionine synthase 1	SAM1	sp|P10659|METK1_YEAST S-adenosylmethionine synthase 1 OS=Saccharomyces cerevisiae (strain ATCC 204508 / S288c) GN=SAM1 PE=1 SV=2	1	8	6	6	5	6	6	2	3	5	5	1	3	5	5	1	38.7	31.2	31.2	41.818	382	382	0	38.808	1.1028	1.2425	9.9145	11	0	Leave out requantified	0.96351	1.25	1.1923	NaN	1.0622	1.1085	1.4908	NaN	4.2239	10.815	12.775	NaN
P10662	P10662	3	3	3	37S ribosomal protein MRP1, mitochondrial	MRP1	sp|P10662|RT01_YEAST 37S ribosomal protein MRP1, mitochondrial OS=Saccharomyces cerevisiae (strain ATCC 204508 / S288c) GN=MRP1 PE=1 SV=2	1	3	3	3	2	1	2	3	2	1	2	3	2	1	2	3	9.3	9.3	9.3	36.728	321	321	0	16.396	1.3684	1.4171	10.506	9	0	Leave out requantified	1.8572	1.4893	0.7604	1.2471	2.0272	1.3118	0.93693	1.3363	21.321	0.40944	9.5245	7.3728
P10664	P10664	7	7	2	60S ribosomal protein L4-A	RPL4A	sp|P10664|RL4A_YEAST 60S ribosomal protein L4-A OS=Saccharomyces cerevisiae (strain ATCC 204508 / S288c) GN=RPL4A PE=1 SV=4	1	7	7	2	5	6	5	6	5	6	5	6	2	2	2	2	20.2	20.2	4.4	39.092	362	362	0	58.624	0.85085	0.89245	4.9212	27	0	Leave out requantified	0.76129	1.0079	0.84413	0.801	0.86815	0.88274	1.0705	0.9179	10.937	15.153	16.629	10.048
P10823	P10823	1	1	1	Guanine nucleotide-binding protein alpha-2 subunit	GPA2	sp|P10823|GPA2_YEAST Guanine nucleotide-binding protein alpha-2 subunit OS=Saccharomyces cerevisiae (strain ATCC 204508 / S288c) GN=GPA2 PE=1 SV=2	1	1	1	1	1	0	1	1	1	0	1	1	1	0	1	1	4.2	4.2	4.2	50.447	449	449	0	7.0972	0.85606	0.94533	6.0008	3	0	Median	NaN	NaN	NaN	NaN	NaN	NaN	NaN	NaN	NaN	NaN	NaN	NaN
P10834	P10834	2	2	2	Protein PET54	PET54	sp|P10834|PET54_YEAST Protein PET54 OS=Saccharomyces cerevisiae (strain ATCC 204508 / S288c) GN=PET54 PE=1 SV=1	1	2	2	2	1	2	1	1	1	2	1	1	1	2	1	1	5.5	5.5	5.5	34.637	293	293	0	4.0843	NaN	NaN	NaN	1	0	Median	NaN	NaN	NaN	NaN	NaN	NaN	NaN	NaN	NaN	NaN	NaN	NaN
P10849	P10849	9	9	9	Mitochondrial transcription factor 2	MTF2	sp|P10849|MTF2_YEAST Mitochondrial transcription factor 2 OS=Saccharomyces cerevisiae (strain ATCC 204508 / S288c) GN=MTF2 PE=1 SV=1	1	9	9	9	3	6	5	2	3	6	5	2	3	6	5	2	23.6	23.6	23.6	51.192	440	440	0	18.222	1.3535	1.5313	29.986	11	0	Leave out requantified	2.9697	1.3308	0.71483	1.3535	3.3016	1.217	0.9048	1.5313	23.323	32.625	11.136	4.0923
P10869	P10869	2	2	2	Aspartokinase	HOM3	sp|P10869|AK_YEAST Aspartokinase OS=Saccharomyces cerevisiae (strain ATCC 204508 / S288c) GN=HOM3 PE=1 SV=2	1	2	2	2	0	2	0	0	0	2	0	0	0	2	0	0	3.6	3.6	3.6	58.109	527	527	0	6.6129	NaN	NaN	NaN	1	0	Median	NaN	NaN	NaN	NaN	NaN	NaN	NaN	NaN	NaN	NaN	NaN	NaN
P10962	P10962	3	3	3	Protein MAK16	MAK16	sp|P10962|MAK16_YEAST Protein MAK16 OS=Saccharomyces cerevisiae (strain ATCC 204508 / S288c) GN=MAK16 PE=1 SV=2	1	3	3	3	2	1	2	2	2	1	2	2	2	1	2	2	15.7	15.7	15.7	35.695	306	306	0	5.4911	1.0305	1.1299	5.8358	3	0	Median	NaN	NaN	NaN	NaN	NaN	NaN	NaN	NaN	NaN	NaN	NaN	NaN
P10964	P10964	18	18	18	DNA-directed RNA polymerase I subunit RPA190	RPA190	sp|P10964|RPA1_YEAST DNA-directed RNA polymerase I subunit RPA190 OS=Saccharomyces cerevisiae (strain ATCC 204508 / S288c) GN=RPA190 PE=1 SV=2	1	18	18	18	8	13	12	8	8	13	12	8	8	13	12	8	11.6	11.6	11.6	186.43	1664	1664	0	112.82	1.1793	1.1986	12.775	39	0	Leave out requantified	1.5937	1.333	0.61073	1.1545	1.6529	1.1749	0.75325	1.2429	28.501	12.063	14.145	5.7462
P11075	P11075	2	2	2	Protein transport protein SEC7	SEC7	sp|P11075|SEC7_YEAST Protein transport protein SEC7 OS=Saccharomyces cerevisiae (strain ATCC 204508 / S288c) GN=SEC7 PE=1 SV=2	1	2	2	2	0	2	1	0	0	2	1	0	0	2	1	0	1.1	1.1	1.1	226.88	2009	2009	0	5.182	1.2781	1.4164	18.327	3	0	Median	NaN	1.4019	NaN	NaN	NaN	1.2576	NaN	NaN	NaN	16.812	NaN	NaN
P11154;P32327	P11154;P32327	3;3	3;3	3;3	Pyruvate carboxylase 1;Pyruvate carboxylase 2	PYC1;PYC2	sp|P11154|PYC1_YEAST Pyruvate carboxylase 1 OS=Saccharomyces cerevisiae (strain ATCC 204508 / S288c) GN=PYC1 PE=1 SV=2;sp|P32327|PYC2_YEAST Pyruvate carboxylase 2 OS=Saccharomyces cerevisiae (strain ATCC 204508 / S288c) GN=PYC2 PE=1 SV=2	2	3	3	3	1	3	0	0	1	3	0	0	1	3	0	0	3.1	3.1	3.1	130.1	1178	1178;1180	0	5.7639	1.4645	1.2991	11.345	2	0	Median	NaN	1.4645	NaN	NaN	NaN	1.2991	NaN	NaN	NaN	11.345	NaN	NaN
P11412	P11412	2	2	2	Glucose-6-phosphate 1-dehydrogenase	ZWF1	sp|P11412|G6PD_YEAST Glucose-6-phosphate 1-dehydrogenase OS=Saccharomyces cerevisiae (strain ATCC 204508 / S288c) GN=ZWF1 PE=1 SV=4	1	2	2	2	0	2	0	0	0	2	0	0	0	2	0	0	6.3	6.3	6.3	57.521	505	505	0	7.7787	NaN	NaN	NaN	0	0	Median	NaN	NaN	NaN	NaN	NaN	NaN	NaN	NaN	NaN	NaN	NaN	NaN
P11433	P11433	1	1	1	Cell division control protein 24	CDC24	sp|P11433|CDC24_YEAST Cell division control protein 24 OS=Saccharomyces cerevisiae (strain ATCC 204508 / S288c) GN=CDC24 PE=1 SV=2	1	1	1	1	0	1	0	1	0	1	0	1	0	1	0	1	1.5	1.5	1.5	96.938	854	854	0	9.4079	0.99029	0.87468	8.2442	2	0	Median	NaN	0.99029	NaN	NaN	NaN	0.87468	NaN	NaN	NaN	8.2442	NaN	NaN
P11484	P11484	19	19	1	Heat shock protein SSB1	SSB1	sp|P11484|HSP75_YEAST Heat shock protein SSB1 OS=Saccharomyces cerevisiae (strain ATCC 204508 / S288c) GN=SSB1 PE=1 SV=3	1	19	19	1	18	17	17	17	18	17	17	17	1	1	1	1	53.2	53.2	5.7	66.601	613	613	0	323.31	1.0408	1.0892	6.328	129	0	Leave out requantified	0.91325	1.1345	1.1346	0.98219	1.0424	1.0135	1.4223	1.1226	10.107	3.5637	4.3216	7.9119
P11491	P11491	9	9	8	Repressible alkaline phosphatase;Soluble alkaline phosphatase	PHO8	sp|P11491|PPB_YEAST Repressible alkaline phosphatase OS=Saccharomyces cerevisiae (strain ATCC 204508 / S288c) GN=PHO8 PE=1 SV=2	1	9	9	8	7	8	7	8	7	8	7	8	6	7	6	7	20.1	20.1	19.1	63.003	566	566	0	323.31	0.86482	0.98263	3.0537	48	0	Leave out requantified	0.66574	1.0986	0.86482	0.84923	0.79223	0.96755	1.0825	0.9618	7.1565	5.1526	3.7983	4.4142
P11633	P11633	1	1	1	Non-histone chromosomal protein 6B	NHP6B	sp|P11633|NHP6B_YEAST Non-histone chromosomal protein 6B OS=Saccharomyces cerevisiae (strain ATCC 204508 / S288c) GN=NHP6B PE=1 SV=3	1	1	1	1	1	1	1	1	1	1	1	1	1	1	1	1	8.1	8.1	8.1	11.476	99	99	0.001462	2.416	NaN	NaN	NaN	0	0	Median	NaN	NaN	NaN	NaN	NaN	NaN	NaN	NaN	NaN	NaN	NaN	NaN
P11655	P11655	8	8	8	Guanine nucleotide-exchange factor SEC12	SEC12	sp|P11655|SEC12_YEAST Guanine nucleotide-exchange factor SEC12 OS=Saccharomyces cerevisiae (strain ATCC 204508 / S288c) GN=SEC12 PE=1 SV=1	1	8	8	8	3	5	5	5	3	5	5	5	3	5	5	5	23.8	23.8	23.8	51.607	471	471	0	56.03	1.0957	1.1222	13.595	14	0	Leave out requantified	1.1068	1.4599	0.79058	0.97498	1.2631	1.2797	1.0058	1.1139	6.6951	17.445	3.2841	3.5132
P11745	P11745	1	1	1	Ran GTPase-activating protein 1	RNA1	sp|P11745|RNA1_YEAST Ran GTPase-activating protein 1 OS=Saccharomyces cerevisiae (strain ATCC 204508 / S288c) GN=RNA1 PE=1 SV=2	1	1	1	1	1	1	0	0	1	1	0	0	1	1	0	0	4.9	4.9	4.9	45.815	407	407	0	7.5861	0.80613	0.78219	15.424	2	0	Median	NaN	NaN	NaN	NaN	NaN	NaN	NaN	NaN	NaN	NaN	NaN	NaN
P11792	P11792	1	1	1	Serine/threonine-protein kinase SCH9	SCH9	sp|P11792|SCH9_YEAST Serine/threonine-protein kinase SCH9 OS=Saccharomyces cerevisiae (strain ATCC 204508 / S288c) GN=SCH9 PE=1 SV=3	1	1	1	1	0	1	0	0	0	1	0	0	0	1	0	0	1.3	1.3	1.3	91.81	824	824	0	4.6026	1.0689	0.94346	4.0687	2	0	Median	NaN	1.0689	NaN	NaN	NaN	0.94346	NaN	NaN	NaN	4.0687	NaN	NaN
P11914	P11914	10	10	10	Mitochondrial-processing peptidase subunit alpha	MAS2	sp|P11914|MPPA_YEAST Mitochondrial-processing peptidase subunit alpha OS=Saccharomyces cerevisiae (strain ATCC 204508 / S288c) GN=MAS2 PE=1 SV=1	1	10	10	10	8	8	9	8	8	8	9	8	8	8	9	8	22.8	22.8	22.8	53.337	482	482	0	49.547	1.3151	1.2266	31.451	26	0	Leave out requantified	1.9383	1.3031	0.74255	1.2599	2.1141	1.1496	0.92966	1.4307	36.722	29.125	31.594	33.095
P11938	P11938	7	7	7	DNA-binding protein RAP1	RAP1	sp|P11938|RAP1_YEAST DNA-binding protein RAP1 OS=Saccharomyces cerevisiae (strain ATCC 204508 / S288c) GN=RAP1 PE=1 SV=2	1	7	7	7	6	4	5	4	6	4	5	4	6	4	5	4	13.8	13.8	13.8	92.412	827	827	0	43.685	1.0985	1.1527	43.928	8	0	Leave out requantified	NaN	1.4736	0.65955	1.2409	NaN	1.29	0.81215	1.3409	NaN	9.1594	25.583	7.7367
P11978	P11978	2	2	2	Regulatory protein SIR4	SIR4	sp|P11978|SIR4_YEAST Regulatory protein SIR4 OS=Saccharomyces cerevisiae (strain ATCC 204508 / S288c) GN=SIR4 PE=1 SV=1	1	2	2	2	0	2	1	1	0	2	1	1	0	2	1	1	1.6	1.6	1.6	152.06	1358	1358	0.0028275	2.0334	0.87688	1.0169	11.955	2	0	Median	NaN	NaN	NaN	NaN	NaN	NaN	NaN	NaN	NaN	NaN	NaN	NaN
P11986	P11986	2	2	2	Inositol-3-phosphate synthase	INO1	sp|P11986|INO1_YEAST Inositol-3-phosphate synthase OS=Saccharomyces cerevisiae (strain ATCC 204508 / S288c) GN=INO1 PE=1 SV=3	1	2	2	2	0	1	0	2	0	1	0	2	0	1	0	2	3.4	3.4	3.4	59.641	533	533	0	4.0747	0.49532	0.4766	67.582	2	0	Median	NaN	NaN	NaN	NaN	NaN	NaN	NaN	NaN	NaN	NaN	NaN	NaN
P12383	P12383	3	3	3	Transcription factor PDR1	PDR1	sp|P12383|PDR1_YEAST Transcription factor PDR1 OS=Saccharomyces cerevisiae (strain ATCC 204508 / S288c) GN=PDR1 PE=1 SV=2	1	3	3	3	1	2	2	1	1	2	2	1	1	2	2	1	1.9	1.9	1.9	121.79	1068	1068	0.0032573	1.9028	1.2912	1.3143	34.62	4	0	Median	NaN	NaN	NaN	NaN	NaN	NaN	NaN	NaN	NaN	NaN	NaN	NaN
P12385	P12385	11	11	11	Eukaryotic peptide chain release factor subunit 1	SUP45	sp|P12385|ERF1_YEAST Eukaryotic peptide chain release factor subunit 1 OS=Saccharomyces cerevisiae (strain ATCC 204508 / S288c) GN=SUP45 PE=1 SV=2	1	11	11	11	3	9	8	6	3	9	8	6	3	9	8	6	28.1	28.1	28.1	49.005	437	437	0	54.762	1.0864	0.99108	25.325	12	0	Leave out requantified	NaN	1.084	1.1946	0.86139	NaN	0.94489	1.4661	0.96461	NaN	13.483	3.9659	14.229
P12611	P12611	1	1	1	Growth regulation protein	WHI2	sp|P12611|WHI2_YEAST Growth regulation protein OS=Saccharomyces cerevisiae (strain ATCC 204508 / S288c) GN=WHI2 PE=1 SV=2	1	1	1	1	0	1	1	0	0	1	1	0	0	1	1	0	2.5	2.5	2.5	55.345	486	486	0	8.514	NaN	NaN	NaN	0	0	Median	NaN	NaN	NaN	NaN	NaN	NaN	NaN	NaN	NaN	NaN	NaN	NaN
P12612	P12612	3	3	3	T-complex protein 1 subunit alpha	TCP1	sp|P12612|TCPA_YEAST T-complex protein 1 subunit alpha OS=Saccharomyces cerevisiae (strain ATCC 204508 / S288c) GN=TCP1 PE=1 SV=2	1	3	3	3	2	3	2	2	2	3	2	2	2	3	2	2	8.1	8.1	8.1	60.48	559	559	0	37.19	1.164	1.0521	11.611	10	0	Leave out requantified	NaN	1.1825	1.1362	NaN	NaN	1.0521	1.3845	NaN	NaN	10.473	8.4598	NaN
P12630	P12630	3	3	3	Barrierpepsin	BAR1	sp|P12630|BAR1_YEAST Barrierpepsin OS=Saccharomyces cerevisiae (strain ATCC 204508 / S288c) GN=BAR1 PE=1 SV=1	1	3	3	3	2	2	3	2	2	2	3	2	2	2	3	2	7.8	7.8	7.8	63.729	587	587	0	68.698	1.1674	1.1402	7.5136	12	0	Leave out requantified	1.3775	1.3757	0.79577	0.97337	1.4065	1.1997	0.95877	1.0508	7.1762	4.2174	7.2012	16.431
P12683	P12683	13	13	11	3-hydroxy-3-methylglutaryl-coenzyme A reductase 1	HMG1	sp|P12683|HMDH1_YEAST 3-hydroxy-3-methylglutaryl-coenzyme A reductase 1 OS=Saccharomyces cerevisiae (strain ATCC 204508 / S288c) GN=HMG1 PE=1 SV=1	1	13	13	11	8	10	11	10	8	10	11	10	7	8	9	9	15.3	15.3	13.3	115.62	1054	1054	0	78.868	0.93247	0.96681	17.649	31	0	Leave out requantified	1.1191	1.2019	0.71495	0.86331	1.2235	1.0579	0.90551	0.93841	18.549	15.179	14.918	14.345
P12684	P12684	9	7	7	3-hydroxy-3-methylglutaryl-coenzyme A reductase 2	HMG2	sp|P12684|HMDH2_YEAST 3-hydroxy-3-methylglutaryl-coenzyme A reductase 2 OS=Saccharomyces cerevisiae (strain ATCC 204508 / S288c) GN=HMG2 PE=1 SV=1	1	9	7	7	3	9	4	5	2	7	2	4	2	7	2	4	12.1	10	10	115.69	1045	1045	0	57.952	1.0949	0.99383	13.9	11	0	Leave out requantified	NaN	1.1277	0.76996	0.97431	NaN	0.99383	0.96777	1.1123	NaN	15.104	26.122	25.359
P12686	P12686	6	6	6	37S ribosomal protein MRP13, mitochondrial	MRP13	sp|P12686|RT13_YEAST 37S ribosomal protein MRP13, mitochondrial OS=Saccharomyces cerevisiae (strain ATCC 204508 / S288c) GN=MRP13 PE=1 SV=2	1	6	6	6	3	4	3	2	3	4	3	2	3	4	3	2	19.5	19.5	19.5	38.988	339	339	0	18.068	1.2456	1.1752	45.413	10	0	Leave out requantified	2.2364	1.2374	0.77594	1.4864	2.5087	1.0866	0.96178	1.6441	15.764	6.6605	17.592	14.905
P12687	P12687	5	5	5	54S ribosomal protein L2, mitochondrial	MRP7	sp|P12687|RM02_YEAST 54S ribosomal protein L2, mitochondrial OS=Saccharomyces cerevisiae (strain ATCC 204508 / S288c) GN=MRP7 PE=1 SV=1	1	5	5	5	2	3	4	3	2	3	4	3	2	3	4	3	18.9	18.9	18.9	43.226	371	371	0	15.606	1.0704	1.1641	7.0922	10	0	Leave out requantified	NaN	1.1861	0.8316	1.1531	NaN	1.0434	1.0511	1.3415	NaN	24.32	13.369	6.2443
P12688	P12688	2	2	2	Serine/threonine-protein kinase YPK1	YPK1	sp|P12688|YPK1_YEAST Serine/threonine-protein kinase YPK1 OS=Saccharomyces cerevisiae (strain ATCC 204508 / S288c) GN=YPK1 PE=1 SV=2	1	2	2	2	0	2	0	0	0	2	0	0	0	2	0	0	3.1	3.1	3.1	76.479	680	680	0	10.625	NaN	NaN	NaN	1	0	Median	NaN	NaN	NaN	NaN	NaN	NaN	NaN	NaN	NaN	NaN	NaN	NaN
P12695	P12695	16	16	16	Dihydrolipoyllysine-residue acetyltransferase component of pyruvate dehydrogenase complex, mitochondrial	LAT1	sp|P12695|ODP2_YEAST Dihydrolipoyllysine-residue acetyltransferase component of pyruvate dehydrogenase complex, mitochondrial OS=Saccharomyces cerevisiae (strain ATCC 204508 / S288c) GN=LAT1 PE=1 SV=1	1	16	16	16	10	11	15	15	10	11	15	15	10	11	15	15	31.5	31.5	31.5	51.817	482	482	0	129.63	1.1474	1.2537	16.202	49	0	Leave out requantified	1.9605	1.2786	0.74483	1.3118	2.2573	1.1218	0.89771	1.4583	8.1121	16.234	10.136	6.7641
P12709	P12709	16	16	16	Glucose-6-phosphate isomerase	PGI1	sp|P12709|G6PI_YEAST Glucose-6-phosphate isomerase OS=Saccharomyces cerevisiae (strain ATCC 204508 / S288c) GN=PGI1 PE=1 SV=3	1	16	16	16	13	16	11	12	13	16	11	12	13	16	11	12	43.7	43.7	43.7	61.298	554	554	0	323.31	0.9206	1.0108	10.28	68	0	Leave out requantified	0.74984	1.2428	0.96553	0.77784	0.84258	1.0919	1.2123	0.87424	17.206	6.7506	11.98	9.9257
P12868	P12868	15	15	15	E3 ubiquitin-protein ligase PEP5	PEP5	sp|P12868|PEP5_YEAST E3 ubiquitin-protein ligase PEP5 OS=Saccharomyces cerevisiae (strain ATCC 204508 / S288c) GN=PEP5 PE=1 SV=2	1	15	15	15	7	15	8	7	7	15	8	7	7	15	8	7	19.2	19.2	19.2	117.48	1029	1029	0	212.9	0.99152	0.97612	15.754	45	0	Leave out requantified	0.74697	1.1009	0.93576	0.87349	0.83203	0.96706	1.1956	0.98039	16.451	12.942	10.67	10.42
P12945	P12945	4	4	4	N-terminal acetyltransferase A complex subunit NAT1	NAT1	sp|P12945|NAT1_YEAST N-terminal acetyltransferase A complex subunit NAT1 OS=Saccharomyces cerevisiae (strain ATCC 204508 / S288c) GN=NAT1 PE=1 SV=2	1	4	4	4	1	3	0	0	1	3	0	0	1	3	0	0	5.9	5.9	5.9	98.904	854	854	0	4.3045	1.1025	0.99057	52.057	3	0	Leave out requantified	NaN	1.1025	NaN	NaN	NaN	0.99057	NaN	NaN	NaN	52.057	NaN	NaN
P12962	P12962	1	1	1	Cap-associated protein CAF20	CAF20	sp|P12962|CAF20_YEAST Cap-associated protein CAF20 OS=Saccharomyces cerevisiae (strain ATCC 204508 / S288c) GN=CAF20 PE=1 SV=2	1	1	1	1	0	0	1	0	0	0	1	0	0	0	1	0	8.7	8.7	8.7	18.223	161	161	0.000978	2.4888	NaN	NaN	NaN	1	0	Median	NaN	NaN	NaN	NaN	NaN	NaN	NaN	NaN	NaN	NaN	NaN	NaN
P13134	P13134	1	1	1	Kexin	KEX2	sp|P13134|KEX2_YEAST Kexin OS=Saccharomyces cerevisiae (strain ATCC 204508 / S288c) GN=KEX2 PE=1 SV=1	1	1	1	1	0	1	0	1	0	1	0	1	0	1	0	1	1	1	1	90.001	814	814	0.0085049	1.4263	NaN	NaN	NaN	0	0	Median	NaN	NaN	NaN	NaN	NaN	NaN	NaN	NaN	NaN	NaN	NaN	NaN
P13185	P13185	4	4	4	Serine/threonine protein kinase KIN1	KIN1	sp|P13185|KIN1_YEAST Serine/threonine protein kinase KIN1 OS=Saccharomyces cerevisiae (strain ATCC 204508 / S288c) GN=KIN1 PE=1 SV=3	1	4	4	4	1	3	0	0	1	3	0	0	1	3	0	0	3.4	3.4	3.4	120.07	1064	1064	0	13.008	1.0704	1.0028	7.9211	5	0	Leave out requantified	NaN	1.1502	NaN	NaN	NaN	1.021	NaN	NaN	NaN	9.6999	NaN	NaN
P13186	P13186	3	3	3	Serine/threonine-protein kinase KIN2	KIN2	sp|P13186|KIN2_YEAST Serine/threonine-protein kinase KIN2 OS=Saccharomyces cerevisiae (strain ATCC 204508 / S288c) GN=KIN2 PE=1 SV=3	1	3	3	3	1	1	3	1	1	1	3	1	1	1	3	1	3	3	3	128.34	1147	1147	0.0028116	1.9687	0.96004	1.054	31.859	5	0	Leave out requantified	NaN	NaN	0.98283	NaN	NaN	NaN	1.2258	NaN	NaN	NaN	10.515	NaN
P13188	P13188	5	5	5	Glutamine--tRNA ligase	GLN4	sp|P13188|SYQ_YEAST Glutamine--tRNA ligase OS=Saccharomyces cerevisiae (strain ATCC 204508 / S288c) GN=GLN4 PE=1 SV=2	1	5	5	5	1	5	0	0	1	5	0	0	1	5	0	0	6.8	6.8	6.8	93.132	809	809	0	14.335	1.1376	1.1145	37.552	2	0	Median	NaN	NaN	NaN	NaN	NaN	NaN	NaN	NaN	NaN	NaN	NaN	NaN
P13259	P13259	10	10	10	Choline-phosphate cytidylyltransferase	PCT1	sp|P13259|PCY1_YEAST Choline-phosphate cytidylyltransferase OS=Saccharomyces cerevisiae (strain ATCC 204508 / S288c) GN=PCT1 PE=1 SV=2	1	10	10	10	4	9	4	3	4	9	4	3	4	9	4	3	29.2	29.2	29.2	49.406	424	424	0	51.963	1.146	1.0395	16.751	17	0	Leave out requantified	1.1197	1.1505	0.78497	1.0977	1.2642	1.028	1.0062	1.1852	14.644	14.663	8.9271	14.701
P13382	P13382	5	5	5	DNA polymerase alpha catalytic subunit A	POL1	sp|P13382|DPOA_YEAST DNA polymerase alpha catalytic subunit A OS=Saccharomyces cerevisiae (strain ATCC 204508 / S288c) GN=POL1 PE=1 SV=2	1	5	5	5	2	2	3	1	2	2	3	1	2	2	3	1	4.3	4.3	4.3	166.81	1468	1468	0	6.4644	0.9086	0.9401	18.499	6	0	Leave out requantified	0.99466	NaN	0.66397	NaN	1.0657	NaN	0.82666	NaN	11.405	NaN	4.8736	NaN
P13517	P13517	1	1	1	F-actin-capping protein subunit beta	CAP2	sp|P13517|CAPZB_YEAST F-actin-capping protein subunit beta OS=Saccharomyces cerevisiae (strain ATCC 204508 / S288c) GN=CAP2 PE=1 SV=3	1	1	1	1	1	0	1	1	1	0	1	1	1	0	1	1	4.5	4.5	4.5	32.629	287	287	0	8.7842	0.97824	1.2124	11.47	3	0	Plateau	NaN	NaN	NaN	NaN	NaN	NaN	NaN	NaN	NaN	NaN	NaN	NaN
P13586	P13586	9	9	9	Calcium-transporting ATPase 1	PMR1	sp|P13586|ATC1_YEAST Calcium-transporting ATPase 1 OS=Saccharomyces cerevisiae (strain ATCC 204508 / S288c) GN=PMR1 PE=1 SV=1	1	9	9	9	6	8	7	6	6	8	7	6	6	8	7	6	13.6	13.6	13.6	104.57	950	950	0	55.336	0.80338	0.86425	7.4565	20	0	Leave out requantified	0.67797	0.99062	0.80398	0.73747	0.72109	0.88027	1.0139	0.83302	2.5943	7.4973	5.1762	5.1163
P13587	P13587	10	1	1	Sodium transport ATPase 1	ENA1	sp|P13587|ATN1_YEAST Sodium transport ATPase 1 OS=Saccharomyces cerevisiae (strain ATCC 204508 / S288c) GN=ENA1 PE=1 SV=1	1	10	1	1	4	8	7	6	0	1	0	0	0	1	0	0	12.3	1.1	1.1	120.36	1091	1091	0.00098765	2.5947	NaN	NaN	NaN	0	0	Median	NaN	NaN	NaN	NaN	NaN	NaN	NaN	NaN	NaN	NaN	NaN	NaN
P13663	P13663	6	6	6	Aspartate-semialdehyde dehydrogenase	HOM2	sp|P13663|DHAS_YEAST Aspartate-semialdehyde dehydrogenase OS=Saccharomyces cerevisiae (strain ATCC 204508 / S288c) GN=HOM2 PE=1 SV=1	1	6	6	6	2	6	2	2	2	6	2	2	2	6	2	2	25.5	25.5	25.5	39.543	365	365	0	13.712	0.94876	0.92966	11.137	9	0	Leave out requantified	0.69638	1.183	NaN	0.70844	0.77047	1.0416	NaN	0.80385	15.158	5.1631	NaN	8.0151
P14020	P14020	6	6	6	Dolichol-phosphate mannosyltransferase	DPM1	sp|P14020|DPM1_YEAST Dolichol-phosphate mannosyltransferase OS=Saccharomyces cerevisiae (strain ATCC 204508 / S288c) GN=DPM1 PE=1 SV=3	1	6	6	6	3	6	3	3	3	6	3	3	3	6	3	3	33	33	33	30.362	267	267	0	128.15	1.0793	1.0314	15.083	28	0	Leave out requantified	1.0823	1.1645	0.7119	0.93223	1.2181	1.024	0.90004	1.0414	16.498	15.702	2.1696	5.5449
P14063	P14063	1	1	1	54S ribosomal protein L31, mitochondrial	MRPL31	sp|P14063|RM31_YEAST 54S ribosomal protein L31, mitochondrial OS=Saccharomyces cerevisiae (strain ATCC 204508 / S288c) GN=MRPL31 PE=1 SV=1	1	1	1	1	1	1	1	0	1	1	1	0	1	1	1	0	8.4	8.4	8.4	15.52	131	131	0	6.278	NaN	NaN	NaN	0	0	Median	NaN	NaN	NaN	NaN	NaN	NaN	NaN	NaN	NaN	NaN	NaN	NaN
P14120	P14120	3	3	3	60S ribosomal protein L30	RPL30	sp|P14120|RL30_YEAST 60S ribosomal protein L30 OS=Saccharomyces cerevisiae (strain ATCC 204508 / S288c) GN=RPL30 PE=1 SV=3	1	3	3	3	1	2	3	1	1	2	3	1	1	2	3	1	32.4	32.4	32.4	11.415	105	105	0	21.014	0.82437	1.0299	14.295	2	0	Median	NaN	NaN	0.82437	NaN	NaN	NaN	1.0299	NaN	NaN	NaN	14.295	NaN
P14126	P14126	11	11	11	60S ribosomal protein L3	RPL3	sp|P14126|RL3_YEAST 60S ribosomal protein L3 OS=Saccharomyces cerevisiae (strain ATCC 204508 / S288c) GN=RPL3 PE=1 SV=4	1	11	11	11	6	11	8	8	6	11	8	8	6	11	8	8	34.1	34.1	34.1	43.757	387	387	0	190.77	0.8604	0.91947	12.426	42	0	Leave out requantified	0.80899	0.98375	0.8578	0.84775	0.88195	0.86096	1.0944	0.97064	6.2427	10.985	1.145	1.7591
P14164	P14164	6	6	6	ARS-binding factor 1	ABF1	sp|P14164|ABF1_YEAST ARS-binding factor 1 OS=Saccharomyces cerevisiae (strain ATCC 204508 / S288c) GN=ABF1 PE=1 SV=4	1	6	6	6	6	5	5	4	6	5	5	4	6	5	5	4	10.4	10.4	10.4	81.752	731	731	0	36.897	1.454	1.4029	8.1295	18	0	Leave out requantified	1.6562	1.5603	0.55405	1.1355	1.7972	1.3746	0.69308	1.2274	11.48	4.2665	30.945	15.499
P14180	P14180	3	3	3	Chitin synthase 2	CHS2	sp|P14180|CHS2_YEAST Chitin synthase 2 OS=Saccharomyces cerevisiae (strain ATCC 204508 / S288c) GN=CHS2 PE=1 SV=1	1	3	3	3	0	3	1	0	0	3	1	0	0	3	1	0	3.7	3.7	3.7	109.88	963	963	0	6.5011	NaN	NaN	NaN	0	0	Median	NaN	NaN	NaN	NaN	NaN	NaN	NaN	NaN	NaN	NaN	NaN	NaN
P14306	P14306	2	2	2	Carboxypeptidase Y inhibitor	TFS1	sp|P14306|CPYI_YEAST Carboxypeptidase Y inhibitor OS=Saccharomyces cerevisiae (strain ATCC 204508 / S288c) GN=TFS1 PE=1 SV=2	1	2	2	2	1	1	2	1	1	1	2	1	1	1	2	1	28.3	28.3	28.3	24.357	219	219	0	19.552	0.77115	0.8909	7.3573	5	0	Leave out requantified	NaN	NaN	0.7501	NaN	NaN	NaN	0.91758	NaN	NaN	NaN	11.529	NaN
P14540	P14540	15	15	15	Fructose-bisphosphate aldolase	FBA1	sp|P14540|ALF_YEAST Fructose-bisphosphate aldolase OS=Saccharomyces cerevisiae (strain ATCC 204508 / S288c) GN=FBA1 PE=1 SV=3	1	15	15	15	12	15	10	11	12	15	10	11	12	15	10	11	67.7	67.7	67.7	39.62	359	359	0	323.31	1.0497	1.0603	9.5253	77	0	Leave out requantified	0.82247	1.205	1.0123	0.80983	0.95427	1.0627	1.2869	0.92553	7.1153	8.5875	10.835	10.096
P14693	P14693	2	2	2	Sorting assembly machinery 35 kDa subunit	SAM35	sp|P14693|SAM35_YEAST Sorting assembly machinery 35 kDa subunit OS=Saccharomyces cerevisiae (strain ATCC 204508 / S288c) GN=SAM35 PE=1 SV=2	1	2	2	2	1	1	2	2	1	1	2	2	1	1	2	2	5.8	5.8	5.8	37.404	329	329	0	4.9586	0.97642	1.023	3.2431	4	0	Leave out requantified	NaN	NaN	0.81841	NaN	NaN	NaN	1.021	NaN	NaN	NaN	3.5271	NaN
P14743	P14743	1	1	1	Glycylpeptide N-tetradecanoyltransferase	NMT1	sp|P14743|NMT_YEAST Glycylpeptide N-tetradecanoyltransferase OS=Saccharomyces cerevisiae (strain ATCC 204508 / S288c) GN=NMT1 PE=1 SV=1	1	1	1	1	0	1	0	0	0	1	0	0	0	1	0	0	2.4	2.4	2.4	52.837	455	455	0	3.5067	NaN	NaN	NaN	1	0	Median	NaN	NaN	NaN	NaN	NaN	NaN	NaN	NaN	NaN	NaN	NaN	NaN
P14772	P14772	19	18	18	Bile pigment transporter 1	BPT1	sp|P14772|BPT1_YEAST Bile pigment transporter 1 OS=Saccharomyces cerevisiae (strain ATCC 204508 / S288c) GN=BPT1 PE=1 SV=2	1	19	18	18	7	18	9	8	6	17	8	7	6	17	8	7	18.4	17.8	17.8	176.87	1559	1559	0	223.71	1.0963	0.98447	6.4457	37	0	Leave out requantified	0.71667	1.121	0.87029	0.80715	0.80054	0.99507	1.1111	0.91404	15.149	7.8165	6.78	9.2838
P14832	P14832	10	10	9	Peptidyl-prolyl cis-trans isomerase	CPR1	sp|P14832|CYPH_YEAST Peptidyl-prolyl cis-trans isomerase OS=Saccharomyces cerevisiae (strain ATCC 204508 / S288c) GN=CPR1 PE=1 SV=3	1	10	10	9	7	9	9	7	7	9	9	7	6	8	8	6	51.2	51.2	43.2	17.39	162	162	0	175.08	0.94605	0.96962	12.1	38	0	Leave out requantified	0.90279	1.0695	0.89779	0.86644	1.0123	0.94009	1.1313	1.0019	20.743	3.513	5.8845	14.85
P14904	P14904	18	18	18	Vacuolar aminopeptidase 1	APE1	sp|P14904|AMPL_YEAST Vacuolar aminopeptidase 1 OS=Saccharomyces cerevisiae (strain ATCC 204508 / S288c) GN=APE1 PE=1 SV=2	1	18	18	18	12	18	13	11	12	18	13	11	12	18	13	11	55.1	55.1	55.1	57.092	514	514	0	323.31	0.90457	0.8853	21.954	74	0	Leave out requantified	0.71582	1.0009	0.853	0.76244	0.83912	0.88259	1.0479	0.8707	41.91	17.079	26.286	21.624
P14906	P14906	21	21	21	Protein translocation protein SEC63	SEC63	sp|P14906|SEC63_YEAST Protein translocation protein SEC63 OS=Saccharomyces cerevisiae (strain ATCC 204508 / S288c) GN=SEC63 PE=1 SV=2	1	21	21	21	15	20	18	15	15	20	18	15	15	20	18	15	44	44	44	75.344	663	663	0	311.22	0.96714	1.0196	7.7045	82	0	Leave out requantified	1.017	1.1463	0.7669	0.88496	1.1511	1.004	0.96557	1.0114	7.3315	6.7563	14.401	6.0441
P14907	P14907	12	12	12	Nucleoporin NSP1	NSP1	sp|P14907|NSP1_YEAST Nucleoporin NSP1 OS=Saccharomyces cerevisiae (strain ATCC 204508 / S288c) GN=NSP1 PE=1 SV=1	1	12	12	12	12	9	11	10	12	9	11	10	12	9	11	10	25.3	25.3	25.3	86.515	823	823	0	323.31	1.0969	1.1301	11.123	53	0	Leave out requantified	1.2013	1.2434	0.76913	1.0061	1.3275	1.1076	0.95174	1.1476	8.3281	4.7641	14.547	8.9375
P14908	P14908	2	2	2	Mitochondrial transcription factor 1	MTF1	sp|P14908|MTF1_YEAST Mitochondrial transcription factor 1 OS=Saccharomyces cerevisiae (strain ATCC 204508 / S288c) GN=MTF1 PE=1 SV=4	1	2	2	2	0	2	0	1	0	2	0	1	0	2	0	1	5	5	5	39.726	341	341	0	4.4462	1.23	1.0997	1.0917	2	0	Median	NaN	1.23	NaN	NaN	NaN	1.0997	NaN	NaN	NaN	1.0917	NaN	NaN
P14922	P14922	1	1	1	General transcriptional corepressor CYC8	CYC8	sp|P14922|CYC8_YEAST General transcriptional corepressor CYC8 OS=Saccharomyces cerevisiae (strain ATCC 204508 / S288c) GN=CYC8 PE=1 SV=2	1	1	1	1	0	1	0	0	0	1	0	0	0	1	0	0	1.6	1.6	1.6	107.2	966	966	0	9.7956	NaN	NaN	NaN	1	0	Median	NaN	NaN	NaN	NaN	NaN	NaN	NaN	NaN	NaN	NaN	NaN	NaN
P15019	P15019	12	12	12	Transaldolase	TAL1	sp|P15019|TAL1_YEAST Transaldolase OS=Saccharomyces cerevisiae (strain ATCC 204508 / S288c) GN=TAL1 PE=1 SV=4	1	12	12	12	5	12	5	6	5	12	5	6	5	12	5	6	44.2	44.2	44.2	37.036	335	335	0	126.14	1.1851	1.0946	15.733	26	0	Leave out requantified	0.73439	1.3112	1.1492	0.89835	0.82281	1.143	1.4303	1.0137	8.9241	14.002	10.07	14.113
P15108	P15108	26	26	9	ATP-dependent molecular chaperone HSC82	HSC82	sp|P15108|HSC82_YEAST ATP-dependent molecular chaperone HSC82 OS=Saccharomyces cerevisiae (strain ATCC 204508 / S288c) GN=HSC82 PE=1 SV=4	1	26	26	9	13	26	11	11	13	26	11	11	4	9	4	3	43.3	43.3	15	80.899	705	705	0	323.31	1.1723	1.1027	11.568	75	0	Leave out requantified	1.0915	1.2497	1.0156	0.86944	1.2085	1.0971	1.275	0.97691	7.8725	11.45	13.623	20.24
P15179	P15179	5	5	5	Aspartate--tRNA ligase, mitochondrial	MSD1	sp|P15179|SYDM_YEAST Aspartate--tRNA ligase, mitochondrial OS=Saccharomyces cerevisiae (strain ATCC 204508 / S288c) GN=MSD1 PE=1 SV=1	1	5	5	5	2	3	2	2	2	3	2	2	2	3	2	2	13.4	13.4	13.4	75.46	658	658	0	21.132	1.0891	0.95817	36.121	6	0	Leave out requantified	NaN	1.0891	NaN	NaN	NaN	0.95817	NaN	NaN	NaN	16.712	NaN	NaN
P15180	P15180	5	5	5	Lysine--tRNA ligase, cytoplasmic	KRS1	sp|P15180|SYKC_YEAST Lysine--tRNA ligase, cytoplasmic OS=Saccharomyces cerevisiae (strain ATCC 204508 / S288c) GN=KRS1 PE=1 SV=2	1	5	5	5	1	5	1	1	1	5	1	1	1	5	1	1	10	10	10	67.958	591	591	0	15.32	1.3832	1.2595	8.922	9	0	Leave out requantified	NaN	1.3832	1.3289	NaN	NaN	1.2167	1.6277	NaN	NaN	11.57	10.66	NaN
P15274	P15274	1	1	1	AMP deaminase	AMD1	sp|P15274|AMPD_YEAST AMP deaminase OS=Saccharomyces cerevisiae (strain ATCC 204508 / S288c) GN=AMD1 PE=1 SV=2	1	1	1	1	1	0	1	1	1	0	1	1	1	0	1	1	1.7	1.7	1.7	93.3	810	810	0.0009985	2.6968	NaN	NaN	NaN	1	0	Median	NaN	NaN	NaN	NaN	NaN	NaN	NaN	NaN	NaN	NaN	NaN	NaN
P15303	P15303	6	6	6	Protein transport protein SEC23	SEC23	sp|P15303|SEC23_YEAST Protein transport protein SEC23 OS=Saccharomyces cerevisiae (strain ATCC 204508 / S288c) GN=SEC23 PE=1 SV=1	1	6	6	6	1	5	1	1	1	5	1	1	1	5	1	1	14.6	14.6	14.6	85.384	768	768	0	29.524	1.0693	0.94491	19.136	8	0	Leave out requantified	NaN	1.1292	NaN	NaN	NaN	1.0042	NaN	NaN	NaN	14.41	NaN	NaN
P15367	P15367	3	3	3	Signal peptidase complex catalytic subunit SEC11	SEC11	sp|P15367|SEC11_YEAST Signal peptidase complex catalytic subunit SEC11 OS=Saccharomyces cerevisiae (strain ATCC 204508 / S288c) GN=SEC11 PE=1 SV=2	1	3	3	3	2	2	2	3	2	2	2	3	2	2	2	3	13.2	13.2	13.2	18.762	167	167	0	8.8798	0.83593	0.9211	5.3512	10	0	Leave out requantified	0.90915	1.0482	0.71465	0.8035	1.0012	0.92258	0.89626	0.89159	3.1832	7.5981	11.182	6.6079
P15424	P15424	10	10	10	ATP-dependent RNA helicase MSS116, mitochondrial	MSS116	sp|P15424|MS116_YEAST ATP-dependent RNA helicase MSS116, mitochondrial OS=Saccharomyces cerevisiae (strain ATCC 204508 / S288c) GN=MSS116 PE=1 SV=1	1	10	10	10	4	8	7	4	4	8	7	4	4	8	7	4	23.6	23.6	23.6	76.268	664	664	0	68.927	1.2053	1.1988	13.824	20	0	Leave out requantified	2.1684	1.2787	0.83491	1.3216	2.3781	1.1385	1.0411	1.5177	6.4333	8.8767	15.962	17.799
P15454	P15454	3	3	3	Guanylate kinase	GUK1	sp|P15454|KGUA_YEAST Guanylate kinase OS=Saccharomyces cerevisiae (strain ATCC 204508 / S288c) GN=GUK1 PE=1 SV=2	1	3	3	3	2	2	1	1	2	2	1	1	2	2	1	1	14.4	14.4	14.4	20.637	187	187	0	3.0849	0.86363	0.75206	70.198	6	0	Leave out requantified	0.55141	0.94365	NaN	NaN	0.60318	0.82772	NaN	NaN	102.03	13.556	NaN	NaN
P15496	P15496	2	2	2	Isopentenyl-diphosphate Delta-isomerase	IDI1	sp|P15496|IDI1_YEAST Isopentenyl-diphosphate Delta-isomerase OS=Saccharomyces cerevisiae (strain ATCC 204508 / S288c) GN=IDI1 PE=1 SV=2	1	2	2	2	0	2	0	0	0	2	0	0	0	2	0	0	6.6	6.6	6.6	33.351	288	288	0	4.5786	NaN	NaN	NaN	0	0	Median	NaN	NaN	NaN	NaN	NaN	NaN	NaN	NaN	NaN	NaN	NaN	NaN
P15565	P15565	7	7	7	tRNA (guanine(26)-N(2))-dimethyltransferase, mitochondrial	TRM1	sp|P15565|TRM1_YEAST tRNA (guanine(26)-N(2))-dimethyltransferase, mitochondrial OS=Saccharomyces cerevisiae (strain ATCC 204508 / S288c) GN=TRM1 PE=1 SV=1	1	7	7	7	2	1	6	5	2	1	6	5	2	1	6	5	15.6	15.6	15.6	64.052	570	570	0	16.948	0.90844	1.0587	16.425	8	0	Leave out requantified	NaN	NaN	1.0066	0.88865	NaN	NaN	1.1997	1.0292	NaN	NaN	25.523	17.83
P15624	P15624	4	4	4	Phenylalanine--tRNA ligase beta subunit	FRS1	sp|P15624|SYFB_YEAST Phenylalanine--tRNA ligase beta subunit OS=Saccharomyces cerevisiae (strain ATCC 204508 / S288c) GN=FRS1 PE=1 SV=3	1	4	4	4	2	4	2	2	2	4	2	2	2	4	2	2	6.4	6.4	6.4	67.364	595	595	0	9.8588	0.89661	0.89072	29.875	6	0	Leave out requantified	0.69375	1.2175	NaN	NaN	0.76928	1.081	NaN	NaN	14.7	21.345	NaN	NaN
P15625	P15625	4	4	4	Phenylalanine--tRNA ligase alpha subunit	FRS2	sp|P15625|SYFA_YEAST Phenylalanine--tRNA ligase alpha subunit OS=Saccharomyces cerevisiae (strain ATCC 204508 / S288c) GN=FRS2 PE=1 SV=3	1	4	4	4	2	4	2	2	2	4	2	2	2	4	2	2	13.3	13.3	13.3	57.511	503	503	0	65.144	1.3142	1.1596	17.541	3	0	Plateau	NaN	NaN	NaN	NaN	NaN	NaN	NaN	NaN	NaN	NaN	NaN	NaN
P15646	P15646	8	8	8	rRNA 2-O-methyltransferase fibrillarin	NOP1	sp|P15646|FBRL_YEAST rRNA 2-O-methyltransferase fibrillarin OS=Saccharomyces cerevisiae (strain ATCC 204508 / S288c) GN=NOP1 PE=1 SV=1	1	8	8	8	5	8	5	5	5	8	5	5	5	8	5	5	26	26	26	34.465	327	327	0	48.348	1.0208	1.0631	6.378	29	0	Leave out requantified	1.1072	1.217	0.68296	0.93906	1.2257	1.066	0.85602	1.0631	5.0194	15.064	1.6444	4.1508
P15703	P15703	7	7	7	Glucan 1,3-beta-glucosidase	BGL2	sp|P15703|BGL2_YEAST Glucan 1,3-beta-glucosidase OS=Saccharomyces cerevisiae (strain ATCC 204508 / S288c) GN=BGL2 PE=1 SV=1	1	7	7	7	6	6	5	6	6	6	5	6	6	6	5	6	47.9	47.9	47.9	34.118	313	313	0	214.61	0.69278	0.76693	17.807	26	0	Leave out requantified	0.54819	0.9608	0.71226	0.61195	0.63195	0.84133	0.88894	0.69801	6.1852	13.228	6.1782	4.8681
P15705	P15705	12	12	12	Heat shock protein STI1	STI1	sp|P15705|STI1_YEAST Heat shock protein STI1 OS=Saccharomyces cerevisiae (strain ATCC 204508 / S288c) GN=STI1 PE=1 SV=1	1	12	12	12	7	9	5	6	7	9	5	6	7	9	5	6	21.2	21.2	21.2	66.264	589	589	0	101.75	1.1667	1.0957	12.658	22	0	Leave out requantified	1.0223	1.2382	0.85422	0.83034	1.1227	1.1088	1.0852	0.88468	21.828	12.136	1.225	13.203
P15731;P15732	P15731;P15732	2;1	2;1	2;1	Ubiquitin-conjugating enzyme E2 4;Ubiquitin-conjugating enzyme E2-16 kDa	UBC4;UBC5	sp|P15731|UBC4_YEAST Ubiquitin-conjugating enzyme E2 4 OS=Saccharomyces cerevisiae (strain ATCC 204508 / S288c) GN=UBC4 PE=1 SV=1;sp|P15732|UBC5_YEAST Ubiquitin-conjugating enzyme E2-16 kDa OS=Saccharomyces cerevisiae (strain ATCC 204508 / S288c) GN=UBC5 P	2	2	2	2	0	1	1	0	0	1	1	0	0	1	1	0	14.2	14.2	14.2	16.456	148	148;148	0	4.6594	NaN	NaN	NaN	1	0	Median	NaN	NaN	NaN	NaN	NaN	NaN	NaN	NaN	NaN	NaN	NaN	NaN
P15891	P15891	5	5	5	Actin-binding protein	ABP1	sp|P15891|ABP1_YEAST Actin-binding protein OS=Saccharomyces cerevisiae (strain ATCC 204508 / S288c) GN=ABP1 PE=1 SV=4	1	5	5	5	2	4	2	3	2	4	2	3	2	4	2	3	14.7	14.7	14.7	65.575	592	592	0	36.544	0.93682	0.98697	8.4092	9	0	Leave out requantified	NaN	1.2045	NaN	0.8527	NaN	1.0737	NaN	0.98256	NaN	11.2	NaN	2.6526
P15992	P15992	3	3	3	Heat shock protein 26	HSP26	sp|P15992|HSP26_YEAST Heat shock protein 26 OS=Saccharomyces cerevisiae (strain ATCC 204508 / S288c) GN=HSP26 PE=1 SV=3	1	3	3	3	2	3	2	2	2	3	2	2	2	3	2	2	18.7	18.7	18.7	23.879	214	214	0	60.959	0.62162	0.66065	2.3454	8	0	Leave out requantified	0.53062	0.83094	0.70508	0.54804	0.58023	0.72556	0.88213	0.60155	6.0518	1.1975	0.84113	5.8882
P16120	P16120	8	8	8	Threonine synthase	THR4	sp|P16120|THRC_YEAST Threonine synthase OS=Saccharomyces cerevisiae (strain ATCC 204508 / S288c) GN=THR4 PE=1 SV=1	1	8	8	8	5	8	6	4	5	8	6	4	5	8	6	4	28.4	28.4	28.4	57.474	514	514	0	103.99	1.1707	1.0708	24.657	21	0	Leave out requantified	0.85073	1.2026	1.1281	1.0236	0.91956	1.0615	1.4153	1.1118	36.608	14.009	23.522	35.206
P16140	P16140	21	21	21	V-type proton ATPase subunit B	VMA2	sp|P16140|VATB_YEAST V-type proton ATPase subunit B OS=Saccharomyces cerevisiae (strain ATCC 204508 / S288c) GN=VMA2 PE=1 SV=2	1	21	21	21	16	21	10	12	16	21	10	12	16	21	10	12	43.9	43.9	43.9	57.749	517	517	0	323.31	1.3043	1.3428	29.213	124	0	Leave out requantified	0.32021	2.0399	0.92448	0.86667	0.37487	1.8368	1.143	0.98232	13.691	11.391	12.918	16.849
P16370	P16370	5	5	5	DNA-directed RNA polymerase II subunit RPB3	RPB3	sp|P16370|RPB3_YEAST DNA-directed RNA polymerase II subunit RPB3 OS=Saccharomyces cerevisiae (strain ATCC 204508 / S288c) GN=RPB3 PE=1 SV=2	1	5	5	5	3	2	4	2	3	2	4	2	3	2	4	2	28.6	28.6	28.6	35.297	318	318	0	27.736	1.0061	1.0988	18.955	6	0	Leave out requantified	NaN	NaN	0.59829	1.2511	NaN	NaN	0.7172	1.3983	NaN	NaN	8.0335	0.957
P16387	P16387	10	10	10	Pyruvate dehydrogenase E1 component subunit alpha, mitochondrial	PDA1	sp|P16387|ODPA_YEAST Pyruvate dehydrogenase E1 component subunit alpha, mitochondrial OS=Saccharomyces cerevisiae (strain ATCC 204508 / S288c) GN=PDA1 PE=1 SV=2	1	10	10	10	9	8	10	9	9	8	10	9	9	8	10	9	38.1	38.1	38.1	46.343	420	420	0	157.01	1.232	1.2276	9.5036	100	0	Leave out requantified	1.9227	1.2532	0.81137	1.2673	2.172	1.1156	1.013	1.4312	11.265	11.623	6.8479	9.0335
P16451	P16451	18	18	18	Pyruvate dehydrogenase complex protein X component, mitochondrial	PDX1	sp|P16451|ODPX_YEAST Pyruvate dehydrogenase complex protein X component, mitochondrial OS=Saccharomyces cerevisiae (strain ATCC 204508 / S288c) GN=PDX1 PE=1 SV=1	1	18	18	18	14	14	16	14	14	14	16	14	14	14	16	14	57.6	57.6	57.6	45.361	410	410	0	323.31	1.2471	1.2645	12.069	83	0	Leave out requantified	2.026	1.3036	0.76725	1.2747	2.272	1.1472	0.97299	1.4414	9.8851	9.2432	6.6613	8.6528
P16474	P16474	44	44	43	78 kDa glucose-regulated protein homolog	KAR2	sp|P16474|GRP78_YEAST 78 kDa glucose-regulated protein homolog OS=Saccharomyces cerevisiae (strain ATCC 204508 / S288c) GN=KAR2 PE=1 SV=1	1	44	44	43	37	38	36	36	37	38	36	36	36	38	35	35	64.4	64.4	64.4	74.467	682	682	0	323.31	0.89596	0.93921	10.355	286	0	Leave out requantified	1.0351	1.1096	0.64398	0.8064	1.1996	0.9865	0.77925	0.89058	11.771	10.111	14.165	9.0873
P16521;P53978	P16521	17;2	17;2	17;2	Elongation factor 3A	YEF3	sp|P16521|EF3A_YEAST Elongation factor 3A OS=Saccharomyces cerevisiae (strain ATCC 204508 / S288c) GN=YEF3 PE=1 SV=4	2	17	17	17	11	15	9	11	11	15	9	11	11	15	9	11	24	24	24	115.94	1044	1044;1044	0	323.31	1.0326	1.0389	18.865	58	0	Leave out requantified	0.93425	1.1178	1.2326	0.89042	1.0365	0.99358	1.5804	1.0174	15.717	13.951	10.04	13.783
P16547	P16547	13	13	13	Mitochondrial outer membrane protein OM45	OM45	sp|P16547|OM45_YEAST Mitochondrial outer membrane protein OM45 OS=Saccharomyces cerevisiae (strain ATCC 204508 / S288c) GN=OM45 PE=1 SV=2	1	13	13	13	9	11	13	13	9	11	13	13	9	11	13	13	34.9	34.9	34.9	44.58	393	393	0	87.851	0.97365	1.031	15.408	46	0	Leave out requantified	1.5475	1.0499	0.54971	0.97163	1.7339	0.92197	0.67143	1.0959	8.9856	9.0266	15.503	12.682
P16550	P16550	1	1	1	Protein APA1;5,5-P-1,P-4-tetraphosphate phosphorylase;ADP-sulfurylase	APA1	sp|P16550|APA1_YEAST Protein APA1 OS=Saccharomyces cerevisiae (strain ATCC 204508 / S288c) GN=APA1 PE=1 SV=4	1	1	1	1	0	1	0	0	0	1	0	0	0	1	0	0	10	10	10	36.492	321	321	0	27.048	NaN	NaN	NaN	0	0	Median	NaN	NaN	NaN	NaN	NaN	NaN	NaN	NaN	NaN	NaN	NaN	NaN
P16603	P16603	16	16	16	NADPH--cytochrome P450 reductase	NCP1	sp|P16603|NCPR_YEAST NADPH--cytochrome P450 reductase OS=Saccharomyces cerevisiae (strain ATCC 204508 / S288c) GN=NCP1 PE=1 SV=3	1	16	16	16	9	14	13	14	9	14	13	14	9	14	13	14	32	32	32	76.771	691	691	0	323.31	0.98628	1.0544	10.789	59	0	Leave out requantified	1.0552	1.1483	0.85133	0.93901	1.1854	1.0057	1.0799	1.0534	8.7789	31.611	8.2418	16.052
P16622	P16622	9	9	9	Ferrochelatase, mitochondrial	HEM15	sp|P16622|HEMH_YEAST Ferrochelatase, mitochondrial OS=Saccharomyces cerevisiae (strain ATCC 204508 / S288c) GN=HEM15 PE=1 SV=1	1	9	9	9	6	8	7	7	6	8	7	7	6	8	7	7	44.3	44.3	44.3	44.596	393	393	0	208.77	1.2596	1.1156	14.921	22	0	Leave out requantified	1.889	1.2703	0.75962	1.2277	2.1697	1.1132	0.95417	1.4028	2.0318	4.4078	2.0771	23.813
P16649	P16649	2	2	2	General transcriptional corepressor TUP1	TUP1	sp|P16649|TUP1_YEAST General transcriptional corepressor TUP1 OS=Saccharomyces cerevisiae (strain ATCC 204508 / S288c) GN=TUP1 PE=1 SV=2	1	2	2	2	0	2	0	0	0	2	0	0	0	2	0	0	5.3	5.3	5.3	78.307	713	713	0	5.4484	NaN	NaN	NaN	0	0	Median	NaN	NaN	NaN	NaN	NaN	NaN	NaN	NaN	NaN	NaN	NaN	NaN
P16658	P16658	1	1	1	tRNA-splicing endonuclease subunit SEN2	SEN2	sp|P16658|SEN2_YEAST tRNA-splicing endonuclease subunit SEN2 OS=Saccharomyces cerevisiae (strain ATCC 204508 / S288c) GN=SEN2 PE=1 SV=1	1	1	1	1	0	1	1	0	0	1	1	0	0	1	1	0	2.9	2.9	2.9	44.109	377	377	0.0019111	2.195	NaN	NaN	NaN	0	0	Median	NaN	NaN	NaN	NaN	NaN	NaN	NaN	NaN	NaN	NaN	NaN	NaN
P16661	P16661	6	6	6	Chitobiosyldiphosphodolichol beta-mannosyltransferase	ALG1	sp|P16661|ALG1_YEAST Chitobiosyldiphosphodolichol beta-mannosyltransferase OS=Saccharomyces cerevisiae (strain ATCC 204508 / S288c) GN=ALG1 PE=1 SV=1	1	6	6	6	2	4	4	2	2	4	4	2	2	4	4	2	21.4	21.4	21.4	51.928	449	449	0	34.612	0.93143	0.90479	17.764	16	0	Leave out requantified	0.96898	1.1326	0.79846	1.0074	1.0468	0.99442	0.9813	1.1072	10.115	13.415	28.158	5.343
P16861	P16861	11	11	11	ATP-dependent 6-phosphofructokinase subunit alpha	PFK1	sp|P16861|PFKA1_YEAST ATP-dependent 6-phosphofructokinase subunit alpha OS=Saccharomyces cerevisiae (strain ATCC 204508 / S288c) GN=PFK1 PE=1 SV=1	1	11	11	11	4	9	6	5	4	9	6	5	4	9	6	5	17.5	17.5	17.5	107.97	987	987	0	78.844	0.98366	1.0434	14.815	19	0	Leave out requantified	0.92019	1.1617	0.96745	0.94129	1.0163	1.0231	1.1959	1.0618	9.5327	12.655	3.5069	14.524
P16862	P16862	6	6	6	ATP-dependent 6-phosphofructokinase subunit beta	PFK2	sp|P16862|PFKA2_YEAST ATP-dependent 6-phosphofructokinase subunit beta OS=Saccharomyces cerevisiae (strain ATCC 204508 / S288c) GN=PFK2 PE=1 SV=4	1	6	6	6	5	5	4	5	5	5	4	5	5	5	4	5	10.2	10.2	10.2	104.62	959	959	0	38.058	1.0751	1.0936	10.355	18	0	Leave out requantified	0.98793	1.1661	1.0914	0.95355	1.1153	1.0255	1.3797	1.0574	14.271	6.8926	10.549	14.755
P16892	P16892	1	1	1	Mitogen-activated protein kinase FUS3	FUS3	sp|P16892|FUS3_YEAST Mitogen-activated protein kinase FUS3 OS=Saccharomyces cerevisiae (strain ATCC 204508 / S288c) GN=FUS3 PE=1 SV=2	1	1	1	1	0	1	0	0	0	1	0	0	0	1	0	0	3.4	3.4	3.4	40.772	353	353	1	-2	NaN	NaN	NaN	1	0	Median	NaN	NaN	NaN	NaN	NaN	NaN	NaN	NaN	NaN	NaN	NaN	NaN
P16965	P16965	1	1	1	ATPase-stabilizing factor 15 kDa protein	STF2	sp|P16965|STF2_YEAST ATPase-stabilizing factor 15 kDa protein OS=Saccharomyces cerevisiae (strain ATCC 204508 / S288c) GN=STF2 PE=1 SV=2	1	1	1	1	0	1	0	0	0	1	0	0	0	1	0	0	19	19	19	9.6144	84	84	0	5.8471	NaN	NaN	NaN	0	0	Median	NaN	NaN	NaN	NaN	NaN	NaN	NaN	NaN	NaN	NaN	NaN	NaN
P17064	P17064	4	4	4	Purine-cytosine permease FCY2	FCY2	sp|P17064|FCY2_YEAST Purine-cytosine permease FCY2 OS=Saccharomyces cerevisiae (strain ATCC 204508 / S288c) GN=FCY2 PE=1 SV=2	1	4	4	4	2	3	3	2	2	3	3	2	2	3	3	2	7.9	7.9	7.9	58.201	533	533	0	47.499	0.50606	0.58181	13.779	12	0	Leave out requantified	0.66212	0.73081	0.49624	0.5283	0.71835	0.62972	0.62354	0.60265	4.0539	3.6302	23.577	19.878
P17065	P17065	4	4	4	Rab guanine nucleotide exchange factor SEC2	SEC2	sp|P17065|SEC2_YEAST Rab guanine nucleotide exchange factor SEC2 OS=Saccharomyces cerevisiae (strain ATCC 204508 / S288c) GN=SEC2 PE=1 SV=1	1	4	4	4	0	3	2	1	0	3	2	1	0	3	2	1	8.8	8.8	8.8	84.651	759	759	0	21.763	0.96	0.96189	11.72	6	0	Leave out requantified	NaN	1.0273	0.76924	NaN	NaN	0.90046	0.93286	NaN	NaN	3.9068	8.8365	NaN
P17076	P17076	14	1	1	60S ribosomal protein L8-A	RPL8A	sp|P17076|RL8A_YEAST 60S ribosomal protein L8-A OS=Saccharomyces cerevisiae (strain ATCC 204508 / S288c) GN=RPL8A PE=1 SV=4	1	14	1	1	12	9	14	12	0	1	1	1	0	1	1	1	55.9	3.5	3.5	28.124	256	256	0.0028064	1.9575	1.1189	0.92388	13.376	3	0	Plateau	NaN	1.0347	NaN	NaN	NaN	0.90969	NaN	NaN	NaN	18.874	NaN	NaN
P17106	P17106	7	7	7	Centromere-binding protein 1	CBF1	sp|P17106|CBF1_YEAST Centromere-binding protein 1 OS=Saccharomyces cerevisiae (strain ATCC 204508 / S288c) GN=CBF1 PE=1 SV=2	1	7	7	7	4	3	5	3	4	3	5	3	4	3	5	3	27.4	27.4	27.4	39.387	351	351	0	43.42	1.3741	1.2101	56.531	12	0	Leave out requantified	1.7089	1.3741	0.41031	NaN	1.9306	1.2101	0.51226	NaN	24.166	10.888	36.05	NaN
P17121	P17121	2	2	2	GTPase-activating protein SAC7	SAC7	sp|P17121|SAC7_YEAST GTPase-activating protein SAC7 OS=Saccharomyces cerevisiae (strain ATCC 204508 / S288c) GN=SAC7 PE=1 SV=2	1	2	2	2	1	2	1	1	1	2	1	1	1	2	1	1	3.7	3.7	3.7	73.628	654	654	0	3.0791	NaN	NaN	NaN	0	0	Median	NaN	NaN	NaN	NaN	NaN	NaN	NaN	NaN	NaN	NaN	NaN	NaN
P17255	P17255	40	40	40	V-type proton ATPase catalytic subunit A;Endonuclease PI-SceI	VMA1	sp|P17255|VATA_YEAST V-type proton ATPase catalytic subunit A OS=Saccharomyces cerevisiae (strain ATCC 204508 / S288c) GN=VMA1 PE=1 SV=3	1	40	40	40	30	38	25	25	30	38	25	25	30	38	25	25	53.4	53.4	53.4	118.64	1071	1071	0	323.31	0.98464	1.081	37.009	347	0	Leave out requantified	0.31125	2.0154	0.92102	0.87354	0.39337	1.7816	1.1581	0.98414	22.442	26.719	13.581	9.7442
P17505	P17505	10	10	10	Malate dehydrogenase, mitochondrial	MDH1	sp|P17505|MDHM_YEAST Malate dehydrogenase, mitochondrial OS=Saccharomyces cerevisiae (strain ATCC 204508 / S288c) GN=MDH1 PE=1 SV=2	1	10	10	10	10	10	10	10	10	10	10	10	10	10	10	10	44.3	44.3	44.3	35.65	334	334	0	279.21	1.1836	1.1834	6.8515	84	0	Leave out requantified	1.9856	1.1804	0.69784	1.1966	2.2598	1.0377	0.87454	1.3654	7.7513	2.3025	2.8957	3.1473
P17536	P17536	12	12	12	Tropomyosin-1	TPM1	sp|P17536|TPM1_YEAST Tropomyosin-1 OS=Saccharomyces cerevisiae (strain ATCC 204508 / S288c) GN=TPM1 PE=1 SV=1	1	12	12	12	4	11	4	3	4	11	4	3	4	11	4	3	48.2	48.2	48.2	23.54	199	199	0	323.31	1.1047	0.98659	14.277	18	0	Leave out requantified	0.93845	1.1431	1.3041	0.83953	0.98328	1.0085	1.6071	0.90484	11.766	10.231	24.092	6.2696
P17555	P17555	7	7	7	Adenylyl cyclase-associated protein	SRV2	sp|P17555|CAP_YEAST Adenylyl cyclase-associated protein OS=Saccharomyces cerevisiae (strain ATCC 204508 / S288c) GN=SRV2 PE=1 SV=1	1	7	7	7	3	6	2	1	3	6	2	1	3	6	2	1	21.9	21.9	21.9	57.521	526	526	0	34.92	1.0758	0.9558	25.841	12	0	Leave out requantified	0.82844	1.0857	1.3091	NaN	0.92173	0.95436	1.6796	NaN	21.467	3.1636	42.911	NaN
P17558	P17558	6	6	6	37S ribosomal protein PET123, mitochondrial	PET123	sp|P17558|RTPT_YEAST 37S ribosomal protein PET123, mitochondrial OS=Saccharomyces cerevisiae (strain ATCC 204508 / S288c) GN=PET123 PE=1 SV=1	1	6	6	6	2	4	4	2	2	4	4	2	2	4	4	2	28.6	28.6	28.6	35.998	318	318	0	58.903	1.0542	0.99785	12.919	9	0	Leave out requantified	NaN	1.0812	0.67688	NaN	NaN	0.96324	0.8544	NaN	NaN	3.4482	21.154	NaN
P17629	P17629	1	1	1	THO complex subunit HPR1	HPR1	sp|P17629|HPR1_YEAST THO complex subunit HPR1 OS=Saccharomyces cerevisiae (strain ATCC 204508 / S288c) GN=HPR1 PE=1 SV=2	1	1	1	1	0	1	0	0	0	1	0	0	0	1	0	0	1.6	1.6	1.6	87.828	752	752	0	6.853	NaN	NaN	NaN	1	0	Median	NaN	NaN	NaN	NaN	NaN	NaN	NaN	NaN	NaN	NaN	NaN	NaN
P17649	P17649	2	2	2	4-aminobutyrate aminotransferase	UGA1	sp|P17649|GABAT_YEAST 4-aminobutyrate aminotransferase OS=Saccharomyces cerevisiae (strain ATCC 204508 / S288c) GN=UGA1 PE=1 SV=2	1	2	2	2	0	2	0	0	0	2	0	0	0	2	0	0	6.4	6.4	6.4	52.946	471	471	0.0032649	1.9208	NaN	NaN	NaN	1	0	Median	NaN	NaN	NaN	NaN	NaN	NaN	NaN	NaN	NaN	NaN	NaN	NaN
P17695	P17695	9	9	9	Glutaredoxin-2, mitochondrial	GRX2	sp|P17695|GLRX2_YEAST Glutaredoxin-2, mitochondrial OS=Saccharomyces cerevisiae (strain ATCC 204508 / S288c) GN=GRX2 PE=1 SV=3	1	9	9	9	8	7	9	9	8	7	9	9	8	7	9	9	68.5	68.5	68.5	15.861	143	143	0	186.27	0.94557	0.96697	4.9238	59	0	Leave out requantified	1.1982	1.0356	0.67888	0.8863	1.3408	0.90741	0.85786	1.0037	2.3215	8.4886	4.7543	3.8049
P17709	P17709	5	5	5	Glucokinase-1	GLK1	sp|P17709|HXKG_YEAST Glucokinase-1 OS=Saccharomyces cerevisiae (strain ATCC 204508 / S288c) GN=GLK1 PE=1 SV=1	1	5	5	5	0	5	0	0	0	5	0	0	0	5	0	0	7.2	7.2	7.2	55.377	500	500	0	15.876	1.215	1.0655	10.793	2	0	Median	NaN	1.215	NaN	NaN	NaN	1.0655	NaN	NaN	NaN	10.793	NaN	NaN
P17883	P17883	3	3	3	Superkiller protein 3	SKI3	sp|P17883|SKI3_YEAST Superkiller protein 3 OS=Saccharomyces cerevisiae (strain ATCC 204508 / S288c) GN=SKI3 PE=1 SV=2	1	3	3	3	1	3	1	1	1	3	1	1	1	3	1	1	2.9	2.9	2.9	163.72	1432	1432	0	19.419	1.0461	0.97468	16.433	5	0	Leave out requantified	NaN	1.1893	NaN	NaN	NaN	1.0983	NaN	NaN	NaN	13.421	NaN	NaN
P17890	P17890	1	1	1	DNA-directed RNA polymerase III subunit RPC7	RPC31	sp|P17890|RPC7_YEAST DNA-directed RNA polymerase III subunit RPC7 OS=Saccharomyces cerevisiae (strain ATCC 204508 / S288c) GN=RPC31 PE=1 SV=1	1	1	1	1	1	0	1	1	1	0	1	1	1	0	1	1	6.8	6.8	6.8	27.724	251	251	0	4.6345	NaN	NaN	NaN	1	0	Median	NaN	NaN	NaN	NaN	NaN	NaN	NaN	NaN	NaN	NaN	NaN	NaN
P17891	P17891	4	4	4	Clathrin light chain	CLC1	sp|P17891|CLC1_YEAST Clathrin light chain OS=Saccharomyces cerevisiae (strain ATCC 204508 / S288c) GN=CLC1 PE=1 SV=1	1	4	4	4	1	3	1	2	1	3	1	2	1	3	1	2	15.9	15.9	15.9	26.531	233	233	0	11.627	1.4287	1.269	14.511	2	0	Median	NaN	1.4287	NaN	NaN	NaN	1.269	NaN	NaN	NaN	14.511	NaN	NaN
P17898	P17898	1	1	1	Cholinephosphotransferase 1	CPT1	sp|P17898|CPT1_YEAST Cholinephosphotransferase 1 OS=Saccharomyces cerevisiae (strain ATCC 204508 / S288c) GN=CPT1 PE=1 SV=3	1	1	1	1	0	1	1	1	0	1	1	1	0	1	1	1	3.3	3.3	3.3	44.829	393	393	0	3.7586	0.65301	0.77752	0.40964	2	0	Median	NaN	NaN	NaN	NaN	NaN	NaN	NaN	NaN	NaN	NaN	NaN	NaN
P17967	P17967	28	28	28	Protein disulfide-isomerase	PDI1	sp|P17967|PDI_YEAST Protein disulfide-isomerase OS=Saccharomyces cerevisiae (strain ATCC 204508 / S288c) GN=PDI1 PE=1 SV=2	1	28	28	28	25	24	24	26	25	24	24	26	25	24	24	26	71.6	71.6	71.6	58.226	522	522	0	323.31	0.93277	0.99135	20.314	199	0	Leave out requantified	1.0048	1.1448	0.70856	0.86719	1.1831	1.021	0.85689	0.96782	29.083	22.361	7.9359	11.601
P18239;P18238	P18239	9;1	9;1	9;1	ADP,ATP carrier protein 2	PET9	sp|P18239|ADT2_YEAST ADP,ATP carrier protein 2 OS=Saccharomyces cerevisiae (strain ATCC 204508 / S288c) GN=PET9 PE=1 SV=2	2	9	9	9	8	9	8	8	8	9	8	8	8	9	8	8	25.8	25.8	25.8	34.426	318	318;307	0	79.155	1.1751	1.1561	3.1659	40	0	Leave out requantified	1.9328	1.2013	0.70858	1.1572	2.1519	1.0503	0.89342	1.316	13.162	3.1627	3.3737	5.6147
P18409	P18409	3	3	3	Mitochondrial distribution and morphology protein 10	MDM10	sp|P18409|MDM10_YEAST Mitochondrial distribution and morphology protein 10 OS=Saccharomyces cerevisiae (strain ATCC 204508 / S288c) GN=MDM10 PE=1 SV=5	1	3	3	3	1	3	1	1	1	3	1	1	1	3	1	1	8.9	8.9	8.9	56.236	493	493	0	11.485	NaN	NaN	NaN	0	0	Median	NaN	NaN	NaN	NaN	NaN	NaN	NaN	NaN	NaN	NaN	NaN	NaN
P18496	P18496	1	1	1	Mitochondrial ATPase complex subunit ATP10	ATP10	sp|P18496|ATP10_YEAST Mitochondrial ATPase complex subunit ATP10 OS=Saccharomyces cerevisiae (strain ATCC 204508 / S288c) GN=ATP10 PE=1 SV=2	1	1	1	1	0	1	0	0	0	1	0	0	0	1	0	0	3.6	3.6	3.6	32.094	279	279	0.0028037	1.9489	NaN	NaN	NaN	0	0	Median	NaN	NaN	NaN	NaN	NaN	NaN	NaN	NaN	NaN	NaN	NaN	NaN
P18544	P18544	8	8	8	Acetylornithine aminotransferase, mitochondrial	ARG8	sp|P18544|ARGD_YEAST Acetylornithine aminotransferase, mitochondrial OS=Saccharomyces cerevisiae (strain ATCC 204508 / S288c) GN=ARG8 PE=1 SV=1	1	8	8	8	4	4	4	4	4	4	4	4	4	4	4	4	28.8	28.8	28.8	46.681	423	423	0	46.224	1.6907	1.6269	8.3158	12	0	Leave out requantified	NaN	1.7666	0.73866	1.5771	NaN	1.5838	0.92519	1.7819	NaN	7.4682	12.37	2.3152
P18759	P18759	11	11	11	Vesicular-fusion protein SEC18	SEC18	sp|P18759|SEC18_YEAST Vesicular-fusion protein SEC18 OS=Saccharomyces cerevisiae (strain ATCC 204508 / S288c) GN=SEC18 PE=1 SV=2	1	11	11	11	3	8	7	5	3	8	7	5	3	8	7	5	20.7	20.7	20.7	84.055	758	758	0	46.33	1.0453	1.0073	12.248	15	0	Leave out requantified	0.70142	1.1276	0.85718	0.83805	0.76077	0.9919	1.0661	0.8931	15.657	7.8754	5.5395	17.685
P18851	P18851	3	3	3	Guanine nucleotide-binding protein subunit beta	STE4	sp|P18851|GBB_YEAST Guanine nucleotide-binding protein subunit beta OS=Saccharomyces cerevisiae (strain ATCC 204508 / S288c) GN=STE4 PE=1 SV=2	1	3	3	3	3	2	2	2	3	2	2	2	3	2	2	2	6.4	6.4	6.4	46.581	423	423	0	10.404	1.0315	1.0262	1.3028	5	0	Leave out requantified	NaN	1.1296	NaN	NaN	NaN	1.0055	NaN	NaN	NaN	4.1909	NaN	NaN
P18852	P18852	1	1	1	Guanine nucleotide-binding protein subunit gamma	STE18	sp|P18852|GBG_YEAST Guanine nucleotide-binding protein subunit gamma OS=Saccharomyces cerevisiae (strain ATCC 204508 / S288c) GN=STE18 PE=1 SV=1	1	1	1	1	0	1	0	0	0	1	0	0	0	1	0	0	20.9	20.9	20.9	12.625	110	110	0	36.299	1.167	1.0299	11.185	2	0	Median	NaN	1.167	NaN	NaN	NaN	1.0299	NaN	NaN	NaN	11.185	NaN	NaN
P18888	P18888	1	1	1	Transcription regulatory protein SNF6	SNF6	sp|P18888|SNF6_YEAST Transcription regulatory protein SNF6 OS=Saccharomyces cerevisiae (strain ATCC 204508 / S288c) GN=SNF6 PE=1 SV=1	1	1	1	1	0	0	0	1	0	0	0	1	0	0	0	1	3.9	3.9	3.9	37.606	332	332	0.0093085	1.358	NaN	NaN	NaN	1	0	Median	NaN	NaN	NaN	NaN	NaN	NaN	NaN	NaN	NaN	NaN	NaN	NaN
P18899	P18899	2	2	2	Stress protein DDR48	DDR48	sp|P18899|DDR48_YEAST Stress protein DDR48 OS=Saccharomyces cerevisiae (strain ATCC 204508 / S288c) GN=DDR48 PE=1 SV=4	1	2	2	2	2	1	1	0	2	1	1	0	2	1	1	0	5.1	5.1	5.1	46.233	430	430	0.0028436	2.0725	NaN	NaN	NaN	1	0	Median	NaN	NaN	NaN	NaN	NaN	NaN	NaN	NaN	NaN	NaN	NaN	NaN
P18900	P18900	7	7	7	Hexaprenyl pyrophosphate synthase, mitochondrial	COQ1	sp|P18900|COQ1_YEAST Hexaprenyl pyrophosphate synthase, mitochondrial OS=Saccharomyces cerevisiae (strain ATCC 204508 / S288c) GN=COQ1 PE=1 SV=1	1	7	7	7	2	6	5	4	2	6	5	4	2	6	5	4	16.7	16.7	16.7	52.559	473	473	0	15.571	1.1137	0.97922	17.824	12	0	Leave out requantified	2.2604	1.2879	0.7282	NaN	2.4935	1.1387	0.90122	NaN	23.07	15.58	16.639	NaN
P18962	P18962	17	17	17	Dipeptidyl aminopeptidase B	DAP2	sp|P18962|DAP2_YEAST Dipeptidyl aminopeptidase B OS=Saccharomyces cerevisiae (strain ATCC 204508 / S288c) GN=DAP2 PE=1 SV=2	1	17	17	17	12	17	12	12	12	17	12	12	12	17	12	12	33	33	33	93.403	818	818	0	323.31	0.84508	0.96883	9.8693	85	0	Leave out requantified	0.70485	1.1621	0.80026	0.79701	0.77673	1.0167	1.004	0.90599	7.2999	8.2511	6.9822	6.6225
P18963	P18963	1	1	1	Inhibitory regulator protein IRA1	IRA1	sp|P18963|IRA1_YEAST Inhibitory regulator protein IRA1 OS=Saccharomyces cerevisiae (strain ATCC 204508 / S288c) GN=IRA1 PE=1 SV=2	1	1	1	1	0	1	0	0	0	1	0	0	0	1	0	0	0.4	0.4	0.4	350.98	3092	3092	0.0028423	2.0602	NaN	NaN	NaN	0	0	Median	NaN	NaN	NaN	NaN	NaN	NaN	NaN	NaN	NaN	NaN	NaN	NaN
P19073	P19073	4	4	4	Cell division control protein 42	CDC42	sp|P19073|CDC42_YEAST Cell division control protein 42 OS=Saccharomyces cerevisiae (strain ATCC 204508 / S288c) GN=CDC42 PE=1 SV=2	1	4	4	4	3	3	4	2	3	3	4	2	3	3	4	2	22	22	22	21.322	191	191	0	72.674	0.79624	0.90633	12.878	19	0	Leave out requantified	0.71746	1.021	0.79242	0.79696	0.8019	0.895	0.99294	0.91259	0.24028	16.995	5.5124	2.4716
P19097	P19097	37	37	37	Fatty acid synthase subunit alpha;Acyl carrier;3-oxoacyl-[acyl-carrier-protein] reductase;3-oxoacyl-[acyl-carrier-protein] synthase	FAS2	sp|P19097|FAS2_YEAST Fatty acid synthase subunit alpha OS=Saccharomyces cerevisiae (strain ATCC 204508 / S288c) GN=FAS2 PE=1 SV=2	1	37	37	37	19	29	20	22	19	29	20	22	19	29	20	22	29.6	29.6	29.6	206.94	1887	1887	0	223.59	0.98479	0.95113	17.021	71	0	Leave out requantified	0.86796	1.0513	1.0888	0.769	0.95923	0.92326	1.3369	0.83719	11.726	16.901	12.07	13.935
P19145	P19145	1	1	1	General amino-acid permease GAP1	GAP1	sp|P19145|GAP1_YEAST General amino-acid permease GAP1 OS=Saccharomyces cerevisiae (strain ATCC 204508 / S288c) GN=GAP1 PE=1 SV=2	1	1	1	1	1	1	1	1	1	1	1	1	1	1	1	1	1.8	1.8	1.8	65.655	602	602	0	3.2094	0.90788	0.9487	90.576	2	0	Median	NaN	NaN	NaN	NaN	NaN	NaN	NaN	NaN	NaN	NaN	NaN	NaN
P19262	P19262	7	7	7	Dihydrolipoyllysine-residue succinyltransferase component of 2-oxoglutarate dehydrogenase complex, mitochondrial	KGD2	sp|P19262|ODO2_YEAST Dihydrolipoyllysine-residue succinyltransferase component of 2-oxoglutarate dehydrogenase complex, mitochondrial OS=Saccharomyces cerevisiae (strain ATCC 204508 / S288c) GN=KGD2 PE=1 SV=2	1	7	7	7	2	6	4	4	2	6	4	4	2	6	4	4	30.2	30.2	30.2	50.43	463	463	0	22.194	1.199	1.1419	20.629	12	0	Leave out requantified	NaN	1.172	0.78077	1.2765	NaN	1.0636	0.96669	1.4749	NaN	10.272	1.0817	18.438
P19263	P19263	2	2	2	Mediator of RNA polymerase II transcription subunit 14	RGR1	sp|P19263|MED14_YEAST Mediator of RNA polymerase II transcription subunit 14 OS=Saccharomyces cerevisiae (strain ATCC 204508 / S288c) GN=RGR1 PE=1 SV=2	1	2	2	2	2	1	1	1	2	1	1	1	2	1	1	1	2.5	2.5	2.5	123.36	1082	1082	0.00098668	2.5934	1.078	1.137	24.886	3	0	Median	NaN	NaN	NaN	NaN	NaN	NaN	NaN	NaN	NaN	NaN	NaN	NaN
P19358	P19358	8	8	6	S-adenosylmethionine synthase 2	SAM2	sp|P19358|METK2_YEAST S-adenosylmethionine synthase 2 OS=Saccharomyces cerevisiae (strain ATCC 204508 / S288c) GN=SAM2 PE=1 SV=3	1	8	8	6	3	7	1	1	3	7	1	1	1	6	0	0	33.9	33.9	26.3	42.255	384	384	0	92.769	1.3441	1.2027	9.8665	9	0	Leave out requantified	0.89951	1.3963	NaN	NaN	1.0101	1.2309	NaN	NaN	6.5171	6.622	NaN	NaN
P19414	P19414	26	26	25	Aconitate hydratase, mitochondrial	ACO1	sp|P19414|ACON_YEAST Aconitate hydratase, mitochondrial OS=Saccharomyces cerevisiae (strain ATCC 204508 / S288c) GN=ACO1 PE=1 SV=2	1	26	26	25	22	25	24	23	22	25	24	23	22	24	24	23	49.5	49.5	48.1	85.367	778	778	0	323.31	1.2889	1.2721	15.053	184	0	Leave out requantified	1.9405	1.2902	0.91017	1.2967	2.1912	1.1371	1.1214	1.4808	9.864	11.824	6.6413	8.5968
P19454	P19454	1	1	1	Casein kinase II subunit alpha	CKA2	sp|P19454|CSK22_YEAST Casein kinase II subunit alpha OS=Saccharomyces cerevisiae (strain ATCC 204508 / S288c) GN=CKA2 PE=1 SV=2	1	1	1	1	0	1	0	0	0	1	0	0	0	1	0	0	7.4	7.4	7.4	39.403	339	339	0.0059497	1.7042	NaN	NaN	NaN	1	0	Median	NaN	NaN	NaN	NaN	NaN	NaN	NaN	NaN	NaN	NaN	NaN	NaN
P19516	P19516	1	1	1	Cytochrome c oxidase assembly protein COX11, mitochondrial	COX11	sp|P19516|COX11_YEAST Cytochrome c oxidase assembly protein COX11, mitochondrial OS=Saccharomyces cerevisiae (strain ATCC 204508 / S288c) GN=COX11 PE=3 SV=2	1	1	1	1	1	0	1	1	1	0	1	1	1	0	1	1	6.3	6.3	6.3	34.044	300	300	0	3.9588	1.1744	1.4018	59.361	2	0	Median	NaN	NaN	NaN	NaN	NaN	NaN	NaN	NaN	NaN	NaN	NaN	NaN
P19524	P19524	35	35	33	Myosin-2	MYO2	sp|P19524|MYO2_YEAST Myosin-2 OS=Saccharomyces cerevisiae (strain ATCC 204508 / S288c) GN=MYO2 PE=1 SV=1	1	35	35	33	20	28	23	21	20	28	23	21	19	26	21	20	29.5	29.5	27.9	180.68	1574	1574	0	323.31	0.90617	0.97661	14.86	93	0	Leave out requantified	0.8591	1.088	0.85252	0.81585	0.95257	0.95105	1.0747	0.93001	8.3476	7.3296	16.23	10.108
P19659	P19659	3	3	3	Mediator of RNA polymerase II transcription subunit 15	GAL11	sp|P19659|MED15_YEAST Mediator of RNA polymerase II transcription subunit 15 OS=Saccharomyces cerevisiae (strain ATCC 204508 / S288c) GN=GAL11 PE=1 SV=3	1	3	3	3	2	0	1	1	2	0	1	1	2	0	1	1	3.3	3.3	3.3	120.31	1081	1081	0	3.0604	1.5082	1.617	21.448	2	0	Median	NaN	NaN	NaN	NaN	NaN	NaN	NaN	NaN	NaN	NaN	NaN	NaN
P19807	P19807	3	3	3	Choline transport protein	HNM1	sp|P19807|HNM1_YEAST Choline transport protein OS=Saccharomyces cerevisiae (strain ATCC 204508 / S288c) GN=HNM1 PE=1 SV=1	1	3	3	3	1	3	1	1	1	3	1	1	1	3	1	1	9.8	9.8	9.8	62.055	563	563	0	25.937	0.91173	0.82803	13.204	10	0	Leave out requantified	NaN	0.91173	NaN	NaN	NaN	0.82803	NaN	NaN	NaN	12.527	NaN	NaN
P19812	P19812	1	1	1	E3 ubiquitin-protein ligase UBR1	UBR1	sp|P19812|UBR1_YEAST E3 ubiquitin-protein ligase UBR1 OS=Saccharomyces cerevisiae (strain ATCC 204508 / S288c) GN=UBR1 PE=1 SV=1	1	1	1	1	0	1	0	0	0	1	0	0	0	1	0	0	0.6	0.6	0.6	224.84	1950	1950	0.0059253	1.6269	NaN	NaN	NaN	1	0	Median	NaN	NaN	NaN	NaN	NaN	NaN	NaN	NaN	NaN	NaN	NaN	NaN
P19881	P19881	1	1	1	4-nitrophenylphosphatase	PHO13	sp|P19881|PNPP_YEAST 4-nitrophenylphosphatase OS=Saccharomyces cerevisiae (strain ATCC 204508 / S288c) GN=PHO13 PE=1 SV=2	1	1	1	1	0	1	0	0	0	1	0	0	0	1	0	0	7.1	7.1	7.1	34.624	312	312	0.0046062	1.7761	NaN	NaN	NaN	0	0	Median	NaN	NaN	NaN	NaN	NaN	NaN	NaN	NaN	NaN	NaN	NaN	NaN
P19882	P19882	26	26	26	Heat shock protein 60, mitochondrial	HSP60	sp|P19882|HSP60_YEAST Heat shock protein 60, mitochondrial OS=Saccharomyces cerevisiae (strain ATCC 204508 / S288c) GN=HSP60 PE=1 SV=1	1	26	26	26	23	23	25	24	23	23	25	24	23	23	25	24	74	74	74	60.751	572	572	0	323.31	1.2814	1.2498	14.655	159	0	Leave out requantified	2.0969	1.2894	0.80094	1.268	2.4839	1.1445	0.99364	1.4115	15.001	6.6569	8.0221	8.0526
P19955	P19955	2	2	2	37S ribosomal protein YMR-31, mitochondrial	YMR31	sp|P19955|RT31_YEAST 37S ribosomal protein YMR-31, mitochondrial OS=Saccharomyces cerevisiae (strain ATCC 204508 / S288c) GN=YMR31 PE=1 SV=1	1	2	2	2	1	1	1	2	1	1	1	2	1	1	1	2	12.2	12.2	12.2	13.689	123	123	0.0014535	2.3268	1.3572	1.5012	39.462	3	0	Median	NaN	NaN	NaN	NaN	NaN	NaN	NaN	NaN	NaN	NaN	NaN	NaN
P20051	P20051	3	3	3	Dihydroorotase	URA4	sp|P20051|PYRC_YEAST Dihydroorotase OS=Saccharomyces cerevisiae (strain ATCC 204508 / S288c) GN=URA4 PE=1 SV=2	1	3	3	3	0	3	1	1	0	3	1	1	0	3	1	1	9.1	9.1	9.1	40.313	364	364	0	12.495	1.549	1.4141	24.559	3	0	Plateau	NaN	NaN	NaN	NaN	NaN	NaN	NaN	NaN	NaN	NaN	NaN	NaN
P20081	P20081	4	4	4	FK506-binding protein 1	FPR1	sp|P20081|FKBP_YEAST FK506-binding protein 1 OS=Saccharomyces cerevisiae (strain ATCC 204508 / S288c) GN=FPR1 PE=1 SV=2	1	4	4	4	4	2	4	4	4	2	4	4	4	2	4	4	54.4	54.4	54.4	12.158	114	114	0	21.855	1.04	1.156	7.1404	20	0	Leave out requantified	1.0798	1.1223	1.031	0.99201	1.1855	0.99367	1.2639	1.1234	7.0126	4.229	4.6774	7.3199
P20084	P20084	2	2	2	54S ribosomal protein L33, mitochondrial	MRPL33	sp|P20084|RM33_YEAST 54S ribosomal protein L33, mitochondrial OS=Saccharomyces cerevisiae (strain ATCC 204508 / S288c) GN=MRPL33 PE=1 SV=4	1	2	2	2	1	1	2	2	1	1	2	2	1	1	2	2	23.3	23.3	23.3	9.5311	86	86	0	3.0004	1.1056	1.1693	27.684	5	0	Leave out requantified	NaN	NaN	0.78801	NaN	NaN	NaN	0.98645	NaN	NaN	NaN	6.7068	NaN
P20107	P20107	2	2	2	Zinc/cadmium resistance protein	ZRC1	sp|P20107|ZRC1_YEAST Zinc/cadmium resistance protein OS=Saccharomyces cerevisiae (strain ATCC 204508 / S288c) GN=ZRC1 PE=1 SV=2	1	2	2	2	1	1	0	1	1	1	0	1	1	1	0	1	7.9	7.9	7.9	48.344	442	442	0.0063579	1.5871	NaN	NaN	NaN	0	0	Median	NaN	NaN	NaN	NaN	NaN	NaN	NaN	NaN	NaN	NaN	NaN	NaN
P20424	P20424	2	2	2	Signal recognition particle subunit SRP54	SRP54	sp|P20424|SRP54_YEAST Signal recognition particle subunit SRP54 OS=Saccharomyces cerevisiae (strain ATCC 204508 / S288c) GN=SRP54 PE=1 SV=2	1	2	2	2	1	2	1	1	1	2	1	1	1	2	1	1	4.4	4.4	4.4	59.624	541	541	0	35.48	0.85599	0.85814	15.639	5	0	Leave out requantified	NaN	1.0039	NaN	NaN	NaN	0.91018	NaN	NaN	NaN	7.3115	NaN	NaN
P20433	P20433	3	3	3	DNA-directed RNA polymerase II subunit RPB4	RPB4	sp|P20433|RPB4_YEAST DNA-directed RNA polymerase II subunit RPB4 OS=Saccharomyces cerevisiae (strain ATCC 204508 / S288c) GN=RPB4 PE=1 SV=1	1	3	3	3	2	3	0	2	2	3	0	2	2	3	0	2	19.9	19.9	19.9	25.414	221	221	0	11.61	1.2615	1.2378	10.452	6	0	Leave out requantified	NaN	1.4015	NaN	1.1594	NaN	1.2427	NaN	1.2562	NaN	9.3565	NaN	6.7061
P20434	P20434	2	2	2	DNA-directed RNA polymerases I, II, and III subunit RPABC1	RPB5	sp|P20434|RPAB1_YEAST DNA-directed RNA polymerases I, II, and III subunit RPABC1 OS=Saccharomyces cerevisiae (strain ATCC 204508 / S288c) GN=RPB5 PE=1 SV=1	1	2	2	2	1	2	1	1	1	2	1	1	1	2	1	1	22.8	22.8	22.8	25.079	215	215	0	14.179	NaN	NaN	NaN	1	0	Median	NaN	NaN	NaN	NaN	NaN	NaN	NaN	NaN	NaN	NaN	NaN	NaN
P20435	P20435	1	1	1	DNA-directed RNA polymerases I, II, and III subunit RPABC2	RPO26	sp|P20435|RPAB2_YEAST DNA-directed RNA polymerases I, II, and III subunit RPABC2 OS=Saccharomyces cerevisiae (strain ATCC 204508 / S288c) GN=RPO26 PE=1 SV=1	1	1	1	1	1	1	0	1	1	1	0	1	1	1	0	1	7.1	7.1	7.1	17.91	155	155	0.00098474	2.5789	1.221	1.1901	31.629	2	0	Median	NaN	NaN	NaN	NaN	NaN	NaN	NaN	NaN	NaN	NaN	NaN	NaN
P20436	P20436	2	2	2	DNA-directed RNA polymerases I, II, and III subunit RPABC3	RPB8	sp|P20436|RPAB3_YEAST DNA-directed RNA polymerases I, II, and III subunit RPABC3 OS=Saccharomyces cerevisiae (strain ATCC 204508 / S288c) GN=RPB8 PE=1 SV=1	1	2	2	2	2	1	2	2	2	1	2	2	2	1	2	2	24.7	24.7	24.7	16.511	146	146	0	56.724	1.0232	1.0415	21.659	10	0	Leave out requantified	1.4124	1.2988	0.51865	1.1535	1.5854	1.1521	0.63975	1.3066	8.2316	7.1273	16.11	21.155
P20447	P20447	8	8	8	ATP-dependent RNA helicase DBP3	DBP3	sp|P20447|DBP3_YEAST ATP-dependent RNA helicase DBP3 OS=Saccharomyces cerevisiae (strain ATCC 204508 / S288c) GN=DBP3 PE=1 SV=2	1	8	8	8	3	5	3	3	3	5	3	3	3	5	3	3	20.3	20.3	20.3	58.826	523	523	0	47.786	1.1659	1.1411	29.116	11	0	Leave out requantified	1.4176	1.2563	0.76556	1.1145	1.5816	1.0999	0.97522	1.2169	18.949	8.9312	42.338	4.8808
P20448	P20448	4	4	4	ATP-dependent RNA helicase HCA4	HCA4	sp|P20448|DBP4_YEAST ATP-dependent RNA helicase HCA4 OS=Saccharomyces cerevisiae (strain ATCC 204508 / S288c) GN=HCA4 PE=1 SV=2	1	4	4	4	3	1	2	2	3	1	2	2	3	1	2	2	7.5	7.5	7.5	87.192	770	770	0	18.97	0.94694	1.0601	20.228	3	0	Median	NaN	NaN	NaN	NaN	NaN	NaN	NaN	NaN	NaN	NaN	NaN	NaN
P20449	P20449	3	3	3	ATP-dependent RNA helicase DBP5	DBP5	sp|P20449|DBP5_YEAST ATP-dependent RNA helicase DBP5 OS=Saccharomyces cerevisiae (strain ATCC 204508 / S288c) GN=DBP5 PE=1 SV=2	1	3	3	3	1	1	1	2	1	1	1	2	1	1	1	2	8.1	8.1	8.1	53.873	482	482	0	3.6569	NaN	NaN	NaN	1	0	Median	NaN	NaN	NaN	NaN	NaN	NaN	NaN	NaN	NaN	NaN	NaN	NaN
P20459	P20459	7	7	7	Eukaryotic translation initiation factor 2 subunit alpha	SUI2	sp|P20459|IF2A_YEAST Eukaryotic translation initiation factor 2 subunit alpha OS=Saccharomyces cerevisiae (strain ATCC 204508 / S288c) GN=SUI2 PE=1 SV=1	1	7	7	7	2	5	2	2	2	5	2	2	2	5	2	2	26.6	26.6	26.6	34.717	304	304	0	16.608	0.92215	0.86108	20.845	7	0	Leave out requantified	0.95035	0.99023	NaN	NaN	1.0264	0.87967	NaN	NaN	36.459	10.608	NaN	NaN
P20606	P20606	4	4	4	Small COPII coat GTPase SAR1	SAR1	sp|P20606|SAR1_YEAST Small COPII coat GTPase SAR1 OS=Saccharomyces cerevisiae (strain ATCC 204508 / S288c) GN=SAR1 PE=1 SV=1	1	4	4	4	2	4	1	1	2	4	1	1	2	4	1	1	27.9	27.9	27.9	21.45	190	190	0	23.138	1.1028	1.0477	8.2543	8	0	Leave out requantified	0.91371	1.1441	NaN	NaN	1.0139	1.0012	NaN	NaN	20.733	5.0661	NaN	NaN
P20795	P20795	9	9	9	Vacuolar protein sorting-associated protein 33	VPS33	sp|P20795|VPS33_YEAST Vacuolar protein sorting-associated protein 33 OS=Saccharomyces cerevisiae (strain ATCC 204508 / S288c) GN=VPS33 PE=1 SV=1	1	9	9	9	5	7	7	4	5	7	7	4	5	7	7	4	13	13	13	79.27	691	691	0	59.594	0.95553	0.94887	20.997	21	0	Leave out requantified	0.68494	0.99611	0.95357	0.83914	0.75065	0.8763	1.1734	0.8991	5.0671	14.109	26.682	17.912
P20967	P20967	16	16	16	2-oxoglutarate dehydrogenase, mitochondrial	KGD1	sp|P20967|ODO1_YEAST 2-oxoglutarate dehydrogenase, mitochondrial OS=Saccharomyces cerevisiae (strain ATCC 204508 / S288c) GN=KGD1 PE=1 SV=2	1	16	16	16	10	14	13	12	10	14	13	12	10	14	13	12	20.8	20.8	20.8	114.41	1014	1014	0	187.7	1.2377	1.2134	14.046	54	0	Leave out requantified	2.0337	1.2434	0.72976	1.2714	2.3211	1.0984	0.9135	1.4546	8.7778	7.0082	4.5506	13.42
P21147	P21147	11	11	11	Acyl-CoA desaturase 1	OLE1	sp|P21147|ACO1_YEAST Acyl-CoA desaturase 1 OS=Saccharomyces cerevisiae (strain ATCC 204508 / S288c) GN=OLE1 PE=1 SV=2	1	11	11	11	9	11	9	9	9	11	9	9	9	11	9	9	25.3	25.3	25.3	58.402	510	510	0	219.21	0.95739	1.0432	8.7167	46	0	Leave out requantified	0.96725	1.1378	0.85637	0.89004	1.0815	0.99284	1.0722	1.0076	8.142	10.851	7.7581	8.7913
P21242	P21242	4	4	4	Probable proteasome subunit alpha type-7	PRE10	sp|P21242|PSA7_YEAST Probable proteasome subunit alpha type-7 OS=Saccharomyces cerevisiae (strain ATCC 204508 / S288c) GN=PRE10 PE=1 SV=2	1	4	4	4	0	2	2	1	0	2	2	1	0	2	2	1	17.7	17.7	17.7	31.536	288	288	0	11.612	1.06	1.212	19.039	5	0	Leave out requantified	NaN	1.1886	NaN	NaN	NaN	1.0481	NaN	NaN	NaN	20.544	NaN	NaN
P21243	P21243	5	5	5	Proteasome subunit alpha type-1	SCL1	sp|P21243|PSA1_YEAST Proteasome subunit alpha type-1 OS=Saccharomyces cerevisiae (strain ATCC 204508 / S288c) GN=SCL1 PE=1 SV=1	1	5	5	5	1	5	1	1	1	5	1	1	1	5	1	1	25	25	25	28.001	252	252	0	11.134	1.0509	1.0191	8.5883	6	0	Leave out requantified	NaN	1.0509	NaN	NaN	NaN	0.92162	NaN	NaN	NaN	11.716	NaN	NaN
P21304	P21304	2	2	2	Periodic tryptophan protein 1	PWP1	sp|P21304|PWP1_YEAST Periodic tryptophan protein 1 OS=Saccharomyces cerevisiae (strain ATCC 204508 / S288c) GN=PWP1 PE=1 SV=1	1	2	2	2	1	2	0	1	1	2	0	1	1	2	0	1	3.6	3.6	3.6	63.803	576	576	0	10.375	NaN	NaN	NaN	1	0	Median	NaN	NaN	NaN	NaN	NaN	NaN	NaN	NaN	NaN	NaN	NaN	NaN
P21306	P21306	2	2	2	ATP synthase subunit epsilon, mitochondrial	ATP15	sp|P21306|ATP5E_YEAST ATP synthase subunit epsilon, mitochondrial OS=Saccharomyces cerevisiae (strain ATCC 204508 / S288c) GN=ATP15 PE=1 SV=2	1	2	2	2	2	1	2	2	2	1	2	2	2	1	2	2	56.5	56.5	56.5	6.7425	62	62	0	50.503	1.2444	1.261	13.247	4	0	Leave out requantified	NaN	NaN	NaN	NaN	NaN	NaN	NaN	NaN	NaN	NaN	NaN	NaN
P21375	P21375	8	8	8	Fumarate reductase 2	OSM1	sp|P21375|OSM1_YEAST Fumarate reductase 2 OS=Saccharomyces cerevisiae (strain ATCC 204508 / S288c) GN=OSM1 PE=1 SV=3	1	8	8	8	8	7	8	8	8	7	8	8	8	7	8	8	28.7	28.7	28.7	55.064	501	501	0	179.29	0.87029	0.96796	3.6711	33	0	Leave out requantified	0.90908	1.1653	0.75481	0.85257	1.0116	1.0277	0.94959	0.96969	9.9504	8.2164	4.2344	4.7456
P21538	P21538	8	8	8	DNA-binding protein REB1	REB1	sp|P21538|REB1_YEAST DNA-binding protein REB1 OS=Saccharomyces cerevisiae (strain ATCC 204508 / S288c) GN=REB1 PE=1 SV=2	1	8	8	8	6	1	5	4	6	1	5	4	6	1	5	4	13.5	13.5	13.5	91.873	810	810	0	24.745	1.0269	1.1796	50.087	10	0	Leave out requantified	2.5138	NaN	0.61362	1.2791	2.7747	NaN	0.75245	1.4854	42.192	NaN	8.9023	13.94
P21560	P21560	8	8	8	Protein CBP3, mitochondrial	CBP3	sp|P21560|CBP3_YEAST Protein CBP3, mitochondrial OS=Saccharomyces cerevisiae (strain ATCC 204508 / S288c) GN=CBP3 PE=1 SV=1	1	8	8	8	5	6	5	5	5	6	5	5	5	6	5	5	25.7	25.7	25.7	39.083	335	335	0	54.099	1.1723	1.2032	18.308	12	0	Leave out requantified	1.7948	1.3961	0.74119	1.2217	1.9734	1.2536	0.94473	1.4046	12.616	20.719	11.041	16.774
P21576	P21576	32	32	32	Vacuolar protein sorting-associated protein 1	VPS1	sp|P21576|VPS1_YEAST Vacuolar protein sorting-associated protein 1 OS=Saccharomyces cerevisiae (strain ATCC 204508 / S288c) GN=VPS1 PE=1 SV=2	1	32	32	32	19	28	25	20	19	28	25	20	19	28	25	20	57	57	57	78.736	704	704	0	323.31	0.90103	0.98133	18.622	122	0	Leave out requantified	0.86121	0.85735	1.2058	0.89699	0.95124	0.75175	1.512	1.0235	9.4047	11.774	5.8641	8.2728
P21734	P21734	1	1	1	Ubiquitin-conjugating enzyme E2 1	UBC1	sp|P21734|UBC1_YEAST Ubiquitin-conjugating enzyme E2 1 OS=Saccharomyces cerevisiae (strain ATCC 204508 / S288c) GN=UBC1 PE=1 SV=1	1	1	1	1	0	1	0	0	0	1	0	0	0	1	0	0	7	7	7	24.178	215	215	0	3.8303	NaN	NaN	NaN	0	0	Median	NaN	NaN	NaN	NaN	NaN	NaN	NaN	NaN	NaN	NaN	NaN	NaN
P21771	P21771	4	4	4	37S ribosomal protein S28, mitochondrial	MRPS28	sp|P21771|RT28_YEAST 37S ribosomal protein S28, mitochondrial OS=Saccharomyces cerevisiae (strain ATCC 204508 / S288c) GN=MRPS28 PE=1 SV=1	1	4	4	4	2	4	2	2	2	4	2	2	2	4	2	2	11.2	11.2	11.2	33.057	286	286	0	6.097	1.1869	1.1749	14.754	8	0	Leave out requantified	NaN	1.3131	0.87461	NaN	NaN	1.1598	1.083	NaN	NaN	22.431	7.5929	NaN
P21801	P21801	5	5	5	Succinate dehydrogenase [ubiquinone] iron-sulfur subunit, mitochondrial	SDH2	sp|P21801|SDHB_YEAST Succinate dehydrogenase [ubiquinone] iron-sulfur subunit, mitochondrial OS=Saccharomyces cerevisiae (strain ATCC 204508 / S288c) GN=SDH2 PE=1 SV=1	1	5	5	5	2	5	3	3	2	5	3	3	2	5	3	3	19.2	19.2	19.2	30.231	266	266	0	27.338	1.1363	1.1335	9.3938	14	0	Leave out requantified	1.8374	1.1461	0.62303	1.127	2.0594	0.99967	0.78068	1.2852	3.8564	7.5873	4.777	10.022
P21825	P21825	2	2	2	Translocation protein SEC62	SEC62	sp|P21825|SEC62_YEAST Translocation protein SEC62 OS=Saccharomyces cerevisiae (strain ATCC 204508 / S288c) GN=SEC62 PE=1 SV=2	1	2	2	2	1	2	1	1	1	2	1	1	1	2	1	1	6.6	6.6	6.6	31.346	274	274	0	6.0195	1.0187	0.98347	1.9531	8	0	Leave out requantified	NaN	1.105	0.72587	0.90824	NaN	0.96998	0.92782	1.0353	NaN	2.0047	2.2611	0.89831
P21827	P21827	4	4	4	Guanine nucleotide exchange factor SRM1	SRM1	sp|P21827|RCC1_YEAST Guanine nucleotide exchange factor SRM1 OS=Saccharomyces cerevisiae (strain ATCC 204508 / S288c) GN=SRM1 PE=1 SV=1	1	4	4	4	2	4	3	3	2	4	3	3	2	4	3	3	9.8	9.8	9.8	53.013	482	482	0	78.688	1.2699	1.1856	36.725	9	0	Leave out requantified	NaN	1.3203	0.58599	NaN	NaN	1.1505	0.7312	NaN	NaN	12.463	13.582	NaN
P21951	P21951	3	3	3	DNA polymerase epsilon catalytic subunit A	POL2	sp|P21951|DPOE_YEAST DNA polymerase epsilon catalytic subunit A OS=Saccharomyces cerevisiae (strain ATCC 204508 / S288c) GN=POL2 PE=1 SV=1	1	3	3	3	1	3	1	1	1	3	1	1	1	3	1	1	2.3	2.3	2.3	255.67	2222	2222	0	42.769	0.94922	0.91951	19.453	6	0	Median	NaN	0.97355	0.73146	NaN	NaN	0.85671	0.91951	NaN	NaN	6.6009	2.33	NaN
P21954	P21954	17	17	16	Isocitrate dehydrogenase [NADP], mitochondrial	IDP1	sp|P21954|IDHP_YEAST Isocitrate dehydrogenase [NADP], mitochondrial OS=Saccharomyces cerevisiae (strain ATCC 204508 / S288c) GN=IDP1 PE=1 SV=1	1	17	17	16	15	16	17	16	15	16	17	16	14	15	16	15	57	57	57	48.19	428	428	0	323.31	1.2556	1.2487	9.8886	100	0	Leave out requantified	1.9041	1.276	0.83463	1.2668	2.1596	1.1268	1.0375	1.4427	8.7036	5.6631	10.549	5.5789
P21957	P21957	9	9	9	Transcriptional repressor OPI1	OPI1	sp|P21957|OPI1_YEAST Transcriptional repressor OPI1 OS=Saccharomyces cerevisiae (strain ATCC 204508 / S288c) GN=OPI1 PE=1 SV=1	1	9	9	9	5	4	6	7	5	4	6	7	5	4	6	7	29.7	29.7	29.7	46.064	404	404	0	29.961	0.76181	0.87087	11.971	18	0	Leave out requantified	0.83317	1.0688	0.69656	0.69611	0.93969	0.95134	0.89716	0.77022	6.6042	10.236	6.4076	11.799
P22023	P22023	22	22	22	Killer toxin-resistance protein 5	KRE5	sp|P22023|KRE5_YEAST Killer toxin-resistance protein 5 OS=Saccharomyces cerevisiae (strain ATCC 204508 / S288c) GN=KRE5 PE=1 SV=2	1	22	22	22	11	17	17	19	11	17	17	19	11	17	17	19	21.1	21.1	21.1	156.48	1365	1365	0	148.11	0.92217	0.97299	7.3755	58	0	Leave out requantified	0.9703	1.1119	0.73789	0.83956	1.0728	0.98276	0.91604	0.9324	14.635	8.2068	9.3865	9.9054
P22082	P22082	1	1	1	Transcription regulatory protein SNF2	SNF2	sp|P22082|SNF2_YEAST Transcription regulatory protein SNF2 OS=Saccharomyces cerevisiae (strain ATCC 204508 / S288c) GN=SNF2 PE=1 SV=1	1	1	1	1	0	0	1	1	0	0	1	1	0	0	1	1	0.4	0.4	0.4	194.05	1703	1703	0.0081045	1.4946	NaN	NaN	NaN	1	0	Median	NaN	NaN	NaN	NaN	NaN	NaN	NaN	NaN	NaN	NaN	NaN	NaN
P22133	P22133	4	4	4	Malate dehydrogenase, cytoplasmic	MDH2	sp|P22133|MDHC_YEAST Malate dehydrogenase, cytoplasmic OS=Saccharomyces cerevisiae (strain ATCC 204508 / S288c) GN=MDH2 PE=1 SV=2	1	4	4	4	1	3	3	2	1	3	3	2	1	3	3	2	19.1	19.1	19.1	40.73	377	377	0	48.145	1.0538	0.94996	15.76	4	0	Leave out requantified	NaN	1.0538	NaN	NaN	NaN	0.94996	NaN	NaN	NaN	15.76	NaN	NaN
P22135	P22135	3	3	3	Protein ATP12, mitochondrial	ATP12	sp|P22135|ATP12_YEAST Protein ATP12, mitochondrial OS=Saccharomyces cerevisiae (strain ATCC 204508 / S288c) GN=ATP12 PE=1 SV=2	1	3	3	3	0	3	0	0	0	3	0	0	0	3	0	0	10.2	10.2	10.2	36.554	325	325	0	14.617	1.2948	1.1431	2.2918	2	0	Median	NaN	1.2948	NaN	NaN	NaN	1.1431	NaN	NaN	NaN	2.2918	NaN	NaN
P22137	P22137	10	10	10	Clathrin heavy chain	CHC1	sp|P22137|CLH_YEAST Clathrin heavy chain OS=Saccharomyces cerevisiae (strain ATCC 204508 / S288c) GN=CHC1 PE=1 SV=1	1	10	10	10	2	10	2	3	2	10	2	3	2	10	2	3	10.2	10.2	10.2	187.23	1653	1653	0	65.283	1.1894	1.1494	31.967	11	0	Leave out requantified	NaN	1.4649	0.69278	0.90509	NaN	1.285	0.85707	0.96182	NaN	32.27	29.104	15.186
P22138	P22138	6	6	6	DNA-directed RNA polymerase I subunit RPA135	RPA135	sp|P22138|RPA2_YEAST DNA-directed RNA polymerase I subunit RPA135 OS=Saccharomyces cerevisiae (strain ATCC 204508 / S288c) GN=RPA135 PE=1 SV=1	1	6	6	6	5	3	5	5	5	3	5	5	5	3	5	5	11.5	11.5	11.5	135.74	1203	1203	0	74.183	1.2046	1.3275	11.07	12	0	Leave out requantified	1.4368	1.4045	0.58761	1.1142	1.5275	1.2344	0.73762	1.2628	10.679	17.233	2.4229	8.3712
P22140	P22140	2	2	2	Choline/ethanolaminephosphotransferase 1	EPT1	sp|P22140|EPT1_YEAST Choline/ethanolaminephosphotransferase 1 OS=Saccharomyces cerevisiae (strain ATCC 204508 / S288c) GN=EPT1 PE=1 SV=2	1	2	2	2	1	1	2	1	1	1	2	1	1	1	2	1	6.1	6.1	6.1	44.559	391	391	0	5.4941	0.88498	1.0136	5.6042	8	0	Leave out requantified	NaN	1.2016	0.76209	0.92177	NaN	1.0576	0.97421	1.0522	NaN	0.4093	5.643	5.814
P22141	P22141	1	1	1	Proteasome subunit beta type-4	PRE1	sp|P22141|PSB4_YEAST Proteasome subunit beta type-4 OS=Saccharomyces cerevisiae (strain ATCC 204508 / S288c) GN=PRE1 PE=1 SV=2	1	1	1	1	0	1	0	0	0	1	0	0	0	1	0	0	7.1	7.1	7.1	22.516	198	198	0	2.7972	NaN	NaN	NaN	1	0	Median	NaN	NaN	NaN	NaN	NaN	NaN	NaN	NaN	NaN	NaN	NaN	NaN
P22146	P22146	8	8	8	1,3-beta-glucanosyltransferase GAS1	GAS1	sp|P22146|GAS1_YEAST 1,3-beta-glucanosyltransferase GAS1 OS=Saccharomyces cerevisiae (strain ATCC 204508 / S288c) GN=GAS1 PE=1 SV=2	1	8	8	8	8	7	7	7	8	7	7	7	8	7	7	7	22.5	22.5	22.5	59.582	559	559	0	177.71	0.81866	0.96657	9.2589	61	0	Leave out requantified	0.80153	1.1502	0.71587	0.82867	0.94272	1.0047	0.89493	0.93641	13.032	6.3872	6.1832	3.3381
P22147	P22147	34	34	34	5-3 exoribonuclease 1	XRN1	sp|P22147|XRN1_YEAST 5-3 exoribonuclease 1 OS=Saccharomyces cerevisiae (strain ATCC 204508 / S288c) GN=XRN1 PE=1 SV=1	1	34	34	34	15	30	18	15	15	30	18	15	15	30	18	15	31.6	31.6	31.6	175.46	1528	1528	0	277.86	0.94587	0.92473	17.331	73	0	Leave out requantified	0.93047	0.89034	1.1056	0.90515	1.0187	0.78727	1.3692	1.0049	17.674	11.674	8.3813	9.8286
P22202	P22202	11	7	7	Heat shock protein SSA4	SSA4	sp|P22202|HSP74_YEAST Heat shock protein SSA4 OS=Saccharomyces cerevisiae (strain ATCC 204508 / S288c) GN=SSA4 PE=1 SV=3	1	11	7	7	5	10	4	4	1	7	1	1	1	7	1	1	26.9	20.2	20.2	69.65	642	642	0	24.219	1.2314	1.0763	38.66	8	0	Leave out requantified	NaN	1.2314	NaN	NaN	NaN	1.0763	NaN	NaN	NaN	36.68	NaN	NaN
P22203	P22203	15	15	15	V-type proton ATPase subunit E	VMA4	sp|P22203|VATE_YEAST V-type proton ATPase subunit E OS=Saccharomyces cerevisiae (strain ATCC 204508 / S288c) GN=VMA4 PE=1 SV=4	1	15	15	15	14	15	11	12	14	15	11	12	14	15	11	12	80.7	80.7	80.7	26.471	233	233	0	323.31	1.1621	1.2162	38.348	232	0	Leave out requantified	0.34097	2.0642	0.92062	0.87445	0.41581	1.857	1.151	0.98719	7.339	2.8742	2.8929	5.1825
P22211	P22211	3	3	3	Nitrogen permease reactivator protein	NPR1	sp|P22211|NPR1_YEAST Nitrogen permease reactivator protein OS=Saccharomyces cerevisiae (strain ATCC 204508 / S288c) GN=NPR1 PE=1 SV=2	1	3	3	3	1	2	2	1	1	2	2	1	1	2	2	1	6.3	6.3	6.3	85.989	790	790	0	64.276	0.88725	0.85722	21.443	4	0	Leave out requantified	NaN	0.84015	NaN	NaN	NaN	0.73869	NaN	NaN	NaN	0.39711	NaN	NaN
P22213	P22213	10	10	10	Protein SLY1	SLY1	sp|P22213|SLY1_YEAST Protein SLY1 OS=Saccharomyces cerevisiae (strain ATCC 204508 / S288c) GN=SLY1 PE=1 SV=1	1	10	10	10	2	6	5	2	2	6	5	2	2	6	5	2	18.8	18.8	18.8	74.678	666	666	0	29.255	0.95261	0.98158	14.199	11	0	Leave out requantified	0.91328	1.0539	0.83584	0.83747	1.0214	0.92095	1.0448	0.93872	11.978	18.413	11.881	4.0721
P22214	P22214	4	4	4	Protein transport protein SEC22	SEC22	sp|P22214|SEC22_YEAST Protein transport protein SEC22 OS=Saccharomyces cerevisiae (strain ATCC 204508 / S288c) GN=SEC22 PE=1 SV=1	1	4	4	4	4	4	4	4	4	4	4	4	4	4	4	4	27.6	27.6	27.6	25.057	214	214	0	184.8	0.96278	1.0815	7.5392	14	0	Leave out requantified	1.0689	1.1666	0.72666	0.9456	1.2179	1.0535	0.92509	1.0767	8.0716	12.656	6.2758	5.626
P22217	P22217	7	7	6	Thioredoxin-1	TRX1	sp|P22217|TRX1_YEAST Thioredoxin-1 OS=Saccharomyces cerevisiae (strain ATCC 204508 / S288c) GN=TRX1 PE=1 SV=3	1	7	7	6	4	6	5	5	4	6	5	5	3	5	4	4	66	66	58.3	11.235	103	103	0	45.025	0.9999	1.1052	9.96	17	0	Leave out requantified	1.0372	1.048	0.9618	0.9965	1.1347	0.91325	1.2148	1.1132	6.4137	3.2308	7.1624	6.1519
P22219	P22219	5	5	5	Serine/threonine-protein kinase VPS15	VPS15	sp|P22219|VPS15_YEAST Serine/threonine-protein kinase VPS15 OS=Saccharomyces cerevisiae (strain ATCC 204508 / S288c) GN=VPS15 PE=1 SV=4	1	5	5	5	2	4	4	3	2	4	4	3	2	4	4	3	4.2	4.2	4.2	166.37	1454	1454	0	69.453	0.95354	0.96368	10.748	11	0	Leave out requantified	NaN	1.0576	1.0031	0.89066	NaN	0.93572	1.2921	0.98663	NaN	4.3946	11.382	6.6072
P22276	P22276	3	3	3	DNA-directed RNA polymerase III subunit RPC2	RET1	sp|P22276|RPC2_YEAST DNA-directed RNA polymerase III subunit RPC2 OS=Saccharomyces cerevisiae (strain ATCC 204508 / S288c) GN=RET1 PE=1 SV=2	1	3	3	3	1	1	2	1	1	1	2	1	1	1	2	1	3	3	3	129.46	1149	1149	0	2.9077	0.7452	0.85528	19.394	4	0	Leave out requantified	NaN	NaN	0.61753	NaN	NaN	NaN	0.75939	NaN	NaN	NaN	2.5771	NaN
P22289	P22289	1	1	1	Cytochrome b-c1 complex subunit 9	QCR9	sp|P22289|QCR9_YEAST Cytochrome b-c1 complex subunit 9 OS=Saccharomyces cerevisiae (strain ATCC 204508 / S288c) GN=QCR9 PE=1 SV=2	1	1	1	1	1	1	1	1	1	1	1	1	1	1	1	1	19.7	19.7	19.7	7.4763	66	66	0	8.564	NaN	NaN	NaN	0	0	Median	NaN	NaN	NaN	NaN	NaN	NaN	NaN	NaN	NaN	NaN	NaN	NaN
P22336	P22336	1	1	1	Replication factor A protein 1	RFA1	sp|P22336|RFA1_YEAST Replication factor A protein 1 OS=Saccharomyces cerevisiae (strain ATCC 204508 / S288c) GN=RFA1 PE=1 SV=1	1	1	1	1	0	1	0	0	0	1	0	0	0	1	0	0	1.4	1.4	1.4	70.347	621	621	0	4.9384	NaN	NaN	NaN	0	0	Median	NaN	NaN	NaN	NaN	NaN	NaN	NaN	NaN	NaN	NaN	NaN	NaN
P22353	P22353	1	1	1	54S ribosomal protein L8, mitochondrial	MRPL8	sp|P22353|RM08_YEAST 54S ribosomal protein L8, mitochondrial OS=Saccharomyces cerevisiae (strain ATCC 204508 / S288c) GN=MRPL8 PE=1 SV=4	1	1	1	1	0	1	1	0	0	1	1	0	0	1	1	0	3.8	3.8	3.8	26.945	238	238	0.0059091	1.5974	NaN	NaN	NaN	1	0	Median	NaN	NaN	NaN	NaN	NaN	NaN	NaN	NaN	NaN	NaN	NaN	NaN
P22354	P22354	3	3	3	54S ribosomal protein L20, mitochondrial	MRPL20	sp|P22354|RM20_YEAST 54S ribosomal protein L20, mitochondrial OS=Saccharomyces cerevisiae (strain ATCC 204508 / S288c) GN=MRPL20 PE=1 SV=2	1	3	3	3	1	3	1	2	1	3	1	2	1	3	1	2	16.4	16.4	16.4	22.392	195	195	0	8.9928	1.2813	1.1443	4.347	3	0	Plateau	NaN	1.2347	NaN	NaN	NaN	1.104	NaN	NaN	NaN	5.065	NaN	NaN
P22515	P22515	3	3	3	Ubiquitin-activating enzyme E1 1	UBA1	sp|P22515|UBA1_YEAST Ubiquitin-activating enzyme E1 1 OS=Saccharomyces cerevisiae (strain ATCC 204508 / S288c) GN=UBA1 PE=1 SV=2	1	3	3	3	0	3	0	0	0	3	0	0	0	3	0	0	2.9	2.9	2.9	114.26	1024	1024	0	6.3176	1.3939	1.2686	7.8053	2	0	Median	NaN	1.3939	NaN	NaN	NaN	1.2686	NaN	NaN	NaN	7.8053	NaN	NaN
P22543	P22543	12	12	12	Phosphatidylinositol 3-kinase VPS34	VPS34	sp|P22543|VPS34_YEAST Phosphatidylinositol 3-kinase VPS34 OS=Saccharomyces cerevisiae (strain ATCC 204508 / S288c) GN=VPS34 PE=1 SV=1	1	12	12	12	2	10	3	2	2	10	3	2	2	10	3	2	23	23	23	100.92	875	875	0	85.531	1.0386	0.95348	33.394	14	0	Leave out requantified	0.90239	1.0874	0.96583	NaN	1.0114	0.95276	1.2263	NaN	9.5779	34.724	3.6837	NaN
P22579	P22579	11	11	11	Transcriptional regulatory protein SIN3	SIN3	sp|P22579|SIN3_YEAST Transcriptional regulatory protein SIN3 OS=Saccharomyces cerevisiae (strain ATCC 204508 / S288c) GN=SIN3 PE=1 SV=2	1	11	11	11	5	7	5	4	5	7	5	4	5	7	5	4	7.2	7.2	7.2	174.84	1536	1536	0	46.684	1.4585	1.3208	31.789	12	0	Leave out requantified	1.88	1.5679	0.56157	1.3135	1.989	1.3736	0.67373	1.4365	34.112	6.389	5.4818	6.263
P22696	P22696	3	3	3	Peptidyl-prolyl cis-trans isomerase ESS1	ESS1	sp|P22696|ESS1_YEAST Peptidyl-prolyl cis-trans isomerase ESS1 OS=Saccharomyces cerevisiae (strain ATCC 204508 / S288c) GN=ESS1 PE=1 SV=3	1	3	3	3	1	3	2	2	1	3	2	2	1	3	2	2	22.9	22.9	22.9	19.404	170	170	0	23.924	0.97887	1.0028	9.2831	5	0	Leave out requantified	NaN	1.0626	NaN	NaN	NaN	0.94234	NaN	NaN	NaN	12.105	NaN	NaN
P22768	P22768	5	5	5	Argininosuccinate synthase	ARG1	sp|P22768|ASSY_YEAST Argininosuccinate synthase OS=Saccharomyces cerevisiae (strain ATCC 204508 / S288c) GN=ARG1 PE=1 SV=3	1	5	5	5	1	5	0	1	1	5	0	1	1	5	0	1	25.2	25.2	25.2	46.927	420	420	0	41.416	1.0767	0.95271	48.905	2	0	Median	NaN	1.0767	NaN	NaN	NaN	0.95271	NaN	NaN	NaN	48.905	NaN	NaN
P22803	P22803	6	5	5	Thioredoxin-2	TRX2	sp|P22803|TRX2_YEAST Thioredoxin-2 OS=Saccharomyces cerevisiae (strain ATCC 204508 / S288c) GN=TRX2 PE=1 SV=3	1	6	5	5	5	6	4	5	4	5	3	4	4	5	3	4	56.7	49	49	11.204	104	104	0	66.07	0.859	0.90182	15.601	13	0	Leave out requantified	0.94006	0.83817	1.0065	0.90091	1.0695	0.74776	1.2787	0.99997	11.93	39.127	18.142	10.641
P22804	P22804	1	1	1	Protein transport protein BET1	BET1	sp|P22804|BET1_YEAST Protein transport protein BET1 OS=Saccharomyces cerevisiae (strain ATCC 204508 / S288c) GN=BET1 PE=1 SV=1	1	1	1	1	1	1	0	0	1	1	0	0	1	1	0	0	17.6	17.6	17.6	15.72	142	142	0	9.9011	1.1662	1.1524	8.9096	2	0	Median	NaN	NaN	NaN	NaN	NaN	NaN	NaN	NaN	NaN	NaN	NaN	NaN
P22855	P22855	22	22	22	Alpha-mannosidase	AMS1	sp|P22855|MAN1_YEAST Alpha-mannosidase OS=Saccharomyces cerevisiae (strain ATCC 204508 / S288c) GN=AMS1 PE=1 SV=2	1	22	22	22	14	19	17	15	14	19	17	15	14	19	17	15	29.8	29.8	29.8	124.5	1083	1083	0	211.5	0.75438	0.76292	9.9478	59	0	Leave out requantified	0.77745	0.86589	0.58434	0.70731	0.85542	0.76204	0.72702	0.79082	31.857	9.0236	9.0188	16.724
P22936	P22936	2	2	2	DNA-(apurinic or apyrimidinic site) lyase 1	APN1	sp|P22936|APN1_YEAST DNA-(apurinic or apyrimidinic site) lyase 1 OS=Saccharomyces cerevisiae (strain ATCC 204508 / S288c) GN=APN1 PE=1 SV=4	1	2	2	2	1	1	0	1	1	1	0	1	1	1	0	1	12	12	12	41.439	367	367	0.00099305	2.6561	0.70416	0.78001	2.7515	2	0	Median	NaN	NaN	NaN	NaN	NaN	NaN	NaN	NaN	NaN	NaN	NaN	NaN
P22943	P22943	6	6	6	12 kDa heat shock protein	HSP12	sp|P22943|HSP12_YEAST 12 kDa heat shock protein OS=Saccharomyces cerevisiae (strain ATCC 204508 / S288c) GN=HSP12 PE=1 SV=1	1	6	6	6	5	5	4	4	5	5	4	4	5	5	4	4	68.8	68.8	68.8	11.693	109	109	0	130.71	0.76095	0.79717	14.425	27	0	Leave out requantified	0.74858	0.85421	0.65546	0.66587	0.85156	0.75113	0.83617	0.75225	2.0975	22.732	14.239	5.2183
P23180	P23180	8	8	8	Probable oxidoreductase AIM17	AIM17	sp|P23180|AIM17_YEAST Probable oxidoreductase AIM17 OS=Saccharomyces cerevisiae (strain ATCC 204508 / S288c) GN=AIM17 PE=1 SV=2	1	8	8	8	6	7	8	6	6	7	8	6	6	7	8	6	29.7	29.7	29.7	53.134	465	465	0	96.927	0.98154	0.97407	15.706	25	0	Leave out requantified	1.6949	0.93444	0.53854	1.0208	1.9102	0.84303	0.68566	1.1543	11.419	4.2333	10.901	13.612
P23201	P23201	3	3	3	Protein SPA2	SPA2	sp|P23201|SPA2_YEAST Protein SPA2 OS=Saccharomyces cerevisiae (strain ATCC 204508 / S288c) GN=SPA2 PE=1 SV=1	1	3	3	3	0	2	3	0	0	2	3	0	0	2	3	0	2.5	2.5	2.5	163.14	1466	1466	0	10.67	1.1841	1.1396	60.756	4	0	Leave out requantified	NaN	1.3053	0.59586	NaN	NaN	1.1552	0.73731	NaN	NaN	1.9258	81.068	NaN
P23248	P23248	8	2	2	40S ribosomal protein S1-B	RPS1B	sp|P23248|RS3A2_YEAST 40S ribosomal protein S1-B OS=Saccharomyces cerevisiae (strain ATCC 204508 / S288c) GN=RPS1B PE=1 SV=3	1	8	2	2	8	8	8	7	2	2	2	1	2	2	2	1	31.8	5.1	5.1	28.812	255	255	0	9.1475	0.90635	0.97217	19.036	8	0	Leave out requantified	0.95339	0.91772	1.1834	NaN	1.077	0.80574	1.5048	NaN	1.1651	11.037	11.093	NaN
P23254	P23254	10	10	10	Transketolase 1	TKL1	sp|P23254|TKT1_YEAST Transketolase 1 OS=Saccharomyces cerevisiae (strain ATCC 204508 / S288c) GN=TKL1 PE=1 SV=4	1	10	10	10	8	9	4	4	8	9	4	4	8	9	4	4	18.8	18.8	18.8	73.805	680	680	0	89.949	1.079	1.0646	12.574	22	0	Leave out requantified	0.73214	1.1776	1.3136	0.89763	0.80028	1.0316	1.6458	0.94707	15.623	16.705	5.2524	9.4388
P23255	P23255	2	2	2	Transcription initiation factor TFIID subunit 2	TAF2	sp|P23255|TAF2_YEAST Transcription initiation factor TFIID subunit 2 OS=Saccharomyces cerevisiae (strain ATCC 204508 / S288c) GN=TAF2 PE=1 SV=3	1	2	2	2	1	1	2	1	1	1	2	1	1	1	2	1	1.6	1.6	1.6	161.47	1407	1407	0	6.394	0.85218	1.026	16.298	5	0	Leave out requantified	NaN	NaN	0.59173	NaN	NaN	NaN	0.7405	NaN	NaN	NaN	29.836	NaN
P23285	P23285	2	2	2	Peptidyl-prolyl cis-trans isomerase B	CPR2	sp|P23285|CYPB_YEAST Peptidyl-prolyl cis-trans isomerase B OS=Saccharomyces cerevisiae (strain ATCC 204508 / S288c) GN=CPR2 PE=1 SV=1	1	2	2	2	0	2	1	1	0	2	1	1	0	2	1	1	12.7	12.7	12.7	22.769	205	205	0	5.4199	0.56478	0.54927	38.129	2	0	Median	NaN	NaN	NaN	NaN	NaN	NaN	NaN	NaN	NaN	NaN	NaN	NaN
P23291	P23291	3	2	2	Casein kinase I homolog 1	YCK1	sp|P23291|KC11_YEAST Casein kinase I homolog 1 OS=Saccharomyces cerevisiae (strain ATCC 204508 / S288c) GN=YCK1 PE=1 SV=1	1	3	2	2	2	3	2	2	2	2	2	2	2	2	2	2	8.4	6.9	6.9	61.714	538	538	0	45.686	0.91691	1.0202	11.418	10	0	Leave out requantified	1.107	1.2815	0.7635	1.0212	1.1935	1.1278	0.9472	1.1242	12.731	7.1829	14.744	10.898
P23292	P23292	4	4	3	Casein kinase I homolog 2	YCK2	sp|P23292|KC12_YEAST Casein kinase I homolog 2 OS=Saccharomyces cerevisiae (strain ATCC 204508 / S288c) GN=YCK2 PE=1 SV=1	1	4	4	3	2	3	3	2	2	3	3	2	2	2	3	2	9.2	9.2	7.7	62.078	546	546	0	65.889	0.9044	1.0105	18.664	9	0	Leave out requantified	NaN	1.2128	0.76775	NaN	NaN	1.0712	0.96268	NaN	NaN	17.207	13.207	NaN
P23301;P19211	P23301	9;3	9;3	9;3	Eukaryotic translation initiation factor 5A-1	HYP2	sp|P23301|IF5A1_YEAST Eukaryotic translation initiation factor 5A-1 OS=Saccharomyces cerevisiae (strain ATCC 204508 / S288c) GN=HYP2 PE=1 SV=3	2	9	9	9	8	9	7	7	8	9	7	7	8	9	7	7	70.1	70.1	70.1	17.114	157	157;157	0	237.26	1.0015	0.99197	2.5095	66	0	Leave out requantified	0.89219	1.0384	1.1212	0.88192	0.98686	0.94177	1.4201	0.99971	12.869	7.3307	5.2469	3.5534
P23369	P23369	3	3	3	54S ribosomal protein L25, mitochondrial	MRPL25	sp|P23369|RM25_YEAST 54S ribosomal protein L25, mitochondrial OS=Saccharomyces cerevisiae (strain ATCC 204508 / S288c) GN=MRPL25 PE=1 SV=2	1	3	3	3	2	3	1	0	2	3	1	0	2	3	1	0	15.3	15.3	15.3	18.587	157	157	0	8.8484	1.0804	0.95612	22.156	4	0	Leave out requantified	NaN	1.0804	NaN	NaN	NaN	0.95612	NaN	NaN	NaN	22.156	NaN	NaN
P23542	P23542	16	16	16	Aspartate aminotransferase, cytoplasmic	AAT2	sp|P23542|AATC_YEAST Aspartate aminotransferase, cytoplasmic OS=Saccharomyces cerevisiae (strain ATCC 204508 / S288c) GN=AAT2 PE=1 SV=3	1	16	16	16	11	15	11	10	11	15	11	10	11	15	11	10	69.4	69.4	69.4	46.057	418	418	0	323.31	0.96903	1.0104	7.4868	74	0	Leave out requantified	1.0027	1.1075	0.78788	0.90708	1.1282	0.97204	0.98612	1.0253	5.1278	8.2219	3.7562	2.9441
P23561	P23561	1	1	1	Serine/threonine-protein kinase STE11	STE11	sp|P23561|STE11_YEAST Serine/threonine-protein kinase STE11 OS=Saccharomyces cerevisiae (strain ATCC 204508 / S288c) GN=STE11 PE=1 SV=3	1	1	1	1	0	0	1	0	0	0	1	0	0	0	1	0	1.4	1.4	1.4	80.72	717	717	0.0093792	1.3907	NaN	NaN	NaN	1	0	Median	NaN	NaN	NaN	NaN	NaN	NaN	NaN	NaN	NaN	NaN	NaN	NaN
P23585	P23585	4	4	4	High-affinity glucose transporter HXT2	HXT2	sp|P23585|HXT2_YEAST High-affinity glucose transporter HXT2 OS=Saccharomyces cerevisiae (strain ATCC 204508 / S288c) GN=HXT2 PE=1 SV=1	1	4	4	4	3	2	1	1	3	2	1	1	3	2	1	1	15.2	15.2	15.2	59.84	541	541	0	37.535	0.7539	0.78434	17.204	5	0	Leave out requantified	0.7306	NaN	NaN	NaN	0.7807	NaN	NaN	NaN	0.65863	NaN	NaN	NaN
P23615	P23615	10	10	10	Transcription elongation factor SPT6	SPT6	sp|P23615|SPT6_YEAST Transcription elongation factor SPT6 OS=Saccharomyces cerevisiae (strain ATCC 204508 / S288c) GN=SPT6 PE=1 SV=1	1	10	10	10	6	7	9	6	6	7	9	6	6	7	9	6	8.3	8.3	8.3	168.29	1451	1451	0	37.654	1.1628	1.1919	17.749	25	0	Leave out requantified	1.4661	1.3882	0.72073	1.1699	1.6138	1.2274	0.88766	1.3066	12.388	8.171	11.038	7.4965
P23638	P23638	1	1	1	Proteasome subunit alpha type-3	PRE9	sp|P23638|PSA3_YEAST Proteasome subunit alpha type-3 OS=Saccharomyces cerevisiae (strain ATCC 204508 / S288c) GN=PRE9 PE=1 SV=1	1	1	1	1	1	1	1	1	1	1	1	1	1	1	1	1	5.4	5.4	5.4	28.714	258	258	0	12.476	0.92656	0.95896	9.6754	2	0	Median	NaN	NaN	NaN	NaN	NaN	NaN	NaN	NaN	NaN	NaN	NaN	NaN
P23639	P23639	4	4	4	Proteasome subunit alpha type-2	PRE8	sp|P23639|PSA2_YEAST Proteasome subunit alpha type-2 OS=Saccharomyces cerevisiae (strain ATCC 204508 / S288c) GN=PRE8 PE=1 SV=1	1	4	4	4	3	2	2	2	3	2	2	2	3	2	2	2	24.4	24.4	24.4	27.162	250	250	0	19.85	1.1292	1.1694	27.965	5	0	Leave out requantified	1.256	NaN	NaN	NaN	1.3893	NaN	NaN	NaN	3.5894	NaN	NaN	NaN
P23641	P23641	8	8	8	Mitochondrial phosphate carrier protein;Mitochondrial phosphate carrier protein, N-terminally processed	MIR1	sp|P23641|MPCP_YEAST Mitochondrial phosphate carrier protein OS=Saccharomyces cerevisiae (strain ATCC 204508 / S288c) GN=MIR1 PE=1 SV=1	1	8	8	8	2	7	5	3	2	7	5	3	2	7	5	3	48.2	48.2	48.2	32.812	311	311	0	55.76	1.1765	1.0893	9.1219	14	0	Leave out requantified	1.9623	1.1747	0.69587	1.1802	2.1213	1.036	0.86024	1.3398	2.9473	5.2946	5.9532	8.6076
P23642	P23642	3	3	3	Mannan polymerase I complex VAN1 subunit	VAN1	sp|P23642|VAN1_YEAST Mannan polymerase I complex VAN1 subunit OS=Saccharomyces cerevisiae (strain ATCC 204508 / S288c) GN=VAN1 PE=1 SV=3	1	3	3	3	2	3	2	2	2	3	2	2	2	3	2	2	12	12	12	61.091	535	535	0	81.11	0.95386	0.85265	7.4554	12	0	Leave out requantified	0.78589	0.95386	0.51288	0.79775	0.88885	0.85265	0.6391	0.91392	27.123	5.2617	46.042	24.832
P23643	P23643	8	8	8	Vacuolar protein sorting-associated protein 3	VPS3	sp|P23643|VPS3_YEAST Vacuolar protein sorting-associated protein 3 OS=Saccharomyces cerevisiae (strain ATCC 204508 / S288c) GN=VPS3 PE=1 SV=1	1	8	8	8	1	4	4	2	1	4	4	2	1	4	4	2	11.6	11.6	11.6	116.92	1011	1011	0	52.916	0.92871	0.9362	18.201	8	0	Leave out requantified	NaN	0.93156	0.92896	NaN	NaN	0.83801	1.2053	NaN	NaN	5.5055	15.268	NaN
P23644	P23644	7	7	7	Mitochondrial import receptor subunit TOM40	TOM40	sp|P23644|TOM40_YEAST Mitochondrial import receptor subunit TOM40 OS=Saccharomyces cerevisiae (strain ATCC 204508 / S288c) GN=TOM40 PE=1 SV=1	1	7	7	7	5	7	5	6	5	7	5	6	5	7	5	6	39.5	39.5	39.5	42.038	387	387	0	74.273	1.2583	1.2504	6.7131	29	0	Leave out requantified	1.7713	1.3094	0.77104	1.2132	1.9617	1.1654	0.96832	1.3914	5.8075	13.422	6.2126	5.4171
P23724	P23724	1	1	1	Proteasome subunit beta type-6	PRE7	sp|P23724|PSB6_YEAST Proteasome subunit beta type-6 OS=Saccharomyces cerevisiae (strain ATCC 204508 / S288c) GN=PRE7 PE=1 SV=1	1	1	1	1	1	1	1	0	1	1	1	0	1	1	1	0	3.7	3.7	3.7	26.871	241	241	0.0063492	1.5793	1.0809	1.1471	20.799	3	0	Median	NaN	NaN	NaN	NaN	NaN	NaN	NaN	NaN	NaN	NaN	NaN	NaN
P23776	P23776	1	1	1	Glucan 1,3-beta-glucosidase I/II	EXG1	sp|P23776|EXG1_YEAST Glucan 1,3-beta-glucosidase I/II OS=Saccharomyces cerevisiae (strain ATCC 204508 / S288c) GN=EXG1 PE=1 SV=1	1	1	1	1	1	1	1	1	1	1	1	1	1	1	1	1	4.2	4.2	4.2	51.31	448	448	0	37.122	0.73683	0.76735	21.468	8	0	Median	0.5636	0.91952	0.86493	0.6325	0.62055	0.81128	1.0677	0.71492	4.1161	0.60613	2.885	2.7429
P23797	P23797	1	1	1	N-acetylglucosaminyl-phosphatidylinositol de-N-acetylase	GPI12	sp|P23797|GPI12_YEAST N-acetylglucosaminyl-phosphatidylinositol de-N-acetylase OS=Saccharomyces cerevisiae (strain ATCC 204508 / S288c) GN=GPI12 PE=1 SV=2	1	1	1	1	1	1	1	0	1	1	1	0	1	1	1	0	3.3	3.3	3.3	35.446	304	304	0	3.3332	NaN	NaN	NaN	1	0	Median	NaN	NaN	NaN	NaN	NaN	NaN	NaN	NaN	NaN	NaN	NaN	NaN
P23833	P23833	2	2	2	Protein SCO1, mitochondrial	SCO1	sp|P23833|SCO1_YEAST Protein SCO1, mitochondrial OS=Saccharomyces cerevisiae (strain ATCC 204508 / S288c) GN=SCO1 PE=1 SV=1	1	2	2	2	1	2	1	1	1	2	1	1	1	2	1	1	10.2	10.2	10.2	33.166	295	295	0	95.213	1.2145	1.2306	34.672	4	0	Median	NaN	NaN	NaN	NaN	NaN	NaN	NaN	NaN	NaN	NaN	NaN	NaN
P23968	P23968	2	2	2	V-type proton ATPase subunit c	VMA16	sp|P23968|VATO_YEAST V-type proton ATPase subunit c OS=Saccharomyces cerevisiae (strain ATCC 204508 / S288c) GN=VMA16 PE=1 SV=1	1	2	2	2	0	2	1	0	0	2	1	0	0	2	1	0	11.3	11.3	11.3	22.595	213	213	0	12.295	1.1047	1.0033	1.3455	5	0	Median	NaN	1.1073	NaN	NaN	NaN	1.0069	NaN	NaN	NaN	1.4644	NaN	NaN
P24000	P24000	8	8	2	60S ribosomal protein L24-B	RPL24B	sp|P24000|RL24B_YEAST 60S ribosomal protein L24-B OS=Saccharomyces cerevisiae (strain ATCC 204508 / S288c) GN=RPL24B PE=1 SV=1	1	8	8	2	5	6	6	7	5	6	6	7	1	1	1	2	27.1	27.1	7.7	17.547	155	155	0	28.528	0.83234	0.90882	7.0358	27	0	Leave out requantified	0.78204	0.92884	0.86839	0.78855	0.87841	0.82669	1.0563	0.9213	5.6564	3.5658	6.7317	9.4308
P24276	P24276	4	4	4	Protein SSD1	SSD1	sp|P24276|SSD1_YEAST Protein SSD1 OS=Saccharomyces cerevisiae (strain ATCC 204508 / S288c) GN=SSD1 PE=1 SV=1	1	4	4	4	1	3	3	1	1	3	3	1	1	3	3	1	3.6	3.6	3.6	139.95	1250	1250	0	12.538	0.85652	0.94087	11.762	7	0	Leave out requantified	NaN	0.84504	0.90198	NaN	NaN	0.77832	1.1271	NaN	NaN	14.312	7.7029	NaN
P24279	P24279	1	1	1	DNA replication licensing factor MCM3	MCM3	sp|P24279|MCM3_YEAST DNA replication licensing factor MCM3 OS=Saccharomyces cerevisiae (strain ATCC 204508 / S288c) GN=MCM3 PE=1 SV=1	1	1	1	1	0	1	0	0	0	1	0	0	0	1	0	0	1.2	1.2	1.2	107.52	971	971	0	12.385	NaN	NaN	NaN	1	0	Median	NaN	NaN	NaN	NaN	NaN	NaN	NaN	NaN	NaN	NaN	NaN	NaN
P24280	P24280	4	4	4	SEC14 cytosolic factor	SEC14	sp|P24280|SEC14_YEAST SEC14 cytosolic factor OS=Saccharomyces cerevisiae (strain ATCC 204508 / S288c) GN=SEC14 PE=1 SV=3	1	4	4	4	1	3	1	0	1	3	1	0	1	3	1	0	17.8	17.8	17.8	34.9	304	304	0	10.026	1.2818	1.1254	11.779	3	0	Median	NaN	1.2818	NaN	NaN	NaN	1.1254	NaN	NaN	NaN	11.779	NaN	NaN
P24583	P24583	1	1	1	Protein kinase C-like 1	PKC1	sp|P24583|KPC1_YEAST Protein kinase C-like 1 OS=Saccharomyces cerevisiae (strain ATCC 204508 / S288c) GN=PKC1 PE=1 SV=3	1	1	1	1	0	1	0	1	0	1	0	1	0	1	0	1	0.7	0.7	0.7	131.48	1151	1151	0.0023798	2.1336	0.8049	0.78598	14.949	2	0	Median	NaN	NaN	NaN	NaN	NaN	NaN	NaN	NaN	NaN	NaN	NaN	NaN
P24783	P24783	3	3	3	ATP-dependent RNA helicase DBP2	DBP2	sp|P24783|DBP2_YEAST ATP-dependent RNA helicase DBP2 OS=Saccharomyces cerevisiae (strain ATCC 204508 / S288c) GN=DBP2 PE=1 SV=1	1	3	3	3	1	3	1	1	1	3	1	1	1	3	1	1	9.5	9.5	9.5	60.999	546	546	0	16.073	NaN	NaN	NaN	1	0	Median	NaN	NaN	NaN	NaN	NaN	NaN	NaN	NaN	NaN	NaN	NaN	NaN
P25036	P25036	5	5	5	Subtilisin-like protease 3	YSP3	sp|P25036|YSP3_YEAST Subtilisin-like protease 3 OS=Saccharomyces cerevisiae (strain ATCC 204508 / S288c) GN=YSP3 PE=2 SV=2	1	5	5	5	3	3	3	3	3	3	3	3	3	3	3	3	11.1	11.1	11.1	52.089	478	478	0	33.062	0.76066	0.83879	10.507	10	0	Leave out requantified	0.74631	0.85618	0.77733	0.69878	0.84338	0.75928	0.98639	0.78275	5.3021	18.266	6.1214	1.1409
P25037	P25037	8	8	8	Ubiquitin carboxyl-terminal hydrolase 1	UBP1	sp|P25037|UBP1_YEAST Ubiquitin carboxyl-terminal hydrolase 1 OS=Saccharomyces cerevisiae (strain ATCC 204508 / S288c) GN=UBP1 PE=1 SV=2	1	8	8	8	6	7	5	6	6	7	5	6	6	7	5	6	16.2	16.2	16.2	92.768	809	809	0	38.165	1.0222	1.0743	14.257	21	0	Leave out requantified	1.0648	1.2855	0.89601	0.92385	1.2107	1.12	1.1148	0.99872	16.502	22.154	10.854	6.1746
P25038	P25038	3	3	3	Translation initiation factor IF-2, mitochondrial	IFM1	sp|P25038|IF2M_YEAST Translation initiation factor IF-2, mitochondrial OS=Saccharomyces cerevisiae (strain ATCC 204508 / S288c) GN=IFM1 PE=1 SV=2	1	3	3	3	1	2	3	2	1	2	3	2	1	2	3	2	5.9	5.9	5.9	75.656	676	676	0	52.071	1.0638	1.2736	19.931	6	0	Leave out requantified	NaN	NaN	0.78255	1.4439	NaN	NaN	0.95336	1.6047	NaN	NaN	4.9008	13.182
P25039	P25039	6	6	6	Elongation factor G, mitochondrial	MEF1	sp|P25039|EFGM_YEAST Elongation factor G, mitochondrial OS=Saccharomyces cerevisiae (strain ATCC 204508 / S288c) GN=MEF1 PE=1 SV=2	1	6	6	6	3	4	4	3	3	4	4	3	3	4	4	3	9.9	9.9	9.9	84.573	761	761	0	12.261	0.865	1.0088	92.841	8	0	Leave out requantified	NaN	0.5807	0.635	1.2074	NaN	0.51027	0.81883	1.3838	NaN	110.81	102.11	0.082643
P25045	P25045	9	9	9	Serine palmitoyltransferase 1	LCB1	sp|P25045|LCB1_YEAST Serine palmitoyltransferase 1 OS=Saccharomyces cerevisiae (strain ATCC 204508 / S288c) GN=LCB1 PE=1 SV=2	1	9	9	9	6	8	8	7	6	8	8	7	6	8	8	7	24.4	24.4	24.4	62.206	558	558	0	224.66	1.0127	1.0713	3.7061	34	0	Leave out requantified	1.0571	1.2123	0.80744	0.95298	1.1656	1.0723	1.0208	1.0739	14.595	2.9229	9.0434	4.8286
P25087	P25087	16	16	16	Sterol 24-C-methyltransferase	ERG6	sp|P25087|ERG6_YEAST Sterol 24-C-methyltransferase OS=Saccharomyces cerevisiae (strain ATCC 204508 / S288c) GN=ERG6 PE=1 SV=4	1	16	16	16	13	16	12	15	13	16	12	15	13	16	12	15	44.9	44.9	44.9	43.43	383	383	0	253.86	1.0176	1.0613	3.5137	95	0	Leave out requantified	1.0308	1.1994	0.80584	0.91651	1.2537	1.0478	0.99476	1.0363	9.7938	3.5189	6.3369	6.167
P25270	P25270	1	1	1	rRNA methyltransferase 1, mitochondrial	MRM1	sp|P25270|MRM1_YEAST rRNA methyltransferase 1, mitochondrial OS=Saccharomyces cerevisiae (strain ATCC 204508 / S288c) GN=MRM1 PE=1 SV=2	1	1	1	1	1	1	1	1	1	1	1	1	1	1	1	1	5.6	5.6	5.6	46.387	412	412	0	8.5557	1.1377	1.1435	40.588	4	0	Median	NaN	NaN	NaN	NaN	NaN	NaN	NaN	NaN	NaN	NaN	NaN	NaN
P25293	P25293	3	3	3	Nucleosome assembly protein	NAP1	sp|P25293|NAP1_YEAST Nucleosome assembly protein OS=Saccharomyces cerevisiae (strain ATCC 204508 / S288c) GN=NAP1 PE=1 SV=2	1	3	3	3	2	3	2	1	2	3	2	1	2	3	2	1	13.2	13.2	13.2	47.884	417	417	0	19.404	0.8734	0.95312	29.585	5	0	Leave out requantified	NaN	0.84039	NaN	NaN	NaN	0.75291	NaN	NaN	NaN	30.819	NaN	NaN
P25294	P25294	11	11	11	Protein SIS1	SIS1	sp|P25294|SIS1_YEAST Protein SIS1 OS=Saccharomyces cerevisiae (strain ATCC 204508 / S288c) GN=SIS1 PE=1 SV=1	1	11	11	11	9	9	9	9	9	9	9	9	9	9	9	9	31	31	31	37.59	352	352	0	72.419	0.87283	0.92096	21.916	37	0	Leave out requantified	0.82224	1.0021	0.9189	0.78973	0.90265	0.87805	1.1504	0.91877	16.882	18.367	11.298	4.6333
P25298	P25298	2	2	2	mRNA 3-end-processing protein RNA14	RNA14	sp|P25298|RNA14_YEAST mRNA 3-end-processing protein RNA14 OS=Saccharomyces cerevisiae (strain ATCC 204508 / S288c) GN=RNA14 PE=1 SV=2	1	2	2	2	1	2	0	0	1	2	0	0	1	2	0	0	4.3	4.3	4.3	79.959	677	677	0	3.9619	0.79443	0.81099	36.914	3	0	Median	NaN	1.1197	NaN	NaN	NaN	1.0077	NaN	NaN	NaN	49.102	NaN	NaN
P25303	P25303	6	6	6	DnaJ-related protein SCJ1	SCJ1	sp|P25303|SCJ1_YEAST DnaJ-related protein SCJ1 OS=Saccharomyces cerevisiae (strain ATCC 204508 / S288c) GN=SCJ1 PE=1 SV=2	1	6	6	6	6	5	5	6	6	5	5	6	6	5	5	6	17.8	17.8	17.8	41.543	377	377	0	83.663	0.98741	1.0053	9.2745	15	0	Leave out requantified	1.0606	1.2457	0.75535	0.86998	1.2047	1.0851	0.95961	0.98669	5.4154	7.147	2.506	5.7113
P25340	P25340	6	6	6	Delta(24(24(1)))-sterol reductase	ERG4	sp|P25340|ERG4_YEAST Delta(24(24(1)))-sterol reductase OS=Saccharomyces cerevisiae (strain ATCC 204508 / S288c) GN=ERG4 PE=1 SV=2	1	6	6	6	5	4	5	6	5	4	5	6	5	4	5	6	10.4	10.4	10.4	56.039	473	473	0	17.854	0.93115	1.0579	5.3161	15	0	Leave out requantified	1.0337	1.1312	0.83689	0.92696	1.1721	1.0133	1.0547	1.0351	8.6969	4.3454	5.9266	4.782
P25342	P25342	5	5	5	Cell division control protein 10	CDC10	sp|P25342|CDC10_YEAST Cell division control protein 10 OS=Saccharomyces cerevisiae (strain ATCC 204508 / S288c) GN=CDC10 PE=1 SV=1	1	5	5	5	2	4	2	2	2	4	2	2	2	4	2	2	29.8	29.8	29.8	37.024	322	322	0	24.69	1.0872	0.97489	8.9416	7	0	Leave out requantified	NaN	1.0872	NaN	NaN	NaN	0.95451	NaN	NaN	NaN	9.455	NaN	NaN
P25343	P25343	5	5	5	Reduced viability upon starvation protein 161	RVS161	sp|P25343|RV161_YEAST Reduced viability upon starvation protein 161 OS=Saccharomyces cerevisiae (strain ATCC 204508 / S288c) GN=RVS161 PE=1 SV=1	1	5	5	5	2	5	2	1	2	5	2	1	2	5	2	1	25.7	25.7	25.7	30.25	265	265	0	27.754	0.95967	0.92254	13.348	8	0	Leave out requantified	0.73257	1.0162	0.97974	NaN	0.82603	0.91048	1.1963	NaN	21.449	3.8205	5.0306	NaN
P25348	P25348	1	1	1	54S ribosomal protein L32, mitochondrial	MRPL32	sp|P25348|RM32_YEAST 54S ribosomal protein L32, mitochondrial OS=Saccharomyces cerevisiae (strain ATCC 204508 / S288c) GN=MRPL32 PE=1 SV=1	1	1	1	1	0	1	0	0	0	1	0	0	0	1	0	0	3.8	3.8	3.8	21.437	183	183	1	-2	NaN	NaN	NaN	1	0	Median	NaN	NaN	NaN	NaN	NaN	NaN	NaN	NaN	NaN	NaN	NaN	NaN
P25349	P25349	5	5	5	Flavoprotein-like protein YCP4	YCP4	sp|P25349|YCP4_YEAST Flavoprotein-like protein YCP4 OS=Saccharomyces cerevisiae (strain ATCC 204508 / S288c) GN=YCP4 PE=1 SV=1	1	5	5	5	4	5	4	4	4	5	4	4	4	5	4	4	42.9	42.9	42.9	26.35	247	247	0	122.23	1.0331	1.095	4.8784	31	0	Leave out requantified	1.0764	1.2536	0.78643	0.92875	1.1989	1.1122	0.99311	1.0638	3.7793	2.7416	8.3359	14.417
P25351	P25351	2	2	2	Uncharacterized membrane protein YCR023C		sp|P25351|YCR3_YEAST Uncharacterized membrane protein YCR023C OS=Saccharomyces cerevisiae (strain ATCC 204508 / S288c) GN=YCR023C PE=1 SV=2	1	2	2	2	1	2	1	1	1	2	1	1	1	2	1	1	3.3	3.3	3.3	69.217	611	611	0	6.3321	0.89293	1.0331	4.8418	4	0	Median	NaN	NaN	NaN	NaN	NaN	NaN	NaN	NaN	NaN	NaN	NaN	NaN
P25353	P25353	1	1	1	Ectonucleotide pyrophosphatase/phosphodiesterase 1;Alkaline phosphodiesterase 1;Nucleotide pyrophosphatase	NPP1	sp|P25353|NPP1_YEAST Ectonucleotide pyrophosphatase/phosphodiesterase 1 OS=Saccharomyces cerevisiae (strain ATCC 204508 / S288c) GN=NPP1 PE=1 SV=2	1	1	1	1	1	1	1	0	1	1	1	0	1	1	1	0	1.8	1.8	1.8	84.733	742	742	0	5.4086	NaN	NaN	NaN	0	0	Median	NaN	NaN	NaN	NaN	NaN	NaN	NaN	NaN	NaN	NaN	NaN	NaN
P25355	P25355	1	1	1	Copper transport protein 86	CTR86	sp|P25355|CTR86_YEAST Copper transport protein 86 OS=Saccharomyces cerevisiae (strain ATCC 204508 / S288c) GN=CTR86 PE=1 SV=1	1	1	1	1	0	1	0	0	0	1	0	0	0	1	0	0	2.1	2.1	2.1	65.205	563	563	0.0059334	1.6575	NaN	NaN	NaN	1	0	Median	NaN	NaN	NaN	NaN	NaN	NaN	NaN	NaN	NaN	NaN	NaN	NaN
P25358	P25358	1	1	1	Elongation of fatty acids protein 2	ELO2	sp|P25358|ELO2_YEAST Elongation of fatty acids protein 2 OS=Saccharomyces cerevisiae (strain ATCC 204508 / S288c) GN=ELO2 PE=1 SV=1	1	1	1	1	1	1	1	1	1	1	1	1	1	1	1	1	2.9	2.9	2.9	40.002	347	347	0	3.7938	1.0302	1.0288	15.559	4	0	Median	NaN	NaN	NaN	NaN	NaN	NaN	NaN	NaN	NaN	NaN	NaN	NaN
P25360	P25360	3	2	2	Inorganic phosphate transporter PHO87	PHO87	sp|P25360|PHO87_YEAST Inorganic phosphate transporter PHO87 OS=Saccharomyces cerevisiae (strain ATCC 204508 / S288c) GN=PHO87 PE=1 SV=2	1	3	2	2	0	2	1	0	0	1	1	0	0	1	1	0	4.4	3.8	3.8	102.54	923	923	0	5.419	NaN	NaN	NaN	1	0	Median	NaN	NaN	NaN	NaN	NaN	NaN	NaN	NaN	NaN	NaN	NaN	NaN
P25361	P25361	2	2	2	Uncharacterized protein YCR043C		sp|P25361|YCT3_YEAST Uncharacterized protein YCR043C OS=Saccharomyces cerevisiae (strain ATCC 204508 / S288c) GN=YCR043C PE=1 SV=1	1	2	2	2	0	2	0	0	0	2	0	0	0	2	0	0	42.5	42.5	42.5	14.779	127	127	0	6.6697	NaN	NaN	NaN	0	0	Median	NaN	NaN	NaN	NaN	NaN	NaN	NaN	NaN	NaN	NaN	NaN	NaN
P25365	P25365	2	2	2	Putative guanine nucleotide-exchange factor SED4	SED4	sp|P25365|SED4_YEAST Putative guanine nucleotide-exchange factor SED4 OS=Saccharomyces cerevisiae (strain ATCC 204508 / S288c) GN=SED4 PE=1 SV=1	1	2	2	2	1	2	1	1	1	2	1	1	1	2	1	1	1.5	1.5	1.5	114.08	1065	1065	0	8.7406	0.91642	1.0032	12.784	3	0	Median	NaN	NaN	NaN	NaN	NaN	NaN	NaN	NaN	NaN	NaN	NaN	NaN
P25367	P25367	2	2	2	[PIN+] prion protein RNQ1	RNQ1	sp|P25367|RNQ1_YEAST [PIN+] prion protein RNQ1 OS=Saccharomyces cerevisiae (strain ATCC 204508 / S288c) GN=RNQ1 PE=1 SV=2	1	2	2	2	1	1	2	2	1	1	2	2	1	1	2	2	10.6	10.6	10.6	42.579	405	405	0	54.262	0.96837	1.0588	10.484	7	0	Median	NaN	1.0099	0.87896	NaN	NaN	0.89108	1.1172	NaN	NaN	7.6375	4.7213	NaN
P25368	P25368	6	6	6	Ribosomal RNA-processing protein 7	RRP7	sp|P25368|RRP7_YEAST Ribosomal RNA-processing protein 7 OS=Saccharomyces cerevisiae (strain ATCC 204508 / S288c) GN=RRP7 PE=1 SV=1	1	6	6	6	0	3	0	3	0	3	0	3	0	3	0	3	21.5	21.5	21.5	34.47	297	297	0	5.4574	0.98883	1.0015	13.364	3	0	Leave out requantified	NaN	1.0164	NaN	NaN	NaN	0.93064	NaN	NaN	NaN	10.378	NaN	NaN
P25371	P25371	15	15	15	Probable ATP-dependent permease	ADP1	sp|P25371|ADP1_YEAST Probable ATP-dependent permease OS=Saccharomyces cerevisiae (strain ATCC 204508 / S288c) GN=ADP1 PE=1 SV=2	1	15	15	15	10	13	9	10	10	13	9	10	10	13	9	10	19.6	19.6	19.6	117.23	1049	1049	0	157.75	0.86402	0.98591	8.815	58	0	Leave out requantified	0.76064	1.1843	0.84053	0.85315	0.86645	1.0384	1.0708	0.9666	14.035	6.133	7.5673	10.508
P25372	P25372	5	5	5	Thioredoxin-3, mitochondrial	TRX3	sp|P25372|TRX3_YEAST Thioredoxin-3, mitochondrial OS=Saccharomyces cerevisiae (strain ATCC 204508 / S288c) GN=TRX3 PE=1 SV=1	1	5	5	5	3	4	4	4	3	4	4	4	3	4	4	4	44.1	44.1	44.1	14.432	127	127	0	14.022	1.076	1.1046	9.7868	9	0	Leave out requantified	NaN	1.2255	0.77441	1.3202	NaN	1.0903	0.9781	1.4519	NaN	3.7247	13.234	4.8747
P25373	P25373	2	2	2	Glutaredoxin-1	GRX1	sp|P25373|GLRX1_YEAST Glutaredoxin-1 OS=Saccharomyces cerevisiae (strain ATCC 204508 / S288c) GN=GRX1 PE=1 SV=1	1	2	2	2	2	2	2	1	2	2	2	1	2	2	2	1	33.6	33.6	33.6	12.38	110	110	0	17.436	0.80245	1.0042	3.8399	3	0	Plateau	NaN	NaN	NaN	NaN	NaN	NaN	NaN	NaN	NaN	NaN	NaN	NaN
P25374	P25374	7	7	7	Cysteine desulfurase, mitochondrial	NFS1	sp|P25374|NFS1_YEAST Cysteine desulfurase, mitochondrial OS=Saccharomyces cerevisiae (strain ATCC 204508 / S288c) GN=NFS1 PE=1 SV=2	1	7	7	7	0	4	5	1	0	4	5	1	0	4	5	1	19.9	19.9	19.9	54.466	497	497	0	18.583	1.0301	1.1047	10.458	10	0	Leave out requantified	NaN	1.3217	0.77922	NaN	NaN	1.1637	0.97103	NaN	NaN	2.76	55.687	NaN
P25375	P25375	19	19	19	Saccharolysin	PRD1	sp|P25375|PRTD_YEAST Saccharolysin OS=Saccharomyces cerevisiae (strain ATCC 204508 / S288c) GN=PRD1 PE=1 SV=1	1	19	19	19	5	12	10	9	5	12	10	9	5	12	10	9	38.9	38.9	38.9	81.933	712	712	0	87.67	1.0113	1.0817	11.473	26	0	Leave out requantified	0.97817	1.2239	0.83937	0.9575	1.0917	1.0817	1.0489	1.0859	6.0516	12.837	14.644	8.7428
P25376	P25376	2	2	2	General amino acid permease AGP1	AGP1	sp|P25376|AGP1_YEAST General amino acid permease AGP1 OS=Saccharomyces cerevisiae (strain ATCC 204508 / S288c) GN=AGP1 PE=1 SV=3	1	2	2	2	2	1	2	2	2	1	2	2	2	1	2	2	6.3	6.3	6.3	69.671	633	633	0	11.66	0.65646	0.73862	3.8893	6	0	Leave out requantified	NaN	NaN	0.69413	0.62083	NaN	NaN	0.86441	0.69719	NaN	NaN	12.907	6.6104
P25385	P25385	2	2	2	Protein transport protein BOS1	BOS1	sp|P25385|BOS1_YEAST Protein transport protein BOS1 OS=Saccharomyces cerevisiae (strain ATCC 204508 / S288c) GN=BOS1 PE=1 SV=1	1	2	2	2	1	2	1	1	1	2	1	1	1	2	1	1	8.6	8.6	8.6	27.5	244	244	0	5.4079	1.135	1.4256	30.394	3	0	Median	NaN	NaN	NaN	NaN	NaN	NaN	NaN	NaN	NaN	NaN	NaN	NaN
P25441	P25441	4	4	4	DNA-directed RNA polymerase III subunit RPC4	RPC53	sp|P25441|RPC4_YEAST DNA-directed RNA polymerase III subunit RPC4 OS=Saccharomyces cerevisiae (strain ATCC 204508 / S288c) GN=RPC53 PE=1 SV=2	1	4	4	4	1	1	3	1	1	1	3	1	1	1	3	1	16.4	16.4	16.4	46.667	422	422	0	3.7727	0.67341	0.77725	95.806	6	0	Leave out requantified	NaN	NaN	0.46702	NaN	NaN	NaN	0.58864	NaN	NaN	NaN	90.241	NaN
P25443	P25443	8	8	8	40S ribosomal protein S2	RPS2	sp|P25443|RS2_YEAST 40S ribosomal protein S2 OS=Saccharomyces cerevisiae (strain ATCC 204508 / S288c) GN=RPS2 PE=1 SV=3	1	8	8	8	6	8	6	5	6	8	6	5	6	8	6	5	45.3	45.3	45.3	27.449	254	254	0	205.92	0.95325	0.98346	8.7223	35	0	Leave out requantified	0.89035	0.95325	0.95939	0.9088	1.0022	0.85686	1.2252	1.0332	10.94	8.6801	8.3078	4.4046
P25491	P25491	13	13	13	Mitochondrial protein import protein MAS5	YDJ1	sp|P25491|MAS5_YEAST Mitochondrial protein import protein MAS5 OS=Saccharomyces cerevisiae (strain ATCC 204508 / S288c) GN=YDJ1 PE=1 SV=1	1	13	13	13	11	13	12	12	11	13	12	12	11	13	12	12	44.3	44.3	44.3	44.67	409	409	0	176.81	0.99547	1.1042	15.177	60	0	Leave out requantified	1.0737	0.95135	1.0043	0.9383	1.2064	0.84313	1.2731	1.0688	16.097	7.2392	12.746	14.154
P25555	P25555	1	1	1	Single-strand telomeric DNA-binding protein GBP2	GBP2	sp|P25555|GBP2_YEAST Single-strand telomeric DNA-binding protein GBP2 OS=Saccharomyces cerevisiae (strain ATCC 204508 / S288c) GN=GBP2 PE=1 SV=1	1	1	1	1	0	0	1	1	0	0	1	1	0	0	1	1	2.3	2.3	2.3	48.728	427	427	0.0028209	2.016	0.75674	0.87372	15.985	2	0	Median	NaN	NaN	NaN	NaN	NaN	NaN	NaN	NaN	NaN	NaN	NaN	NaN
P25558	P25558	1	1	1	Bud site selection protein 3	BUD3	sp|P25558|BUD3_YEAST Bud site selection protein 3 OS=Saccharomyces cerevisiae (strain ATCC 204508 / S288c) GN=BUD3 PE=1 SV=2	1	1	1	1	0	1	0	0	0	1	0	0	0	1	0	0	0.6	0.6	0.6	184.72	1636	1636	0.00099701	2.6857	NaN	NaN	NaN	1	0	Median	NaN	NaN	NaN	NaN	NaN	NaN	NaN	NaN	NaN	NaN	NaN	NaN
P25560	P25560	1	1	1	Protein RER1	RER1	sp|P25560|RER1_YEAST Protein RER1 OS=Saccharomyces cerevisiae (strain ATCC 204508 / S288c) GN=RER1 PE=1 SV=2	1	1	1	1	1	1	0	1	1	1	0	1	1	1	0	1	4.8	4.8	4.8	22.27	188	188	0	2.9531	1.0464	1.0311	8.4483	4	0	Median	NaN	1.2681	NaN	NaN	NaN	1.1172	NaN	NaN	NaN	5.4002	NaN	NaN
P25567	P25567	8	8	8	RNA-binding protein SRO9	SRO9	sp|P25567|SRO9_YEAST RNA-binding protein SRO9 OS=Saccharomyces cerevisiae (strain ATCC 204508 / S288c) GN=SRO9 PE=1 SV=2	1	8	8	8	6	6	6	6	6	6	6	6	6	6	6	6	24.4	24.4	24.4	48.059	434	434	0	41.113	0.9303	1.0293	11.296	21	0	Leave out requantified	0.89331	0.98406	1.0529	0.94006	1.0084	0.90937	1.3239	1.0503	12.592	36.676	24.513	21.361
P25568	P25568	1	1	1	Autophagy-related protein 22	ATG22	sp|P25568|ATG22_YEAST Autophagy-related protein 22 OS=Saccharomyces cerevisiae (strain ATCC 204508 / S288c) GN=ATG22 PE=1 SV=1	1	1	1	1	1	1	0	0	1	1	0	0	1	1	0	0	3.4	3.4	3.4	58.843	528	528	0	11.524	0.80153	0.77891	14.844	2	0	Median	NaN	NaN	NaN	NaN	NaN	NaN	NaN	NaN	NaN	NaN	NaN	NaN
P25573	P25573	5	5	5	Mitochondrial inner membrane i-AAA protease supercomplex subunit MGR1	MGR1	sp|P25573|MGR1_YEAST Mitochondrial inner membrane i-AAA protease supercomplex subunit MGR1 OS=Saccharomyces cerevisiae (strain ATCC 204508 / S288c) GN=MGR1 PE=1 SV=1	1	5	5	5	3	3	3	2	3	3	3	2	3	3	3	2	14.4	14.4	14.4	47.156	417	417	0	17.996	1.2337	1.2914	15.485	10	0	Leave out requantified	2.0735	1.3541	0.70908	1.2016	2.2737	1.1948	0.87261	1.3734	18.617	9.6786	1.472	2.6546
P25574	P25574	16	16	16	ER membrane protein complex subunit 1	EMC1	sp|P25574|EMC1_YEAST ER membrane protein complex subunit 1 OS=Saccharomyces cerevisiae (strain ATCC 204508 / S288c) GN=EMC1 PE=1 SV=1	1	16	16	16	9	13	13	11	9	13	13	11	9	13	13	11	27.2	27.2	27.2	87.18	760	760	0	195.63	0.98412	1.0134	11.063	47	0	Leave out requantified	1.0348	1.1305	0.79092	0.89245	1.1373	0.99498	0.98369	1.023	2.3472	15.458	5.1761	8.533
P25580	P25580	4	4	4	Protein PBN1	PBN1	sp|P25580|PBN1_YEAST Protein PBN1 OS=Saccharomyces cerevisiae (strain ATCC 204508 / S288c) GN=PBN1 PE=1 SV=1	1	4	4	4	2	4	2	2	2	4	2	2	2	4	2	2	14.2	14.2	14.2	47.923	416	416	0	29.179	1.0386	0.96706	3.6866	10	0	Leave out requantified	1.1138	1.085	0.72892	NaN	1.2554	0.96429	0.91934	NaN	13.125	2.8459	5.5771	NaN
P25582	P25582	6	6	6	27S pre-rRNA (guanosine(2922)-2-O)-methyltransferase	SPB1	sp|P25582|SPB1_YEAST 27S pre-rRNA (guanosine(2922)-2-O)-methyltransferase OS=Saccharomyces cerevisiae (strain ATCC 204508 / S288c) GN=SPB1 PE=1 SV=2	1	6	6	6	2	3	1	3	2	3	1	3	2	3	1	3	9	9	9	96.484	841	841	0	8.9695	1.0366	1.1295	13.298	7	0	Leave out requantified	1.1576	NaN	NaN	0.96182	1.2446	NaN	NaN	1.0503	0.34232	NaN	NaN	11.459
P25586	P25586	1	1	1	KRR1 small subunit processome component	KRR1	sp|P25586|KRR1_YEAST KRR1 small subunit processome component OS=Saccharomyces cerevisiae (strain ATCC 204508 / S288c) GN=KRR1 PE=1 SV=1	1	1	1	1	1	0	1	1	1	0	1	1	1	0	1	1	4.7	4.7	4.7	37.159	316	316	0	4.0145	0.82871	0.94654	26.735	3	0	Median	NaN	NaN	NaN	NaN	NaN	NaN	NaN	NaN	NaN	NaN	NaN	NaN
P25605	P25605	4	4	4	Acetolactate synthase small subunit, mitochondrial	ILV6	sp|P25605|ILV6_YEAST Acetolactate synthase small subunit, mitochondrial OS=Saccharomyces cerevisiae (strain ATCC 204508 / S288c) GN=ILV6 PE=1 SV=2	1	4	4	4	3	2	3	3	3	2	3	3	3	2	3	3	13.3	13.3	13.3	33.986	309	309	0	19.515	1.2517	1.3999	18.587	9	0	Leave out requantified	1.8937	NaN	0.59099	1.2304	2.02	NaN	0.74783	1.3999	4.4743	NaN	40.92	9.9163
P25613	P25613	1	1	1	Accumulation of dyads protein 2	ADY2	sp|P25613|ADY2_YEAST Accumulation of dyads protein 2 OS=Saccharomyces cerevisiae (strain ATCC 204508 / S288c) GN=ADY2 PE=1 SV=1	1	1	1	1	0	1	1	0	0	1	1	0	0	1	1	0	7.8	7.8	7.8	30.726	283	283	0	3.589	NaN	NaN	NaN	1	0	Median	NaN	NaN	NaN	NaN	NaN	NaN	NaN	NaN	NaN	NaN	NaN	NaN
P25617	P25617	7	7	7	Uncharacterized protein YCR016W		sp|P25617|YCQ6_YEAST Uncharacterized protein YCR016W OS=Saccharomyces cerevisiae (strain ATCC 204508 / S288c) GN=YCR016W PE=1 SV=2	1	7	7	7	1	6	3	1	1	6	3	1	1	6	3	1	24.5	24.5	24.5	33.593	290	290	0	28.033	1.0736	1.0015	14.486	5	0	Leave out requantified	NaN	1.1059	NaN	NaN	NaN	0.98467	NaN	NaN	NaN	16.634	NaN	NaN
P25618	P25618	3	3	3	Protein CWH43	CWH43	sp|P25618|CWH43_YEAST Protein CWH43 OS=Saccharomyces cerevisiae (strain ATCC 204508 / S288c) GN=CWH43 PE=1 SV=2	1	3	3	3	1	3	1	1	1	3	1	1	1	3	1	1	8.3	8.3	8.3	107.88	953	953	0	32.13	1.1056	1.0589	6.7678	13	0	Leave out requantified	1.044	1.1056	0.86254	0.98915	1.1321	0.98697	1.0954	1.1063	23.311	9.318	4.7866	9.6322
P25619	P25619	1	1	1	30 kDa heat shock protein	HSP30	sp|P25619|HSP30_YEAST 30 kDa heat shock protein OS=Saccharomyces cerevisiae (strain ATCC 204508 / S288c) GN=HSP30 PE=1 SV=1	1	1	1	1	1	1	1	1	1	1	1	1	1	1	1	1	9	9	9	37.044	332	332	0	18.408	NaN	NaN	NaN	0	0	Median	NaN	NaN	NaN	NaN	NaN	NaN	NaN	NaN	NaN	NaN	NaN	NaN
P25623	P25623	10	10	10	Suppressor of yeast profilin deletion	SYP1	sp|P25623|SYP1_YEAST Suppressor of yeast profilin deletion OS=Saccharomyces cerevisiae (strain ATCC 204508 / S288c) GN=SYP1 PE=1 SV=3	1	10	10	10	9	8	10	8	9	8	10	8	9	8	10	8	15.4	15.4	15.4	96.136	870	870	0	90.732	0.89045	0.96222	14.458	29	0	Leave out requantified	0.88639	1.0949	0.77557	0.85604	0.97086	0.95957	0.9848	0.91306	10.582	34.6	11.262	23.611
P25626	P25626	1	1	1	54S ribosomal protein IMG1, mitochondrial	IMG1	sp|P25626|IMG1_YEAST 54S ribosomal protein IMG1, mitochondrial OS=Saccharomyces cerevisiae (strain ATCC 204508 / S288c) GN=IMG1 PE=1 SV=1	1	1	1	1	0	1	0	0	0	1	0	0	0	1	0	0	9.5	9.5	9.5	19.393	169	169	0	5.806	NaN	NaN	NaN	0	0	Median	NaN	NaN	NaN	NaN	NaN	NaN	NaN	NaN	NaN	NaN	NaN	NaN
P25628	P25628	3	3	3	Sterol O-acyltransferase 1	ARE1	sp|P25628|ARE1_YEAST Sterol O-acyltransferase 1 OS=Saccharomyces cerevisiae (strain ATCC 204508 / S288c) GN=ARE1 PE=1 SV=1	1	3	3	3	2	2	2	2	2	2	2	2	2	2	2	2	4.8	4.8	4.8	71.612	610	610	0	10.921	1.0153	1.0569	7.2334	6	0	Leave out requantified	NaN	NaN	0.83517	1.0044	NaN	NaN	1.0415	1.1089	NaN	NaN	2.0649	2.6658
P25632	P25632	8	8	8	Chromatin structure-remodeling complex protein RSC6	RSC6	sp|P25632|RSC6_YEAST Chromatin structure-remodeling complex protein RSC6 OS=Saccharomyces cerevisiae (strain ATCC 204508 / S288c) GN=RSC6 PE=1 SV=1	1	8	8	8	8	5	5	5	8	5	5	5	8	5	5	5	24.6	24.6	24.6	54.164	483	483	0	25.813	1.37	1.4328	10.662	19	0	Leave out requantified	1.7996	1.5397	0.55579	1.2812	1.977	1.3593	0.69806	1.4339	7.9679	13.683	1.6033	4.7113
P25641	P25641	3	3	3	Putative lipase ATG15	ATG15	sp|P25641|ATG15_YEAST Putative lipase ATG15 OS=Saccharomyces cerevisiae (strain ATCC 204508 / S288c) GN=ATG15 PE=1 SV=2	1	3	3	3	2	3	2	2	2	3	2	2	2	3	2	2	8.8	8.8	8.8	58.434	520	520	0	32.176	0.93383	0.95717	10.546	8	0	Leave out requantified	NaN	1.0867	0.73404	0.88912	NaN	0.95717	0.908	0.98686	NaN	12.885	25.74	2.8448
P25642	P25642	1	1	1	54S ribosomal protein IMG2, mitochondrial	IMG2	sp|P25642|IMG2_YEAST 54S ribosomal protein IMG2, mitochondrial OS=Saccharomyces cerevisiae (strain ATCC 204508 / S288c) GN=IMG2 PE=1 SV=2	1	1	1	1	0	1	0	0	0	1	0	0	0	1	0	0	6.2	6.2	6.2	16.38	146	146	0.0014528	2.3247	NaN	NaN	NaN	1	0	Median	NaN	NaN	NaN	NaN	NaN	NaN	NaN	NaN	NaN	NaN	NaN	NaN
P25644	P25644	1	1	1	DNA topoisomerase 2-associated protein PAT1	PAT1	sp|P25644|PAT1_YEAST DNA topoisomerase 2-associated protein PAT1 OS=Saccharomyces cerevisiae (strain ATCC 204508 / S288c) GN=PAT1 PE=1 SV=4	1	1	1	1	1	1	0	0	1	1	0	0	1	1	0	0	2.1	2.1	2.1	88.51	796	796	0	2.7435	NaN	NaN	NaN	1	0	Median	NaN	NaN	NaN	NaN	NaN	NaN	NaN	NaN	NaN	NaN	NaN	NaN
P25646	P25646	1	1	1	[Pyruvate dehydrogenase [acetyl-transferring]]-phosphatase 2, mitochondrial	PTC6	sp|P25646|PDP2_YEAST [Pyruvate dehydrogenase [acetyl-transferring]]-phosphatase 2, mitochondrial OS=Saccharomyces cerevisiae (strain ATCC 204508 / S288c) GN=PTC6 PE=1 SV=2	1	1	1	1	0	1	0	0	0	1	0	0	0	1	0	0	4.5	4.5	4.5	49.42	442	442	0	4.3852	NaN	NaN	NaN	0	0	Median	NaN	NaN	NaN	NaN	NaN	NaN	NaN	NaN	NaN	NaN	NaN	NaN
P25651	P25651	3	3	3	Monopolin complex subunit CSM1	CSM1	sp|P25651|CSM1_YEAST Monopolin complex subunit CSM1 OS=Saccharomyces cerevisiae (strain ATCC 204508 / S288c) GN=CSM1 PE=1 SV=1	1	3	3	3	3	2	2	3	3	2	2	3	3	2	2	3	20.5	20.5	20.5	21.751	190	190	0	26.122	1.023	1.1069	8.7698	6	0	Leave out requantified	1.0433	NaN	NaN	1.0395	1.1383	NaN	NaN	1.1376	26.466	NaN	NaN	16.743
P25655	P25655	4	4	4	General negative regulator of transcription subunit 1	CDC39	sp|P25655|NOT1_YEAST General negative regulator of transcription subunit 1 OS=Saccharomyces cerevisiae (strain ATCC 204508 / S288c) GN=CDC39 PE=1 SV=3	1	4	4	4	0	3	1	0	0	3	1	0	0	3	1	0	2.3	2.3	2.3	240.28	2108	2108	0	10.86	1.0008	0.87702	33.055	3	0	Leave out requantified	NaN	0.89301	NaN	NaN	NaN	0.78491	NaN	NaN	NaN	15.692	NaN	NaN
P25694	P25694	17	17	17	Cell division control protein 48	CDC48	sp|P25694|CDC48_YEAST Cell division control protein 48 OS=Saccharomyces cerevisiae (strain ATCC 204508 / S288c) GN=CDC48 PE=1 SV=3	1	17	17	17	14	11	12	16	14	11	12	16	14	11	12	16	28	28	28	91.995	835	835	0	194.73	0.88394	0.97615	4.5029	83	0	Leave out requantified	0.85871	1.1015	0.88638	0.84314	0.94357	0.97023	1.0979	0.9476	8.2985	4.888	5.5466	8.8869
P25719	P25719	9	8	8	Peptidyl-prolyl cis-trans isomerase C, mitochondrial	CPR3	sp|P25719|CYPC_YEAST Peptidyl-prolyl cis-trans isomerase C, mitochondrial OS=Saccharomyces cerevisiae (strain ATCC 204508 / S288c) GN=CPR3 PE=1 SV=1	1	9	8	8	8	6	9	8	7	5	8	7	7	5	8	7	64.8	57.7	57.7	19.919	182	182	0	94.535	1.2581	1.2632	10.575	23	0	Leave out requantified	1.8829	1.2618	0.7971	1.2647	2.1575	1.1025	0.98112	1.4473	19.212	1.9291	6.8954	2.5713
P25847	P25847	6	6	6	DNA mismatch repair protein MSH2	MSH2	sp|P25847|MSH2_YEAST DNA mismatch repair protein MSH2 OS=Saccharomyces cerevisiae (strain ATCC 204508 / S288c) GN=MSH2 PE=1 SV=2	1	6	6	6	0	4	3	1	0	4	3	1	0	4	3	1	5.9	5.9	5.9	108.88	964	964	0	11.309	0.98353	0.95821	41.93	8	0	Leave out requantified	NaN	1.3943	0.55377	NaN	NaN	1.2867	0.69905	NaN	NaN	45.976	3.1925	NaN
P26321	P26321	4	4	4	60S ribosomal protein L5	RPL5	sp|P26321|RL5_YEAST 60S ribosomal protein L5 OS=Saccharomyces cerevisiae (strain ATCC 204508 / S288c) GN=RPL5 PE=1 SV=4	1	4	4	4	3	4	4	3	3	4	4	3	3	4	4	3	21.9	21.9	21.9	33.714	297	297	0	230.13	0.91723	1.0174	11.507	20	0	Leave out requantified	0.90237	0.92483	0.92502	0.90821	0.99512	0.83507	1.1438	1.0203	3.0975	5.5571	13.978	1.188
P26570	P26570	4	4	4	Serine/threonine-protein phosphatase PP-Z1	PPZ1	sp|P26570|PPZ1_YEAST Serine/threonine-protein phosphatase PP-Z1 OS=Saccharomyces cerevisiae (strain ATCC 204508 / S288c) GN=PPZ1 PE=1 SV=5	1	4	4	4	2	2	2	2	2	2	2	2	2	2	2	2	9.1	9.1	9.1	77.49	692	692	0	8.8042	0.87434	0.96399	8.1136	6	0	Leave out requantified	0.98376	NaN	0.8041	0.8532	1.034	NaN	0.98651	0.92136	9.7038	NaN	3.2657	1.1335
P26637	P26637	10	10	8	Leucine--tRNA ligase, cytoplasmic	CDC60	sp|P26637|SYLC_YEAST Leucine--tRNA ligase, cytoplasmic OS=Saccharomyces cerevisiae (strain ATCC 204508 / S288c) GN=CDC60 PE=1 SV=1	1	10	10	8	2	7	3	5	2	7	3	5	1	5	1	3	12.4	12.4	11.7	124.14	1090	1090	0	43.962	1.1819	1.2009	17.421	11	0	Leave out requantified	NaN	1.2247	0.7425	1.1642	NaN	1.1128	0.9398	1.3151	NaN	16.168	23.197	3.1919
P26725	P26725	1	1	1	Probable mannosyltransferase YUR1	YUR1	sp|P26725|YUR1_YEAST Probable mannosyltransferase YUR1 OS=Saccharomyces cerevisiae (strain ATCC 204508 / S288c) GN=YUR1 PE=1 SV=1	1	1	1	1	0	1	0	0	0	1	0	0	0	1	0	0	6.5	6.5	6.5	50.835	428	428	0	4.306	NaN	NaN	NaN	1	0	Median	NaN	NaN	NaN	NaN	NaN	NaN	NaN	NaN	NaN	NaN	NaN	NaN
P26783	P26783	6	6	6	40S ribosomal protein S5	RPS5	sp|P26783|RS5_YEAST 40S ribosomal protein S5 OS=Saccharomyces cerevisiae (strain ATCC 204508 / S288c) GN=RPS5 PE=1 SV=3	1	6	6	6	3	5	3	3	3	5	3	3	3	5	3	3	19.1	19.1	19.1	25.038	225	225	0	75.023	0.89708	0.888	20.341	21	0	Leave out requantified	0.90748	0.8645	1.0339	0.95331	1.014	0.7963	1.3084	1.0863	2.4931	8.6301	3.5059	6.1798
P26784	P26784	9	5	5	60S ribosomal protein L16-A	RPL16A	sp|P26784|RL16A_YEAST 60S ribosomal protein L16-A OS=Saccharomyces cerevisiae (strain ATCC 204508 / S288c) GN=RPL16A PE=1 SV=3	1	9	5	5	2	9	2	2	2	5	2	2	2	5	2	2	29.6	18.6	18.6	22.201	199	199	0	70.645	0.99025	0.95408	5.1194	15	0	Leave out requantified	0.78795	1.0331	0.88382	0.8189	0.89453	0.95408	1.1312	0.93663	2.6273	6.1755	5.853	7.6701
P26785	P26785	10	10	6	60S ribosomal protein L16-B	RPL16B	sp|P26785|RL16B_YEAST 60S ribosomal protein L16-B OS=Saccharomyces cerevisiae (strain ATCC 204508 / S288c) GN=RPL16B PE=1 SV=3	1	10	10	6	2	10	2	2	2	10	2	2	2	6	2	2	38.9	38.9	27.8	22.249	198	198	0	100.54	0.97727	0.88464	11.718	19	0	Leave out requantified	0.77991	0.97727	0.8246	0.81812	0.85407	0.85866	1.059	0.9144	7.8043	12.527	3.8817	6.2232
P26786	P26786	9	9	5	40S ribosomal protein S7-A	RPS7A	sp|P26786|RS7A_YEAST 40S ribosomal protein S7-A OS=Saccharomyces cerevisiae (strain ATCC 204508 / S288c) GN=RPS7A PE=1 SV=4	1	9	9	5	6	9	5	7	6	9	5	7	4	5	4	4	55.3	55.3	42.1	21.622	190	190	0	216.23	0.92751	0.93968	10.833	25	0	Leave out requantified	0.88397	0.94248	1.0046	0.91357	1.0046	0.82213	1.279	1.0437	6.4019	3.2346	8.778	12.731
P26793	P26793	1	1	1	Flap endonuclease 1	RAD27	sp|P26793|FEN1_YEAST Flap endonuclease 1 OS=Saccharomyces cerevisiae (strain ATCC 204508 / S288c) GN=RAD27 PE=1 SV=1	1	1	1	1	0	1	0	0	0	1	0	0	0	1	0	0	2.9	2.9	2.9	43.279	382	382	0.00099059	2.622	NaN	NaN	NaN	0	0	Median	NaN	NaN	NaN	NaN	NaN	NaN	NaN	NaN	NaN	NaN	NaN	NaN
P27351	P27351	2	2	2	AP-2 complex subunit beta	APL1	sp|P27351|AP2B_YEAST AP-2 complex subunit beta OS=Saccharomyces cerevisiae (strain ATCC 204508 / S288c) GN=APL1 PE=1 SV=2	1	2	2	2	0	2	0	0	0	2	0	0	0	2	0	0	3.3	3.3	3.3	80.452	700	700	0	5.3493	1.0048	0.88914	0.46312	2	0	Median	NaN	1.0048	NaN	NaN	NaN	0.88914	NaN	NaN	NaN	0.46312	NaN	NaN
P27476	P27476	7	7	7	Nuclear localization sequence-binding protein	NSR1	sp|P27476|NSR1_YEAST Nuclear localization sequence-binding protein OS=Saccharomyces cerevisiae (strain ATCC 204508 / S288c) GN=NSR1 PE=1 SV=1	1	7	7	7	6	3	3	4	6	3	3	4	6	3	3	4	20.5	20.5	20.5	44.535	414	414	0	27.992	1.1962	1.243	20.08	18	0	Leave out requantified	1.2269	1.2172	0.75392	1.1736	1.3475	1.0943	0.90673	1.2915	26.3	0.86623	1.6163	14.707
P27514	P27514	13	13	13	Low-affinity phosphate transporter PHO91	PHO91	sp|P27514|PHO91_YEAST Low-affinity phosphate transporter PHO91 OS=Saccharomyces cerevisiae (strain ATCC 204508 / S288c) GN=PHO91 PE=1 SV=2	1	13	13	13	11	13	11	11	11	13	11	11	11	13	11	11	15.1	15.1	15.1	99.489	894	894	0	323.31	0.95672	0.9928	6.3337	60	0	Leave out requantified	0.7585	1.0981	0.92833	0.91356	0.86797	0.96042	1.1595	1.0342	9.1906	4.1147	5.9219	5.3447
P27614	P27614	9	9	9	Carboxypeptidase S	CPS1	sp|P27614|CBPS_YEAST Carboxypeptidase S OS=Saccharomyces cerevisiae (strain ATCC 204508 / S288c) GN=CPS1 PE=1 SV=2	1	9	9	9	8	9	9	8	8	9	9	8	8	9	9	8	12.7	12.7	12.7	64.596	576	576	0	36.686	0.82882	0.87604	9.7272	36	0	Leave out requantified	0.66361	0.97262	0.89965	0.79328	0.74482	0.8516	1.1271	0.8946	26.778	20.249	11.625	4.1007
P27616	P27616	3	3	3	Phosphoribosylaminoimidazole-succinocarboxamide synthase	ADE1	sp|P27616|PUR7_YEAST Phosphoribosylaminoimidazole-succinocarboxamide synthase OS=Saccharomyces cerevisiae (strain ATCC 204508 / S288c) GN=ADE1 PE=1 SV=2	1	3	3	3	1	3	0	0	1	3	0	0	1	3	0	0	18	18	18	34.603	306	306	0	13.151	0.94333	0.82058	16.249	3	0	Leave out requantified	NaN	0.94333	NaN	NaN	NaN	0.82058	NaN	NaN	NaN	16.249	NaN	NaN
P27680	P27680	1	1	1	Ubiquinone biosynthesis O-methyltransferase, mitochondrial	COQ3	sp|P27680|COQ3_YEAST Ubiquinone biosynthesis O-methyltransferase, mitochondrial OS=Saccharomyces cerevisiae (strain ATCC 204508 / S288c) GN=COQ3 PE=1 SV=2	1	1	1	1	0	1	0	0	0	1	0	0	0	1	0	0	4.5	4.5	4.5	36.33	312	312	0	9.5893	NaN	NaN	NaN	1	0	Median	NaN	NaN	NaN	NaN	NaN	NaN	NaN	NaN	NaN	NaN	NaN	NaN
P27692	P27692	7	7	7	Transcription elongation factor SPT5	SPT5	sp|P27692|SPT5_YEAST Transcription elongation factor SPT5 OS=Saccharomyces cerevisiae (strain ATCC 204508 / S288c) GN=SPT5 PE=1 SV=1	1	7	7	7	2	3	3	2	2	3	3	2	2	3	3	2	8	8	8	115.65	1063	1063	0	17.374	1.2373	1.2693	26.519	11	0	Leave out requantified	1.92	1.2918	0.81714	1.2432	2.1067	1.1366	0.99079	1.3295	60.331	15.618	7.7528	7.3767
P27697	P27697	5	5	5	Atypical kinase COQ8, mitochondrial	COQ8	sp|P27697|COQ8_YEAST Atypical kinase COQ8, mitochondrial OS=Saccharomyces cerevisiae (strain ATCC 204508 / S288c) GN=COQ8 PE=1 SV=1	1	5	5	5	1	3	2	3	1	3	2	3	1	3	2	3	14	14	14	56.741	501	501	0	26.903	1.1085	1.1207	7.5779	8	0	Leave out requantified	NaN	1.1105	NaN	1.123	NaN	0.98119	NaN	1.1981	NaN	8.6454	NaN	5.1297
P27801;Q12171	P27801	18;1	18;1	18;1	Vacuolar membrane protein PEP3	PEP3	sp|P27801|PEP3_YEAST Vacuolar membrane protein PEP3 OS=Saccharomyces cerevisiae (strain ATCC 204508 / S288c) GN=PEP3 PE=1 SV=1	2	18	18	18	4	17	5	5	4	17	5	5	4	17	5	5	22.9	22.9	22.9	107.4	918	918;622	0	87.494	0.99129	0.89734	18.12	29	0	Leave out requantified	0.75436	0.99899	0.79393	0.78168	0.80673	0.88008	0.99685	0.88096	25.162	17.633	20.088	23.88
P27809	P27809	8	8	8	Glycolipid 2-alpha-mannosyltransferase	KRE2	sp|P27809|KRE2_YEAST Glycolipid 2-alpha-mannosyltransferase OS=Saccharomyces cerevisiae (strain ATCC 204508 / S288c) GN=KRE2 PE=1 SV=1	1	8	8	8	5	6	7	7	5	6	7	7	5	6	7	7	27.1	27.1	27.1	51.386	442	442	0	282.97	0.73983	0.8165	15.509	37	0	Leave out requantified	0.57371	0.98512	0.85613	0.67877	0.64348	0.87093	1.0904	0.76786	12.473	11.729	5.7654	14.116
P27810	P27810	8	8	8	Alpha-1,2 mannosyltransferase KTR1	KTR1	sp|P27810|KTR1_YEAST Alpha-1,2 mannosyltransferase KTR1 OS=Saccharomyces cerevisiae (strain ATCC 204508 / S288c) GN=KTR1 PE=1 SV=1	1	8	8	8	4	8	6	3	4	8	6	3	4	8	6	3	22.1	22.1	22.1	46.022	393	393	0	87.344	0.92424	0.89271	10.482	23	0	Leave out requantified	0.64963	0.98077	0.87663	0.75211	0.73314	0.86204	1.0953	0.79373	35.96	7.4788	7.4122	21.821
P27825	P27825	5	5	5	Calnexin homolog	CNE1	sp|P27825|CALX_YEAST Calnexin homolog OS=Saccharomyces cerevisiae (strain ATCC 204508 / S288c) GN=CNE1 PE=1 SV=1	1	5	5	5	2	4	2	3	2	4	2	3	2	4	2	3	16.3	16.3	16.3	56.967	502	502	0	78.785	0.91625	1.0317	7.4423	8	0	Leave out requantified	NaN	1.2621	0.82543	0.90072	NaN	1.1141	1.0334	0.97334	NaN	0.17209	14.387	9.3255
P27882	P27882	1	1	1	Mitochondrial FAD-linked sulfhydryl oxidase ERV1	ERV1	sp|P27882|ERV1_YEAST Mitochondrial FAD-linked sulfhydryl oxidase ERV1 OS=Saccharomyces cerevisiae (strain ATCC 204508 / S288c) GN=ERV1 PE=1 SV=2	1	1	1	1	0	1	0	0	0	1	0	0	0	1	0	0	7.4	7.4	7.4	21.639	189	189	0.0046041	1.7713	NaN	NaN	NaN	0	0	Median	NaN	NaN	NaN	NaN	NaN	NaN	NaN	NaN	NaN	NaN	NaN	NaN
P27929	P27929	12	12	12	37S ribosomal protein NAM9, mitochondrial	NAM9	sp|P27929|NAM9_YEAST 37S ribosomal protein NAM9, mitochondrial OS=Saccharomyces cerevisiae (strain ATCC 204508 / S288c) GN=NAM9 PE=1 SV=2	1	12	12	12	5	8	6	4	5	8	6	4	5	8	6	4	25.5	25.5	25.5	56.355	486	486	0	56.215	1.229	1.2019	28.214	15	0	Leave out requantified	1.9873	1.2367	0.74042	1.1822	2.2127	1.1301	0.93005	1.3193	7.771	4.4765	5.1629	3.9505
P28000	P28000	2	2	2	DNA-directed RNA polymerases I and III subunit RPAC2	RPC19	sp|P28000|RPAC2_YEAST DNA-directed RNA polymerases I and III subunit RPAC2 OS=Saccharomyces cerevisiae (strain ATCC 204508 / S288c) GN=RPC19 PE=1 SV=1	1	2	2	2	1	1	2	2	1	1	2	2	1	1	2	2	16.2	16.2	16.2	16.151	142	142	0	7.0404	0.97538	1.0685	21.043	6	0	Leave out requantified	NaN	NaN	0.62051	1.1009	NaN	NaN	0.77908	1.2675	NaN	NaN	11.122	10.44
P28007	P28007	6	6	6	H/ACA ribonucleoprotein complex subunit 1	GAR1	sp|P28007|GAR1_YEAST H/ACA ribonucleoprotein complex subunit 1 OS=Saccharomyces cerevisiae (strain ATCC 204508 / S288c) GN=GAR1 PE=1 SV=1	1	6	6	6	3	5	5	3	3	5	5	3	3	5	5	3	27.3	27.3	27.3	21.48	205	205	0	50.867	1.1075	1.137	39.222	12	0	Leave out requantified	1.0777	1.0462	0.57272	0.83429	1.2238	0.91638	0.71369	0.95053	14.37	35.687	70.137	7.3759
P28239	P28239	5	5	5	Inorganic pyrophosphatase, mitochondrial	PPA2	sp|P28239|IPYR2_YEAST Inorganic pyrophosphatase, mitochondrial OS=Saccharomyces cerevisiae (strain ATCC 204508 / S288c) GN=PPA2 PE=1 SV=1	1	5	5	5	1	3	5	5	1	3	5	5	1	3	5	5	26.5	26.5	26.5	35.572	310	310	0	25.239	1.1267	0.99368	13.034	10	0	Leave out requantified	NaN	1.1316	0.706	1.2334	NaN	0.9968	0.88469	1.4047	NaN	6.6	7.7888	14.795
P28241	P28241	9	9	9	Isocitrate dehydrogenase [NAD] subunit 2, mitochondrial	IDH2	sp|P28241|IDH2_YEAST Isocitrate dehydrogenase [NAD] subunit 2, mitochondrial OS=Saccharomyces cerevisiae (strain ATCC 204508 / S288c) GN=IDH2 PE=1 SV=1	1	9	9	9	7	7	8	7	7	7	8	7	7	7	8	7	40.1	40.1	40.1	39.739	369	369	0	290.81	1.3046	1.3172	13.438	34	0	Leave out requantified	1.8835	1.3009	0.8786	1.272	2.0956	1.1387	1.0983	1.4526	8.008	3.9174	2.6631	4.1176
P28272	P28272	7	7	7	Dihydroorotate dehydrogenase (fumarate)	URA1	sp|P28272|PYRD_YEAST Dihydroorotate dehydrogenase (fumarate) OS=Saccharomyces cerevisiae (strain ATCC 204508 / S288c) GN=URA1 PE=1 SV=1	1	7	7	7	3	5	4	5	3	5	4	5	3	5	4	5	38.2	38.2	38.2	34.801	314	314	0	24.581	1.1094	1.0718	5.4986	15	0	Leave out requantified	0.84684	1.2606	1.1504	0.94948	0.91532	1.1112	1.4571	1.0504	5.119	6.5638	10.36	2.9238
P28274	P28274	2	2	2	CTP synthase 1	URA7	sp|P28274|URA7_YEAST CTP synthase 1 OS=Saccharomyces cerevisiae (strain ATCC 204508 / S288c) GN=URA7 PE=1 SV=2	1	2	2	2	0	2	0	0	0	2	0	0	0	2	0	0	4.3	4.3	4.3	64.71	579	579	0	8.2597	1.2148	1.0693	6.3378	2	0	Median	NaN	1.2148	NaN	NaN	NaN	1.0693	NaN	NaN	NaN	6.3378	NaN	NaN
P28319	P28319	6	6	6	Cell wall protein CWP1	CWP1	sp|P28319|CWP1_YEAST Cell wall protein CWP1 OS=Saccharomyces cerevisiae (strain ATCC 204508 / S288c) GN=CWP1 PE=1 SV=2	1	6	6	6	4	4	5	4	4	4	5	4	4	4	5	4	31	31	31	24.268	239	239	0	56.317	0.29332	0.33322	20.531	10	0	Leave out requantified	0.17539	0.45848	0.33208	0.30236	0.19372	0.40364	0.4223	0.34294	6.1242	42.51	25.027	6.6605
P28321	P28321	7	7	7	Monoglyceride lipase	YJU3	sp|P28321|MGLL_YEAST Monoglyceride lipase OS=Saccharomyces cerevisiae (strain ATCC 204508 / S288c) GN=YJU3 PE=1 SV=2	1	7	7	7	6	7	7	6	6	7	7	6	6	7	7	6	27.8	27.8	27.8	35.562	313	313	0	140.74	0.84018	0.97489	2.1319	38	0	Leave out requantified	0.81758	1.153	0.82926	0.82538	0.9291	1.0086	1.0558	0.94214	7.6785	5.8159	8.3307	1.6896
P28495	P28495	5	5	5	F-actin-capping protein subunit alpha	CAP1	sp|P28495|CAPZA_YEAST F-actin-capping protein subunit alpha OS=Saccharomyces cerevisiae (strain ATCC 204508 / S288c) GN=CAP1 PE=1 SV=1	1	5	5	5	1	4	3	3	1	4	3	3	1	4	3	3	31.7	31.7	31.7	30.699	268	268	0	25.198	0.8797	0.83214	15.688	7	0	Leave out requantified	NaN	0.9786	0.7406	NaN	NaN	0.86136	0.91594	NaN	NaN	13.421	26.336	NaN
P28496	P28496	2	2	2	Sphingosine N-acyltransferase LAC1	LAC1	sp|P28496|LAC1_YEAST Sphingosine N-acyltransferase LAC1 OS=Saccharomyces cerevisiae (strain ATCC 204508 / S288c) GN=LAC1 PE=1 SV=2	1	2	2	2	1	2	2	2	1	2	2	2	1	2	2	2	7.2	7.2	7.2	48.991	418	418	0	14.02	0.8727	1.0039	5.195	8	0	Leave out requantified	NaN	NaN	0.76527	0.90461	NaN	NaN	0.98017	0.99802	NaN	NaN	4.6049	6.1772
P28625	P28625	9	9	9	Protein YIM1	YIM1	sp|P28625|YIM1_YEAST Protein YIM1 OS=Saccharomyces cerevisiae (strain ATCC 204508 / S288c) GN=YIM1 PE=1 SV=2	1	9	9	9	2	7	4	3	2	7	4	3	2	7	4	3	27.9	27.9	27.9	41.637	365	365	0	119.42	0.87875	0.89214	6.2376	16	0	Leave out requantified	0.78351	1.0284	0.67296	0.79686	0.88757	0.95187	0.8596	0.87165	2.3179	6.6375	3.23	26.371
P28777	P28777	7	7	7	Chorismate synthase	ARO2	sp|P28777|AROC_YEAST Chorismate synthase OS=Saccharomyces cerevisiae (strain ATCC 204508 / S288c) GN=ARO2 PE=1 SV=1	1	7	7	7	3	7	7	4	3	7	7	4	3	7	7	4	23.4	23.4	23.4	40.838	376	376	0	71.707	1.1567	1.113	10.635	20	0	Leave out requantified	0.84768	1.2617	1.1316	0.83755	0.93795	1.1109	1.4401	0.9517	21.483	5.2006	4.0144	12.12
P28791	P28791	10	10	10	Protein transport protein SEC20	SEC20	sp|P28791|SEC20_YEAST Protein transport protein SEC20 OS=Saccharomyces cerevisiae (strain ATCC 204508 / S288c) GN=SEC20 PE=1 SV=1	1	10	10	10	5	6	4	5	5	6	4	5	5	6	4	5	29.8	29.8	29.8	43.881	383	383	0	44.193	0.93429	0.98138	9.8751	15	0	Leave out requantified	1.016	1.123	0.73975	0.88468	1.1473	0.98695	0.90594	0.99643	8.2901	13.683	1.335	11.856
P28795	P28795	3	3	3	Peroxisomal biogenesis factor 3	PEX3	sp|P28795|PEX3_YEAST Peroxisomal biogenesis factor 3 OS=Saccharomyces cerevisiae (strain ATCC 204508 / S288c) GN=PEX3 PE=1 SV=1	1	3	3	3	1	1	2	1	1	1	2	1	1	1	2	1	7	7	7	50.675	441	441	0	9.3217	0.87685	1.1072	8.1697	3	0	Plateau	NaN	NaN	0.81837	NaN	NaN	NaN	1.0246	NaN	NaN	NaN	10.975	NaN
P28817	P28817	5	5	5	3-hydroxyisobutyryl-CoA hydrolase, mitochondrial	EHD3	sp|P28817|HIBCH_YEAST 3-hydroxyisobutyryl-CoA hydrolase, mitochondrial OS=Saccharomyces cerevisiae (strain ATCC 204508 / S288c) GN=EHD3 PE=1 SV=2	1	5	5	5	1	1	3	1	1	1	3	1	1	1	3	1	10.6	10.6	10.6	56.288	500	500	0	5.9185	1.0062	1.0459	3.3143	2	0	Median	NaN	NaN	NaN	NaN	NaN	NaN	NaN	NaN	NaN	NaN	NaN	NaN
P28834	P28834	7	7	7	Isocitrate dehydrogenase [NAD] subunit 1, mitochondrial	IDH1	sp|P28834|IDH1_YEAST Isocitrate dehydrogenase [NAD] subunit 1, mitochondrial OS=Saccharomyces cerevisiae (strain ATCC 204508 / S288c) GN=IDH1 PE=1 SV=2	1	7	7	7	6	7	6	6	6	7	6	6	6	7	6	6	36.4	36.4	36.4	39.324	360	360	0	222.21	1.259	1.2443	26.237	41	0	Leave out requantified	1.9135	1.3259	0.89184	1.263	2.4164	1.1608	1.1168	1.4133	14.084	23.566	10.614	8.3952
P29029	P29029	1	1	1	Endochitinase	CTS1	sp|P29029|CHIT_YEAST Endochitinase OS=Saccharomyces cerevisiae (strain ATCC 204508 / S288c) GN=CTS1 PE=1 SV=2	1	1	1	1	0	1	1	1	0	1	1	1	0	1	1	1	1.8	1.8	1.8	59.014	562	562	0	2.7578	0.65246	0.71501	41.819	3	0	Median	NaN	NaN	NaN	NaN	NaN	NaN	NaN	NaN	NaN	NaN	NaN	NaN
P29056	P29056	1	1	1	Transcription factor IIIB 70 kDa subunit	BRF1	sp|P29056|TF3B_YEAST Transcription factor IIIB 70 kDa subunit OS=Saccharomyces cerevisiae (strain ATCC 204508 / S288c) GN=BRF1 PE=1 SV=1	1	1	1	1	0	1	0	1	0	1	0	1	0	1	0	1	2.2	2.2	2.2	66.906	596	596	0.0080681	1.4393	NaN	NaN	NaN	0	0	Median	NaN	NaN	NaN	NaN	NaN	NaN	NaN	NaN	NaN	NaN	NaN	NaN
P29295	P29295	2	2	2	Casein kinase I homolog HRR25	HRR25	sp|P29295|HRR25_YEAST Casein kinase I homolog HRR25 OS=Saccharomyces cerevisiae (strain ATCC 204508 / S288c) GN=HRR25 PE=1 SV=1	1	2	2	2	1	2	2	2	1	2	2	2	1	2	2	2	5.7	5.7	5.7	57.339	494	494	0	50.67	0.89245	0.86319	3.4427	5	0	Leave out requantified	NaN	0.95257	NaN	NaN	NaN	0.83279	NaN	NaN	NaN	1.6278	NaN	NaN
P29311	P29311	8	8	3	Protein BMH1	BMH1	sp|P29311|BMH1_YEAST Protein BMH1 OS=Saccharomyces cerevisiae (strain ATCC 204508 / S288c) GN=BMH1 PE=1 SV=4	1	8	8	3	6	8	6	6	6	8	6	6	2	3	2	2	47.6	47.6	16.5	30.091	267	267	0	210.38	1.0692	1.0924	21.079	32	0	Leave out requantified	0.98108	1.2706	0.9102	0.87905	1.0588	1.1175	1.1457	1.0057	14.825	23.461	8.2704	7.8679
P29340	P29340	1	1	1	Ubiquitin-conjugating enzyme E2-21 kDa	PEX4	sp|P29340|UBCX_YEAST Ubiquitin-conjugating enzyme E2-21 kDa OS=Saccharomyces cerevisiae (strain ATCC 204508 / S288c) GN=PEX4 PE=1 SV=1	1	1	1	1	0	1	0	0	0	1	0	0	0	1	0	0	15.8	15.8	15.8	21.118	183	183	0	11.873	NaN	NaN	NaN	1	0	Median	NaN	NaN	NaN	NaN	NaN	NaN	NaN	NaN	NaN	NaN	NaN	NaN
P29453	P29453	16	16	3	60S ribosomal protein L8-B	RPL8B	sp|P29453|RL8B_YEAST 60S ribosomal protein L8-B OS=Saccharomyces cerevisiae (strain ATCC 204508 / S288c) GN=RPL8B PE=1 SV=3	1	16	16	3	14	11	15	14	14	11	15	14	2	3	2	3	64.5	64.5	12.1	28.111	256	256	0	296.37	0.83432	0.92766	13.829	70	0	Leave out requantified	0.77208	0.99658	0.84171	0.82762	0.83384	0.88801	1.0507	0.91783	7.9401	4.6914	12.906	9.8712
P29465	P29465	8	8	8	Chitin synthase 3	CHS3	sp|P29465|CHS3_YEAST Chitin synthase 3 OS=Saccharomyces cerevisiae (strain ATCC 204508 / S288c) GN=CHS3 PE=1 SV=3	1	8	8	8	3	6	4	6	3	6	4	6	3	6	4	6	10	10	10	131.6	1165	1165	0	121.39	0.91432	0.96646	28.951	23	0	Leave out requantified	0.8708	0.95286	0.82486	0.87255	0.96728	0.86365	1.0366	0.96044	14.1	32.204	4.396	22.154
P29468	P29468	3	3	3	Poly(A) polymerase	PAP1	sp|P29468|PAP_YEAST Poly(A) polymerase OS=Saccharomyces cerevisiae (strain ATCC 204508 / S288c) GN=PAP1 PE=1 SV=1	1	3	3	3	1	2	0	1	1	2	0	1	1	2	0	1	7.4	7.4	7.4	64.551	568	568	0	6.45	1.3945	1.3749	37.059	2	0	Median	NaN	NaN	NaN	NaN	NaN	NaN	NaN	NaN	NaN	NaN	NaN	NaN
P29509	P29509	6	6	6	Thioredoxin reductase 1	TRR1	sp|P29509|TRXB1_YEAST Thioredoxin reductase 1 OS=Saccharomyces cerevisiae (strain ATCC 204508 / S288c) GN=TRR1 PE=1 SV=3	1	6	6	6	4	6	5	2	4	6	5	2	4	6	5	2	35.1	35.1	35.1	34.238	319	319	0	163.9	0.95001	0.9798	12.048	21	0	Leave out requantified	0.73098	1.1162	0.89722	0.70119	0.79485	0.98852	1.1187	0.73834	18.34	8.8124	12.345	13.449
P29539	P29539	2	2	2	Telomere length regulator protein RIF1	RIF1	sp|P29539|RIF1_YEAST Telomere length regulator protein RIF1 OS=Saccharomyces cerevisiae (strain ATCC 204508 / S288c) GN=RIF1 PE=1 SV=3	1	2	2	2	1	2	1	1	1	2	1	1	1	2	1	1	0.7	0.7	0.7	217.93	1916	1916	0.0093126	1.3583	0.86563	0.90124	32.851	4	0	Leave out requantified	NaN	NaN	NaN	NaN	NaN	NaN	NaN	NaN	NaN	NaN	NaN	NaN
P29547	P29547	6	5	5	Elongation factor 1-gamma 1	CAM1	sp|P29547|EF1G1_YEAST Elongation factor 1-gamma 1 OS=Saccharomyces cerevisiae (strain ATCC 204508 / S288c) GN=CAM1 PE=1 SV=2	1	6	5	5	3	5	3	2	3	4	3	2	3	4	3	2	17.6	15.4	15.4	47.087	415	415	0	17.227	1.0278	1.0098	16.206	12	0	Leave out requantified	0.74368	1.1433	1.1171	0.8392	0.80021	1.0121	1.3715	0.92919	28.786	12.973	3.5955	0.44387
P29704	P29704	10	10	10	Squalene synthase	ERG9	sp|P29704|FDFT_YEAST Squalene synthase OS=Saccharomyces cerevisiae (strain ATCC 204508 / S288c) GN=ERG9 PE=1 SV=2	1	10	10	10	6	10	7	6	6	10	7	6	6	10	7	6	28.6	28.6	28.6	51.719	444	444	0	107.89	1.0166	1.0063	5.2972	37	0	Leave out requantified	1.1036	1.1412	0.7498	0.90298	1.2372	1.0032	0.94684	1.0197	9.6762	5.2862	2.7701	3.7599
P29952	P29952	4	4	4	Mannose-6-phosphate isomerase	PMI40	sp|P29952|MPI_YEAST Mannose-6-phosphate isomerase OS=Saccharomyces cerevisiae (strain ATCC 204508 / S288c) GN=PMI40 PE=1 SV=4	1	4	4	4	2	4	1	2	2	4	1	2	2	4	1	2	16.6	16.6	16.6	48.188	429	429	0	20.642	1.0818	1.0764	11.495	7	0	Leave out requantified	NaN	1.4721	NaN	NaN	NaN	1.3076	NaN	NaN	NaN	13.739	NaN	NaN
P30605;P30606	P30605	10;2	10;2	10;2	Myo-inositol transporter 1	ITR1	sp|P30605|ITR1_YEAST Myo-inositol transporter 1 OS=Saccharomyces cerevisiae (strain ATCC 204508 / S288c) GN=ITR1 PE=1 SV=2	2	10	10	10	3	9	8	7	3	9	8	7	3	9	8	7	19.9	19.9	19.9	63.569	584	584;609	0	171.63	0.83867	0.89024	11.095	34	0	Leave out requantified	0.90124	1.0519	0.57871	0.79326	1.0139	0.92509	0.71119	0.87183	23.752	7.9184	9.839	9.9116
P30619	P30619	3	3	3	Protein transport protein SEC1	SEC1	sp|P30619|SEC1_YEAST Protein transport protein SEC1 OS=Saccharomyces cerevisiae (strain ATCC 204508 / S288c) GN=SEC1 PE=1 SV=1	1	3	3	3	0	2	3	2	0	2	3	2	0	2	3	2	5.9	5.9	5.9	83.479	724	724	0	13.109	0.78937	0.89277	5.2447	6	0	Leave out requantified	NaN	NaN	0.82081	0.70325	NaN	NaN	1.0016	0.77147	NaN	NaN	3.2486	3.2158
P30624	P30624	33	33	32	Long-chain-fatty-acid--CoA ligase 1	FAA1	sp|P30624|LCF1_YEAST Long-chain-fatty-acid--CoA ligase 1 OS=Saccharomyces cerevisiae (strain ATCC 204508 / S288c) GN=FAA1 PE=1 SV=1	1	33	33	32	26	31	29	25	26	31	29	25	25	30	28	24	59.7	59.7	58.7	77.865	700	700	0	323.31	0.78572	0.92589	8.1797	172	0	Leave out requantified	0.66507	1.0934	0.7834	0.74146	0.77902	0.96141	0.97286	0.83954	9.9585	7.2286	5.0874	21.512
P30665	P30665	2	2	2	DNA replication licensing factor MCM4	MCM4	sp|P30665|MCM4_YEAST DNA replication licensing factor MCM4 OS=Saccharomyces cerevisiae (strain ATCC 204508 / S288c) GN=MCM4 PE=1 SV=2	1	2	2	2	0	2	0	0	0	2	0	0	0	2	0	0	2.8	2.8	2.8	105	933	933	0	3.9283	NaN	NaN	NaN	0	0	Median	NaN	NaN	NaN	NaN	NaN	NaN	NaN	NaN	NaN	NaN	NaN	NaN
P30771	P30771	2	2	2	ATP-dependent helicase NAM7	NAM7	sp|P30771|NAM7_YEAST ATP-dependent helicase NAM7 OS=Saccharomyces cerevisiae (strain ATCC 204508 / S288c) GN=NAM7 PE=1 SV=1	1	2	2	2	0	2	0	0	0	2	0	0	0	2	0	0	4.6	4.6	4.6	109.43	971	971	0	18.551	NaN	NaN	NaN	1	0	Median	NaN	NaN	NaN	NaN	NaN	NaN	NaN	NaN	NaN	NaN	NaN	NaN
P30822	P30822	1	1	1	Exportin-1	CRM1	sp|P30822|XPO1_YEAST Exportin-1 OS=Saccharomyces cerevisiae (strain ATCC 204508 / S288c) GN=CRM1 PE=1 SV=1	1	1	1	1	0	1	0	0	0	1	0	0	0	1	0	0	0.7	0.7	0.7	124.1	1084	1084	0.0080863	1.4733	NaN	NaN	NaN	0	0	Median	NaN	NaN	NaN	NaN	NaN	NaN	NaN	NaN	NaN	NaN	NaN	NaN
P30902	P30902	8	8	8	ATP synthase subunit d, mitochondrial	ATP7	sp|P30902|ATP7_YEAST ATP synthase subunit d, mitochondrial OS=Saccharomyces cerevisiae (strain ATCC 204508 / S288c) GN=ATP7 PE=1 SV=2	1	8	8	8	7	5	8	6	7	5	8	6	7	5	8	6	45.4	45.4	45.4	19.809	174	174	0	186.01	1.1367	1.1356	18.106	26	0	Leave out requantified	2.0103	1.1327	0.68233	1.1608	2.1935	0.99523	0.85395	1.2957	4.1144	2.7331	2.6766	3.0313
P31109	P31109	2	2	2	Synaptobrevin homolog 1	SNC1	sp|P31109|SNC1_YEAST Synaptobrevin homolog 1 OS=Saccharomyces cerevisiae (strain ATCC 204508 / S288c) GN=SNC1 PE=1 SV=1	1	2	2	2	1	1	1	1	1	1	1	1	1	1	1	1	31.6	31.6	31.6	13.201	117	117	0	5.1505	0.93356	1.0598	18.641	3	0	Median	NaN	NaN	NaN	NaN	NaN	NaN	NaN	NaN	NaN	NaN	NaN	NaN
P31116	P31116	7	7	7	Homoserine dehydrogenase	HOM6	sp|P31116|DHOM_YEAST Homoserine dehydrogenase OS=Saccharomyces cerevisiae (strain ATCC 204508 / S288c) GN=HOM6 PE=1 SV=1	1	7	7	7	2	7	3	3	2	7	3	3	2	7	3	3	16.7	16.7	16.7	38.502	359	359	0	35.36	1.2385	1.0897	7.7638	9	0	Leave out requantified	NaN	1.255	NaN	NaN	NaN	1.1053	NaN	NaN	NaN	8.0967	NaN	NaN
P31334	P31334	1	1	1	54S ribosomal protein L9, mitochondrial	MRPL9	sp|P31334|RM09_YEAST 54S ribosomal protein L9, mitochondrial OS=Saccharomyces cerevisiae (strain ATCC 204508 / S288c) GN=MRPL9 PE=1 SV=3	1	1	1	1	0	1	0	0	0	1	0	0	0	1	0	0	4.5	4.5	4.5	29.79	269	269	0	3.0209	NaN	NaN	NaN	0	0	Median	NaN	NaN	NaN	NaN	NaN	NaN	NaN	NaN	NaN	NaN	NaN	NaN
P31373	P31373	5	5	5	Cystathionine gamma-lyase	CYS3	sp|P31373|CYS3_YEAST Cystathionine gamma-lyase OS=Saccharomyces cerevisiae (strain ATCC 204508 / S288c) GN=CYS3 PE=1 SV=2	1	5	5	5	1	4	2	3	1	4	2	3	1	4	2	3	21.8	21.8	21.8	42.542	394	394	0	39.334	1.3598	1.2633	15.857	7	0	Leave out requantified	NaN	1.3604	1.0504	NaN	NaN	1.1968	1.2865	NaN	NaN	9.8318	39.65	NaN
P31376	P31376	1	1	1	SWR1-complex protein 3	SWC3	sp|P31376|SWC3_YEAST SWR1-complex protein 3 OS=Saccharomyces cerevisiae (strain ATCC 204508 / S288c) GN=SWC3 PE=1 SV=2	1	1	1	1	0	1	0	0	0	1	0	0	0	1	0	0	2.9	2.9	2.9	72.514	625	625	0.0055198	1.7544	NaN	NaN	NaN	0	0	Median	NaN	NaN	NaN	NaN	NaN	NaN	NaN	NaN	NaN	NaN	NaN	NaN
P31381	P31381	1	1	1	Nucleoside transporter FUN26	FUN26	sp|P31381|FUN26_YEAST Nucleoside transporter FUN26 OS=Saccharomyces cerevisiae (strain ATCC 204508 / S288c) GN=FUN26 PE=1 SV=1	1	1	1	1	0	1	0	0	0	1	0	0	0	1	0	0	2.1	2.1	2.1	58.317	517	517	0	5.3006	NaN	NaN	NaN	0	0	Median	NaN	NaN	NaN	NaN	NaN	NaN	NaN	NaN	NaN	NaN	NaN	NaN
P31382	P31382	5	5	5	Dolichyl-phosphate-mannose--protein mannosyltransferase 2	PMT2	sp|P31382|PMT2_YEAST Dolichyl-phosphate-mannose--protein mannosyltransferase 2 OS=Saccharomyces cerevisiae (strain ATCC 204508 / S288c) GN=PMT2 PE=1 SV=2	1	5	5	5	3	5	3	3	3	5	3	3	3	5	3	3	13	13	13	86.869	759	759	0	202.96	1.0465	1.0009	3.9539	25	0	Leave out requantified	1.0362	1.1295	0.76747	0.9032	1.1951	1.0009	0.97801	1.0313	3.2477	6.2852	2.2013	1.3993
P31383	P31383	5	5	5	Protein phosphatase PP2A regulatory subunit A	TPD3	sp|P31383|2AAA_YEAST Protein phosphatase PP2A regulatory subunit A OS=Saccharomyces cerevisiae (strain ATCC 204508 / S288c) GN=TPD3 PE=1 SV=3	1	5	5	5	0	5	2	1	0	5	2	1	0	5	2	1	12.4	12.4	12.4	70.907	635	635	0	32.881	1.2812	1.126	20.081	4	0	Leave out requantified	NaN	1.2812	NaN	NaN	NaN	1.126	NaN	NaN	NaN	10.962	NaN	NaN
P31384	P31384	4	4	4	Glucose-repressible alcohol dehydrogenase transcriptional effector	CCR4	sp|P31384|CCR4_YEAST Glucose-repressible alcohol dehydrogenase transcriptional effector OS=Saccharomyces cerevisiae (strain ATCC 204508 / S288c) GN=CCR4 PE=1 SV=2	1	4	4	4	1	3	1	1	1	3	1	1	1	3	1	1	6.7	6.7	6.7	94.669	837	837	0	8.8061	1.1821	1.0379	9.4082	2	0	Median	NaN	1.1821	NaN	NaN	NaN	1.0379	NaN	NaN	NaN	9.4082	NaN	NaN
P31385	P31385	1	1	1	Transcriptional regulatory protein DEP1	DEP1	sp|P31385|DEP1_YEAST Transcriptional regulatory protein DEP1 OS=Saccharomyces cerevisiae (strain ATCC 204508 / S288c) GN=DEP1 PE=1 SV=3	1	1	1	1	0	0	0	1	0	0	0	1	0	0	0	1	2.7	2.7	2.7	46.977	405	405	0.0028504	2.1077	NaN	NaN	NaN	1	0	Median	NaN	NaN	NaN	NaN	NaN	NaN	NaN	NaN	NaN	NaN	NaN	NaN
P31412	P31412	27	27	27	V-type proton ATPase subunit C	VMA5	sp|P31412|VATC_YEAST V-type proton ATPase subunit C OS=Saccharomyces cerevisiae (strain ATCC 204508 / S288c) GN=VMA5 PE=1 SV=4	1	27	27	27	19	26	12	13	19	26	12	13	19	26	12	13	74.7	74.7	74.7	44.188	392	392	0	323.31	1.2913	1.2862	40.456	127	0	Leave out requantified	0.30279	2.1951	0.8904	0.87253	0.33974	1.9568	1.1089	0.99865	48.407	15.676	9.6545	13.573
P31539	P31539	10	10	10	Heat shock protein 104	HSP104	sp|P31539|HS104_YEAST Heat shock protein 104 OS=Saccharomyces cerevisiae (strain ATCC 204508 / S288c) GN=HSP104 PE=1 SV=2	1	10	10	10	4	7	2	3	4	7	2	3	4	7	2	3	16	16	16	102.03	908	908	0	56.362	1.0792	0.98673	7.7287	13	0	Leave out requantified	0.97891	1.0961	NaN	0.84926	1.0411	0.97715	NaN	0.92777	9.9038	3.4497	NaN	9.8539
P31755	P31755	3	3	3	Initiation-specific alpha-1,6-mannosyltransferase	OCH1	sp|P31755|OCH1_YEAST Initiation-specific alpha-1,6-mannosyltransferase OS=Saccharomyces cerevisiae (strain ATCC 204508 / S288c) GN=OCH1 PE=1 SV=1	1	3	3	3	1	2	2	3	1	2	2	3	1	2	2	3	14	14	14	55.155	480	480	0	37.485	0.77575	0.85781	21.781	8	0	Leave out requantified	NaN	0.97409	NaN	0.67524	NaN	0.85284	NaN	0.73546	NaN	29.953	NaN	27.448
P31787	P31787	5	5	5	Acyl-CoA-binding protein	ACB1	sp|P31787|ACBP_YEAST Acyl-CoA-binding protein OS=Saccharomyces cerevisiae (strain ATCC 204508 / S288c) GN=ACB1 PE=1 SV=3	1	5	5	5	5	3	4	4	5	3	4	4	5	3	4	4	59.8	59.8	59.8	10.061	87	87	0	24.965	0.94616	0.90452	13.43	11	0	Leave out requantified	1.0289	0.97866	NaN	0.81327	1.1666	0.88772	NaN	0.95598	12.918	6.0609	NaN	11.266
P32048	P32048	1	1	1	Lysine--tRNA ligase, mitochondrial	MSK1	sp|P32048|SYKM_YEAST Lysine--tRNA ligase, mitochondrial OS=Saccharomyces cerevisiae (strain ATCC 204508 / S288c) GN=MSK1 PE=1 SV=3	1	1	1	1	0	1	0	0	0	1	0	0	0	1	0	0	1.6	1.6	1.6	66.127	576	576	0.0019296	2.284	NaN	NaN	NaN	1	0	Median	NaN	NaN	NaN	NaN	NaN	NaN	NaN	NaN	NaN	NaN	NaN	NaN
P32074	P32074	8	8	8	Coatomer subunit gamma	SEC21	sp|P32074|COPG_YEAST Coatomer subunit gamma OS=Saccharomyces cerevisiae (strain ATCC 204508 / S288c) GN=SEC21 PE=1 SV=2	1	8	8	8	2	6	1	3	2	6	1	3	2	6	1	3	16.4	16.4	16.4	104.83	935	935	0	53.429	0.93123	0.92371	35.157	11	0	Leave out requantified	0.71198	1.1749	NaN	0.64606	0.77244	1.0323	NaN	0.71897	31.399	33.711	NaN	41.889
P32191	P32191	10	10	10	Glycerol-3-phosphate dehydrogenase, mitochondrial	GUT2	sp|P32191|GPDM_YEAST Glycerol-3-phosphate dehydrogenase, mitochondrial OS=Saccharomyces cerevisiae (strain ATCC 204508 / S288c) GN=GUT2 PE=1 SV=2	1	10	10	10	2	9	4	0	2	9	4	0	2	9	4	0	21.6	21.6	21.6	72.388	649	649	0	72.271	1.0559	1.0158	20.088	11	0	Leave out requantified	NaN	1.2332	0.67513	NaN	NaN	1.105	0.834	NaN	NaN	27.301	16.074	NaN
P32263	P32263	5	5	5	Pyrroline-5-carboxylate reductase	PRO3	sp|P32263|P5CR_YEAST Pyrroline-5-carboxylate reductase OS=Saccharomyces cerevisiae (strain ATCC 204508 / S288c) GN=PRO3 PE=1 SV=1	1	5	5	5	1	3	2	2	1	3	2	2	1	3	2	2	23.4	23.4	23.4	30.131	286	286	0	18.539	1.1385	1.1008	8.8356	5	0	Leave out requantified	NaN	1.2676	NaN	NaN	NaN	1.1033	NaN	NaN	NaN	10.4	NaN	NaN
P32266	P32266	10	10	10	Dynamin-like GTPase MGM1, mitochondrial;Dynamin-like GTPase MGM1 large isoform;Dynamin-like GTPase MGM1 small isoform	MGM1	sp|P32266|MGM1_YEAST Dynamin-like GTPase MGM1, mitochondrial OS=Saccharomyces cerevisiae (strain ATCC 204508 / S288c) GN=MGM1 PE=1 SV=3	1	10	10	10	4	8	6	6	4	8	6	6	4	8	6	6	17.6	17.6	17.6	99.177	881	881	0	60.748	1.2798	1.113	17.006	14	0	Leave out requantified	1.9934	1.3493	0.85393	1.3627	2.2366	1.1741	1.055	1.5203	10.372	14.813	5.8326	19.928
P32316	P32316	10	10	10	Acetyl-CoA hydrolase	ACH1	sp|P32316|ACH1_YEAST Acetyl-CoA hydrolase OS=Saccharomyces cerevisiae (strain ATCC 204508 / S288c) GN=ACH1 PE=1 SV=2	1	10	10	10	6	9	9	9	6	9	9	9	6	9	9	9	30	30	30	58.711	526	526	0	67.66	1.1297	1.0814	12.323	39	0	Leave out requantified	1.9858	1.162	0.68549	1.1454	2.2336	1.0142	0.86563	1.28	5.5514	7.2203	8.6023	12.025
P32317	P32317	4	4	4	Protein AFG1	AFG1	sp|P32317|AFG1_YEAST Protein AFG1 OS=Saccharomyces cerevisiae (strain ATCC 204508 / S288c) GN=AFG1 PE=1 SV=1	1	4	4	4	1	2	4	1	1	2	4	1	1	2	4	1	13.6	13.6	13.6	58.264	509	509	0	32.353	1.0041	0.98237	25.429	3	0	Leave out requantified	NaN	NaN	NaN	NaN	NaN	NaN	NaN	NaN	NaN	NaN	NaN	NaN
P32319	P32319	31	31	28	Vacuolar protein sorting/targeting protein VPS10	PEP1	sp|P32319|VPS10_YEAST Vacuolar protein sorting/targeting protein VPS10 OS=Saccharomyces cerevisiae (strain ATCC 204508 / S288c) GN=PEP1 PE=1 SV=1	1	31	31	28	20	25	24	24	20	25	24	24	18	22	21	21	26.3	26.3	24.7	177.78	1579	1579	0	304.81	0.8307	0.91367	18.404	94	0	Leave out requantified	0.71427	1.0523	0.8757	0.7759	0.79182	0.92689	1.0859	0.87196	12.233	5.9699	19.994	18.932
P32324	P32324	22	22	22	Elongation factor 2	EFT1	sp|P32324|EF2_YEAST Elongation factor 2 OS=Saccharomyces cerevisiae (strain ATCC 204508 / S288c) GN=EFT1 PE=1 SV=1	1	22	22	22	12	21	11	11	12	21	11	11	12	21	11	11	29.7	29.7	29.7	93.288	842	842	0	257.12	0.97118	0.95338	12.248	75	0	Leave out requantified	0.76449	1.0233	1.2404	0.87876	0.84726	0.89955	1.5369	1.008	6.7572	12.987	8.3526	5.7506
P32329	P32329	3	3	3	Aspartic proteinase 3;Aspartic proteinase 3 subunit alpha;Aspartic proteinase 3 subunit beta	YPS1	sp|P32329|YPS1_YEAST Aspartic proteinase 3 OS=Saccharomyces cerevisiae (strain ATCC 204508 / S288c) GN=YPS1 PE=1 SV=2	1	3	3	3	2	2	1	1	2	2	1	1	2	2	1	1	4.4	4.4	4.4	60.009	569	569	0	13.767	1.0175	1.1586	49.592	4	0	Leave out requantified	0.925	NaN	NaN	NaN	1.0526	NaN	NaN	NaN	63.164	NaN	NaN	NaN
P32330	P32330	4	4	4	2-deoxy-glucose resistant protein 2	DGR2	sp|P32330|DGR2_YEAST 2-deoxy-glucose resistant protein 2 OS=Saccharomyces cerevisiae (strain ATCC 204508 / S288c) GN=DGR2 PE=1 SV=1	1	4	4	4	1	4	1	1	1	4	1	1	1	4	1	1	6.7	6.7	6.7	96.021	852	852	0	18.083	1.1731	1.0259	16.496	5	0	Leave out requantified	NaN	1.3074	NaN	NaN	NaN	1.1673	NaN	NaN	NaN	18.266	NaN	NaN
P32331	P32331	2	2	2	Carrier protein YMC1, mitochondrial	YMC1	sp|P32331|YMC1_YEAST Carrier protein YMC1, mitochondrial OS=Saccharomyces cerevisiae (strain ATCC 204508 / S288c) GN=YMC1 PE=3 SV=2	1	2	2	2	2	1	2	2	2	1	2	2	2	1	2	2	16	16	16	33.375	307	307	0	71.281	1.147	1.2023	14.683	8	0	Leave out requantified	NaN	1.173	0.59316	1.1719	NaN	1.0287	0.73827	1.3328	NaN	7.3662	17.028	9.5411
P32332	P32332	1	1	1	Mitochondrial oxaloacetate transport protein	OAC1	sp|P32332|OAC1_YEAST Mitochondrial oxaloacetate transport protein OS=Saccharomyces cerevisiae (strain ATCC 204508 / S288c) GN=OAC1 PE=1 SV=1	1	1	1	1	0	1	1	0	0	1	1	0	0	1	1	0	3.4	3.4	3.4	35.153	324	324	0	3.4857	0.95544	1.0004	10.343	2	0	Median	NaN	NaN	NaN	NaN	NaN	NaN	NaN	NaN	NaN	NaN	NaN	NaN
P32333	P32333	8	8	8	TATA-binding protein-associated factor MOT1	MOT1	sp|P32333|MOT1_YEAST TATA-binding protein-associated factor MOT1 OS=Saccharomyces cerevisiae (strain ATCC 204508 / S288c) GN=MOT1 PE=1 SV=1	1	8	8	8	3	2	3	5	3	2	3	5	3	2	3	5	7.7	7.7	7.7	209.97	1867	1867	0	18.236	NaN	NaN	NaN	1	0	Median	NaN	NaN	NaN	NaN	NaN	NaN	NaN	NaN	NaN	NaN	NaN	NaN
P32335	P32335	6	6	6	Protein MSS51, mitochondrial	MSS51	sp|P32335|MSS51_YEAST Protein MSS51, mitochondrial OS=Saccharomyces cerevisiae (strain ATCC 204508 / S288c) GN=MSS51 PE=1 SV=2	1	6	6	6	2	5	2	1	2	5	2	1	2	5	2	1	14.2	14.2	14.2	50.88	436	436	0	11.842	1.2228	1.2093	16.48	8	0	Leave out requantified	1.5884	1.1897	NaN	NaN	1.6994	1.0508	NaN	NaN	15.573	12.013	NaN	NaN
P32338	P32338	1	1	1	Zinc finger protein RME1	RME1	sp|P32338|RME1_YEAST Zinc finger protein RME1 OS=Saccharomyces cerevisiae (strain ATCC 204508 / S288c) GN=RME1 PE=1 SV=1	1	1	1	1	1	1	1	1	1	1	1	1	1	1	1	1	3.7	3.7	3.7	33.904	300	300	0	6.3967	1.1144	0.68488	43.933	4	0	Linear	NaN	NaN	NaN	NaN	NaN	NaN	NaN	NaN	NaN	NaN	NaN	NaN
P32340	P32340	9	9	9	Rotenone-insensitive NADH-ubiquinone oxidoreductase, mitochondrial	NDI1	sp|P32340|NDI1_YEAST Rotenone-insensitive NADH-ubiquinone oxidoreductase, mitochondrial OS=Saccharomyces cerevisiae (strain ATCC 204508 / S288c) GN=NDI1 PE=1 SV=1	1	9	9	9	5	7	7	6	5	7	7	6	5	7	7	6	36.8	36.8	36.8	57.249	513	513	0	114.58	1.0818	1.0133	15.403	18	0	Leave out requantified	1.78	1.1256	0.64206	1.0818	2.0242	0.99464	0.80264	1.2218	6.0347	8.5844	11.629	14.666
P32341	P32341	6	6	6	Vacuolar ATPase assembly integral membrane protein VPH2	VPH2	sp|P32341|VPH2_YEAST Vacuolar ATPase assembly integral membrane protein VPH2 OS=Saccharomyces cerevisiae (strain ATCC 204508 / S288c) GN=VPH2 PE=1 SV=1	1	6	6	6	2	6	5	4	2	6	5	4	2	6	5	4	34	34	34	25.286	215	215	0	107.29	0.92453	1.0402	12.675	11	0	Leave out requantified	0.98656	0.98629	0.78906	1.0406	1.0878	0.896	1.0112	1.1483	0.25308	14.193	8.6087	11.99
P32342	P32342	1	1	1	Signal recognition particle subunit SRP21	SRP21	sp|P32342|SRP21_YEAST Signal recognition particle subunit SRP21 OS=Saccharomyces cerevisiae (strain ATCC 204508 / S288c) GN=SRP21 PE=1 SV=3	1	1	1	1	1	1	1	1	1	1	1	1	1	1	1	1	11.4	11.4	11.4	18.425	167	167	0	37.127	0.97811	1.0151	12.532	6	0	Median	0.86919	1.2007	NaN	NaN	0.95233	1.0531	NaN	NaN	8.1415	16.332	NaN	NaN
P32343	P32343	4	4	4	Protein SSH4	SSH4	sp|P32343|SSH4_YEAST Protein SSH4 OS=Saccharomyces cerevisiae (strain ATCC 204508 / S288c) GN=SSH4 PE=1 SV=2	1	4	4	4	1	3	0	1	1	3	0	1	1	3	0	1	11.1	11.1	11.1	65.06	579	579	0	18.384	0.89446	0.88841	1.2692	3	0	Plateau	NaN	NaN	NaN	NaN	NaN	NaN	NaN	NaN	NaN	NaN	NaN	NaN
P32349	P32349	2	2	2	DNA-directed RNA polymerase III subunit RPC3	RPC82	sp|P32349|RPC3_YEAST DNA-directed RNA polymerase III subunit RPC3 OS=Saccharomyces cerevisiae (strain ATCC 204508 / S288c) GN=RPC82 PE=1 SV=2	1	2	2	2	0	2	0	0	0	2	0	0	0	2	0	0	5.8	5.8	5.8	74.016	654	654	0	2.8001	NaN	NaN	NaN	0	0	Median	NaN	NaN	NaN	NaN	NaN	NaN	NaN	NaN	NaN	NaN	NaN	NaN
P32352	P32352	2	2	2	C-8 sterol isomerase	ERG2	sp|P32352|ERG2_YEAST C-8 sterol isomerase OS=Saccharomyces cerevisiae (strain ATCC 204508 / S288c) GN=ERG2 PE=1 SV=1	1	2	2	2	1	2	1	1	1	2	1	1	1	2	1	1	20.7	20.7	20.7	24.895	222	222	0	37.703	1.0561	1.0102	8.2376	3	0	Median	NaN	1.0952	NaN	NaN	NaN	0.97042	NaN	NaN	NaN	5.6868	NaN	NaN
P32353	P32353	6	6	6	C-5 sterol desaturase	ERG3	sp|P32353|ERG3_YEAST Delta(7)-sterol 5(6)-desaturase OS=Saccharomyces cerevisiae (strain ATCC 204508 / S288c) GN=ERG3 PE=1 SV=1	1	6	6	6	6	6	6	6	6	6	6	6	6	6	6	6	18.1	18.1	18.1	42.73	365	365	0	187.29	0.94979	0.9291	4.9657	40	0	Leave out requantified	0.7191	1.0698	1.0664	0.82211	0.81053	0.94504	1.345	0.92171	11.594	4.5363	8.9424	9.9109
P32356;P35172	P32356;P35172	1;1	1;1	1;1	Neutral trehalase;Probable trehalase	NTH1;NTH2	sp|P32356|TREA_YEAST Neutral trehalase OS=Saccharomyces cerevisiae (strain ATCC 204508 / S288c) GN=NTH1 PE=1 SV=3;sp|P35172|TREB_YEAST Probable trehalase OS=Saccharomyces cerevisiae (strain ATCC 204508 / S288c) GN=NTH2 PE=1 SV=1	2	1	1	1	0	1	0	0	0	1	0	0	0	1	0	0	1.1	1.1	1.1	85.878	751	751;780	0.0063435	1.5649	NaN	NaN	NaN	0	0	Median	NaN	NaN	NaN	NaN	NaN	NaN	NaN	NaN	NaN	NaN	NaN	NaN
P32361	P32361	4	4	4	Serine/threonine-protein kinase/endoribonuclease IRE1;Serine/threonine-protein kinase;Endoribonuclease	IRE1	sp|P32361|IRE1_YEAST Serine/threonine-protein kinase/endoribonuclease IRE1 OS=Saccharomyces cerevisiae (strain ATCC 204508 / S288c) GN=IRE1 PE=1 SV=2	1	4	4	4	1	1	3	1	1	1	3	1	1	1	3	1	4.2	4.2	4.2	126.97	1115	1115	0	9.516	NaN	NaN	NaN	1	0	Median	NaN	NaN	NaN	NaN	NaN	NaN	NaN	NaN	NaN	NaN	NaN	NaN
P32363	P32363	1	1	1	Phosphatidylinositol N-acetylglucosaminyltransferase GPI3 subunit	SPT14	sp|P32363|GPI3_YEAST Phosphatidylinositol N-acetylglucosaminyltransferase GPI3 subunit OS=Saccharomyces cerevisiae (strain ATCC 204508 / S288c) GN=SPT14 PE=1 SV=4	1	1	1	1	0	1	0	0	0	1	0	0	0	1	0	0	2.9	2.9	2.9	51.242	452	452	0.0014656	2.4634	NaN	NaN	NaN	0	0	Median	NaN	NaN	NaN	NaN	NaN	NaN	NaN	NaN	NaN	NaN	NaN	NaN
P32364	P32364	4	4	4	Kinesin-related protein SMY1	SMY1	sp|P32364|SMY1_YEAST Kinesin-related protein SMY1 OS=Saccharomyces cerevisiae (strain ATCC 204508 / S288c) GN=SMY1 PE=1 SV=1	1	4	4	4	1	4	1	1	1	4	1	1	1	4	1	1	10.7	10.7	10.7	73.798	656	656	0	35.961	1.1035	0.97046	30.758	5	0	Leave out requantified	NaN	1.1602	NaN	NaN	NaN	1.024	NaN	NaN	NaN	10.265	NaN	NaN
P32366	P32366	7	7	7	V-type proton ATPase subunit d	VMA6	sp|P32366|VA0D_YEAST V-type proton ATPase subunit d OS=Saccharomyces cerevisiae (strain ATCC 204508 / S288c) GN=VMA6 PE=1 SV=2	1	7	7	7	5	7	4	4	5	7	4	4	5	7	4	4	45.8	45.8	45.8	39.79	345	345	0	323.31	1.0004	1.0176	3.5462	45	0	Leave out requantified	0.72488	1.1711	0.90162	0.88831	0.80943	1.0468	1.1455	1.012	3.8868	4.6588	1.3982	4.9095
P32367	P32367	1	1	1	Transcription factor tau 95 kDa subunit	TFC1	sp|P32367|TFC1_YEAST Transcription factor tau 95 kDa subunit OS=Saccharomyces cerevisiae (strain ATCC 204508 / S288c) GN=TFC1 PE=1 SV=1	1	1	1	1	0	1	0	0	0	1	0	0	0	1	0	0	1.7	1.7	1.7	73.553	649	649	0.0059743	1.732	NaN	NaN	NaN	1	0	Median	NaN	NaN	NaN	NaN	NaN	NaN	NaN	NaN	NaN	NaN	NaN	NaN
P32368	P32368	17	17	17	Phosphoinositide phosphatase SAC1	SAC1	sp|P32368|SAC1_YEAST Phosphoinositide phosphatase SAC1 OS=Saccharomyces cerevisiae (strain ATCC 204508 / S288c) GN=SAC1 PE=1 SV=1	1	17	17	17	10	13	13	12	10	13	13	12	10	13	13	12	33.1	33.1	33.1	71.124	623	623	0	214.82	0.9675	1.0005	6.8611	59	0	Leave out requantified	1.0294	1.1333	0.73866	0.92108	1.16	1.0005	0.92208	1.0479	12.637	3.0118	5.6538	10.931
P32377	P32377	2	2	2	Diphosphomevalonate decarboxylase	MVD1	sp|P32377|MVD1_YEAST Diphosphomevalonate decarboxylase OS=Saccharomyces cerevisiae (strain ATCC 204508 / S288c) GN=MVD1 PE=1 SV=2	1	2	2	2	0	2	0	0	0	2	0	0	0	2	0	0	5.1	5.1	5.1	44.115	396	396	0	2.8742	NaN	NaN	NaN	1	0	Median	NaN	NaN	NaN	NaN	NaN	NaN	NaN	NaN	NaN	NaN	NaN	NaN
P32379	P32379	4	4	4	Proteasome subunit alpha type-5	PUP2	sp|P32379|PSA5_YEAST Proteasome subunit alpha type-5 OS=Saccharomyces cerevisiae (strain ATCC 204508 / S288c) GN=PUP2 PE=1 SV=2	1	4	4	4	1	2	1	2	1	2	1	2	1	2	1	2	17.7	17.7	17.7	28.617	260	260	0	5.6418	1.158	1.1235	13.328	4	0	Leave out requantified	NaN	NaN	NaN	NaN	NaN	NaN	NaN	NaN	NaN	NaN	NaN	NaN
P32380	P32380	20	20	20	Spindle pole body component 110	SPC110	sp|P32380|SP110_YEAST Spindle pole body component 110 OS=Saccharomyces cerevisiae (strain ATCC 204508 / S288c) GN=SPC110 PE=1 SV=1	1	20	20	20	9	15	11	10	9	15	11	10	9	15	11	10	22.2	22.2	22.2	111.78	944	944	0	90.526	1.0783	1.0618	16.01	25	0	Leave out requantified	1.2617	1.2035	0.6016	0.9375	1.3733	1.0598	0.75831	1.0618	25.321	7.1662	18.452	14.483
P32381	P32381	6	6	6	Actin-related protein 2	ARP2	sp|P32381|ARP2_YEAST Actin-related protein 2 OS=Saccharomyces cerevisiae (strain ATCC 204508 / S288c) GN=ARP2 PE=1 SV=1	1	6	6	6	2	5	4	3	2	5	4	3	2	5	4	3	21.2	21.2	21.2	44.073	391	391	0	45.916	0.91415	1.0131	5.0027	12	0	Leave out requantified	0.92357	1.0772	0.8511	0.87905	1.0104	0.94953	1.0648	0.9999	10.651	7.4915	7.5513	10.755
P32386;P38735	P32386	33;1	33;1	32;1	ATP-dependent bile acid permease	YBT1	sp|P32386|YBT1_YEAST ATP-dependent bile acid permease OS=Saccharomyces cerevisiae (strain ATCC 204508 / S288c) GN=YBT1 PE=1 SV=2	2	33	33	32	21	31	25	24	21	31	25	24	20	30	24	23	24.2	24.2	23.8	189.16	1661	1661;1592	0	323.31	0.9025	0.97776	13.782	136	0	Leave out requantified	0.72347	1.1181	0.87876	0.84035	0.81488	0.98033	1.1266	0.94937	13.943	8.5434	15.962	7.5827
P32387	P32387	2	2	2	54S ribosomal protein L41, mitochondrial	MRP20	sp|P32387|RM41_YEAST 54S ribosomal protein L41, mitochondrial OS=Saccharomyces cerevisiae (strain ATCC 204508 / S288c) GN=MRP20 PE=1 SV=1	1	2	2	2	2	2	2	1	2	2	2	1	2	2	2	1	9.9	9.9	9.9	30.566	263	263	0	14.41	1.3957	1.2159	11.208	3	0	Plateau	NaN	1.33	NaN	NaN	NaN	1.1902	NaN	NaN	NaN	8.8851	NaN	NaN
P32388	P32388	4	4	4	54S ribosomal protein MRP49, mitochondrial	MRP49	sp|P32388|RM49_YEAST 54S ribosomal protein MRP49, mitochondrial OS=Saccharomyces cerevisiae (strain ATCC 204508 / S288c) GN=MRP49 PE=1 SV=1	1	4	4	4	3	2	1	1	3	2	1	1	3	2	1	1	38	38	38	16.021	137	137	0	9.0019	NaN	NaN	NaN	1	0	Median	NaN	NaN	NaN	NaN	NaN	NaN	NaN	NaN	NaN	NaN	NaN	NaN
P32389	P32389	1	1	1	Transcriptional activator of sulfur metabolism MET4	MET4	sp|P32389|MET4_YEAST Transcriptional activator of sulfur metabolism MET4 OS=Saccharomyces cerevisiae (strain ATCC 204508 / S288c) GN=MET4 PE=1 SV=2	1	1	1	1	0	0	1	1	0	0	1	1	0	0	1	1	2.1	2.1	2.1	74.372	672	672	0.00099108	2.6323	0.95387	1.0914	50.42	2	0	Median	NaN	NaN	NaN	NaN	NaN	NaN	NaN	NaN	NaN	NaN	NaN	NaN
P32419	P32419	14	14	14	Malate dehydrogenase, peroxisomal	MDH3	sp|P32419|MDHP_YEAST Malate dehydrogenase, peroxisomal OS=Saccharomyces cerevisiae (strain ATCC 204508 / S288c) GN=MDH3 PE=1 SV=3	1	14	14	14	11	13	11	12	11	13	11	12	11	13	11	12	63.6	63.6	63.6	37.186	343	343	0	323.31	0.93415	1.0096	4.8631	70	0	Leave out requantified	0.95811	1.1195	0.79505	0.88581	1.0854	0.97859	0.99976	1.0084	9.3038	3.5062	6.437	5.3118
P32445	P32445	3	3	3	Single-stranded DNA-binding protein RIM1, mitochondrial	RIM1	sp|P32445|RIM1_YEAST Single-stranded DNA-binding protein RIM1, mitochondrial OS=Saccharomyces cerevisiae (strain ATCC 204508 / S288c) GN=RIM1 PE=1 SV=1	1	3	3	3	3	3	3	3	3	3	3	3	3	3	3	3	34.1	34.1	34.1	15.386	135	135	0	58.636	1.283	1.2805	13.139	19	0	Leave out requantified	2.0113	1.2755	0.80067	1.2557	2.3384	1.1152	0.99517	1.43	13.808	8.5508	1.9184	6.5892
P32449	P32449	4	4	4	Phospho-2-dehydro-3-deoxyheptonate aldolase, tyrosine-inhibited	ARO4	sp|P32449|AROG_YEAST Phospho-2-dehydro-3-deoxyheptonate aldolase, tyrosine-inhibited OS=Saccharomyces cerevisiae (strain ATCC 204508 / S288c) GN=ARO4 PE=1 SV=2	1	4	4	4	3	4	1	2	3	4	1	2	3	4	1	2	19.2	19.2	19.2	39.749	370	370	0	35.568	0.95421	0.96371	17.24	7	0	Leave out requantified	0.90884	1.0886	NaN	NaN	1.0043	1.0044	NaN	NaN	12.358	30.634	NaN	NaN
P32451	P32451	4	4	4	Biotin synthase, mitochondrial	BIO2	sp|P32451|BIOB_YEAST Biotin synthase, mitochondrial OS=Saccharomyces cerevisiae (strain ATCC 204508 / S288c) GN=BIO2 PE=1 SV=2	1	4	4	4	2	4	2	2	2	4	2	2	2	4	2	2	18.9	18.9	18.9	41.884	375	375	0	48.188	1.4298	1.4053	38.515	6	0	Leave out requantified	NaN	1.5779	0.64244	NaN	NaN	1.4053	0.80907	NaN	NaN	0.0010837	14.118	NaN
P32453	P32453	6	6	6	Protein ATP11, mitochondrial	ATP11	sp|P32453|ATP11_YEAST Protein ATP11, mitochondrial OS=Saccharomyces cerevisiae (strain ATCC 204508 / S288c) GN=ATP11 PE=1 SV=1	1	6	6	6	3	3	5	5	3	3	5	5	3	3	5	5	18.6	18.6	18.6	36.851	318	318	0	15.101	1.1663	1.2894	16.638	10	0	Leave out requantified	NaN	NaN	0.85515	1.3899	NaN	NaN	1.0637	1.5633	NaN	NaN	12.798	9.6285
P32454;P37898	P32454	19;2	19;2	19;2	Aminopeptidase 2, mitochondrial	APE2	sp|P32454|APE2_YEAST Aminopeptidase 2, mitochondrial OS=Saccharomyces cerevisiae (strain ATCC 204508 / S288c) GN=APE2 PE=1 SV=4	2	19	19	19	7	14	12	6	7	14	12	6	7	14	12	6	29.1	29.1	29.1	107.75	952	952;856	0	178.88	1.0658	1.1001	23.361	26	0	Leave out requantified	1.5787	1.2621	0.81061	1.1448	1.757	1.1035	1.0177	1.2922	35.374	19.602	23.127	6.4966
P32457	P32457	18	18	18	Cell division control protein 3	CDC3	sp|P32457|CDC3_YEAST Cell division control protein 3 OS=Saccharomyces cerevisiae (strain ATCC 204508 / S288c) GN=CDC3 PE=1 SV=3	1	18	18	18	17	16	16	17	17	16	16	17	17	16	16	17	44.8	44.8	44.8	60.054	520	520	0	323.31	0.87895	1.0263	10.319	72	0	Leave out requantified	0.92876	1.1158	0.83985	0.83444	1.0578	0.97958	1.075	0.951	12.816	9.503	17.849	8.9947
P32458	P32458	2	2	2	Cell division control protein 11	CDC11	sp|P32458|CDC11_YEAST Cell division control protein 11 OS=Saccharomyces cerevisiae (strain ATCC 204508 / S288c) GN=CDC11 PE=1 SV=1	1	2	2	2	2	2	2	2	2	2	2	2	2	2	2	2	7.7	7.7	7.7	47.648	415	415	0	49.207	0.90073	1.0049	3.0432	12	0	Leave out requantified	0.93021	1.1053	0.83214	0.93431	1.0268	0.97086	1.0471	1.0649	7.0062	2.3333	4.4504	5.2985
P32462	P32462	2	2	2	Delta(14)-sterol reductase	ERG24	sp|P32462|ERG24_YEAST Delta(14)-sterol reductase OS=Saccharomyces cerevisiae (strain ATCC 204508 / S288c) GN=ERG24 PE=1 SV=1	1	2	2	2	1	2	2	1	1	2	2	1	1	2	2	1	4.6	4.6	4.6	50.615	438	438	0	7.9755	1.3027	1.3086	35.458	8	0	Leave out requantified	NaN	1.1741	0.99338	NaN	NaN	1.0745	1.2439	NaN	NaN	46.66	22.531	NaN
P32463	P32463	3	3	3	Acyl carrier protein, mitochondrial	ACP1	sp|P32463|ACPM_YEAST Acyl carrier protein, mitochondrial OS=Saccharomyces cerevisiae (strain ATCC 204508 / S288c) GN=ACP1 PE=1 SV=1	1	3	3	3	3	3	3	3	3	3	3	3	3	3	3	3	35.2	35.2	35.2	13.943	125	125	0	69.195	1.2793	1.2848	0.54714	16	0	Leave out requantified	2.0264	1.2717	0.77468	1.2849	2.3393	1.1134	0.97909	1.4673	0.64363	1.8121	0.72709	0.65773
P32465	P32465	4	4	4	Low-affinity glucose transporter HXT1	HXT1	sp|P32465|HXT1_YEAST Low-affinity glucose transporter HXT1 OS=Saccharomyces cerevisiae (strain ATCC 204508 / S288c) GN=HXT1 PE=1 SV=1	1	4	4	4	3	4	4	3	3	4	4	3	3	4	4	3	10.9	10.9	10.9	63.261	570	570	0	44.678	0.8949	0.94682	8.9758	17	0	Leave out requantified	0.95517	1.0708	0.82741	0.82295	1.0321	0.93271	1.0532	0.93777	11.058	10.137	39.161	14.713
P32466;P54862;P40885	P32466	4;1;1	4;1;1	4;1;1	Low-affinity glucose transporter HXT3	HXT3	sp|P32466|HXT3_YEAST Low-affinity glucose transporter HXT3 OS=Saccharomyces cerevisiae (strain ATCC 204508 / S288c) GN=HXT3 PE=1 SV=1	3	4	4	4	0	2	1	3	0	2	1	3	0	2	1	3	17.6	17.6	17.6	62.557	567	567;567;567	0	39.894	1.0295	1.0983	12.813	7	0	Leave out requantified	NaN	1.0359	0.88845	1.0295	NaN	0.91127	1.0961	1.1647	NaN	11.984	2.1713	5.4979
P32468	P32468	7	7	7	Cell division control protein 12	CDC12	sp|P32468|CDC12_YEAST Cell division control protein 12 OS=Saccharomyces cerevisiae (strain ATCC 204508 / S288c) GN=CDC12 PE=1 SV=1	1	7	7	7	5	6	5	5	5	6	5	5	5	6	5	5	20.6	20.6	20.6	46.667	407	407	0	106.48	0.85949	0.97954	1.4186	28	0	Leave out requantified	0.88979	1.0676	0.78078	0.85636	1.0015	0.93509	0.97954	0.98037	9.9975	3.5294	3.8145	11.527
P32471	P32471	9	9	9	Elongation factor 1-beta	EFB1	sp|P32471|EF1B_YEAST Elongation factor 1-beta OS=Saccharomyces cerevisiae (strain ATCC 204508 / S288c) GN=EFB1 PE=1 SV=4	1	9	9	9	5	9	5	5	5	9	5	5	5	9	5	5	58.7	58.7	58.7	22.627	206	206	0	265.22	1.0774	1.0498	11.983	26	0	Leave out requantified	0.91776	1.2179	1.0802	0.87496	1.0103	1.0729	1.3453	0.99066	6.8031	12.169	7.3319	7.1928
P32472	P32472	3	3	3	Peptidyl-prolyl cis-trans isomerase FPR2	FPR2	sp|P32472|FKBP2_YEAST Peptidyl-prolyl cis-trans isomerase FPR2 OS=Saccharomyces cerevisiae (strain ATCC 204508 / S288c) GN=FPR2 PE=1 SV=1	1	3	3	3	3	3	3	3	3	3	3	3	3	3	3	3	43	43	43	14.487	135	135	0	28.115	0.99689	1.0186	1.2618	19	0	Leave out requantified	1.0666	1.2862	0.71112	0.90845	1.2052	1.1378	0.88848	1.0352	9.0582	9.0706	5.1082	3.2406
P32473	P32473	5	5	5	Pyruvate dehydrogenase E1 component subunit beta, mitochondrial	PDB1	sp|P32473|ODPB_YEAST Pyruvate dehydrogenase E1 component subunit beta, mitochondrial OS=Saccharomyces cerevisiae (strain ATCC 204508 / S288c) GN=PDB1 PE=1 SV=2	1	5	5	5	5	4	5	5	5	4	5	5	5	4	5	5	31.4	31.4	31.4	40.053	366	366	0	80.875	1.2877	1.2662	8.2092	33	0	Leave out requantified	1.979	1.328	0.8139	1.2877	2.0622	1.161	0.98347	1.4349	15.108	8.2545	6.6593	14.579
P32474	P32474	13	13	13	Protein disulfide-isomerase EUG1	EUG1	sp|P32474|EUG1_YEAST Protein disulfide-isomerase EUG1 OS=Saccharomyces cerevisiae (strain ATCC 204508 / S288c) GN=EUG1 PE=1 SV=1	1	13	13	13	10	11	9	9	10	11	9	9	10	11	9	9	41.2	41.2	41.2	58.981	517	517	0	165.71	0.93017	1.0032	8.5702	60	0	Leave out requantified	0.97835	1.1224	0.72617	0.86468	1.0664	0.99841	0.90538	0.99287	7.2499	8.9503	5.1452	4.3723
P32476	P32476	7	7	7	Squalene monooxygenase	ERG1	sp|P32476|ERG1_YEAST Squalene monooxygenase OS=Saccharomyces cerevisiae (strain ATCC 204508 / S288c) GN=ERG1 PE=1 SV=2	1	7	7	7	3	7	4	3	3	7	4	3	3	7	4	3	20.4	20.4	20.4	55.125	496	496	0	49.803	1.0796	1.0558	12.726	14	0	Leave out requantified	1.1356	1.0606	1.0269	1.008	1.2613	0.93468	1.3159	1.1362	22.23	10.376	14.463	13.578
P32478	P32478	2	2	1	Cell wall mannoprotein HSP150	HSP150	sp|P32478|HS150_YEAST Cell wall mannoprotein HSP150 OS=Saccharomyces cerevisiae (strain ATCC 204508 / S288c) GN=HSP150 PE=1 SV=2	1	2	2	1	2	1	2	2	2	1	2	2	1	1	1	1	4.4	4.4	2.4	41.059	413	413	0	6.192	0.61491	0.7233	13.321	9	0	Leave out requantified	0.62783	NaN	0.64745	0.6369	0.68232	NaN	0.8068	0.69899	6.444	NaN	12.999	18.155
P32481	P32481	3	3	3	Eukaryotic translation initiation factor 2 subunit gamma	GCD11	sp|P32481|IF2G_YEAST Eukaryotic translation initiation factor 2 subunit gamma OS=Saccharomyces cerevisiae (strain ATCC 204508 / S288c) GN=GCD11 PE=1 SV=1	1	3	3	3	1	3	1	1	1	3	1	1	1	3	1	1	8.2	8.2	8.2	57.865	527	527	0	45.839	1.0551	0.98394	4.0323	6	0	Leave out requantified	NaN	1.0551	NaN	NaN	NaN	0.93082	NaN	NaN	NaN	5.762	NaN	NaN
P32486	P32486	2	2	2	Beta-glucan synthesis-associated protein KRE6	KRE6	sp|P32486|KRE6_YEAST Beta-glucan synthesis-associated protein KRE6 OS=Saccharomyces cerevisiae (strain ATCC 204508 / S288c) GN=KRE6 PE=1 SV=2	1	2	2	2	1	2	1	1	1	2	1	1	1	2	1	1	8.6	8.6	8.6	80.122	720	720	0	32.629	0.92882	0.94108	1.3746	5	0	Leave out requantified	NaN	0.93478	NaN	0.83635	NaN	0.8281	NaN	0.95419	NaN	16.711	NaN	6.5354
P32487	P32487	2	2	2	Lysine-specific permease	LYP1	sp|P32487|LYP1_YEAST Lysine-specific permease OS=Saccharomyces cerevisiae (strain ATCC 204508 / S288c) GN=LYP1 PE=1 SV=2	1	2	2	2	1	1	2	2	1	1	2	2	1	1	2	2	6.2	6.2	6.2	68.089	611	611	0	3.7624	0.86283	0.95477	28.561	5	0	Leave out requantified	NaN	NaN	1.1302	0.74333	NaN	NaN	1.4441	0.83593	NaN	NaN	7.639	9.7631
P32492	P32492	4	2	2	Myosin-4	MYO4	sp|P32492|MYO4_YEAST Myosin-4 OS=Saccharomyces cerevisiae (strain ATCC 204508 / S288c) GN=MYO4 PE=1 SV=1	1	4	2	2	1	3	3	1	0	1	1	0	0	1	1	0	3.3	1.6	1.6	169.34	1471	1471	0	3.1413	NaN	NaN	NaN	1	0	Median	NaN	NaN	NaN	NaN	NaN	NaN	NaN	NaN	NaN	NaN	NaN	NaN
P32494	P32494	4	4	4	Chromatin-remodeling complexes subunit NGG1	NGG1	sp|P32494|NGG1_YEAST Chromatin-remodeling complexes subunit NGG1 OS=Saccharomyces cerevisiae (strain ATCC 204508 / S288c) GN=NGG1 PE=1 SV=1	1	4	4	4	3	2	2	3	3	2	2	3	3	2	2	3	8.1	8.1	8.1	79.281	702	702	0	9.5221	1.1306	1.2658	7.3102	5	0	Leave out requantified	1.7591	NaN	0.56252	NaN	1.8704	NaN	0.68138	NaN	16.472	NaN	1.2693	NaN
P32495	P32495	2	2	2	H/ACA ribonucleoprotein complex subunit 2	NHP2	sp|P32495|NHP2_YEAST H/ACA ribonucleoprotein complex subunit 2 OS=Saccharomyces cerevisiae (strain ATCC 204508 / S288c) GN=NHP2 PE=1 SV=2	1	2	2	2	2	2	2	2	2	2	2	2	2	2	2	2	27.6	27.6	27.6	17.122	156	156	0	13.032	0.83481	0.97125	16.841	7	0	Leave out requantified	NaN	1.2533	0.66369	NaN	NaN	1.0959	0.84523	NaN	NaN	4.243	2.3331	NaN
P32496	P32496	6	6	6	26S proteasome regulatory subunit RPN12	RPN12	sp|P32496|RPN12_YEAST 26S proteasome regulatory subunit RPN12 OS=Saccharomyces cerevisiae (strain ATCC 204508 / S288c) GN=RPN12 PE=1 SV=3	1	6	6	6	1	5	2	3	1	5	2	3	1	5	2	3	28.8	28.8	28.8	31.919	274	274	0	33.716	1.2336	1.0837	7.0485	2	0	Median	NaN	1.2336	NaN	NaN	NaN	1.0837	NaN	NaN	NaN	7.0485	NaN	NaN
P32497	P32497	4	4	4	Eukaryotic translation initiation factor 3 subunit C	NIP1	sp|P32497|EIF3C_YEAST Eukaryotic translation initiation factor 3 subunit C OS=Saccharomyces cerevisiae (strain ATCC 204508 / S288c) GN=NIP1 PE=1 SV=2	1	4	4	4	1	3	1	1	1	3	1	1	1	3	1	1	7.5	7.5	7.5	93.203	812	812	0	33.429	0.81762	0.78233	14.184	4	0	Leave out requantified	NaN	0.82771	NaN	NaN	NaN	0.75527	NaN	NaN	NaN	4.9794	NaN	NaN
P32499	P32499	7	7	7	Nucleoporin NUP2	NUP2	sp|P32499|NUP2_YEAST Nucleoporin NUP2 OS=Saccharomyces cerevisiae (strain ATCC 204508 / S288c) GN=NUP2 PE=1 SV=2	1	7	7	7	4	4	4	2	4	4	4	2	4	4	4	2	13.6	13.6	13.6	77.88	720	720	0	12.067	1.2163	1.1626	17.487	11	0	Leave out requantified	1.4425	1.2903	0.80264	1.0998	1.5969	1.1358	1.0186	1.2522	10.107	14.133	14.463	12.061
P32504	P32504	2	2	2	Centromere DNA-binding protein complex CBF3 subunit A	CBF2	sp|P32504|CBF3A_YEAST Centromere DNA-binding protein complex CBF3 subunit A OS=Saccharomyces cerevisiae (strain ATCC 204508 / S288c) GN=CBF2 PE=1 SV=1	1	2	2	2	0	1	1	1	0	1	1	1	0	1	1	1	2.1	2.1	2.1	111.92	956	956	0	13.569	NaN	NaN	NaN	1	0	Median	NaN	NaN	NaN	NaN	NaN	NaN	NaN	NaN	NaN	NaN	NaN	NaN
P32521;Q12046	P32521	9;1	9;1	9;1	Actin cytoskeleton-regulatory complex protein PAN1	PAN1	sp|P32521|PAN1_YEAST Actin cytoskeleton-regulatory complex protein PAN1 OS=Saccharomyces cerevisiae (strain ATCC 204508 / S288c) GN=PAN1 PE=1 SV=2	2	9	9	9	6	4	9	5	6	4	9	5	6	4	9	5	10.4	10.4	10.4	160.27	1480	1480;339	0	95.405	0.81594	0.90071	16.254	16	0	Leave out requantified	0.79476	NaN	0.81594	0.84092	0.86634	NaN	0.9815	0.90071	29.675	NaN	15.118	18.18
P32524	P32524	3	3	3	Pre-mRNA-splicing factor PRP21	PRP21	sp|P32524|PRP21_YEAST Pre-mRNA-splicing factor PRP21 OS=Saccharomyces cerevisiae (strain ATCC 204508 / S288c) GN=PRP21 PE=1 SV=1	1	3	3	3	0	3	1	1	0	3	1	1	0	3	1	1	10	10	10	33.052	280	280	0	3.759	0.90671	0.90685	6.0921	4	0	Leave out requantified	NaN	1.0547	NaN	NaN	NaN	0.92854	NaN	NaN	NaN	9.4345	NaN	NaN
P32527	P32527	11	11	11	Zuotin	ZUO1	sp|P32527|ZUO1_YEAST Zuotin OS=Saccharomyces cerevisiae (strain ATCC 204508 / S288c) GN=ZUO1 PE=1 SV=1	1	11	11	11	6	8	5	6	6	8	5	6	6	8	5	6	29.6	29.6	29.6	49.019	433	433	0	61.769	0.97728	1.0054	15.321	16	0	Leave out requantified	0.86394	1.0144	1.1078	0.91426	0.93502	0.89618	1.365	1.032	17.002	13.648	22.612	9.8923
P32529	P32529	1	1	1	DNA-directed RNA polymerase I subunit RPA12	RPA12	sp|P32529|RPA12_YEAST DNA-directed RNA polymerase I subunit RPA12 OS=Saccharomyces cerevisiae (strain ATCC 204508 / S288c) GN=RPA12 PE=1 SV=1	1	1	1	1	0	1	1	0	0	1	1	0	0	1	1	0	13.6	13.6	13.6	13.66	125	125	0	2.7672	0.9548	0.99615	18.407	2	0	Median	NaN	NaN	NaN	NaN	NaN	NaN	NaN	NaN	NaN	NaN	NaN	NaN
P32558	P32558	15	15	15	FACT complex subunit SPT16	SPT16	sp|P32558|SPT16_YEAST FACT complex subunit SPT16 OS=Saccharomyces cerevisiae (strain ATCC 204508 / S288c) GN=SPT16 PE=1 SV=1	1	15	15	15	7	9	10	11	7	9	10	11	7	9	10	11	22.1	22.1	22.1	118.63	1035	1035	0	69.417	1.1754	1.1421	36.349	30	0	Leave out requantified	1.6163	1.3038	0.56098	1.1648	1.825	1.1421	0.67946	1.2995	35.054	12.136	20.472	43.768
P32561	P32561	3	3	3	Histone deacetylase RPD3	RPD3	sp|P32561|RPD3_YEAST Histone deacetylase RPD3 OS=Saccharomyces cerevisiae (strain ATCC 204508 / S288c) GN=RPD3 PE=1 SV=1	1	3	3	3	2	2	2	2	2	2	2	2	2	2	2	2	13.4	13.4	13.4	48.904	433	433	0	10.817	1.4099	1.2802	13.351	7	0	Leave out requantified	2.2163	1.441	NaN	1.2328	2.4746	1.2853	NaN	1.3898	7.6586	0.56181	NaN	17.651
P32563	P32563	14	14	14	V-type proton ATPase subunit a, vacuolar isoform	VPH1	sp|P32563|VPH1_YEAST V-type proton ATPase subunit a, vacuolar isoform OS=Saccharomyces cerevisiae (strain ATCC 204508 / S288c) GN=VPH1 PE=1 SV=3	1	14	14	14	10	14	11	10	10	14	11	10	10	14	11	10	28.2	28.2	28.2	95.528	840	840	0	323.31	0.91502	1.0077	3.4376	87	0	Leave out requantified	0.70219	1.1467	0.9165	0.87902	0.87367	1.0185	1.1275	0.99199	8.6045	19.28	8.8301	1.5355
P32564	P32564	2	2	2	Protein SCM4	SCM4	sp|P32564|SCM4_YEAST Protein SCM4 OS=Saccharomyces cerevisiae (strain ATCC 204508 / S288c) GN=SCM4 PE=1 SV=1	1	2	2	2	1	1	2	2	1	1	2	2	1	1	2	2	10.2	10.2	10.2	20.118	187	187	0	5.9771	0.93807	1.0294	24.074	6	0	Leave out requantified	NaN	NaN	0.67734	1.0161	NaN	NaN	0.8564	1.1592	NaN	NaN	14.52	24.403
P32565	P32565	7	7	7	26S proteasome regulatory subunit RPN2	RPN2	sp|P32565|RPN2_YEAST 26S proteasome regulatory subunit RPN2 OS=Saccharomyces cerevisiae (strain ATCC 204508 / S288c) GN=RPN2 PE=1 SV=4	1	7	7	7	1	6	1	1	1	6	1	1	1	6	1	1	7.8	7.8	7.8	104.23	945	945	0	21.15	1.03	1.0036	32.95	7	0	Leave out requantified	NaN	1.0966	NaN	NaN	NaN	0.97528	NaN	NaN	NaN	38.983	NaN	NaN
P32566	P32566	4	4	4	Cell wall assembly regulator SMI1	SMI1	sp|P32566|SMI1_YEAST Cell wall assembly regulator SMI1 OS=Saccharomyces cerevisiae (strain ATCC 204508 / S288c) GN=SMI1 PE=1 SV=1	1	4	4	4	1	4	2	1	1	4	2	1	1	4	2	1	7.3	7.3	7.3	57.079	505	505	0	67.59	1.045	0.94295	25.481	10	0	Leave out requantified	NaN	1.0544	NaN	NaN	NaN	0.94094	NaN	NaN	NaN	25.445	NaN	NaN
P32568	P32568	9	9	9	Protein SNQ2	SNQ2	sp|P32568|SNQ2_YEAST Protein SNQ2 OS=Saccharomyces cerevisiae (strain ATCC 204508 / S288c) GN=SNQ2 PE=1 SV=2	1	9	9	9	3	5	7	2	3	5	7	2	3	5	7	2	8.6	8.6	8.6	168.76	1501	1501	0	31.908	0.95182	1.0398	8.0814	8	0	Leave out requantified	NaN	0.99988	0.91091	NaN	NaN	0.88253	1.1505	NaN	NaN	14.23	9.0349	NaN
P32569	P32569	3	3	3	Mediator of RNA polymerase II transcription subunit 17	SRB4	sp|P32569|MED17_YEAST Mediator of RNA polymerase II transcription subunit 17 OS=Saccharomyces cerevisiae (strain ATCC 204508 / S288c) GN=SRB4 PE=1 SV=1	1	3	3	3	0	1	2	1	0	1	2	1	0	1	2	1	6	6	6	78.475	687	687	0.0014627	2.4264	NaN	NaN	NaN	0	0	Median	NaN	NaN	NaN	NaN	NaN	NaN	NaN	NaN	NaN	NaN	NaN	NaN
P32573	P32573	2	2	2	Peroxisomal 2,4-dienoyl-CoA reductase SPS19	SPS19	sp|P32573|SPS19_YEAST Peroxisomal 2,4-dienoyl-CoA reductase SPS19 OS=Saccharomyces cerevisiae (strain ATCC 204508 / S288c) GN=SPS19 PE=1 SV=4	1	2	2	2	0	2	0	0	0	2	0	0	0	2	0	0	6.8	6.8	6.8	31.109	292	292	0	2.9506	NaN	NaN	NaN	1	0	Median	NaN	NaN	NaN	NaN	NaN	NaN	NaN	NaN	NaN	NaN	NaN	NaN
P32578	P32578	2	2	2	SNF1 protein kinase subunit beta-1	SIP1	sp|P32578|SIP1_YEAST SNF1 protein kinase subunit beta-1 OS=Saccharomyces cerevisiae (strain ATCC 204508 / S288c) GN=SIP1 PE=1 SV=2	1	2	2	2	0	1	0	1	0	1	0	1	0	1	0	1	5.3	5.3	5.3	91.07	815	815	0	6.297	0.72862	0.72099	18.038	2	0	Median	NaN	NaN	NaN	NaN	NaN	NaN	NaN	NaN	NaN	NaN	NaN	NaN
P32580	P32580	2	2	2	ATP-dependent RNA helicase SUV3, mitochondrial	SUV3	sp|P32580|SUV3_YEAST ATP-dependent RNA helicase SUV3, mitochondrial OS=Saccharomyces cerevisiae (strain ATCC 204508 / S288c) GN=SUV3 PE=1 SV=2	1	2	2	2	1	0	1	0	1	0	1	0	1	0	1	0	3.3	3.3	3.3	84.323	737	737	0.0097302	1.3144	NaN	NaN	NaN	1	0	Median	NaN	NaN	NaN	NaN	NaN	NaN	NaN	NaN	NaN	NaN	NaN	NaN
P32582	P32582	12	12	12	Cystathionine beta-synthase	CYS4	sp|P32582|CBS_YEAST Cystathionine beta-synthase OS=Saccharomyces cerevisiae (strain ATCC 204508 / S288c) GN=CYS4 PE=1 SV=1	1	12	12	12	7	10	5	4	7	10	5	4	7	10	5	4	35.3	35.3	35.3	56.021	507	507	0	149.73	1.2751	1.1617	9.8107	24	0	Leave out requantified	0.87908	1.3308	1.2397	0.95343	0.98001	1.1617	1.5633	1.082	9.1674	5.0325	21.215	16.677
P32583	P32583	6	6	6	Suppressor protein SRP40	SRP40	sp|P32583|SRP40_YEAST Suppressor protein SRP40 OS=Saccharomyces cerevisiae (strain ATCC 204508 / S288c) GN=SRP40 PE=1 SV=2	1	6	6	6	5	3	4	5	5	3	4	5	5	3	4	5	18	18	18	41.015	406	406	0	55.452	0.86746	0.96359	26.671	17	0	Leave out requantified	0.83417	1.201	0.8232	0.77941	0.95184	1.0551	1.0423	0.84815	46.222	26.206	17.477	14.057
P32584	P32584	1	1	1	Protein-S-isoprenylcysteine O-methyltransferase	STE14	sp|P32584|STE14_YEAST Protein-S-isoprenylcysteine O-methyltransferase OS=Saccharomyces cerevisiae (strain ATCC 204508 / S288c) GN=STE14 PE=1 SV=1	1	1	1	1	0	1	1	0	0	1	1	0	0	1	1	0	3.3	3.3	3.3	27.887	239	239	0	3.4838	NaN	NaN	NaN	0	0	Median	NaN	NaN	NaN	NaN	NaN	NaN	NaN	NaN	NaN	NaN	NaN	NaN
P32588	P32588	3	3	3	Nuclear and cytoplasmic polyadenylated RNA-binding protein PUB1	PUB1	sp|P32588|PUB1_YEAST Nuclear and cytoplasmic polyadenylated RNA-binding protein PUB1 OS=Saccharomyces cerevisiae (strain ATCC 204508 / S288c) GN=PUB1 PE=1 SV=4	1	3	3	3	2	3	0	0	2	3	0	0	2	3	0	0	6.4	6.4	6.4	50.762	453	453	0	8.033	1.0293	1.0272	6.6748	5	0	Leave out requantified	0.84714	1.1481	NaN	NaN	0.92221	1.0314	NaN	NaN	6.7069	6.6344	NaN	NaN
P32589	P32589	18	18	17	Heat shock protein homolog SSE1	SSE1	sp|P32589|HSP7F_YEAST Heat shock protein homolog SSE1 OS=Saccharomyces cerevisiae (strain ATCC 204508 / S288c) GN=SSE1 PE=1 SV=4	1	18	18	17	9	16	7	7	9	16	7	7	8	16	7	6	30.2	30.2	30.2	77.365	693	693	0	228.94	1.1918	1.108	10.943	45	0	Leave out requantified	1.0533	1.2453	1.0365	0.85736	1.1525	1.1045	1.3098	0.96961	15.438	6.4231	17.087	14.222
P32590	P32590	2	1	1	Heat shock protein homolog SSE2	SSE2	sp|P32590|HSP79_YEAST Heat shock protein homolog SSE2 OS=Saccharomyces cerevisiae (strain ATCC 204508 / S288c) GN=SSE2 PE=1 SV=3	1	2	1	1	2	1	1	1	1	1	1	0	1	1	1	0	3.3	2	2	77.62	693	693	0	7.482	0.89318	0.93554	15.288	2	0	Median	NaN	NaN	NaN	NaN	NaN	NaN	NaN	NaN	NaN	NaN	NaN	NaN
P32591	P32591	1	1	1	SWI/SNF complex subunit SWI3	SWI3	sp|P32591|SWI3_YEAST SWI/SNF complex subunit SWI3 OS=Saccharomyces cerevisiae (strain ATCC 204508 / S288c) GN=SWI3 PE=1 SV=1	1	1	1	1	0	1	0	0	0	1	0	0	0	1	0	0	1.6	1.6	1.6	92.925	825	825	0	2.7318	NaN	NaN	NaN	0	0	Median	NaN	NaN	NaN	NaN	NaN	NaN	NaN	NaN	NaN	NaN	NaN	NaN
P32597	P32597	7	7	7	Nuclear protein STH1/NPS1	STH1	sp|P32597|STH1_YEAST Nuclear protein STH1/NPS1 OS=Saccharomyces cerevisiae (strain ATCC 204508 / S288c) GN=STH1 PE=1 SV=1	1	7	7	7	3	4	4	4	3	4	4	4	3	4	4	4	6.1	6.1	6.1	156.74	1359	1359	0	24.252	1.432	1.5296	23.747	15	0	Leave out requantified	2.0116	1.9726	0.65135	1.2947	2.1848	1.7728	0.81242	1.3996	14.074	21.219	10.123	6.3483
P32599	P32599	7	7	7	Fimbrin	SAC6	sp|P32599|FIMB_YEAST Fimbrin OS=Saccharomyces cerevisiae (strain ATCC 204508 / S288c) GN=SAC6 PE=1 SV=1	1	7	7	7	1	7	1	1	1	7	1	1	1	7	1	1	17.4	17.4	17.4	71.772	642	642	0	47.746	0.98325	0.95076	7.9836	7	0	Leave out requantified	NaN	1.0824	NaN	NaN	NaN	0.95076	NaN	NaN	NaN	7.9836	NaN	NaN
P32600	P32600	9	9	9	Serine/threonine-protein kinase TOR2	TOR2	sp|P32600|TOR2_YEAST Serine/threonine-protein kinase TOR2 OS=Saccharomyces cerevisiae (strain ATCC 204508 / S288c) GN=TOR2 PE=1 SV=3	1	9	9	9	1	8	3	1	1	8	3	1	1	8	3	1	5.5	5.5	5.5	281.56	2474	2474	0	38.371	1.2302	1.124	6.414	7	0	Leave out requantified	NaN	1.2302	NaN	NaN	NaN	1.0933	NaN	NaN	NaN	12.232	NaN	NaN
P32602	P32602	13	13	13	Alpha-soluble NSF attachment protein	SEC17	sp|P32602|SEC17_YEAST Alpha-soluble NSF attachment protein OS=Saccharomyces cerevisiae (strain ATCC 204508 / S288c) GN=SEC17 PE=1 SV=4	1	13	13	13	8	10	11	12	8	10	11	12	8	10	11	12	58.9	58.9	58.9	32.802	292	292	0	323.31	0.9019	0.89168	13.753	57	0	Leave out requantified	0.70034	1.0065	0.92776	0.78242	0.78152	0.87783	1.1689	0.89177	15.635	4.2565	9.2815	15.723
P32610	P32610	6	6	6	V-type proton ATPase subunit D	VMA8	sp|P32610|VATD_YEAST V-type proton ATPase subunit D OS=Saccharomyces cerevisiae (strain ATCC 204508 / S288c) GN=VMA8 PE=1 SV=1	1	6	6	6	5	6	4	4	5	6	4	4	5	6	4	4	33.2	33.2	33.2	29.194	256	256	0	177.4	0.88988	1.0607	25.492	29	0	Leave out requantified	0.31128	2.0291	0.88988	0.86487	0.37482	1.8297	1.1367	0.93669	16.81	6.1384	4.5602	5.0426
P32614	P32614	3	3	3	Fumarate reductase 1	FRD1	sp|P32614|FRDS_YEAST Fumarate reductase 1 OS=Saccharomyces cerevisiae (strain ATCC 204508 / S288c) GN=FRD1 PE=1 SV=1	1	3	3	3	1	2	1	1	1	2	1	1	1	2	1	1	16.2	16.2	16.2	50.843	470	470	0	5.8043	1.16	1.0549	4.6322	2	0	Median	NaN	1.16	NaN	NaN	NaN	1.0549	NaN	NaN	NaN	4.6322	NaN	NaN
P32618	P32618	9	9	9	Uncharacterized protein YEL043W		sp|P32618|YEF3_YEAST Uncharacterized protein YEL043W OS=Saccharomyces cerevisiae (strain ATCC 204508 / S288c) GN=YEL043W PE=1 SV=1	1	9	9	9	5	5	7	8	5	5	7	8	5	5	7	8	11.6	11.6	11.6	106.13	956	956	0	40.632	1.0618	1.0791	19.106	17	0	Leave out requantified	1.1536	1.1321	0.73968	0.93932	1.3058	0.99263	0.92319	1.0682	16.487	16.416	6.8903	22.005
P32621	P32621	10	10	10	Guanosine-diphosphatase	GDA1	sp|P32621|GDA1_YEAST Guanosine-diphosphatase OS=Saccharomyces cerevisiae (strain ATCC 204508 / S288c) GN=GDA1 PE=1 SV=1	1	10	10	10	7	8	9	7	7	8	9	7	7	8	9	7	31.9	31.9	31.9	56.821	518	518	0	246.8	0.86335	0.8998	12.755	28	0	Leave out requantified	0.66506	1.0021	0.86572	0.76217	0.75282	0.88115	1.0864	0.84953	8.0943	12.153	0.95637	10.037
P32623	P32623	2	2	2	Probable glycosidase CRH2	UTR2	sp|P32623|CRH2_YEAST Probable glycosidase CRH2 OS=Saccharomyces cerevisiae (strain ATCC 204508 / S288c) GN=UTR2 PE=1 SV=3	1	2	2	2	2	2	2	2	2	2	2	2	2	2	2	2	6.9	6.9	6.9	49.906	467	467	0	41.207	0.91814	1.0319	8.8602	10	0	Leave out requantified	0.60606	1.3863	0.78501	0.59074	0.67796	1.2147	0.97435	0.68136	65.606	6.4636	26.128	49.082
P32626	P32626	1	1	1	Enolase-phosphatase E1	UTR4	sp|P32626|ENOPH_YEAST Enolase-phosphatase E1 OS=Saccharomyces cerevisiae (strain ATCC 204508 / S288c) GN=UTR4 PE=1 SV=2	1	1	1	1	0	1	0	0	0	1	0	0	0	1	0	0	5.7	5.7	5.7	25.187	227	227	0.00098087	2.5189	NaN	NaN	NaN	1	0	Median	NaN	NaN	NaN	NaN	NaN	NaN	NaN	NaN	NaN	NaN	NaN	NaN
P32628	P32628	1	1	1	UV excision repair protein RAD23	RAD23	sp|P32628|RAD23_YEAST UV excision repair protein RAD23 OS=Saccharomyces cerevisiae (strain ATCC 204508 / S288c) GN=RAD23 PE=1 SV=1	1	1	1	1	0	1	0	1	0	1	0	1	0	1	0	1	3.3	3.3	3.3	42.366	398	398	0	5.2598	NaN	NaN	NaN	1	0	Median	NaN	NaN	NaN	NaN	NaN	NaN	NaN	NaN	NaN	NaN	NaN	NaN
P32629	P32629	2	2	2	Mannan polymerase II complex ANP1 subunit	ANP1	sp|P32629|ANP1_YEAST Mannan polymerase II complex ANP1 subunit OS=Saccharomyces cerevisiae (strain ATCC 204508 / S288c) GN=ANP1 PE=1 SV=3	1	2	2	2	1	1	1	1	1	1	1	1	1	1	1	1	4.2	4.2	4.2	58.181	500	500	0	5.6931	NaN	NaN	NaN	0	0	Median	NaN	NaN	NaN	NaN	NaN	NaN	NaN	NaN	NaN	NaN	NaN	NaN
P32639	P32639	3	3	3	Pre-mRNA-splicing helicase BRR2	BRR2	sp|P32639|BRR2_YEAST Pre-mRNA-splicing helicase BRR2 OS=Saccharomyces cerevisiae (strain ATCC 204508 / S288c) GN=BRR2 PE=1 SV=2	1	3	3	3	0	3	0	0	0	3	0	0	0	3	0	0	1.7	1.7	1.7	246.18	2163	2163	0	14.008	NaN	NaN	NaN	0	0	Median	NaN	NaN	NaN	NaN	NaN	NaN	NaN	NaN	NaN	NaN	NaN	NaN
P32642	P32642	7	7	7	Monothiol glutaredoxin-4	GRX4	sp|P32642|GLRX4_YEAST Monothiol glutaredoxin-4 OS=Saccharomyces cerevisiae (strain ATCC 204508 / S288c) GN=GRX4 PE=1 SV=1	1	7	7	7	5	7	4	3	5	7	4	3	5	7	4	3	34.8	34.8	34.8	27.493	244	244	0	134.69	0.87191	0.89457	8.1922	8	0	Leave out requantified	0.7067	0.99979	NaN	0.84378	0.77394	0.87763	NaN	0.93603	29.514	9.4082	NaN	2.3558
P32657	P32657	10	10	10	Chromo domain-containing protein 1	CHD1	sp|P32657|CHD1_YEAST Chromo domain-containing protein 1 OS=Saccharomyces cerevisiae (strain ATCC 204508 / S288c) GN=CHD1 PE=1 SV=1	1	10	10	10	7	5	8	9	7	5	8	9	7	5	8	9	8	8	8	168.24	1468	1468	0	27.798	1.1927	1.268	41.691	16	0	Leave out requantified	1.7943	1.318	0.57274	1.2729	1.9294	1.1765	0.6954	1.3647	10.41	41.308	26.794	8.716
P32660	P32660	3	2	2	Phospholipid-transporting ATPase DNF1	DNF1	sp|P32660|ATC5_YEAST Phospholipid-transporting ATPase DNF1 OS=Saccharomyces cerevisiae (strain ATCC 204508 / S288c) GN=DNF1 PE=1 SV=2	1	3	2	2	0	3	0	1	0	2	0	1	0	2	0	1	1.8	1.3	1.3	177.8	1571	1571	0.0028143	1.9732	0.76569	0.73832	36.456	2	0	Median	NaN	NaN	NaN	NaN	NaN	NaN	NaN	NaN	NaN	NaN	NaN	NaN
P32767	P32767	1	1	1	Importin beta-like protein KAP122	KAP122	sp|P32767|KA122_YEAST Importin beta-like protein KAP122 OS=Saccharomyces cerevisiae (strain ATCC 204508 / S288c) GN=KAP122 PE=1 SV=1	1	1	1	1	0	1	0	0	0	1	0	0	0	1	0	0	1.8	1.8	1.8	123.53	1081	1081	0.00098619	2.589	NaN	NaN	NaN	1	0	Median	NaN	NaN	NaN	NaN	NaN	NaN	NaN	NaN	NaN	NaN	NaN	NaN
P32776	P32776	4	4	4	RNA polymerase II transcription factor B subunit 1	TFB1	sp|P32776|TFB1_YEAST RNA polymerase II transcription factor B subunit 1 OS=Saccharomyces cerevisiae (strain ATCC 204508 / S288c) GN=TFB1 PE=1 SV=1	1	4	4	4	1	3	1	0	1	3	1	0	1	3	1	0	8.3	8.3	8.3	72.894	642	642	0	6.5399	1.124	1.0217	20.635	4	0	Leave out requantified	NaN	1.0723	NaN	NaN	NaN	0.94872	NaN	NaN	NaN	10.478	NaN	NaN
P32781	P32781	1	1	1	A-agglutinin-binding subunit	AGA2	sp|P32781|AGA2_YEAST A-agglutinin-binding subunit OS=Saccharomyces cerevisiae (strain ATCC 204508 / S288c) GN=AGA2 PE=1 SV=1	1	1	1	1	1	1	1	1	1	1	1	1	1	1	1	1	11.5	11.5	11.5	9.4637	87	87	0	3.5578	1.756	1.8916	66.076	5	0	Median	2.9397	NaN	NaN	NaN	3.3057	NaN	NaN	NaN	11.049	NaN	NaN	NaN
P32784	P32784	8	8	8	Glycerol-3-phosphate O-acyltransferase 1	SCT1	sp|P32784|GPT1_YEAST Glycerol-3-phosphate O-acyltransferase 1 OS=Saccharomyces cerevisiae (strain ATCC 204508 / S288c) GN=SCT1 PE=1 SV=3	1	8	8	8	5	7	4	5	5	7	4	5	5	7	4	5	12.8	12.8	12.8	85.693	759	759	0	39.809	1.0557	1.096	17.403	13	0	Leave out requantified	1.257	1.1473	0.81494	1.0411	1.3754	1.0417	1.0043	1.1859	26.933	20.628	1.9226	9.1853
P32787	P32787	10	10	10	Mitochondrial genome maintenance protein MGM101	MGM101	sp|P32787|MG101_YEAST Mitochondrial genome maintenance protein MGM101 OS=Saccharomyces cerevisiae (strain ATCC 204508 / S288c) GN=MGM101 PE=1 SV=1	1	10	10	10	7	8	10	9	7	8	10	9	7	8	10	9	37.9	37.9	37.9	30.09	269	269	0	104.03	1.28	1.2265	22.627	35	0	Leave out requantified	2.0968	1.2516	0.76753	1.2847	2.3408	1.1478	0.98451	1.4635	7.4972	5.6364	8.1323	32.109
P32790	P32790	15	15	15	Actin cytoskeleton-regulatory complex protein SLA1	SLA1	sp|P32790|SLA1_YEAST Actin cytoskeleton-regulatory complex protein SLA1 OS=Saccharomyces cerevisiae (strain ATCC 204508 / S288c) GN=SLA1 PE=1 SV=1	1	15	15	15	7	12	12	12	7	12	12	12	7	12	12	12	12.1	12.1	12.1	135.85	1244	1244	0	67.464	0.88711	0.92607	12.586	31	0	Leave out requantified	0.89492	1.0649	0.72929	0.86341	1.0116	0.93591	0.9242	0.95973	9.8664	7.5815	14.362	17.133
P32791	P32791	5	5	5	Ferric/cupric reductase transmembrane component 1	FRE1	sp|P32791|FRE1_YEAST Ferric/cupric reductase transmembrane component 1 OS=Saccharomyces cerevisiae (strain ATCC 204508 / S288c) GN=FRE1 PE=1 SV=1	1	5	5	5	1	5	1	1	1	5	1	1	1	5	1	1	8.3	8.3	8.3	78.853	686	686	0	13.253	0.82812	0.74043	17.868	6	0	Leave out requantified	NaN	0.76699	NaN	NaN	NaN	0.67727	NaN	NaN	NaN	11.262	NaN	NaN
P32792	P32792	4	4	4	UPF0744 protein YSC83	YSC83	sp|P32792|YHH7_YEAST UPF0744 protein YSC83 OS=Saccharomyces cerevisiae (strain ATCC 204508 / S288c) GN=YSC83 PE=1 SV=1	1	4	4	4	2	4	3	2	2	4	3	2	2	4	3	2	12.2	12.2	12.2	44.235	385	385	0	20.721	1.056	1.0246	12.197	12	0	Leave out requantified	NaN	1.1842	0.74505	1.1872	NaN	1.0491	0.93333	1.2972	NaN	7.8079	2.687	0.6512
P32793	P32793	2	2	1	Protein YSC84	YSC84	sp|P32793|YSC84_YEAST Protein YSC84 OS=Saccharomyces cerevisiae (strain ATCC 204508 / S288c) GN=YSC84 PE=1 SV=2	1	2	2	1	2	2	1	1	2	2	1	1	1	1	0	0	4.3	4.3	2.6	50.901	468	468	0	4.2238	1.1211	0.78668	26.55	4	0	Linear	NaN	NaN	NaN	NaN	NaN	NaN	NaN	NaN	NaN	NaN	NaN	NaN
P32795	P32795	9	9	9	Mitochondrial inner membrane i-AAA protease supercomplex subunit YME1	YME1	sp|P32795|YME1_YEAST Mitochondrial inner membrane i-AAA protease supercomplex subunit YME1 OS=Saccharomyces cerevisiae (strain ATCC 204508 / S288c) GN=YME1 PE=1 SV=1	1	9	9	9	6	9	7	7	6	9	7	7	6	9	7	7	17.8	17.8	17.8	81.771	747	747	0	134.91	1.1597	1.2243	23.876	33	0	Leave out requantified	1.4935	1.2276	0.82851	1.208	1.6329	1.0767	1.0584	1.3703	10.439	25.691	15.312	6.6249
P32796	P32796	1	1	1	Carnitine O-acetyltransferase, mitochondrial	CAT2	sp|P32796|CACP_YEAST Carnitine O-acetyltransferase, mitochondrial OS=Saccharomyces cerevisiae (strain ATCC 204508 / S288c) GN=CAT2 PE=1 SV=2	1	1	1	1	0	1	0	0	0	1	0	0	0	1	0	0	1.2	1.2	1.2	77.241	670	670	0.00099206	2.6352	NaN	NaN	NaN	1	0	Median	NaN	NaN	NaN	NaN	NaN	NaN	NaN	NaN	NaN	NaN	NaN	NaN
P32798	P32798	3	3	3	Cobalt uptake protein COT1	COT1	sp|P32798|COT1_YEAST Cobalt uptake protein COT1 OS=Saccharomyces cerevisiae (strain ATCC 204508 / S288c) GN=COT1 PE=1 SV=2	1	3	3	3	3	2	2	2	3	2	2	2	3	2	2	2	16.2	16.2	16.2	48.154	439	439	0	81.977	0.97812	1.072	1.2928	7	0	Leave out requantified	NaN	1.2626	0.99345	0.89585	NaN	1.1139	1.2504	0.98193	NaN	4.1307	4.3139	0.26691
P32802	P32802	1	1	1	Transmembrane 9 superfamily member 1;Protein p24a	EMP70	sp|P32802|TMN1_YEAST Transmembrane 9 superfamily member 1 OS=Saccharomyces cerevisiae (strain ATCC 204508 / S288c) GN=EMP70 PE=1 SV=2	1	1	1	1	0	1	1	1	0	1	1	1	0	1	1	1	1.3	1.3	1.3	75.962	667	667	0.007217	1.5138	NaN	NaN	NaN	0	0	Median	NaN	NaN	NaN	NaN	NaN	NaN	NaN	NaN	NaN	NaN	NaN	NaN
P32803	P32803	3	3	3	Endosomal protein P24B	EMP24	sp|P32803|EMP24_YEAST Endosomal protein P24B OS=Saccharomyces cerevisiae (strain ATCC 204508 / S288c) GN=EMP24 PE=1 SV=1	1	3	3	3	3	3	3	3	3	3	3	3	3	3	3	3	30.5	30.5	30.5	23.332	203	203	0	172.71	0.98174	1.0245	3.8374	22	0	Leave out requantified	1.0855	1.1738	0.77372	0.90494	1.2276	1.0313	0.97942	1.0339	17.63	3.1652	7.7032	3.4714
P32804	P32804	5	5	5	Zinc-regulated transporter 1	ZRT1	sp|P32804|ZRT1_YEAST Zinc-regulated transporter 1 OS=Saccharomyces cerevisiae (strain ATCC 204508 / S288c) GN=ZRT1 PE=1 SV=1	1	5	5	5	2	5	4	4	2	5	4	4	2	5	4	4	16	16	16	41.581	376	376	0	173.33	0.7899	0.73131	9.6445	24	0	Leave out requantified	0.88027	0.88047	0.53221	0.58896	0.9546	0.77541	0.65943	0.63246	3.87	7.7818	5.0755	9.8901
P32832	P32832	6	6	6	Chromatin structure-remodeling complex subunit RSC7	NPL6	sp|P32832|RSC7_YEAST Chromatin structure-remodeling complex subunit RSC7 OS=Saccharomyces cerevisiae (strain ATCC 204508 / S288c) GN=NPL6 PE=1 SV=1	1	6	6	6	5	3	4	5	5	3	4	5	5	3	4	5	22.5	22.5	22.5	49.65	435	435	0	29.947	1.149	1.1924	11.199	9	0	Leave out requantified	1.6273	1.5855	0.63664	1.0176	1.8201	1.4231	0.81655	1.1343	13.529	21.488	22.085	24.768
P32835;P32836	P32835;P32836	4;4	4;4	4;4	GTP-binding nuclear protein GSP1/CNR1;GTP-binding nuclear protein GSP2/CNR2	GSP1;GSP2	sp|P32835|GSP1_YEAST GTP-binding nuclear protein GSP1/CNR1 OS=Saccharomyces cerevisiae (strain ATCC 204508 / S288c) GN=GSP1 PE=1 SV=1;sp|P32836|GSP2_YEAST GTP-binding nuclear protein GSP2/CNR2 OS=Saccharomyces cerevisiae (strain ATCC 204508 / S288c) GN=GSP	2	4	4	4	2	4	2	2	2	4	2	2	2	4	2	2	18.7	18.7	18.7	24.81	219	219;220	0	13	0.85879	0.9718	16.091	5	0	Leave out requantified	NaN	0.99459	NaN	NaN	NaN	0.87558	NaN	NaN	NaN	21.104	NaN	NaN
P32839	P32839	2	2	2	Mitochondrial chaperone BCS1	BCS1	sp|P32839|BCS1_YEAST Mitochondrial chaperone BCS1 OS=Saccharomyces cerevisiae (strain ATCC 204508 / S288c) GN=BCS1 PE=1 SV=2	1	2	2	2	1	2	2	1	1	2	2	1	1	2	2	1	5.3	5.3	5.3	51.107	456	456	0	10.999	0.9729	0.87078	26.321	3	0	Median	NaN	NaN	NaN	NaN	NaN	NaN	NaN	NaN	NaN	NaN	NaN	NaN
P32842	P32842	1	1	1	V-type proton ATPase subunit c	VMA11	sp|P32842|VATL2_YEAST V-type proton ATPase subunit c OS=Saccharomyces cerevisiae (strain ATCC 204508 / S288c) GN=VMA11 PE=1 SV=1	1	1	1	1	0	1	0	0	0	1	0	0	0	1	0	0	11	11	11	17.037	164	164	0	4.726	NaN	NaN	NaN	1	0	Median	NaN	NaN	NaN	NaN	NaN	NaN	NaN	NaN	NaN	NaN	NaN	NaN
P32843	P32843	10	10	10	Mitochondrial escape protein 2	YME2	sp|P32843|YME2_YEAST Mitochondrial escape protein 2 OS=Saccharomyces cerevisiae (strain ATCC 204508 / S288c) GN=YME2 PE=1 SV=1	1	10	10	10	6	5	6	7	6	5	6	7	6	5	6	7	19.3	19.3	19.3	96.687	850	850	0	96.721	1.2403	1.2115	8.3585	19	0	Leave out requantified	1.953	1.2691	0.73157	1.2348	2.1334	1.1177	0.9245	1.3486	13.346	2.1261	9.2462	4.9783
P32854	P32854	4	4	4	Syntaxin PEP12	PEP12	sp|P32854|PEP12_YEAST Syntaxin PEP12 OS=Saccharomyces cerevisiae (strain ATCC 204508 / S288c) GN=PEP12 PE=1 SV=2	1	4	4	4	1	2	1	1	1	2	1	1	1	2	1	1	28.5	28.5	28.5	33.006	288	288	0	12.537	0.79162	0.97914	7.6417	4	0	Leave out requantified	NaN	NaN	NaN	NaN	NaN	NaN	NaN	NaN	NaN	NaN	NaN	NaN
P32857	P32857	2	2	2	Membrane protein PTM1	PTM1	sp|P32857|PTM1_YEAST Membrane protein PTM1 OS=Saccharomyces cerevisiae (strain ATCC 204508 / S288c) GN=PTM1 PE=1 SV=2	1	2	2	2	1	2	1	1	1	2	1	1	1	2	1	1	4	4	4	60.018	523	523	0	5.0559	0.91716	0.92367	21.314	5	0	Leave out requantified	NaN	0.74448	NaN	NaN	NaN	0.65719	NaN	NaN	NaN	69.451	NaN	NaN
P32860	P32860	10	10	10	NifU-like protein, mitochondrial	NFU1	sp|P32860|NFU1_YEAST NifU-like protein, mitochondrial OS=Saccharomyces cerevisiae (strain ATCC 204508 / S288c) GN=NFU1 PE=1 SV=2	1	10	10	10	8	10	10	9	8	10	10	9	8	10	10	9	49.2	49.2	49.2	29.174	256	256	0	136.96	1.3024	1.3167	14.445	42	0	Leave out requantified	2.1644	1.362	0.78362	1.2887	2.3866	1.1962	0.99346	1.4294	18.447	23.962	11.396	9.0236
P32861	P32861	9	9	9	UTP--glucose-1-phosphate uridylyltransferase	UGP1	sp|P32861|UGPA1_YEAST UTP--glucose-1-phosphate uridylyltransferase OS=Saccharomyces cerevisiae (strain ATCC 204508 / S288c) GN=UGP1 PE=1 SV=1	1	9	9	9	5	8	5	5	5	8	5	5	5	8	5	5	25.1	25.1	25.1	55.987	499	499	0	84.353	0.88784	0.83894	10.494	23	0	Leave out requantified	0.6401	0.92211	0.81268	0.72332	0.67791	0.80809	1.0152	0.82152	16.811	8.4388	14.852	41.858
P32867	P32867	7	7	6	Protein SSO1	SSO1	sp|P32867|SSO1_YEAST Protein SSO1 OS=Saccharomyces cerevisiae (strain ATCC 204508 / S288c) GN=SSO1 PE=1 SV=2	1	7	7	6	5	7	5	5	5	7	5	5	4	6	4	4	34.8	34.8	29.7	33.106	290	290	0	216.08	0.97277	1.033	14.696	28	0	Leave out requantified	0.99298	1.1124	0.81797	0.80284	1.0749	0.99147	1.0048	0.92344	8.444	8.6161	6.6634	15.395
P32875	P32875	5	5	5	Lipoyl synthase, mitochondrial	LIP5	sp|P32875|LIPA_YEAST Lipoyl synthase, mitochondrial OS=Saccharomyces cerevisiae (strain ATCC 204508 / S288c) GN=LIP5 PE=1 SV=1	1	5	5	5	4	3	5	4	4	3	5	4	4	3	5	4	14.7	14.7	14.7	46.247	414	414	0	15.002	1.2207	1.2198	18.208	14	0	Leave out requantified	1.8671	1.2245	0.78981	1.3204	2.1078	1.1072	1.008	1.5153	10.791	12.012	2.9211	13.66
P32891	P32891	16	16	16	D-lactate dehydrogenase [cytochrome] 1, mitochondrial	DLD1	sp|P32891|DLD1_YEAST D-lactate dehydrogenase [cytochrome] 1, mitochondrial OS=Saccharomyces cerevisiae (strain ATCC 204508 / S288c) GN=DLD1 PE=1 SV=2	1	16	16	16	11	13	12	13	11	13	12	13	11	13	12	13	36.1	36.1	36.1	65.292	587	587	0	154.64	1.2943	1.3477	12.629	55	0	Leave out requantified	1.8367	1.3701	0.80265	1.2843	2.092	1.2076	1.0176	1.4821	6.78	15.35	8.2106	9.5353
P32892	P32892	2	2	2	ATP-dependent RNA helicase DRS1	DRS1	sp|P32892|DRS1_YEAST ATP-dependent RNA helicase DRS1 OS=Saccharomyces cerevisiae (strain ATCC 204508 / S288c) GN=DRS1 PE=1 SV=2	1	2	2	2	0	2	1	0	0	2	1	0	0	2	1	0	3.5	3.5	3.5	84.842	752	752	0	12.391	1.1207	1.0281	1.4065	6	0	Leave out requantified	NaN	1.1321	0.62238	NaN	NaN	1.0353	0.79515	NaN	NaN	2.3941	0.7946	NaN
P32897	P32897	5	5	5	Mitochondrial import inner membrane translocase subunit TIM23	TIM23	sp|P32897|TIM23_YEAST Mitochondrial import inner membrane translocase subunit TIM23 OS=Saccharomyces cerevisiae (strain ATCC 204508 / S288c) GN=TIM23 PE=1 SV=1	1	5	5	5	2	5	1	1	2	5	1	1	2	5	1	1	40.5	40.5	40.5	23.243	222	222	0	212.55	1.2752	1.1351	7.1136	13	0	Leave out requantified	1.8843	1.2897	0.79935	1.1744	2.1366	1.1333	0.9632	1.3439	3.3071	6.2244	9.9098	10.949
P32898	P32898	21	21	21	Mitochondrial presequence protease	CYM1	sp|P32898|CYM1_YEAST Mitochondrial presequence protease OS=Saccharomyces cerevisiae (strain ATCC 204508 / S288c) GN=CYM1 PE=1 SV=2	1	21	21	21	12	11	12	11	12	11	12	11	12	11	12	11	26.8	26.8	26.8	112.18	989	989	0	58.996	1.273	1.2798	26.807	38	0	Leave out requantified	1.9614	1.2698	0.73573	1.2574	2.202	1.1166	0.9148	1.4256	17.786	17.587	13.036	7.8503
P32899	P32899	1	1	1	U3 small nucleolar ribonucleoprotein protein IMP3	IMP3	sp|P32899|IMP3_YEAST U3 small nucleolar ribonucleoprotein protein IMP3 OS=Saccharomyces cerevisiae (strain ATCC 204508 / S288c) GN=IMP3 PE=1 SV=1	1	1	1	1	1	1	0	0	1	1	0	0	1	1	0	0	5.5	5.5	5.5	21.885	183	183	0.001924	2.2579	NaN	NaN	NaN	1	0	Median	NaN	NaN	NaN	NaN	NaN	NaN	NaN	NaN	NaN	NaN	NaN	NaN
P32900	P32900	2	2	2	Protein SKG6	SKG6	sp|P32900|SKG6_YEAST Protein SKG6 OS=Saccharomyces cerevisiae (strain ATCC 204508 / S288c) GN=SKG6 PE=1 SV=2	1	2	2	2	1	2	1	1	1	2	1	1	1	2	1	1	3.7	3.7	3.7	81.848	734	734	0	10.006	0.95448	1.1837	20.032	3	0	Plateau	NaN	NaN	NaN	NaN	NaN	NaN	NaN	NaN	NaN	NaN	NaN	NaN
P32901	P32901	3	2	2	Peptide transporter PTR2	PTR2	sp|P32901|PTR2_YEAST Peptide transporter PTR2 OS=Saccharomyces cerevisiae (strain ATCC 204508 / S288c) GN=PTR2 PE=1 SV=2	1	3	2	2	3	3	3	3	2	2	2	2	2	2	2	2	5.5	4.5	4.5	68.043	601	601	0	35.379	0.59388	0.56117	12.825	12	0	Leave out requantified	0.32872	0.67966	0.83324	0.40498	0.36333	0.60146	1.0282	0.44795	14.472	3.0205	4.1143	0.56458
P32902	P32902	6	6	6	37S ribosomal protein MRP4, mitochondrial	MRP4	sp|P32902|RT04_YEAST 37S ribosomal protein MRP4, mitochondrial OS=Saccharomyces cerevisiae (strain ATCC 204508 / S288c) GN=MRP4 PE=1 SV=1	1	6	6	6	4	6	5	6	4	6	5	6	4	6	5	6	22.6	22.6	22.6	44.151	394	394	0	61.971	1.348	1.3031	6.463	21	0	Leave out requantified	1.954	1.3604	0.80139	1.3477	2.1788	1.1999	1.004	1.4944	11.534	8.7651	10.188	9.7982
P32904	P32904	6	6	6	54S ribosomal protein L6, mitochondrial	MRPL6	sp|P32904|RM06_YEAST 54S ribosomal protein L6, mitochondrial OS=Saccharomyces cerevisiae (strain ATCC 204508 / S288c) GN=MRPL6 PE=1 SV=2	1	6	6	6	3	4	4	2	3	4	4	2	3	4	4	2	33.2	33.2	33.2	23.889	214	214	0	11.063	1.1425	1.0952	12.122	6	0	Leave out requantified	NaN	1.2227	0.62752	NaN	NaN	1.0952	0.77358	NaN	NaN	12.122	11.34	NaN
P32905	P32905	2	2	1	40S ribosomal protein S0-A	RPS0A	sp|P32905|RSSA1_YEAST 40S ribosomal protein S0-A OS=Saccharomyces cerevisiae (strain ATCC 204508 / S288c) GN=RPS0A PE=1 SV=3	1	2	2	1	1	2	1	1	1	2	1	1	0	1	0	0	20.2	20.2	7.1	28.024	252	252	0	35.911	0.99712	0.96499	22.204	9	0	Leave out requantified	1.0392	0.90292	1.1644	1.0215	1.1242	0.78966	1.4445	1.1256	1.0697	11.111	4.3809	0.438
P32906	P32906	8	8	8	Endoplasmic reticulum mannosyl-oligosaccharide 1,2-alpha-mannosidase	MNS1	sp|P32906|MNS1_YEAST Endoplasmic reticulum mannosyl-oligosaccharide 1,2-alpha-mannosidase OS=Saccharomyces cerevisiae (strain ATCC 204508 / S288c) GN=MNS1 PE=1 SV=1	1	8	8	8	2	7	4	4	2	7	4	4	2	7	4	4	24	24	24	63.057	549	549	0	104.43	1.011	0.9938	12.936	16	0	Leave out requantified	1.222	1.1244	0.80243	0.84479	1.3363	0.97803	1.0048	0.9347	12.506	8.0995	4.7364	17.205
P32908	P32908	14	14	14	Structural maintenance of chromosomes protein 1	SMC1	sp|P32908|SMC1_YEAST Structural maintenance of chromosomes protein 1 OS=Saccharomyces cerevisiae (strain ATCC 204508 / S288c) GN=SMC1 PE=1 SV=1	1	14	14	14	6	9	7	6	6	9	7	6	6	9	7	6	11.3	11.3	11.3	141.28	1225	1225	0	51.213	1.0283	1.0144	10.625	10	0	Leave out requantified	NaN	1.2274	0.62677	1.0012	NaN	1.0818	0.80799	1.0776	NaN	8.5102	13.676	2.4092
P32911	P32911	1	1	1	Eukaryotic translation initiation factor eIF-1	SUI1	sp|P32911|SUI1_YEAST Eukaryotic translation initiation factor eIF-1 OS=Saccharomyces cerevisiae (strain ATCC 204508 / S288c) GN=SUI1 PE=1 SV=1	1	1	1	1	1	1	1	1	1	1	1	1	1	1	1	1	13.9	13.9	13.9	12.312	108	108	0	12.584	0.87011	0.86269	29.186	4	0	Median	NaN	NaN	NaN	NaN	NaN	NaN	NaN	NaN	NaN	NaN	NaN	NaN
P32912	P32912	2	2	2	Vacuolar morphogenesis protein 7	VAM7	sp|P32912|VAM7_YEAST Vacuolar morphogenesis protein 7 OS=Saccharomyces cerevisiae (strain ATCC 204508 / S288c) GN=VAM7 PE=1 SV=1	1	2	2	2	1	1	1	0	1	1	1	0	1	1	1	0	12	12	12	36.711	316	316	0	17.683	0.98269	0.86743	39.366	3	0	Median	NaN	NaN	NaN	NaN	NaN	NaN	NaN	NaN	NaN	NaN	NaN	NaN
P32913	P32913	4	4	4	Vacuolar protein sorting-associated protein 17	VPS17	sp|P32913|VPS17_YEAST Vacuolar protein sorting-associated protein 17 OS=Saccharomyces cerevisiae (strain ATCC 204508 / S288c) GN=VPS17 PE=1 SV=2	1	4	4	4	1	2	1	0	1	2	1	0	1	2	1	0	13.4	13.4	13.4	63.203	551	551	0	6.1312	0.84321	0.83856	19.715	2	0	Median	NaN	NaN	NaN	NaN	NaN	NaN	NaN	NaN	NaN	NaN	NaN	NaN
P32914	P32914	1	1	1	Transcription elongation factor SPT4	SPT4	sp|P32914|SPT4_YEAST Transcription elongation factor SPT4 OS=Saccharomyces cerevisiae (strain ATCC 204508 / S288c) GN=SPT4 PE=1 SV=1	1	1	1	1	0	1	1	1	0	1	1	1	0	1	1	1	14.7	14.7	14.7	11.158	102	102	0	2.7969	1.0089	1.0925	10.433	3	0	Median	NaN	NaN	NaN	NaN	NaN	NaN	NaN	NaN	NaN	NaN	NaN	NaN
P32915	P32915	1	1	1	Protein transport protein SEC61	SEC61	sp|P32915|SC61A_YEAST Protein transport protein SEC61 OS=Saccharomyces cerevisiae (strain ATCC 204508 / S288c) GN=SEC61 PE=1 SV=1	1	1	1	1	1	1	1	1	1	1	1	1	1	1	1	1	2.1	2.1	2.1	52.936	480	480	0	3.9352	NaN	NaN	NaN	0	0	Median	NaN	NaN	NaN	NaN	NaN	NaN	NaN	NaN	NaN	NaN	NaN	NaN
P32916	P32916	22	22	22	Signal recognition particle receptor subunit alpha homolog	SRP101	sp|P32916|SRPR_YEAST Signal recognition particle receptor subunit alpha homolog OS=Saccharomyces cerevisiae (strain ATCC 204508 / S288c) GN=SRP101 PE=1 SV=2	1	22	22	22	18	19	17	18	18	19	17	18	18	19	17	18	53.8	53.8	53.8	69.277	621	621	0	323.31	0.98306	1.0347	9.5755	83	0	Leave out requantified	1.0719	1.1593	0.7816	0.91397	1.219	1.0333	0.96729	1.0408	16.777	7.6134	9.5867	11.437
P32939	P32939	3	3	3	GTP-binding protein YPT7	YPT7	sp|P32939|YPT7_YEAST GTP-binding protein YPT7 OS=Saccharomyces cerevisiae (strain ATCC 204508 / S288c) GN=YPT7 PE=1 SV=1	1	3	3	3	3	3	3	3	3	3	3	3	3	3	3	3	16.3	16.3	16.3	23.042	208	208	0	14.851	0.80473	0.90162	2.4809	28	0	Leave out requantified	0.70956	1.0101	0.82473	0.78746	0.90066	0.88445	1.0083	0.87845	4.9629	2.5146	2.7163	1.9611
P33201	P33201	5	5	5	Ribosome assembly factor MRT4	MRT4	sp|P33201|MRT4_YEAST Ribosome assembly factor MRT4 OS=Saccharomyces cerevisiae (strain ATCC 204508 / S288c) GN=MRT4 PE=1 SV=1	1	5	5	5	0	5	3	3	0	5	3	3	0	5	3	3	22	22	22	27.058	236	236	0	13.727	0.78452	0.91454	23.608	6	0	Leave out requantified	NaN	0.94022	0.71675	0.89289	NaN	0.83047	0.89481	0.95682	NaN	34.556	6.2314	9.5378
P33203	P33203	1	1	1	Pre-mRNA-processing protein PRP40	PRP40	sp|P33203|PRP40_YEAST Pre-mRNA-processing protein PRP40 OS=Saccharomyces cerevisiae (strain ATCC 204508 / S288c) GN=PRP40 PE=1 SV=1	1	1	1	1	0	1	0	0	0	1	0	0	0	1	0	0	2.1	2.1	2.1	69.064	583	583	0	3.0533	NaN	NaN	NaN	0	0	Median	NaN	NaN	NaN	NaN	NaN	NaN	NaN	NaN	NaN	NaN	NaN	NaN
P33204	P33204	1	1	1	Actin-related protein 2/3 complex subunit 4	ARC19	sp|P33204|ARPC4_YEAST Actin-related protein 2/3 complex subunit 4 OS=Saccharomyces cerevisiae (strain ATCC 204508 / S288c) GN=ARC19 PE=1 SV=2	1	1	1	1	0	1	0	0	0	1	0	0	0	1	0	0	7	7	7	19.916	171	171	0	5.9981	NaN	NaN	NaN	1	0	Median	NaN	NaN	NaN	NaN	NaN	NaN	NaN	NaN	NaN	NaN	NaN	NaN
P33296	P33296	3	3	3	Ubiquitin-conjugating enzyme E2 6	UBC6	sp|P33296|UBC6_YEAST Ubiquitin-conjugating enzyme E2 6 OS=Saccharomyces cerevisiae (strain ATCC 204508 / S288c) GN=UBC6 PE=1 SV=1	1	3	3	3	1	3	2	1	1	3	2	1	1	3	2	1	28.8	28.8	28.8	28.383	250	250	0	47.37	0.9236	0.95921	22.472	9	0	Leave out requantified	NaN	1.0172	0.88295	0.58658	NaN	0.91362	1.0615	0.66174	NaN	5.5337	15.393	4.8941
P33297	P33297	3	3	3	26S protease regulatory subunit 6A	RPT5	sp|P33297|PRS6A_YEAST 26S protease regulatory subunit 6A OS=Saccharomyces cerevisiae (strain ATCC 204508 / S288c) GN=RPT5 PE=1 SV=3	1	3	3	3	1	2	2	1	1	2	2	1	1	2	2	1	13.4	13.4	13.4	48.255	434	434	0	13.493	0.92388	0.97687	21.922	6	0	Median	NaN	NaN	0.6626	0.92388	NaN	NaN	0.83652	1.0118	NaN	NaN	9.9074	9.7308
P33299	P33299	4	4	4	26S protease regulatory subunit 7 homolog	RPT1	sp|P33299|PRS7_YEAST 26S protease regulatory subunit 7 homolog OS=Saccharomyces cerevisiae (strain ATCC 204508 / S288c) GN=RPT1 PE=1 SV=1	1	4	4	4	3	3	2	3	3	3	2	3	3	3	2	3	6.2	6.2	6.2	51.982	467	467	0	36.075	1.0811	1.0907	10.515	11	0	Leave out requantified	1.2602	1.1022	0.71141	1.0222	1.3696	0.99847	0.85826	1.1555	9.435	1.1424	9.9886	19.737
P33302	P33302	14	14	14	Pleiotropic ABC efflux transporter of multiple drugs	PDR5	sp|P33302|PDR5_YEAST Pleiotropic ABC efflux transporter of multiple drugs OS=Saccharomyces cerevisiae (strain ATCC 204508 / S288c) GN=PDR5 PE=1 SV=1	1	14	14	14	6	13	12	11	6	13	12	11	6	13	12	11	13.6	13.6	13.6	170.44	1511	1511	0	280.92	1.0367	1.1723	17.683	58	0	Leave out requantified	1.0626	0.93591	1.0427	1.0345	1.1656	0.84064	1.3106	1.1763	22.57	7.8245	4.8242	7.73
P33308	P33308	2	2	2	Mediator of RNA polymerase II transcription subunit 9	CSE2	sp|P33308|MED9_YEAST Mediator of RNA polymerase II transcription subunit 9 OS=Saccharomyces cerevisiae (strain ATCC 204508 / S288c) GN=CSE2 PE=1 SV=1	1	2	2	2	1	1	0	0	1	1	0	0	1	1	0	0	14.8	14.8	14.8	17.376	149	149	0.0028342	2.0414	NaN	NaN	NaN	1	0	Median	NaN	NaN	NaN	NaN	NaN	NaN	NaN	NaN	NaN	NaN	NaN	NaN
P33309	P33309	3	3	3	Protein DOM34	DOM34	sp|P33309|DOM34_YEAST Protein DOM34 OS=Saccharomyces cerevisiae (strain ATCC 204508 / S288c) GN=DOM34 PE=1 SV=2	1	3	3	3	0	1	2	0	0	1	2	0	0	1	2	0	8.8	8.8	8.8	44.057	386	386	0.0032422	1.837	NaN	NaN	NaN	1	0	Median	NaN	NaN	NaN	NaN	NaN	NaN	NaN	NaN	NaN	NaN	NaN	NaN
P33310	P33310	2	2	2	ATP-dependent permease MDL1, mitochondrial	MDL1	sp|P33310|MDL1_YEAST ATP-dependent permease MDL1, mitochondrial OS=Saccharomyces cerevisiae (strain ATCC 204508 / S288c) GN=MDL1 PE=1 SV=2	1	2	2	2	0	1	1	1	0	1	1	1	0	1	1	1	4.7	4.7	4.7	75.949	695	695	0	10.701	NaN	NaN	NaN	0	0	Median	NaN	NaN	NaN	NaN	NaN	NaN	NaN	NaN	NaN	NaN	NaN	NaN
P33311	P33311	6	6	6	ATP-dependent permease MDL2, mitochondrial	MDL2	sp|P33311|MDL2_YEAST ATP-dependent permease MDL2, mitochondrial OS=Saccharomyces cerevisiae (strain ATCC 204508 / S288c) GN=MDL2 PE=1 SV=3	1	6	6	6	3	3	3	5	3	3	3	5	3	3	3	5	13.3	13.3	13.3	85.136	773	773	0	26.834	1.4246	1.4762	28.188	11	0	Leave out requantified	2.4728	1.2649	0.71695	1.2253	2.6232	1.1171	0.88676	1.3557	6.8942	19.427	6.2068	10.479
P33322	P33322	8	8	8	H/ACA ribonucleoprotein complex subunit 4	CBF5	sp|P33322|CBF5_YEAST H/ACA ribonucleoprotein complex subunit 4 OS=Saccharomyces cerevisiae (strain ATCC 204508 / S288c) GN=CBF5 PE=1 SV=1	1	8	8	8	5	8	6	6	5	8	6	6	5	8	6	6	21.1	21.1	21.1	54.704	483	483	0	116.95	1.1104	1.1344	7.9851	31	0	Leave out requantified	1.1667	1.2638	0.64084	0.97621	1.2981	1.1304	0.81521	1.1008	5.8569	6.2972	5.2379	10.445
P33324	P33324	1	1	1	CRAL-TRIO domain-containing protein YKL091C	YKL091C	sp|P33324|YKJ1_YEAST CRAL-TRIO domain-containing protein YKL091C OS=Saccharomyces cerevisiae (strain ATCC 204508 / S288c) GN=YKL091C PE=1 SV=2	1	1	1	1	0	1	0	0	0	1	0	0	0	1	0	0	4.2	4.2	4.2	36.073	310	310	0.00099602	2.6851	NaN	NaN	NaN	0	0	Median	NaN	NaN	NaN	NaN	NaN	NaN	NaN	NaN	NaN	NaN	NaN	NaN
P33328	P33328	1	1	1	Synaptobrevin homolog 2	SNC2	sp|P33328|SNC2_YEAST Synaptobrevin homolog 2 OS=Saccharomyces cerevisiae (strain ATCC 204508 / S288c) GN=SNC2 PE=1 SV=2	1	1	1	1	1	1	1	1	1	1	1	1	1	1	1	1	10.4	10.4	10.4	12.957	115	115	0	4.875	1.0766	1.1598	11.54	4	0	Median	NaN	NaN	NaN	NaN	NaN	NaN	NaN	NaN	NaN	NaN	NaN	NaN
P33329	P33329	2	2	2	Serine/threonine-protein phosphatase PP-Z2	PPZ2	sp|P33329|PPZ2_YEAST Serine/threonine-protein phosphatase PP-Z2 OS=Saccharomyces cerevisiae (strain ATCC 204508 / S288c) GN=PPZ2 PE=1 SV=4	1	2	2	2	1	2	1	1	1	2	1	1	1	2	1	1	2.8	2.8	2.8	78.491	710	710	0	2.7226	1.1224	0.99653	8.0286	3	0	Plateau	NaN	NaN	NaN	NaN	NaN	NaN	NaN	NaN	NaN	NaN	NaN	NaN
P33330	P33330	6	6	6	Phosphoserine aminotransferase	SER1	sp|P33330|SERC_YEAST Phosphoserine aminotransferase OS=Saccharomyces cerevisiae (strain ATCC 204508 / S288c) GN=SER1 PE=1 SV=1	1	6	6	6	1	6	1	2	1	6	1	2	1	6	1	2	25.3	25.3	25.3	43.415	395	395	0	42.145	1.006	0.88302	25.904	9	0	Leave out requantified	NaN	1.0161	NaN	0.82637	NaN	0.92158	NaN	0.90807	NaN	19.104	NaN	42.302
P33331	P33331	1	1	1	Nuclear transport factor 2	NTF2	sp|P33331|NTF2_YEAST Nuclear transport factor 2 OS=Saccharomyces cerevisiae (strain ATCC 204508 / S288c) GN=NTF2 PE=1 SV=2	1	1	1	1	1	1	1	1	1	1	1	1	1	1	1	1	6.4	6.4	6.4	14.453	125	125	0	3.1054	0.61949	0.73743	20.458	4	0	Median	NaN	NaN	NaN	NaN	NaN	NaN	NaN	NaN	NaN	NaN	NaN	NaN
P33333	P33333	12	12	12	Probable 1-acyl-sn-glycerol-3-phosphate acyltransferase	SLC1	sp|P33333|PLSC_YEAST Probable 1-acyl-sn-glycerol-3-phosphate acyltransferase OS=Saccharomyces cerevisiae (strain ATCC 204508 / S288c) GN=SLC1 PE=1 SV=1	1	12	12	12	10	11	12	11	10	11	12	11	10	11	12	11	39.6	39.6	39.6	33.887	303	303	0	166.77	0.97403	1.0256	8.9436	61	0	Leave out requantified	0.90365	1.1622	0.80519	0.87951	1.0053	1.0403	1.0213	0.97573	19.594	8.1021	8.1637	5.7999
P33334	P33334	3	3	3	Pre-mRNA-splicing factor 8	PRP8	sp|P33334|PRP8_YEAST Pre-mRNA-splicing factor 8 OS=Saccharomyces cerevisiae (strain ATCC 204508 / S288c) GN=PRP8 PE=1 SV=1	1	3	3	3	0	2	1	0	0	2	1	0	0	2	1	0	1.2	1.2	1.2	279.5	2413	2413	0.0093003	1.3432	1.2715	1.1365	37.429	2	0	Median	NaN	1.2715	NaN	NaN	NaN	1.1365	NaN	NaN	NaN	37.429	NaN	NaN
P33336	P33336	1	1	1	Beta-glucan synthesis-associated protein SKN1	SKN1	sp|P33336|SKN1_YEAST Beta-glucan synthesis-associated protein SKN1 OS=Saccharomyces cerevisiae (strain ATCC 204508 / S288c) GN=SKN1 PE=1 SV=1	1	1	1	1	1	0	0	1	1	0	0	1	1	0	0	1	3.5	3.5	3.5	86.24	771	771	0.0059715	1.7285	NaN	NaN	NaN	1	0	Median	NaN	NaN	NaN	NaN	NaN	NaN	NaN	NaN	NaN	NaN	NaN	NaN
P33338	P33338	5	5	5	Protein SLA2	SLA2	sp|P33338|SLA2_YEAST Protein SLA2 OS=Saccharomyces cerevisiae (strain ATCC 204508 / S288c) GN=SLA2 PE=1 SV=5	1	5	5	5	1	4	3	1	1	4	3	1	1	4	3	1	8.7	8.7	8.7	108.91	968	968	0	66.075	NaN	NaN	NaN	1	0	Median	NaN	NaN	NaN	NaN	NaN	NaN	NaN	NaN	NaN	NaN	NaN	NaN
P33399	P33399	1	1	1	La protein homolog	LHP1	sp|P33399|LHP1_YEAST La protein homolog OS=Saccharomyces cerevisiae (strain ATCC 204508 / S288c) GN=LHP1 PE=1 SV=2	1	1	1	1	0	1	0	0	0	1	0	0	0	1	0	0	5.5	5.5	5.5	32.104	275	275	0	12.665	1.0833	0.95641	5.2485	2	0	Median	NaN	1.0833	NaN	NaN	NaN	0.95641	NaN	NaN	NaN	5.2485	NaN	NaN
P33416	P33416	21	21	21	Heat shock protein 78, mitochondrial	HSP78	sp|P33416|HSP78_YEAST Heat shock protein 78, mitochondrial OS=Saccharomyces cerevisiae (strain ATCC 204508 / S288c) GN=HSP78 PE=1 SV=2	1	21	21	21	14	19	14	15	14	19	14	15	14	19	14	15	33.7	33.7	33.7	91.335	811	811	0	182.87	1.1382	1.1753	20.728	80	0	Leave out requantified	2.1869	1.1857	0.62719	1.1534	2.4205	1.0264	0.78584	1.3173	11.759	14.87	9.6976	9.4876
P33417	P33417	2	2	2	Intrastrand cross-link recognition protein	IXR1	sp|P33417|IXR1_YEAST Intrastrand cross-link recognition protein OS=Saccharomyces cerevisiae (strain ATCC 204508 / S288c) GN=IXR1 PE=1 SV=2	1	2	2	2	0	1	1	1	0	1	1	1	0	1	1	1	1.7	1.7	1.7	67.855	597	597	0	3.23	0.90268	0.94277	28.833	2	0	Median	NaN	NaN	NaN	NaN	NaN	NaN	NaN	NaN	NaN	NaN	NaN	NaN
P33419	P33419	1	1	1	Spindle pole component 29	SPC29	sp|P33419|SPC29_YEAST Spindle pole component 29 OS=Saccharomyces cerevisiae (strain ATCC 204508 / S288c) GN=SPC29 PE=1 SV=1	1	1	1	1	0	1	0	0	0	1	0	0	0	1	0	0	3.2	3.2	3.2	29.28	253	253	0.0028249	2.0243	NaN	NaN	NaN	0	0	Median	NaN	NaN	NaN	NaN	NaN	NaN	NaN	NaN	NaN	NaN	NaN	NaN
P33421	P33421	1	1	1	Succinate dehydrogenase [ubiquinone] cytochrome b subunit, mitochondrial	SDH3	sp|P33421|SDH3_YEAST Succinate dehydrogenase [ubiquinone] cytochrome b subunit, mitochondrial OS=Saccharomyces cerevisiae (strain ATCC 204508 / S288c) GN=SDH3 PE=1 SV=1	1	1	1	1	1	0	0	1	1	0	0	1	1	0	0	1	5.6	5.6	5.6	22.068	198	198	0	4.9109	1.5509	1.7638	33.225	2	0	Median	NaN	NaN	NaN	NaN	NaN	NaN	NaN	NaN	NaN	NaN	NaN	NaN
P33442	P33442	10	10	4	40S ribosomal protein S1-A	RPS1A	sp|P33442|RS3A1_YEAST 40S ribosomal protein S1-A OS=Saccharomyces cerevisiae (strain ATCC 204508 / S288c) GN=RPS1A PE=1 SV=2	1	10	10	4	10	10	10	9	10	10	10	9	4	4	4	3	40	40	13.3	28.743	255	255	0	145.54	0.97071	1.0009	11.213	47	0	Leave out requantified	0.86833	0.97111	1.0567	0.92382	0.95286	0.8524	1.3308	1.0143	7.3356	13.134	9.3238	12.521
P33734	P33734	3	3	3	Imidazole glycerol phosphate synthase hisHF;Glutamine amidotransferase;Cyclase	HIS7	sp|P33734|HIS5_YEAST Imidazole glycerol phosphate synthase hisHF OS=Saccharomyces cerevisiae (strain ATCC 204508 / S288c) GN=HIS7 PE=1 SV=2	1	3	3	3	0	3	0	0	0	3	0	0	0	3	0	0	8.3	8.3	8.3	61.067	552	552	0	10.16	1.1884	1.0626	1.0745	2	0	Median	NaN	1.1884	NaN	NaN	NaN	1.0626	NaN	NaN	NaN	1.0745	NaN	NaN
P33750	P33750	4	4	4	Protein SOF1	SOF1	sp|P33750|DCA13_YEAST Protein SOF1 OS=Saccharomyces cerevisiae (strain ATCC 204508 / S288c) GN=SOF1 PE=1 SV=1	1	4	4	4	2	1	1	2	2	1	1	2	2	1	1	2	12.5	12.5	12.5	56.788	489	489	0	3.9744	0.97629	0.89037	17.888	5	0	Leave out requantified	NaN	NaN	NaN	0.91266	NaN	NaN	NaN	1.0271	NaN	NaN	NaN	22.447
P33754	P33754	7	7	7	Translocation protein SEC66	SEC66	sp|P33754|SEC66_YEAST Translocation protein SEC66 OS=Saccharomyces cerevisiae (strain ATCC 204508 / S288c) GN=SEC66 PE=1 SV=1	1	7	7	7	7	6	7	7	7	6	7	7	7	6	7	7	32	32	32	24.231	206	206	0	127.56	0.96079	1.0397	10.831	22	0	Leave out requantified	1.0671	1.1092	0.76747	0.87847	1.165	0.97262	0.97034	1.0071	4.0719	7.3856	9.7458	11.017
P33755	P33755	2	2	2	Nuclear protein localization protein 4	NPL4	sp|P33755|NPL4_YEAST Nuclear protein localization protein 4 OS=Saccharomyces cerevisiae (strain ATCC 204508 / S288c) GN=NPL4 PE=1 SV=1	1	2	2	2	1	1	1	2	1	1	1	2	1	1	1	2	4.1	4.1	4.1	65.781	580	580	0	6.0094	NaN	NaN	NaN	1	0	Median	NaN	NaN	NaN	NaN	NaN	NaN	NaN	NaN	NaN	NaN	NaN	NaN
P33759	P33759	4	4	4	37S ribosomal protein S5, mitochondrial	MRPS5	sp|P33759|RT05_YEAST 37S ribosomal protein S5, mitochondrial OS=Saccharomyces cerevisiae (strain ATCC 204508 / S288c) GN=MRPS5 PE=1 SV=1	1	4	4	4	2	2	3	3	2	2	3	3	2	2	3	3	14.3	14.3	14.3	34.883	307	307	0	11.644	1.1791	1.0797	21.677	8	0	Leave out requantified	NaN	NaN	0.66924	1.1791	NaN	NaN	0.85289	1.3166	NaN	NaN	7.0754	9.3425
P33767	P33767	9	9	9	Dolichyl-diphosphooligosaccharide--protein glycosyltransferase subunit WBP1	WBP1	sp|P33767|OSTB_YEAST Dolichyl-diphosphooligosaccharide--protein glycosyltransferase subunit WBP1 OS=Saccharomyces cerevisiae (strain ATCC 204508 / S288c) GN=WBP1 PE=1 SV=1	1	9	9	9	6	8	5	8	6	8	5	8	6	8	5	8	30.2	30.2	30.2	49.391	430	430	0	244.82	0.95513	0.99828	15.001	38	0	Leave out requantified	1.0108	1.1383	0.76648	0.87845	1.1291	0.99556	0.96572	1.0011	20.817	14.299	20.243	25.233
P33775	P33775	11	11	11	Dolichyl-phosphate-mannose--protein mannosyltransferase 1	PMT1	sp|P33775|PMT1_YEAST Dolichyl-phosphate-mannose--protein mannosyltransferase 1 OS=Saccharomyces cerevisiae (strain ATCC 204508 / S288c) GN=PMT1 PE=1 SV=1	1	11	11	11	8	9	7	7	8	9	7	7	8	9	7	7	14.6	14.6	14.6	92.674	817	817	0	196.08	0.91279	0.9991	11.915	52	0	Leave out requantified	0.98146	1.1266	0.71946	0.84235	1.0817	0.98401	0.87293	0.94923	27.176	4.5824	10.531	17.217
P33891	P33891	9	9	9	Protein transport protein TIP20	TIP20	sp|P33891|TIP20_YEAST Protein transport protein TIP20 OS=Saccharomyces cerevisiae (strain ATCC 204508 / S288c) GN=TIP20 PE=1 SV=1	1	9	9	9	4	9	5	4	4	9	5	4	4	9	5	4	20.4	20.4	20.4	81.165	701	701	0	142.03	1.0281	0.96259	8.8974	13	0	Leave out requantified	NaN	1.1163	0.70066	NaN	NaN	0.98147	0.86154	NaN	NaN	8.6616	15.569	NaN
P33892	P33892	18	18	18	Translational activator GCN1	GCN1	sp|P33892|GCN1_YEAST eIF-2-alpha kinase activator GCN1 OS=Saccharomyces cerevisiae (strain ATCC 204508 / S288c) GN=GCN1 PE=1 SV=1	1	18	18	18	4	17	6	4	4	17	6	4	4	17	6	4	8.4	8.4	8.4	296.69	2672	2672	0	146.42	0.87848	0.78906	25.855	24	0	Leave out requantified	0.91408	0.83375	1.0352	0.77556	0.99782	0.75402	1.2689	0.85731	9.986	16.389	9.2705	52.981
P33894	P33894	2	2	2	Dipeptidyl aminopeptidase A	STE13	sp|P33894|STE13_YEAST Dipeptidyl aminopeptidase A OS=Saccharomyces cerevisiae (strain ATCC 204508 / S288c) GN=STE13 PE=1 SV=1	1	2	2	2	0	2	0	0	0	2	0	0	0	2	0	0	1.9	1.9	1.9	107.2	931	931	0	3.5471	NaN	NaN	NaN	1	0	Median	NaN	NaN	NaN	NaN	NaN	NaN	NaN	NaN	NaN	NaN	NaN	NaN
P34077	P34077	21	21	21	Nucleoporin NIC96	NIC96	sp|P34077|NIC96_YEAST Nucleoporin NIC96 OS=Saccharomyces cerevisiae (strain ATCC 204508 / S288c) GN=NIC96 PE=1 SV=2	1	21	21	21	8	20	11	12	8	20	11	12	8	20	11	12	27.1	27.1	27.1	96.173	839	839	0	223.24	1.0947	1.0388	45.018	41	0	Leave out requantified	1.0207	1.189	0.75757	0.97347	1.1116	1.0582	0.92621	1.0985	6.9961	44.283	18.165	22.759
P34078	P34078	2	2	2	Protein LTV1	LTV1	sp|P34078|LTV1_YEAST Protein LTV1 OS=Saccharomyces cerevisiae (strain ATCC 204508 / S288c) GN=LTV1 PE=1 SV=2	1	2	2	2	0	0	2	1	0	0	2	1	0	0	2	1	3.2	3.2	3.2	53.39	463	463	0.0055172	1.7494	0.87864	0.99571	9.8831	3	0	Median	NaN	NaN	0.8466	NaN	NaN	NaN	1.0503	NaN	NaN	NaN	13.281	NaN
P34110;REV__Q3E747	P34110	4;1	4;1	3;0	Vacuolar protein sorting-associated protein 35	VPS35	sp|P34110|VPS35_YEAST Vacuolar protein sorting-associated protein 35 OS=Saccharomyces cerevisiae (strain ATCC 204508 / S288c) GN=VPS35 PE=1 SV=2	2	4	4	3	2	3	2	2	2	3	2	2	1	2	1	1	5.2	5.2	4.6	109.14	944	944;85	0	26.047	0.9176	0.90826	26.38	7	0	Leave out requantified	NaN	0.86419	1.0134	0.7112	NaN	0.76018	1.2476	0.78708	NaN	25.17	5.2824	42.779
P34111	P34111	2	2	2	Transcription factor tau 138 kDa subunit	TFC3	sp|P34111|TFC3_YEAST Transcription factor tau 138 kDa subunit OS=Saccharomyces cerevisiae (strain ATCC 204508 / S288c) GN=TFC3 PE=1 SV=1	1	2	2	2	1	1	2	1	1	1	2	1	1	1	2	1	2.3	2.3	2.3	132.11	1160	1160	0	4.3953	NaN	NaN	NaN	0	0	Median	NaN	NaN	NaN	NaN	NaN	NaN	NaN	NaN	NaN	NaN	NaN	NaN
P34163	P34163	11	11	11	Sterol esterase TGL1	TGL1	sp|P34163|TGL1_YEAST Sterol esterase TGL1 OS=Saccharomyces cerevisiae (strain ATCC 204508 / S288c) GN=TGL1 PE=1 SV=1	1	11	11	11	3	10	2	2	3	10	2	2	3	10	2	2	25.5	25.5	25.5	62.978	548	548	0	39.891	1.1024	1.0568	28.228	19	0	Leave out requantified	1.0337	1.1747	0.94577	1.0687	1.1463	1.0312	1.1784	1.227	38.277	23.911	13.115	6.5276
P34167	P34167	3	3	3	Eukaryotic translation initiation factor 4B	TIF3	sp|P34167|IF4B_YEAST Eukaryotic translation initiation factor 4B OS=Saccharomyces cerevisiae (strain ATCC 204508 / S288c) GN=TIF3 PE=1 SV=1	1	3	3	3	2	3	2	2	2	3	2	2	2	3	2	2	9.2	9.2	9.2	48.521	436	436	0	6.2148	1.1813	1.1646	9.7609	5	0	Leave out requantified	NaN	1.2792	NaN	NaN	NaN	1.1222	NaN	NaN	NaN	5.2374	NaN	NaN
P34216	P34216	12	12	12	EH domain-containing and endocytosis protein 1	EDE1	sp|P34216|EDE1_YEAST EH domain-containing and endocytosis protein 1 OS=Saccharomyces cerevisiae (strain ATCC 204508 / S288c) GN=EDE1 PE=1 SV=2	1	12	12	12	9	8	9	6	9	8	9	6	9	8	9	6	11	11	11	150.78	1381	1381	0	185.42	0.94237	1.0531	11.317	35	0	Leave out requantified	0.87592	1.2093	0.96848	0.86688	0.93857	1.0639	1.1957	0.99098	6.5245	7.3777	8.477	9.1535
P34222	P34222	2	2	2	Peptidyl-tRNA hydrolase 2	PTH2	sp|P34222|PTH2_YEAST Peptidyl-tRNA hydrolase 2 OS=Saccharomyces cerevisiae (strain ATCC 204508 / S288c) GN=PTH2 PE=1 SV=2	1	2	2	2	1	2	2	2	1	2	2	2	1	2	2	2	9.6	9.6	9.6	22.435	208	208	0	4.6453	0.96798	1.1031	11.734	3	0	Median	NaN	NaN	NaN	1.0613	NaN	NaN	NaN	1.1716	NaN	NaN	NaN	8.5248
P34227	P34227	6	6	6	Mitochondrial peroxiredoxin PRX1	PRX1	sp|P34227|PRX1_YEAST Mitochondrial peroxiredoxin PRX1 OS=Saccharomyces cerevisiae (strain ATCC 204508 / S288c) GN=PRX1 PE=1 SV=1	1	6	6	6	6	6	6	6	6	6	6	6	6	6	6	6	44.1	44.1	44.1	29.495	261	261	0	83.95	1.1329	1.1446	10.667	32	0	Leave out requantified	1.9596	1.1546	0.63384	1.1521	2.2202	1.0143	0.79238	1.2885	6.759	7.3477	4.1078	7.452
P34232	P34232	1	1	1	mRNA transport regulator MTR2	MTR2	sp|P34232|MTR2_YEAST mRNA transport regulator MTR2 OS=Saccharomyces cerevisiae (strain ATCC 204508 / S288c) GN=MTR2 PE=1 SV=1	1	1	1	1	0	1	0	0	0	1	0	0	0	1	0	0	6.5	6.5	6.5	20.783	184	184	0	2.8634	NaN	NaN	NaN	1	0	Median	NaN	NaN	NaN	NaN	NaN	NaN	NaN	NaN	NaN	NaN	NaN	NaN
P34237	P34237	18	18	18	Protein CASP	COY1	sp|P34237|CASP_YEAST Protein CASP OS=Saccharomyces cerevisiae (strain ATCC 204508 / S288c) GN=COY1 PE=1 SV=2	1	18	18	18	11	14	13	12	11	14	13	12	11	14	13	12	33.3	33.3	33.3	77.513	679	679	0	120.15	0.81036	0.86299	13.341	36	0	Leave out requantified	0.75051	0.95861	0.77273	0.76885	0.83053	0.8496	0.97188	0.84718	10.578	20.193	13.276	16.736
P34240	P34240	4	4	4	Zinc-regulated transporter 3	ZRT3	sp|P34240|ZRT3_YEAST Zinc-regulated transporter 3 OS=Saccharomyces cerevisiae (strain ATCC 204508 / S288c) GN=ZRT3 PE=1 SV=2	1	4	4	4	3	3	3	4	3	3	3	4	3	3	3	4	15.3	15.3	15.3	55.402	503	503	0	172.57	0.68706	0.77884	10.586	20	0	Leave out requantified	0.63061	0.8933	0.79388	0.6791	0.69851	0.78871	1.0136	0.7754	2.6323	12.629	2.007	14.137
P34241	P34241	1	1	1	Nucleolar pre-ribosomal-associated protein 1	URB1	sp|P34241|URB1_YEAST Nucleolar pre-ribosomal-associated protein 1 OS=Saccharomyces cerevisiae (strain ATCC 204508 / S288c) GN=URB1 PE=1 SV=2	1	1	1	1	0	1	0	0	0	1	0	0	0	1	0	0	1.4	1.4	1.4	203.28	1764	1764	0.0014556	2.3398	NaN	NaN	NaN	0	0	Median	NaN	NaN	NaN	NaN	NaN	NaN	NaN	NaN	NaN	NaN	NaN	NaN
P34243	P34243	1	1	1	DNA polymerase alpha-associated DNA helicase A	HCS1	sp|P34243|HCS1_YEAST DNA polymerase alpha-associated DNA helicase A OS=Saccharomyces cerevisiae (strain ATCC 204508 / S288c) GN=HCS1 PE=1 SV=1	1	1	1	1	0	1	0	0	0	1	0	0	0	1	0	0	1	1	1	78.272	683	683	0.0097345	1.322	1.1776	1.0348	12.126	2	0	Median	NaN	1.1776	NaN	NaN	NaN	1.0348	NaN	NaN	NaN	12.126	NaN	NaN
P34244	P34244	1	1	1	Probable serine/threonine-protein kinase HSL1	HSL1	sp|P34244|HSL1_YEAST Probable serine/threonine-protein kinase HSL1 OS=Saccharomyces cerevisiae (strain ATCC 204508 / S288c) GN=HSL1 PE=1 SV=2	1	1	1	1	0	1	0	0	0	1	0	0	0	1	0	0	1.1	1.1	1.1	169.6	1518	1518	0.0089366	1.4019	NaN	NaN	NaN	0	0	Median	NaN	NaN	NaN	NaN	NaN	NaN	NaN	NaN	NaN	NaN	NaN	NaN
P34248	P34248	6	6	6	Probable intramembrane protease YKL100C		sp|P34248|YKK0_YEAST Probable intramembrane protease YKL100C OS=Saccharomyces cerevisiae (strain ATCC 204508 / S288c) GN=YKL100C PE=1 SV=1	1	6	6	6	2	3	5	4	2	3	5	4	2	3	5	4	8.7	8.7	8.7	67.524	587	587	0	42.801	0.99739	1.0416	8.4183	10	0	Leave out requantified	1.1944	1.1604	0.80622	0.90467	1.3108	1.0168	1.0052	0.99607	3.9736	6.436	15.098	6.8102
P34250	P34250	5	5	5	Eisosome protein SEG2	SEG2	sp|P34250|SEG2_YEAST Eisosome protein SEG2 OS=Saccharomyces cerevisiae (strain ATCC 204508 / S288c) GN=SEG2 PE=1 SV=1	1	5	5	5	3	0	2	3	3	0	2	3	3	0	2	3	6.9	6.9	6.9	125.59	1132	1132	0	5.1531	0.85425	0.95317	0.85641	5	0	Leave out requantified	0.92692	NaN	NaN	0.83301	0.96786	NaN	NaN	0.93558	1.5639	NaN	NaN	2.6342
P34730	P34730	6	1	1	Protein BMH2	BMH2	sp|P34730|BMH2_YEAST Protein BMH2 OS=Saccharomyces cerevisiae (strain ATCC 204508 / S288c) GN=BMH2 PE=1 SV=3	1	6	1	1	5	6	5	5	1	1	1	1	1	1	1	1	34.8	4.4	4.4	31.061	273	273	0	7.752	0.85303	1.1441	9.4414	4	0	Linear	NaN	NaN	NaN	NaN	NaN	NaN	NaN	NaN	NaN	NaN	NaN	NaN
P34756	P34756	7	7	7	1-phosphatidylinositol 3-phosphate 5-kinase FAB1	FAB1	sp|P34756|FAB1_YEAST 1-phosphatidylinositol 3-phosphate 5-kinase FAB1 OS=Saccharomyces cerevisiae (strain ATCC 204508 / S288c) GN=FAB1 PE=1 SV=3	1	7	7	7	2	6	4	3	2	6	4	3	2	6	4	3	6.3	6.3	6.3	257.42	2278	2278	0	19.505	1.0713	1.0082	29.415	12	0	Leave out requantified	0.76874	1.0357	1.2112	NaN	0.81092	0.9218	1.4936	NaN	14.191	16.136	11.603	NaN
P34760	P34760	5	5	5	Peroxiredoxin TSA1	TSA1	sp|P34760|TSA1_YEAST Peroxiredoxin TSA1 OS=Saccharomyces cerevisiae (strain ATCC 204508 / S288c) GN=TSA1 PE=1 SV=3	1	5	5	5	3	4	2	3	3	4	2	3	3	4	2	3	52.6	52.6	52.6	21.589	196	196	0	23.247	0.93765	0.9421	27.368	10	0	Leave out requantified	0.91938	1.1049	NaN	0.7929	1.0415	1.0079	NaN	0.88635	5.3826	31.535	NaN	8.4445
P34909	P34909	1	1	1	General negative regulator of transcription subunit 4	MOT2	sp|P34909|NOT4_YEAST General negative regulator of transcription subunit 4 OS=Saccharomyces cerevisiae (strain ATCC 204508 / S288c) GN=MOT2 PE=1 SV=1	1	1	1	1	1	1	1	1	1	1	1	1	1	1	1	1	1.7	1.7	1.7	65.353	587	587	0.0032634	1.9146	1.0614	1.2005	16.161	2	0	Median	NaN	NaN	NaN	NaN	NaN	NaN	NaN	NaN	NaN	NaN	NaN	NaN
P35169	P35169	24	24	24	Serine/threonine-protein kinase TOR1	TOR1	sp|P35169|TOR1_YEAST Serine/threonine-protein kinase TOR1 OS=Saccharomyces cerevisiae (strain ATCC 204508 / S288c) GN=TOR1 PE=1 SV=3	1	24	24	24	5	23	9	8	5	23	9	8	5	23	9	8	14.8	14.8	14.8	281.14	2470	2470	0	323.31	1.0039	0.95732	13.323	49	0	Leave out requantified	1.0289	1.0167	0.9652	0.95975	1.1364	0.90686	1.2021	1.0965	5.9517	6.7226	10.619	11.658
P35176	P35176	9	9	9	Peptidyl-prolyl cis-trans isomerase D	CPR5	sp|P35176|CYPD_YEAST Peptidyl-prolyl cis-trans isomerase D OS=Saccharomyces cerevisiae (strain ATCC 204508 / S288c) GN=CPR5 PE=1 SV=1	1	9	9	9	7	9	7	7	7	9	7	7	7	9	7	7	46.2	46.2	46.2	25.326	225	225	0	278.08	0.98543	1.0131	4.1139	55	0	Leave out requantified	1.0285	1.1068	0.76964	0.90473	1.1519	0.98256	0.9531	1.0254	8.5374	5.6927	4.9093	4.0283
P35177	P35177	3	3	3	Transcriptional activator SPT7	SPT7	sp|P35177|SPT7_YEAST Transcriptional activator SPT7 OS=Saccharomyces cerevisiae (strain ATCC 204508 / S288c) GN=SPT7 PE=1 SV=1	1	3	3	3	1	2	2	2	1	2	2	2	1	2	2	2	2.5	2.5	2.5	152.62	1332	1332	0	23.496	1.5301	1.4154	24.072	6	0	Leave out requantified	NaN	1.5544	NaN	1.1623	NaN	1.3707	NaN	1.276	NaN	28.612	NaN	9.4048
P35178	P35178	2	2	2	Ribosomal RNA-processing protein 1	RRP1	sp|P35178|RRP1_YEAST Ribosomal RNA-processing protein 1 OS=Saccharomyces cerevisiae (strain ATCC 204508 / S288c) GN=RRP1 PE=1 SV=2	1	2	2	2	1	1	1	1	1	1	1	1	1	1	1	1	11.2	11.2	11.2	33.202	278	278	0	15.504	1.0171	1.0305	14.323	3	0	Median	NaN	NaN	NaN	NaN	NaN	NaN	NaN	NaN	NaN	NaN	NaN	NaN
P35179	P35179	2	2	2	Protein transport protein SSS1	SSS1	sp|P35179|SC61G_YEAST Protein transport protein SSS1 OS=Saccharomyces cerevisiae (strain ATCC 204508 / S288c) GN=SSS1 PE=1 SV=2	1	2	2	2	1	2	1	1	1	2	1	1	1	2	1	1	36.2	36.2	36.2	8.9435	80	80	0	47.76	0.95644	1.0388	12.684	9	0	Median	1.0384	1.1374	0.78587	0.91767	1.2754	1.0163	0.93491	1.0388	10.722	4.0314	6.9036	5.5262
P35180	P35180	2	2	2	Mitochondrial import receptor subunit TOM20	TOM20	sp|P35180|TOM20_YEAST Mitochondrial import receptor subunit TOM20 OS=Saccharomyces cerevisiae (strain ATCC 204508 / S288c) GN=TOM20 PE=1 SV=1	1	2	2	2	2	1	2	2	2	1	2	2	2	1	2	2	22.4	22.4	22.4	20.317	183	183	0	3.6626	1.2002	1.1989	8.6613	8	0	Leave out requantified	1.6022	1.2816	0.8482	NaN	1.7528	1.1316	1.0646	NaN	2.5287	0.49634	13.608	NaN
P35183;P0C5L1	P35183	5;1	5;1	5;1	Protein AST1	AST1	sp|P35183|AST1_YEAST Protein AST1 OS=Saccharomyces cerevisiae (strain ATCC 204508 / S288c) GN=AST1 PE=4 SV=2	2	5	5	5	1	4	3	3	1	4	3	3	1	4	3	3	12.1	12.1	12.1	48.348	429	429;78	0	10.641	0.81985	0.94812	0.62529	2	0	Median	NaN	NaN	NaN	NaN	NaN	NaN	NaN	NaN	NaN	NaN	NaN	NaN
P35189	P35189	7	7	7	Transcription initiation factor TFIID subunit 14	TAF14	sp|P35189|TAF14_YEAST Transcription initiation factor TFIID subunit 14 OS=Saccharomyces cerevisiae (strain ATCC 204508 / S288c) GN=TAF14 PE=1 SV=1	1	7	7	7	5	6	5	5	5	6	5	5	5	6	5	5	47.5	47.5	47.5	27.44	244	244	0	35.904	1.4332	1.4112	5.8751	15	0	Leave out requantified	1.7907	1.6107	0.65734	1.262	2.0171	1.4112	0.83069	1.4429	5.9476	6.184	5.4906	2.4849
P35191	P35191	14	14	14	DnaJ homolog 1, mitochondrial	MDJ1	sp|P35191|MDJ1_YEAST DnaJ homolog 1, mitochondrial OS=Saccharomyces cerevisiae (strain ATCC 204508 / S288c) GN=MDJ1 PE=1 SV=1	1	14	14	14	6	12	10	8	6	12	10	8	6	12	10	8	33.3	33.3	33.3	55.56	511	511	0	154.48	1.1584	1.1458	20.304	36	0	Leave out requantified	2.097	1.1849	0.76823	1.2699	2.268	1.0691	0.96593	1.4362	8.055	22.5	17.44	6.9811
P35193	P35193	5	5	5	Autophagy-related protein 19	ATG19	sp|P35193|ATG19_YEAST Autophagy-related protein 19 OS=Saccharomyces cerevisiae (strain ATCC 204508 / S288c) GN=ATG19 PE=1 SV=1	1	5	5	5	2	3	3	3	2	3	3	3	2	3	3	3	21.2	21.2	21.2	47.599	415	415	0	73.123	0.67887	0.65698	79.768	8	0	Leave out requantified	NaN	0.66485	1.5107	NaN	NaN	0.60073	1.9276	NaN	NaN	3.294	23.515	NaN
P35194	P35194	2	2	2	U3 small nucleolar RNA-associated protein 20	UTP20	sp|P35194|UTP20_YEAST U3 small nucleolar RNA-associated protein 20 OS=Saccharomyces cerevisiae (strain ATCC 204508 / S288c) GN=UTP20 PE=1 SV=3	1	2	2	2	0	1	1	1	0	1	1	1	0	1	1	1	2	2	2	287.56	2493	2493	0	3.3387	0.94684	0.97576	16.702	3	0	Median	NaN	NaN	NaN	NaN	NaN	NaN	NaN	NaN	NaN	NaN	NaN	NaN
P35195	P35195	1	1	1	UPF0045 protein ECM15	ECM15	sp|P35195|ECM15_YEAST UPF0045 protein ECM15 OS=Saccharomyces cerevisiae (strain ATCC 204508 / S288c) GN=ECM15 PE=1 SV=1	1	1	1	1	0	1	0	0	0	1	0	0	0	1	0	0	29.8	29.8	29.8	11.518	104	104	0	4.5254	NaN	NaN	NaN	1	0	Median	NaN	NaN	NaN	NaN	NaN	NaN	NaN	NaN	NaN	NaN	NaN	NaN
P35196	P35196	2	2	2	Dehydrodolichyl diphosphate syntase complex subunit RER2	RER2	sp|P35196|RER2_YEAST Dehydrodolichyl diphosphate syntase complex subunit RER2 OS=Saccharomyces cerevisiae (strain ATCC 204508 / S288c) GN=RER2 PE=1 SV=1	1	2	2	2	0	2	0	0	0	2	0	0	0	2	0	0	8.4	8.4	8.4	32.693	286	286	0	4.5951	NaN	NaN	NaN	1	0	Median	NaN	NaN	NaN	NaN	NaN	NaN	NaN	NaN	NaN	NaN	NaN	NaN
P35691	P35691	5	5	5	Translationally-controlled tumor protein homolog	TMA19	sp|P35691|TCTP_YEAST Translationally-controlled tumor protein homolog OS=Saccharomyces cerevisiae (strain ATCC 204508 / S288c) GN=TMA19 PE=1 SV=1	1	5	5	5	5	4	4	4	5	4	4	4	5	4	4	4	26.9	26.9	26.9	18.741	167	167	0	72.527	0.96097	1.0138	8.5571	19	0	Leave out requantified	0.90115	1.1245	1.1316	0.84908	1.0067	0.98617	1.4176	0.95685	12.776	7.0498	9.227	7.9155
P35719	P35719	1	1	1	Uncharacterized protein MRP8	MRP8	sp|P35719|MRP8_YEAST Uncharacterized protein MRP8 OS=Saccharomyces cerevisiae (strain ATCC 204508 / S288c) GN=MRP8 PE=1 SV=1	1	1	1	1	0	1	0	0	0	1	0	0	0	1	0	0	4.1	4.1	4.1	25.097	219	219	0.0093044	1.3462	NaN	NaN	NaN	1	0	Median	NaN	NaN	NaN	NaN	NaN	NaN	NaN	NaN	NaN	NaN	NaN	NaN
P35723	P35723	6	6	6	Endoplasmic reticulum transmembrane protein 1	YET1	sp|P35723|YET1_YEAST Endoplasmic reticulum transmembrane protein 1 OS=Saccharomyces cerevisiae (strain ATCC 204508 / S288c) GN=YET1 PE=1 SV=2	1	6	6	6	6	5	5	5	6	5	5	5	6	5	5	5	19.9	19.9	19.9	23.459	206	206	0	24.08	0.97984	1.0129	7.476	22	0	Leave out requantified	1.0601	1.0898	0.72954	0.88808	1.1948	0.99933	0.91647	1.0149	8.3521	7.5358	3.2461	7.8679
P35724	P35724	8	8	8	Manganese resistance protein MNR2	MNR2	sp|P35724|MNR2_YEAST Manganese resistance protein MNR2 OS=Saccharomyces cerevisiae (strain ATCC 204508 / S288c) GN=MNR2 PE=1 SV=1	1	8	8	8	6	6	5	7	6	6	5	7	6	6	5	7	12.6	12.6	12.6	109.74	969	969	0	72.303	1.01	1.0531	9.9509	16	0	Leave out requantified	0.98787	1.0965	0.9206	1.0222	1.0879	0.96464	1.1586	1.1613	10.502	6.6738	9.2915	4.6543
P35725	P35725	2	2	2	Uncharacterized protein YKL063C		sp|P35725|YKG3_YEAST Uncharacterized protein YKL063C OS=Saccharomyces cerevisiae (strain ATCC 204508 / S288c) GN=YKL063C PE=1 SV=1	1	2	2	2	1	2	2	2	1	2	2	2	1	2	2	2	26.3	26.3	26.3	19.003	167	167	0	142.47	0.77102	0.81803	2.6891	9	0	Leave out requantified	NaN	0.9385	0.63817	0.69662	NaN	0.84143	0.7814	0.80551	NaN	0.88744	10.403	3.6373
P35729	P35729	5	5	5	Nucleoporin NUP120	NUP120	sp|P35729|NU120_YEAST Nucleoporin NUP120 OS=Saccharomyces cerevisiae (strain ATCC 204508 / S288c) GN=NUP120 PE=1 SV=1	1	5	5	5	1	5	1	1	1	5	1	1	1	5	1	1	6.7	6.7	6.7	120.45	1037	1037	0	46.184	1.1051	1.0765	13.436	8	0	Leave out requantified	NaN	1.2146	0.6505	0.8886	NaN	1.0649	0.81008	1.0089	NaN	10.096	11.74	4.264
P35732	P35732	2	2	2	RNA polymerase II degradation factor 1	DEF1	sp|P35732|DEF1_YEAST RNA polymerase II degradation factor 1 OS=Saccharomyces cerevisiae (strain ATCC 204508 / S288c) GN=DEF1 PE=1 SV=1	1	2	2	2	0	1	1	0	0	1	1	0	0	1	1	0	3.3	3.3	3.3	83.972	738	738	0.00097943	2.4968	NaN	NaN	NaN	1	0	Median	NaN	NaN	NaN	NaN	NaN	NaN	NaN	NaN	NaN	NaN	NaN	NaN
P35817	P35817	12	12	12	Bromodomain-containing factor 1	BDF1	sp|P35817|BDF1_YEAST Bromodomain-containing factor 1 OS=Saccharomyces cerevisiae (strain ATCC 204508 / S288c) GN=BDF1 PE=1 SV=3	1	12	12	12	10	8	10	9	10	8	10	9	10	8	10	9	23	23	23	76.977	686	686	0	49.257	1.3801	1.4789	13.754	32	0	Leave out requantified	2.0237	1.6251	0.56133	1.3429	2.2388	1.458	0.6993	1.4978	26.234	9.2207	16.776	14.468
P35844	P35844	12	12	12	Protein KES1	KES1	sp|P35844|KES1_YEAST Oxysterol-binding protein homolog 4 OS=Saccharomyces cerevisiae (strain ATCC 204508 / S288c) GN=KES1 PE=1 SV=1	1	12	12	12	5	12	7	6	5	12	7	6	5	12	7	6	30.6	30.6	30.6	49.491	434	434	0	181.4	0.99497	0.91939	14.946	26	0	Leave out requantified	0.69945	0.99442	1.0382	0.84364	0.77242	0.8733	1.3133	0.95134	15.54	12.408	6.5143	7.8769
P35845	P35845	6	6	6	Oxysterol-binding protein homolog 1	SWH1	sp|P35845|OSH1_YEAST Oxysterol-binding protein homolog 1 OS=Saccharomyces cerevisiae (strain ATCC 204508 / S288c) GN=SWH1 PE=1 SV=4	1	6	6	6	1	4	2	2	1	4	2	2	1	4	2	2	7.2	7.2	7.2	135.1	1188	1188	0	10.787	0.97489	0.86477	12.25	10	0	Leave out requantified	NaN	0.97489	0.94478	0.7805	NaN	0.86477	1.1895	0.84716	NaN	5.433	8.2591	40.206
P38711;P35997	P38711;P35997	1;1	1;1	1;1	40S ribosomal protein S27-B;40S ribosomal protein S27-A	RPS27B;RPS27A	sp|P38711|RS27B_YEAST 40S ribosomal protein S27-B OS=Saccharomyces cerevisiae (strain ATCC 204508 / S288c) GN=RPS27B PE=1 SV=1;sp|P35997|RS27_YEAST 40S ribosomal protein S27-A OS=Saccharomyces cerevisiae (strain ATCC 204508 / S288c) GN=RPS27A PE=1 SV=1	2	1	1	1	1	1	1	1	1	1	1	1	1	1	1	1	20.7	20.7	20.7	8.8653	82	82;82	0	17.434	0.93256	1.0452	21.439	10	0	Median	0.90534	0.93794	1.0801	0.94584	1.0291	0.81695	1.3771	1.0801	1.9821	1.9114	7.4579	4.4503
P35999	P35999	5	5	5	Mitochondrial intermediate peptidase	2024-10-01	sp|P35999|PMIP_YEAST Mitochondrial intermediate peptidase OS=Saccharomyces cerevisiae (strain ATCC 204508 / S288c) GN=OCT1 PE=1 SV=2	1	5	5	5	2	3	3	2	2	3	3	2	2	3	3	2	6.6	6.6	6.6	88.182	772	772	0	7.701	1.1176	1.1755	12.109	9	0	Leave out requantified	NaN	1.3571	0.79343	1.3931	NaN	1.2083	0.99471	1.4813	NaN	0.90237	10.045	16.341
P36000	P36000	1	1	1	AP-1 complex subunit beta-1	APL2	sp|P36000|AP1B1_YEAST AP-1 complex subunit beta-1 OS=Saccharomyces cerevisiae (strain ATCC 204508 / S288c) GN=APL2 PE=1 SV=1	1	1	1	1	0	1	0	0	0	1	0	0	0	1	0	0	1	1	1	81.868	726	726	0.0080826	1.472	NaN	NaN	NaN	1	0	Median	NaN	NaN	NaN	NaN	NaN	NaN	NaN	NaN	NaN	NaN	NaN	NaN
P36004	P36004	2	2	2	Probable serine/threonine-protein kinase KKQ8	KKQ8	sp|P36004|KKQ8_YEAST Probable serine/threonine-protein kinase KKQ8 OS=Saccharomyces cerevisiae (strain ATCC 204508 / S288c) GN=KKQ8 PE=1 SV=2	1	2	2	2	1	1	1	2	1	1	1	2	1	1	1	2	2.8	2.8	2.8	82.589	724	724	0	8.4994	0.88364	0.95309	21.253	5	0	Median	NaN	1.1547	NaN	NaN	NaN	1.0238	NaN	NaN	NaN	10.118	NaN	NaN
P36006	P36006	15	12	12	Myosin-3	MYO3	sp|P36006|MYO3_YEAST Myosin-3 OS=Saccharomyces cerevisiae (strain ATCC 204508 / S288c) GN=MYO3 PE=1 SV=4	1	15	12	12	7	11	13	8	6	10	10	6	6	10	10	6	15.6	11.9	11.9	142.45	1272	1272	0	97.713	0.92716	0.97094	6.7876	24	0	Leave out requantified	1.0148	1.0896	0.7482	0.86512	1.1467	0.95165	0.9325	0.98922	6.0381	9.8252	9.1894	9.7754
P36008	P36008	7	7	6	Elongation factor 1-gamma 2	TEF4	sp|P36008|EF1G2_YEAST Elongation factor 1-gamma 2 OS=Saccharomyces cerevisiae (strain ATCC 204508 / S288c) GN=TEF4 PE=1 SV=1	1	7	7	6	4	6	3	3	4	6	3	3	4	5	3	3	20.4	20.4	18.2	46.52	412	412	0	41.497	1.1982	1.0879	12.817	13	0	Leave out requantified	0.83242	1.2405	1.1408	0.80431	0.91049	1.0879	1.4523	0.90758	9.8516	7.2986	7.6849	5.7886
P36009	P36009	1	1	1	Probable ATP-dependent RNA helicase DHR2	DHR2	sp|P36009|DHR2_YEAST Probable ATP-dependent RNA helicase DHR2 OS=Saccharomyces cerevisiae (strain ATCC 204508 / S288c) GN=DHR2 PE=1 SV=1	1	1	1	1	0	1	0	0	0	1	0	0	0	1	0	0	2.3	2.3	2.3	82.712	735	735	0.0093458	1.3748	NaN	NaN	NaN	1	0	Median	NaN	NaN	NaN	NaN	NaN	NaN	NaN	NaN	NaN	NaN	NaN	NaN
P36010	P36010	2	2	2	Nucleoside diphosphate kinase	YNK1	sp|P36010|NDK_YEAST Nucleoside diphosphate kinase OS=Saccharomyces cerevisiae (strain ATCC 204508 / S288c) GN=YNK1 PE=1 SV=1	1	2	2	2	1	2	1	1	1	2	1	1	1	2	1	1	16.3	16.3	16.3	17.166	153	153	0	42.662	0.66217	0.73976	13.835	3	0	Plateau	NaN	NaN	NaN	NaN	NaN	NaN	NaN	NaN	NaN	NaN	NaN	NaN
P36013	P36013	8	8	8	NAD-dependent malic enzyme, mitochondrial	MAE1	sp|P36013|MAOM_YEAST NAD-dependent malic enzyme, mitochondrial OS=Saccharomyces cerevisiae (strain ATCC 204508 / S288c) GN=MAE1 PE=1 SV=1	1	8	8	8	7	6	7	6	7	6	7	6	7	6	7	6	21.8	21.8	21.8	74.375	669	669	0	28.603	1.3044	1.307	13.092	18	0	Leave out requantified	1.7004	1.2328	0.81353	1.3325	1.8654	1.0885	1.0391	1.4858	7.4677	22.321	4.6837	12.548
P36015	P36015	10	10	10	Synaptobrevin homolog YKT6	YKT6	sp|P36015|YKT6_YEAST Synaptobrevin homolog YKT6 OS=Saccharomyces cerevisiae (strain ATCC 204508 / S288c) GN=YKT6 PE=1 SV=1	1	10	10	10	6	7	9	6	6	7	9	6	6	7	9	6	44.5	44.5	44.5	22.707	200	200	0	34.177	0.86432	0.91057	27.218	28	0	Leave out requantified	0.73055	1.0664	0.90281	0.77927	0.79649	0.94071	1.1261	0.87863	6.3137	12.189	27.169	29.611
P36016	P36016	25	25	25	Heat shock protein 70 homolog LHS1	LHS1	sp|P36016|LHS1_YEAST Heat shock protein 70 homolog LHS1 OS=Saccharomyces cerevisiae (strain ATCC 204508 / S288c) GN=LHS1 PE=1 SV=1	1	25	25	25	19	23	20	20	19	23	20	20	19	23	20	20	39.8	39.8	39.8	99.57	881	881	0	263.26	0.93522	0.99295	14.236	113	0	Leave out requantified	1.0464	1.1505	0.68735	0.83467	1.1582	1.0133	0.86507	0.9389	4.7582	7.7394	19.339	8.8913
P36017	P36017	5	5	5	Vacuolar protein sorting-associated protein 21	VPS21	sp|P36017|VPS21_YEAST Vacuolar protein sorting-associated protein 21 OS=Saccharomyces cerevisiae (strain ATCC 204508 / S288c) GN=VPS21 PE=1 SV=1	1	5	5	5	4	5	5	3	4	5	5	3	4	5	5	3	27.1	27.1	27.1	23.081	210	210	0	61.374	0.78734	0.85325	4.1682	21	0	Leave out requantified	0.71123	0.96455	0.8049	0.75927	0.80458	0.83243	1.011	0.86766	3.338	5.2338	4.4502	0.86233
P36018	P36018	8	8	8	GTP-binding protein YPT52	YPT52	sp|P36018|YPT52_YEAST GTP-binding protein YPT52 OS=Saccharomyces cerevisiae (strain ATCC 204508 / S288c) GN=YPT52 PE=1 SV=1	1	8	8	8	5	4	7	7	5	4	7	7	5	4	7	7	45.7	45.7	45.7	26.132	234	234	0	36.933	0.83043	0.98752	10.151	14	0	Leave out requantified	0.92644	1.0638	0.83043	0.747	1.0166	0.93563	1.0456	0.84857	30.655	5.047	10.394	11.347
P36022	P36022	2	2	2	Dynein heavy chain, cytoplasmic	DYN1	sp|P36022|DYHC_YEAST Dynein heavy chain, cytoplasmic OS=Saccharomyces cerevisiae (strain ATCC 204508 / S288c) GN=DYN1 PE=1 SV=1	1	2	2	2	0	2	1	0	0	2	1	0	0	2	1	0	0.6	0.6	0.6	471.34	4092	4092	0.00099404	2.664	1.4793	1.3521	22.161	4	0	Leave out requantified	NaN	1.3013	NaN	NaN	NaN	1.156	NaN	NaN	NaN	20.68	NaN	NaN
P36027	P36027	1	1	1	Cell wall integrity sensor MID2	MID2	sp|P36027|MID2_YEAST Cell wall integrity sensor MID2 OS=Saccharomyces cerevisiae (strain ATCC 204508 / S288c) GN=MID2 PE=1 SV=1	1	1	1	1	1	0	1	1	1	0	1	1	1	0	1	1	3.7	3.7	3.7	39.146	376	376	0	8.8674	NaN	NaN	NaN	0	0	Median	NaN	NaN	NaN	NaN	NaN	NaN	NaN	NaN	NaN	NaN	NaN	NaN
P36029	P36029	1	1	1	Polyamine transporter TPO5	TPO5	sp|P36029|TPO5_YEAST Polyamine transporter TPO5 OS=Saccharomyces cerevisiae (strain ATCC 204508 / S288c) GN=TPO5 PE=1 SV=1	1	1	1	1	1	0	1	1	1	0	1	1	1	0	1	1	2.1	2.1	2.1	69.242	618	618	0.0014634	2.4507	NaN	NaN	NaN	0	0	Median	NaN	NaN	NaN	NaN	NaN	NaN	NaN	NaN	NaN	NaN	NaN	NaN
P36034	P36034	4	4	4	Protein COS9	COS9	sp|P36034|COS9_YEAST Protein COS9 OS=Saccharomyces cerevisiae (strain ATCC 204508 / S288c) GN=COS9 PE=3 SV=1	1	4	4	4	1	3	1	1	1	3	1	1	1	3	1	1	18.2	18.2	18.2	48.544	407	407	0	21.574	1.0634	1.0113	18.296	6	0	Leave out requantified	NaN	1.0688	0.73838	NaN	NaN	0.9415	0.90877	NaN	NaN	10.119	31.478	NaN
P36036	P36036	1	1	1	RNA annealing protein YRA2	YRA2	sp|P36036|YRA2_YEAST RNA annealing protein YRA2 OS=Saccharomyces cerevisiae (strain ATCC 204508 / S288c) GN=YRA2 PE=1 SV=1	1	1	1	1	0	1	0	0	0	1	0	0	0	1	0	0	8.9	8.9	8.9	23.777	203	203	0	2.9282	NaN	NaN	NaN	1	0	Median	NaN	NaN	NaN	NaN	NaN	NaN	NaN	NaN	NaN	NaN	NaN	NaN
P36038	P36038	1	1	1	Cytochrome b termination protein 1	CBT1	sp|P36038|CBT1_YEAST Cytochrome b termination protein 1 OS=Saccharomyces cerevisiae (strain ATCC 204508 / S288c) GN=CBT1 PE=1 SV=1	1	1	1	1	1	1	1	0	1	1	1	0	1	1	1	0	4.4	4.4	4.4	31.156	271	271	0	8.6431	NaN	NaN	NaN	1	0	Median	NaN	NaN	NaN	NaN	NaN	NaN	NaN	NaN	NaN	NaN	NaN	NaN
P36039	P36039	4	4	4	ER membrane protein complex subunit 3	EMC3	sp|P36039|EMC3_YEAST ER membrane protein complex subunit 3 OS=Saccharomyces cerevisiae (strain ATCC 204508 / S288c) GN=EMC3 PE=1 SV=3	1	4	4	4	2	3	3	4	2	3	3	4	2	3	3	4	28.9	28.9	28.9	28.352	253	253	0	53.405	1.0157	1.083	6.9377	15	0	Leave out requantified	1.1081	1.1954	0.77747	0.92247	1.2187	1.0559	0.9743	0.98139	6.7955	8.1104	20.03	7.5388
P36044	P36044	1	1	1	Protein MNN4	MNN4	sp|P36044|MNN4_YEAST Protein MNN4 OS=Saccharomyces cerevisiae (strain ATCC 204508 / S288c) GN=MNN4 PE=4 SV=2	1	1	1	1	0	1	0	0	0	1	0	0	0	1	0	0	0.8	0.8	0.8	139.38	1178	1178	0	4.5715	NaN	NaN	NaN	0	0	Median	NaN	NaN	NaN	NaN	NaN	NaN	NaN	NaN	NaN	NaN	NaN	NaN
P36046	P36046	17	17	17	Mitochondrial intermembrane space import and assembly protein 40	MIA40	sp|P36046|MIA40_YEAST Mitochondrial intermembrane space import and assembly protein 40 OS=Saccharomyces cerevisiae (strain ATCC 204508 / S288c) GN=MIA40 PE=1 SV=2	1	17	17	17	13	12	13	13	13	12	13	13	13	12	13	13	53.3	53.3	53.3	44.536	403	403	0	323.31	1.232	1.1744	24.917	59	0	Leave out requantified	2.0959	1.2639	0.74604	1.2518	2.3002	1.1339	0.93284	1.3636	16.133	19.121	8.6546	13.1
P36047	P36047	3	3	3	Protein phosphatase 1 regulatory subunit SDS22	SDS22	sp|P36047|SDS22_YEAST Protein phosphatase 1 regulatory subunit SDS22 OS=Saccharomyces cerevisiae (strain ATCC 204508 / S288c) GN=SDS22 PE=1 SV=1	1	3	3	3	0	3	0	0	0	3	0	0	0	3	0	0	7.7	7.7	7.7	38.887	338	338	0	4.8921	NaN	NaN	NaN	1	0	Median	NaN	NaN	NaN	NaN	NaN	NaN	NaN	NaN	NaN	NaN	NaN	NaN
P36048	P36048	2	2	2	Pre-mRNA-splicing factor SNU114	SNU114	sp|P36048|SN114_YEAST Pre-mRNA-splicing factor SNU114 OS=Saccharomyces cerevisiae (strain ATCC 204508 / S288c) GN=SNU114 PE=1 SV=1	1	2	2	2	0	2	0	0	0	2	0	0	0	2	0	0	2.9	2.9	2.9	114.04	1008	1008	0	2.874	NaN	NaN	NaN	1	0	Median	NaN	NaN	NaN	NaN	NaN	NaN	NaN	NaN	NaN	NaN	NaN	NaN
P36049	P36049	11	11	11	rRNA-processing protein EBP2	EBP2	sp|P36049|EBP2_YEAST rRNA-processing protein EBP2 OS=Saccharomyces cerevisiae (strain ATCC 204508 / S288c) GN=EBP2 PE=1 SV=1	1	11	11	11	8	8	5	6	8	8	5	6	8	8	5	6	28.1	28.1	28.1	49.734	427	427	0	245.12	1.0541	1.0114	16.176	30	0	Leave out requantified	1.1328	1.0575	0.69579	0.9621	1.2455	0.94626	0.8542	1.0986	10.181	16.466	12.239	11.252
P36051	P36051	5	5	5	GPI ethanolamine phosphate transferase 1	MCD4	sp|P36051|MCD4_YEAST GPI ethanolamine phosphate transferase 1 OS=Saccharomyces cerevisiae (strain ATCC 204508 / S288c) GN=MCD4 PE=1 SV=1	1	5	5	5	3	5	3	3	3	5	3	3	3	5	3	3	6.7	6.7	6.7	105.69	919	919	0	103.17	0.88754	0.92036	3.3463	15	0	Leave out requantified	1.0553	1.0925	0.6953	0.80461	1.2037	0.96076	0.89062	0.92036	3.0963	3.7329	5.1532	1.8011
P36057	P36057	6	6	6	Signal recognition particle receptor subunit beta	SRP102	sp|P36057|SRPB_YEAST Signal recognition particle receptor subunit beta OS=Saccharomyces cerevisiae (strain ATCC 204508 / S288c) GN=SRP102 PE=1 SV=1	1	6	6	6	5	6	5	5	5	6	5	5	5	6	5	5	46.3	46.3	46.3	26.974	244	244	0	189.35	0.96719	1.0105	10.877	23	0	Leave out requantified	1.223	1.1477	0.74919	0.87889	1.3322	1.0192	0.92651	0.97702	10.326	10.26	13.872	11.542
P36059	P36059	1	1	1	ATP-dependent (S)-NAD(P)H-hydrate dehydratase		sp|P36059|NNRD_YEAST ATP-dependent (S)-NAD(P)H-hydrate dehydratase OS=Saccharomyces cerevisiae (strain ATCC 204508 / S288c) GN=YKL151C PE=1 SV=1	1	1	1	1	0	1	0	0	0	1	0	0	0	1	0	0	2.4	2.4	2.4	37.357	337	337	0.009713	1.2943	NaN	NaN	NaN	1	0	Median	NaN	NaN	NaN	NaN	NaN	NaN	NaN	NaN	NaN	NaN	NaN	NaN
P36060	P36060	14	14	13	NADH-cytochrome b5 reductase 2;NADH-cytochrome b5 reductase p34 form;NADH-cytochrome b5 reductase p32 form	MCR1	sp|P36060|MCR1_YEAST NADH-cytochrome b5 reductase 2 OS=Saccharomyces cerevisiae (strain ATCC 204508 / S288c) GN=MCR1 PE=1 SV=1	1	14	14	13	9	13	10	9	9	13	10	9	9	13	9	9	62.6	62.6	60.6	34.137	302	302	0	208.17	1.0729	1.0625	16.613	56	0	Leave out requantified	1.5569	1.0661	0.72521	1.067	1.7268	0.9342	0.9051	1.2276	6.4859	11.364	5.304	5.945
P36062	P36062	3	3	3	Vacuolar amino acid transporter 3	AVT3	sp|P36062|AVT3_YEAST Vacuolar amino acid transporter 3 OS=Saccharomyces cerevisiae (strain ATCC 204508 / S288c) GN=AVT3 PE=1 SV=1	1	3	3	3	1	2	0	0	1	2	0	0	1	2	0	0	8.1	8.1	8.1	75.459	692	692	0	2.8696	0.98111	0.96178	9.9506	2	0	Median	NaN	NaN	NaN	NaN	NaN	NaN	NaN	NaN	NaN	NaN	NaN	NaN
P36068	P36068	2	2	2	SWI5-dependent HO expression protein 2	SHE2	sp|P36068|SHE2_YEAST SWI5-dependent HO expression protein 2 OS=Saccharomyces cerevisiae (strain ATCC 204508 / S288c) GN=SHE2 PE=1 SV=1	1	2	2	2	1	1	2	1	1	1	2	1	1	1	2	1	10.2	10.2	10.2	28.251	246	246	0	6.5414	0.94494	1.0298	14.62	4	0	Median	NaN	NaN	NaN	NaN	NaN	NaN	NaN	NaN	NaN	NaN	NaN	NaN
P36076	P36076	5	5	5	Coenzyme A biosynthesis protein 3	CAB3	sp|P36076|CAB3_YEAST Coenzyme A biosynthesis protein 3 OS=Saccharomyces cerevisiae (strain ATCC 204508 / S288c) GN=CAB3 PE=1 SV=1	1	5	5	5	2	2	1	3	2	2	1	3	2	2	1	3	12.6	12.6	12.6	65.237	571	571	0	27.498	1.0602	1.1454	12.549	6	0	Leave out requantified	NaN	NaN	NaN	0.93053	NaN	NaN	NaN	1.0021	NaN	NaN	NaN	16.931
P36081	P36081	3	3	3	Uncharacterized protein YKL077W	YKL077W	sp|P36081|YKH7_YEAST Uncharacterized protein YKL077W OS=Saccharomyces cerevisiae (strain ATCC 204508 / S288c) GN=YKL077W PE=1 SV=1	1	3	3	3	3	3	3	3	3	3	3	3	3	3	3	3	4.3	4.3	4.3	46.036	392	392	0	9.5324	0.91529	0.9217	8.5028	16	0	Leave out requantified	1.0102	1.0474	0.7213	0.82927	1.1385	0.92425	0.91916	0.92551	7.3694	6.8792	5.1709	9.8111
P36090	P36090	12	12	12	Uncharacterized protein ANR2	ANR2	sp|P36090|ANR2_YEAST Uncharacterized protein ANR2 OS=Saccharomyces cerevisiae (strain ATCC 204508 / S288c) GN=ANR2 PE=1 SV=1	1	12	12	12	6	10	6	7	6	10	6	7	6	10	6	7	33.1	33.1	33.1	58.894	516	516	0	139.94	1.0285	0.96034	18.851	19	0	Leave out requantified	0.90903	1.0898	0.80695	0.91052	1.011	0.95729	1.0072	1.0303	20.201	11.452	11.145	31.138
P36094	P36094	6	6	6	Spindle pole body component SPC42	SPC42	sp|P36094|SPC42_YEAST Spindle pole body component SPC42 OS=Saccharomyces cerevisiae (strain ATCC 204508 / S288c) GN=SPC42 PE=1 SV=1	1	6	6	6	3	3	3	6	3	3	3	6	3	3	3	6	19.6	19.6	19.6	42.271	363	363	0	13.332	0.86152	1.0214	12.423	11	0	Leave out requantified	1.1408	1.0601	0.5083	0.79634	1.272	0.93251	0.65188	0.83794	23.577	12.871	3.3621	24.872
P36095	P36095	3	3	3	Vacuolar protein-sorting-associated protein 24	VPS24	sp|P36095|VPS24_YEAST Vacuolar protein-sorting-associated protein 24 OS=Saccharomyces cerevisiae (strain ATCC 204508 / S288c) GN=VPS24 PE=1 SV=1	1	3	3	3	3	2	2	1	3	2	2	1	3	2	2	1	21.4	21.4	21.4	26.242	224	224	0	6.5348	0.86676	0.97283	26.634	9	0	Leave out requantified	0.86676	1.1126	0.75222	NaN	0.97283	0.98109	0.9344	NaN	27.053	9.9488	4.1769	NaN
P36096	P36096	4	4	4	Transmembrane E3 ubiquitin-protein ligase 1	TUL1	sp|P36096|TUL1_YEAST Transmembrane E3 ubiquitin-protein ligase 1 OS=Saccharomyces cerevisiae (strain ATCC 204508 / S288c) GN=TUL1 PE=1 SV=1	1	4	4	4	2	1	3	2	2	1	3	2	2	1	3	2	4.6	4.6	4.6	87.878	758	758	0	9.5579	0.68842	0.74804	26.811	6	0	Leave out requantified	0.64728	1.0174	NaN	NaN	0.72133	0.90972	NaN	NaN	21.74	14.23	NaN	NaN
P36101	P36101	6	6	6	tRNA threonylcarbamoyladenosine dehydratase 2	TCD2	sp|P36101|TCD2_YEAST tRNA threonylcarbamoyladenosine dehydratase 2 OS=Saccharomyces cerevisiae (strain ATCC 204508 / S288c) GN=TCD2 PE=1 SV=1	1	6	6	6	3	4	5	4	3	4	5	4	3	4	5	4	16.3	16.3	16.3	50.265	447	447	0	15.433	1.0201	0.99395	18.702	8	0	Leave out requantified	NaN	1.204	0.75926	NaN	NaN	1.0648	0.95984	NaN	NaN	8.6028	16.228	NaN
P36105	P36105	5	5	1	60S ribosomal protein L14-A	RPL14A	sp|P36105|RL14A_YEAST 60S ribosomal protein L14-A OS=Saccharomyces cerevisiae (strain ATCC 204508 / S288c) GN=RPL14A PE=1 SV=1	1	5	5	1	1	5	3	1	1	5	3	1	0	1	0	0	26.1	26.1	6.5	15.167	138	138	0	14.986	0.97449	0.89201	7.6419	7	0	Leave out requantified	NaN	1.0086	NaN	NaN	NaN	0.88408	NaN	NaN	NaN	7.722	NaN	NaN
P36108	P36108	5	5	5	DOA4-independent degradation protein 4	DID4	sp|P36108|DID4_YEAST DOA4-independent degradation protein 4 OS=Saccharomyces cerevisiae (strain ATCC 204508 / S288c) GN=DID4 PE=1 SV=2	1	5	5	5	3	4	3	3	3	4	3	3	3	4	3	3	26.7	26.7	26.7	26.29	232	232	0	14.663	0.75922	0.85686	12.619	14	0	Leave out requantified	0.76871	0.98048	0.73045	0.76376	0.8478	0.86663	0.88333	0.81775	0.90592	14.133	4.6149	13.436
P36112	P36112	9	9	9	MICOS complex subunit MIC60	MIC60	sp|P36112|MIC60_YEAST MICOS complex subunit MIC60 OS=Saccharomyces cerevisiae (strain ATCC 204508 / S288c) GN=MIC60 PE=1 SV=1	1	9	9	9	5	9	7	6	5	9	7	6	5	9	7	6	25.2	25.2	25.2	61.081	540	540	0	146.46	1.2779	1.2901	24.841	16	0	Leave out requantified	2.0629	1.214	1.0578	1.3196	2.2568	1.0718	1.3181	1.5068	8.7923	15.429	26.069	6.1243
P36116	P36116	1	1	1	Vacuolar protein sorting-associated protein 51	VPS51	sp|P36116|VPS51_YEAST Vacuolar protein sorting-associated protein 51 OS=Saccharomyces cerevisiae (strain ATCC 204508 / S288c) GN=VPS51 PE=1 SV=1	1	1	1	1	0	1	1	1	0	1	1	1	0	1	1	1	7.3	7.3	7.3	18.912	164	164	0	8.767	NaN	NaN	NaN	1	0	Median	NaN	NaN	NaN	NaN	NaN	NaN	NaN	NaN	NaN	NaN	NaN	NaN
P36121	P36121	2	2	2	DNA-directed RNA polymerase III subunit RPC5	RPC37	sp|P36121|RPC5_YEAST DNA-directed RNA polymerase III subunit RPC5 OS=Saccharomyces cerevisiae (strain ATCC 204508 / S288c) GN=RPC37 PE=1 SV=1	1	2	2	2	1	1	1	1	1	1	1	1	1	1	1	1	8.9	8.9	8.9	32.142	282	282	0	6.9581	1.0237	1.0266	15.169	4	0	Leave out requantified	NaN	NaN	NaN	NaN	NaN	NaN	NaN	NaN	NaN	NaN	NaN	NaN
P36124	P36124	2	2	2	SET domain-containing protein 3	SET3	sp|P36124|SET3_YEAST SET domain-containing protein 3 OS=Saccharomyces cerevisiae (strain ATCC 204508 / S288c) GN=SET3 PE=1 SV=1	1	2	2	2	1	1	2	2	1	1	2	2	1	1	2	2	5.2	5.2	5.2	85.479	751	751	0	11.516	1.2559	1.1969	49.087	4	0	Median	NaN	NaN	NaN	NaN	NaN	NaN	NaN	NaN	NaN	NaN	NaN	NaN
P36126	P36126	4	4	4	Phospholipase D1	SPO14	sp|P36126|SPO14_YEAST Phospholipase D1 OS=Saccharomyces cerevisiae (strain ATCC 204508 / S288c) GN=SPO14 PE=1 SV=3	1	4	4	4	0	1	3	1	0	1	3	1	0	1	3	1	2.6	2.6	2.6	195.2	1683	1683	0	7.2578	0.91992	1.0809	11.642	3	0	Median	NaN	NaN	NaN	NaN	NaN	NaN	NaN	NaN	NaN	NaN	NaN	NaN
P36131	P36131	1	1	1	DASH complex subunit SPC34	SPC34	sp|P36131|SPC34_YEAST DASH complex subunit SPC34 OS=Saccharomyces cerevisiae (strain ATCC 204508 / S288c) GN=SPC34 PE=1 SV=1	1	1	1	1	0	1	0	0	0	1	0	0	0	1	0	0	3.1	3.1	3.1	34.077	295	295	0.0076577	1.5057	NaN	NaN	NaN	1	0	Median	NaN	NaN	NaN	NaN	NaN	NaN	NaN	NaN	NaN	NaN	NaN	NaN
P36135	P36135	3	3	3	Probable secreted beta-glucosidase UTH1	UTH1	sp|P36135|UTH1_YEAST Probable secreted beta-glucosidase UTH1 OS=Saccharomyces cerevisiae (strain ATCC 204508 / S288c) GN=UTH1 PE=1 SV=2	1	3	3	3	3	3	2	3	3	3	2	3	3	3	2	3	5.2	5.2	5.2	36.955	365	365	0	25.743	0.85915	0.93286	11.035	9	0	Leave out requantified	0.87263	1.0385	0.85472	0.81823	0.97496	0.8973	1.0753	0.93515	4.0243	9.2114	7.9054	2.564
P36139	P36139	12	12	12	Protein PET10	PET10	sp|P36139|PET10_YEAST Protein PET10 OS=Saccharomyces cerevisiae (strain ATCC 204508 / S288c) GN=PET10 PE=1 SV=3	1	12	12	12	12	11	12	12	12	11	12	12	12	11	12	12	51.6	51.6	51.6	31.246	283	283	0	280.49	0.78475	0.83926	7.8501	76	0	Leave out requantified	0.80282	0.93673	0.63494	0.71722	0.90574	0.83988	0.79539	0.8192	13.898	10.389	5.5319	9.7974
P36141	P36141	4	4	4	Putative redox protein FMP46, mitochondrial	FMP46	sp|P36141|FMP46_YEAST Putative redox protein FMP46, mitochondrial OS=Saccharomyces cerevisiae (strain ATCC 204508 / S288c) GN=FMP46 PE=1 SV=1	1	4	4	4	1	2	3	2	1	2	3	2	1	2	3	2	29.3	29.3	29.3	15.65	133	133	0	10.487	1.1735	1.1571	18.373	7	0	Leave out requantified	NaN	1.1562	0.66718	1.1981	NaN	1.0378	0.80906	1.3275	NaN	15.385	2.5902	1.4474
P36145	P36145	1	1	1	Transcription initiation factor IIE subunit beta	TFA2	sp|P36145|T2EB_YEAST Transcription initiation factor IIE subunit beta OS=Saccharomyces cerevisiae (strain ATCC 204508 / S288c) GN=TFA2 PE=1 SV=3	1	1	1	1	0	1	0	0	0	1	0	0	0	1	0	0	4.6	4.6	4.6	36.985	328	328	0	2.8971	NaN	NaN	NaN	0	0	Median	NaN	NaN	NaN	NaN	NaN	NaN	NaN	NaN	NaN	NaN	NaN	NaN
P36147	P36147	2	2	2	Presequence translocated-associated motor subunit PAM17, mitochondrial	PAM17	sp|P36147|PAM17_YEAST Presequence translocated-associated motor subunit PAM17, mitochondrial OS=Saccharomyces cerevisiae (strain ATCC 204508 / S288c) GN=PAM17 PE=1 SV=1	1	2	2	2	1	2	1	0	1	2	1	0	1	2	1	0	19.3	19.3	19.3	21.968	197	197	0	68.714	1.4673	1.2914	24.708	4	0	Leave out requantified	NaN	1.4673	NaN	NaN	NaN	1.2914	NaN	NaN	NaN	24.708	NaN	NaN
P36148	P36148	9	9	9	Glycerol-3-phosphate O-acyltransferase 2	GPT2	sp|P36148|GPT2_YEAST Glycerol-3-phosphate O-acyltransferase 2 OS=Saccharomyces cerevisiae (strain ATCC 204508 / S288c) GN=GPT2 PE=1 SV=1	1	9	9	9	8	7	8	8	8	7	8	8	8	7	8	8	20.2	20.2	20.2	83.644	743	743	0	71.303	0.92561	0.98165	8.5482	28	0	Leave out requantified	1.0327	1.1226	0.69102	0.83274	1.1616	0.98543	0.88596	0.95215	7.1256	10.157	10.18	13.931
P36151	P36151	5	5	5	Uncharacterized protein YKR070W	YKR070W	sp|P36151|YK50_YEAST Uncharacterized protein YKR070W OS=Saccharomyces cerevisiae (strain ATCC 204508 / S288c) GN=YKR070W PE=1 SV=1	1	5	5	5	2	4	2	3	2	4	2	3	2	4	2	3	20.5	20.5	20.5	39.406	352	352	0	19.413	1.1569	1.0351	22.786	4	0	Leave out requantified	NaN	1.1017	NaN	NaN	NaN	0.96675	NaN	NaN	NaN	9.665	NaN	NaN
P36160	P36160	2	2	2	Ribosome biogenesis protein RPF2	RPF2	sp|P36160|RPF2_YEAST Ribosome biogenesis protein RPF2 OS=Saccharomyces cerevisiae (strain ATCC 204508 / S288c) GN=RPF2 PE=1 SV=1	1	2	2	2	2	2	2	2	2	2	2	2	2	2	2	2	6.7	6.7	6.7	39.598	344	344	0	5.8644	0.94031	1.0446	2.4995	7	0	Leave out requantified	NaN	NaN	0.68807	0.97585	NaN	NaN	0.85284	1.046	NaN	NaN	15.026	2.6923
P36161	P36161	11	11	11	Nucleoporin NUP133	NUP133	sp|P36161|NU133_YEAST Nucleoporin NUP133 OS=Saccharomyces cerevisiae (strain ATCC 204508 / S288c) GN=NUP133 PE=1 SV=1	1	11	11	11	3	10	2	3	3	10	2	3	3	10	2	3	12.4	12.4	12.4	133.32	1157	1157	0	62.693	1.2745	1.1173	27.647	12	0	Leave out requantified	1.0046	1.2812	0.61566	NaN	1.0696	1.1335	0.76463	NaN	31.07	17.151	29.758	NaN
P36165	P36165	7	7	7	Lipase 4	TGL4	sp|P36165|TGL4_YEAST Lipase 4 OS=Saccharomyces cerevisiae (strain ATCC 204508 / S288c) GN=TGL4 PE=1 SV=1	1	7	7	7	2	7	3	3	2	7	3	3	2	7	3	3	9.7	9.7	9.7	102.72	910	910	0	179.2	0.89403	0.86355	3.9455	18	0	Leave out requantified	0.94759	0.97354	0.66652	0.79215	1.074	0.87959	0.81438	0.84247	11.633	16.926	5.964	7.3225
P36169	P36169	3	3	3	Suppressor of lethality of KEX2 GAS1 double null mutant protein 1	SKG1	sp|P36169|SKG1_YEAST Suppressor of lethality of KEX2 GAS1 double null mutant protein 1 OS=Saccharomyces cerevisiae (strain ATCC 204508 / S288c) GN=SKG1 PE=1 SV=2	1	3	3	3	0	0	3	1	0	0	3	1	0	0	3	1	12.1	12.1	12.1	39.829	355	355	0	6.4174	0.8458	1.0651	10.524	4	0	Leave out requantified	NaN	NaN	0.90688	NaN	NaN	NaN	1.0902	NaN	NaN	NaN	1.8994	NaN
P36421	P36421	6	6	6	Tyrosine--tRNA ligase, cytoplasmic	TYS1	sp|P36421|SYYC_YEAST Tyrosine--tRNA ligase, cytoplasmic OS=Saccharomyces cerevisiae (strain ATCC 204508 / S288c) GN=TYS1 PE=1 SV=3	1	6	6	6	2	4	1	1	2	4	1	1	2	4	1	1	19.3	19.3	19.3	44.019	394	394	0	7.8294	1.0926	1.0116	14.638	5	0	Leave out requantified	NaN	1.2421	NaN	NaN	NaN	1.0932	NaN	NaN	NaN	19.709	NaN	NaN
P36516	P36516	5	5	5	54S ribosomal protein L3, mitochondrial	MRPL3	sp|P36516|RM03_YEAST 54S ribosomal protein L3, mitochondrial OS=Saccharomyces cerevisiae (strain ATCC 204508 / S288c) GN=MRPL3 PE=1 SV=2	1	5	5	5	2	4	4	2	2	4	4	2	2	4	4	2	17.9	17.9	17.9	43.999	390	390	0	55.649	1.1217	1.1287	5.7539	10	0	Leave out requantified	1.5988	1.3006	0.71741	1.1217	1.753	1.1388	0.90276	1.2588	12.248	4.9182	13.546	11.76
P36517	P36517	3	3	3	54S ribosomal protein L4, mitochondrial	MRPL4	sp|P36517|RM04_YEAST 54S ribosomal protein L4, mitochondrial OS=Saccharomyces cerevisiae (strain ATCC 204508 / S288c) GN=MRPL4 PE=1 SV=2	1	3	3	3	2	3	2	2	2	3	2	2	2	3	2	2	11	11	11	36.964	319	319	0	27.725	1.1158	1.2743	27.384	3	0	Median	NaN	NaN	NaN	NaN	NaN	NaN	NaN	NaN	NaN	NaN	NaN	NaN
P36520	P36520	2	2	2	54S ribosomal protein L10, mitochondrial	MRPL10	sp|P36520|RM10_YEAST 54S ribosomal protein L10, mitochondrial OS=Saccharomyces cerevisiae (strain ATCC 204508 / S288c) GN=MRPL10 PE=1 SV=2	1	2	2	2	1	2	1	1	1	2	1	1	1	2	1	1	6.8	6.8	6.8	36.347	322	322	0	8.6491	0.88467	1.0584	38.624	4	0	Leave out requantified	NaN	NaN	NaN	NaN	NaN	NaN	NaN	NaN	NaN	NaN	NaN	NaN
P36521	P36521	5	5	5	54S ribosomal protein L11, mitochondrial	MRPL11	sp|P36521|RM11_YEAST 54S ribosomal protein L11, mitochondrial OS=Saccharomyces cerevisiae (strain ATCC 204508 / S288c) GN=MRPL11 PE=1 SV=2	1	5	5	5	1	4	3	2	1	4	3	2	1	4	3	2	26.5	26.5	26.5	28.515	249	249	0	100.46	1.1063	1.0851	17.87	10	0	Leave out requantified	NaN	1.2414	0.84093	1.8166	NaN	1.0984	1.0539	1.9741	NaN	6.348	8.9758	38.236
P36523	P36523	3	3	3	54S ribosomal protein L15, mitochondrial	MRPL15	sp|P36523|RM15_YEAST 54S ribosomal protein L15, mitochondrial OS=Saccharomyces cerevisiae (strain ATCC 204508 / S288c) GN=MRPL15 PE=1 SV=3	1	3	3	3	1	2	2	2	1	2	2	2	1	2	2	2	11.9	11.9	11.9	28.167	253	253	0	6.0632	1.1819	1.137	12.949	8	0	Leave out requantified	NaN	1.2172	0.86754	1.33	NaN	1.0694	1.0581	1.4156	NaN	5.4665	8.8648	8.7934
P36525	P36525	6	6	6	54S ribosomal protein L24, mitochondrial	MRPL24	sp|P36525|RM24_YEAST 54S ribosomal protein L24, mitochondrial OS=Saccharomyces cerevisiae (strain ATCC 204508 / S288c) GN=MRPL24 PE=1 SV=2	1	6	6	6	2	2	3	1	2	2	3	1	2	2	3	1	26.7	26.7	26.7	30.049	258	258	0	9.2276	0.72979	0.86858	41.748	7	0	Leave out requantified	NaN	1.2619	0.56226	NaN	NaN	1.176	0.69367	NaN	NaN	7.299	16.822	NaN
P36528	P36528	8	8	8	54S ribosomal protein L17, mitochondrial	MRPL17	sp|P36528|RM17_YEAST 54S ribosomal protein L17, mitochondrial OS=Saccharomyces cerevisiae (strain ATCC 204508 / S288c) GN=MRPL17 PE=1 SV=2	1	8	8	8	4	8	5	4	4	8	5	4	4	8	5	4	29.9	29.9	29.9	32.212	281	281	0	60.113	1.2951	1.2416	11.709	16	0	Leave out requantified	2.1103	1.2653	0.79828	1.2994	2.2862	1.1442	1.0051	1.4568	4.3981	9.5184	11.641	12.043
P36531	P36531	1	1	1	54S ribosomal protein L36, mitochondrial	MRPL36	sp|P36531|RM36_YEAST 54S ribosomal protein L36, mitochondrial OS=Saccharomyces cerevisiae (strain ATCC 204508 / S288c) GN=MRPL36 PE=1 SV=3	1	1	1	1	1	1	1	1	1	1	1	1	1	1	1	1	10.7	10.7	10.7	20.09	177	177	0	17.942	1.0014	1.0559	32.159	8	0	Median	NaN	0.98835	0.70788	1.1631	NaN	0.88812	0.893	1.2887	NaN	23.35	11.492	15.972
P36532	P36532	3	3	3	54S ribosomal protein L37, mitochondrial	MRPL37	sp|P36532|RM37_YEAST 54S ribosomal protein L37, mitochondrial OS=Saccharomyces cerevisiae (strain ATCC 204508 / S288c) GN=MRPL37 PE=1 SV=2	1	3	3	3	1	1	1	2	1	1	1	2	1	1	1	2	43.8	43.8	43.8	11.949	105	105	0	13.821	1.3814	1.2282	7.5795	2	0	Median	NaN	1.3814	NaN	NaN	NaN	1.2282	NaN	NaN	NaN	7.5795	NaN	NaN
P36534	P36534	7	7	7	54S ribosomal protein L40, mitochondrial	MRPL40	sp|P36534|RM40_YEAST 54S ribosomal protein L40, mitochondrial OS=Saccharomyces cerevisiae (strain ATCC 204508 / S288c) GN=MRPL40 PE=1 SV=2	1	7	7	7	4	5	5	3	4	5	5	3	4	5	5	3	30	30	30	33.751	297	297	0	29.516	1.2549	1.201	31.241	13	0	Leave out requantified	2.0469	1.3464	0.74936	1.3016	2.2976	1.201	0.94303	1.4788	4.1345	24.163	21.49	1.237
P36775	P36775	33	33	33	Lon protease homolog, mitochondrial	PIM1	sp|P36775|LONM_YEAST Lon protease homolog, mitochondrial OS=Saccharomyces cerevisiae (strain ATCC 204508 / S288c) GN=PIM1 PE=1 SV=2	1	33	33	33	21	28	25	23	21	28	25	23	21	28	25	23	40.2	40.2	40.2	127.11	1133	1133	0	308.05	1.3151	1.2416	17.456	96	0	Leave out requantified	2.1397	1.3295	0.7941	1.3132	2.3973	1.1759	0.98119	1.4648	14.488	21.014	10.485	10.465
P37012	P37012	9	9	8	Phosphoglucomutase 2	PGM2	sp|P37012|PGM2_YEAST Phosphoglucomutase 2 OS=Saccharomyces cerevisiae (strain ATCC 204508 / S288c) GN=PGM2 PE=1 SV=1	1	9	9	8	2	8	1	2	2	8	1	2	2	7	1	2	24.8	24.8	23.2	63.088	569	569	0	28.955	1.1505	1.0315	23.106	11	0	Leave out requantified	NaN	1.2139	NaN	0.57763	NaN	1.0809	NaN	0.63405	NaN	20.061	NaN	6.6348
P37020	P37020	1	1	1	Anion/proton exchange transporter GEF1;GEF1 N-terminal;GEF1 C-terminal	GEF1	sp|P37020|GEF1_YEAST Anion/proton exchange transporter GEF1 OS=Saccharomyces cerevisiae (strain ATCC 204508 / S288c) GN=GEF1 PE=1 SV=2	1	1	1	1	0	1	0	0	0	1	0	0	0	1	0	0	1.3	1.3	1.3	87.591	779	779	0.0028396	2.0461	NaN	NaN	NaN	1	0	Median	NaN	NaN	NaN	NaN	NaN	NaN	NaN	NaN	NaN	NaN	NaN	NaN
P37263	P37263	4	4	4	UPF0743 protein YCR087C-A		sp|P37263|YC16_YEAST UPF0743 protein YCR087C-A OS=Saccharomyces cerevisiae (strain ATCC 204508 / S288c) GN=YCR087C-A PE=1 SV=1	1	4	4	4	4	2	1	2	4	2	1	2	4	2	1	2	29.4	29.4	29.4	17.738	153	153	0	7.1983	1.3331	1.2793	21.997	9	0	Leave out requantified	1.6085	1.3501	0.7791	NaN	1.6317	1.19	0.98062	NaN	11.101	6.4969	5.8502	NaN
P37291	P37291	17	17	17	Serine hydroxymethyltransferase, cytosolic	SHM2	sp|P37291|GLYC_YEAST Serine hydroxymethyltransferase, cytosolic OS=Saccharomyces cerevisiae (strain ATCC 204508 / S288c) GN=SHM2 PE=1 SV=2	1	17	17	17	10	16	9	9	10	16	9	9	10	16	9	9	46.7	46.7	46.7	52.218	469	469	0	202.2	0.70793	0.79398	11.274	45	0	Leave out requantified	0.68075	0.94668	0.6405	0.54201	0.75372	0.83348	0.79976	0.6091	11.012	11.496	7.8026	12.01
P37292	P37292	16	16	16	Serine hydroxymethyltransferase, mitochondrial	SHM1	sp|P37292|GLYM_YEAST Serine hydroxymethyltransferase, mitochondrial OS=Saccharomyces cerevisiae (strain ATCC 204508 / S288c) GN=SHM1 PE=1 SV=2	1	16	16	16	12	15	13	13	12	15	13	13	12	15	13	13	50.6	50.6	50.6	53.686	490	490	0	230.05	1.3486	1.2672	10.25	65	0	Leave out requantified	2.1	1.3607	0.86482	1.3612	2.3708	1.1991	1.0905	1.5538	10.437	8.1354	7.2082	5.9487
P37293	P37293	2	2	2	N-terminal acetyltransferase 2	NAT2	sp|P37293|NAT2_YEAST N-terminal acetyltransferase 2 OS=Saccharomyces cerevisiae (strain ATCC 204508 / S288c) GN=NAT2 PE=1 SV=2	1	2	2	2	2	1	1	2	2	1	1	2	2	1	1	2	8.3	8.3	8.3	32.804	288	288	0.0009901	2.6179	1.5646	1.6767	21.597	4	0	Leave out requantified	2.117	NaN	NaN	1.1563	2.2463	NaN	NaN	1.2516	37.828	NaN	NaN	5.3654
P37296	P37296	7	7	7	V-type proton ATPase subunit a, Golgi isoform	STV1	sp|P37296|STV1_YEAST V-type proton ATPase subunit a, Golgi isoform OS=Saccharomyces cerevisiae (strain ATCC 204508 / S288c) GN=STV1 PE=1 SV=2	1	7	7	7	4	5	3	3	4	5	3	3	4	5	3	3	14	14	14	101.66	890	890	0	63.488	0.95141	1.0704	67.837	7	0	Leave out requantified	0.24756	3.4393	NaN	0.97601	0.27479	3.0418	NaN	1.0704	35.764	20.615	NaN	10.065
P37297	P37297	8	8	8	Phosphatidylinositol 4-kinase STT4	STT4	sp|P37297|STT4_YEAST Phosphatidylinositol 4-kinase STT4 OS=Saccharomyces cerevisiae (strain ATCC 204508 / S288c) GN=STT4 PE=1 SV=1	1	8	8	8	0	5	4	0	0	5	4	0	0	5	4	0	5.4	5.4	5.4	214.6	1900	1900	0	10.128	1.1122	1.0822	9.5477	7	0	Leave out requantified	NaN	1.2248	0.85218	NaN	NaN	1.0779	1.0882	NaN	NaN	10.595	14.47	NaN
P37299	P37299	4	4	4	Cytochrome b-c1 complex subunit 10	QCR10	sp|P37299|QCR10_YEAST Cytochrome b-c1 complex subunit 10 OS=Saccharomyces cerevisiae (strain ATCC 204508 / S288c) GN=QCR10 PE=1 SV=2	1	4	4	4	4	3	4	4	4	3	4	4	4	3	4	4	46.8	46.8	46.8	8.5928	77	77	0	16.3	1.1821	1.0728	13.65	13	0	Leave out requantified	2.1182	1.1698	0.61119	1.1975	2.4085	1.0285	0.7778	1.4072	22.054	5.529	16.744	20.552
P37302	P37302	20	20	20	Aminopeptidase Y	APE3	sp|P37302|APE3_YEAST Aminopeptidase Y OS=Saccharomyces cerevisiae (strain ATCC 204508 / S288c) GN=APE3 PE=1 SV=1	1	20	20	20	17	18	18	18	17	18	18	18	17	18	18	18	59.2	59.2	59.2	60.137	537	537	0	323.31	1.0064	1.1158	28.035	230	0	Leave out requantified	0.89427	1.3174	0.92558	0.98467	1.0264	1.1628	1.0881	1.0753	18.594	33.374	17.65	25.71
P37304	P37304	2	2	2	Protein PAM1	PAM1	sp|P37304|PAM1_YEAST Protein PAM1 OS=Saccharomyces cerevisiae (strain ATCC 204508 / S288c) GN=PAM1 PE=1 SV=2	1	2	2	2	1	1	1	0	1	1	1	0	1	1	1	0	2.7	2.7	2.7	92.871	830	830	0	4.202	NaN	NaN	NaN	1	0	Median	NaN	NaN	NaN	NaN	NaN	NaN	NaN	NaN	NaN	NaN	NaN	NaN
P37366	P37366	2	2	2	Cyclin CCL1	CCL1	sp|P37366|CCL1_YEAST Cyclin CCL1 OS=Saccharomyces cerevisiae (strain ATCC 204508 / S288c) GN=CCL1 PE=1 SV=1	1	2	2	2	0	0	1	2	0	0	1	2	0	0	1	2	6.4	6.4	6.4	45.21	393	393	0.00098039	2.5032	NaN	NaN	NaN	1	0	Median	NaN	NaN	NaN	NaN	NaN	NaN	NaN	NaN	NaN	NaN	NaN	NaN
P37370	P37370	1	1	1	Verprolin	VRP1	sp|P37370|VRP1_YEAST Verprolin OS=Saccharomyces cerevisiae (strain ATCC 204508 / S288c) GN=VRP1 PE=1 SV=2	1	1	1	1	1	1	0	1	1	1	0	1	1	1	0	1	2.7	2.7	2.7	82.593	817	817	0	6.2474	0.84785	0.95897	13.959	3	0	Median	NaN	NaN	NaN	NaN	NaN	NaN	NaN	NaN	NaN	NaN	NaN	NaN
P37838	P37838	8	8	8	Nucleolar protein 4	NOP4	sp|P37838|NOP4_YEAST Nucleolar protein 4 OS=Saccharomyces cerevisiae (strain ATCC 204508 / S288c) GN=NOP4 PE=1 SV=1	1	8	8	8	3	5	1	4	3	5	1	4	3	5	1	4	13	13	13	77.824	685	685	0	26.424	0.94366	0.94825	43.528	11	0	Leave out requantified	0.73154	1.0915	NaN	0.85917	0.79815	0.94825	NaN	0.91561	27.938	67.98	NaN	10.41
P38009;P54113	P38009	6;2	6;2	6;2	Bifunctional purine biosynthesis protein ADE17;Phosphoribosylaminoimidazolecarboxamide formyltransferase;IMP cyclohydrolase	ADE17	sp|P38009|PUR92_YEAST Bifunctional purine biosynthesis protein ADE17 OS=Saccharomyces cerevisiae (strain ATCC 204508 / S288c) GN=ADE17 PE=1 SV=2	2	6	6	6	1	6	0	0	1	6	0	0	1	6	0	0	18.8	18.8	18.8	65.262	592	592;591	0	40.283	0.96503	0.9442	14.821	5	0	Leave out requantified	NaN	1.1037	NaN	NaN	NaN	0.97096	NaN	NaN	NaN	15.167	NaN	NaN
P38011	P38011	6	6	6	Guanine nucleotide-binding protein subunit beta-like protein	ASC1	sp|P38011|GBLP_YEAST Guanine nucleotide-binding protein subunit beta-like protein OS=Saccharomyces cerevisiae (strain ATCC 204508 / S288c) GN=ASC1 PE=1 SV=4	1	6	6	6	5	6	5	5	5	6	5	5	5	6	5	5	32.3	32.3	32.3	34.805	319	319	0	142.94	1.0086	1.0034	11.903	16	0	Leave out requantified	0.88804	1.0196	1.1399	0.95458	0.99075	0.8948	1.4466	1.0701	4.1912	8.9618	7.5379	2.6321
P38013	P38013	8	8	8	Peroxiredoxin type-2	AHP1	sp|P38013|AHP1_YEAST Peroxiredoxin type-2 OS=Saccharomyces cerevisiae (strain ATCC 204508 / S288c) GN=AHP1 PE=1 SV=4	1	8	8	8	7	8	7	7	7	8	7	7	7	8	7	7	66.5	66.5	66.5	19.114	176	176	0	211.04	1.0658	1.0471	3.7825	38	0	Leave out requantified	1.0229	1.101	1.0161	0.82128	1.1273	0.97964	1.2857	0.93223	2.8348	2.1858	5.2042	3.0382
P38041	P38041	2	2	2	Protein BOB1	BOI1	sp|P38041|BOB1_YEAST Protein BOB1 OS=Saccharomyces cerevisiae (strain ATCC 204508 / S288c) GN=BOI1 PE=1 SV=1	1	2	2	2	1	1	0	1	1	1	0	1	1	1	0	1	2.7	2.7	2.7	109.29	980	980	0.0046168	1.7973	NaN	NaN	NaN	1	0	Median	NaN	NaN	NaN	NaN	NaN	NaN	NaN	NaN	NaN	NaN	NaN	NaN
P38061	P38061	5	5	5	60S ribosomal protein L32	RPL32	sp|P38061|RL32_YEAST 60S ribosomal protein L32 OS=Saccharomyces cerevisiae (strain ATCC 204508 / S288c) GN=RPL32 PE=1 SV=1	1	5	5	5	5	5	5	5	5	5	5	5	5	5	5	5	35.4	35.4	35.4	14.771	130	130	0	23.09	0.88346	0.96522	19.299	25	0	Leave out requantified	0.83113	0.95605	0.87465	0.88508	0.90793	0.83407	1.1145	1.0129	28.132	17.078	14.976	18.493
P38064	P38064	1	1	1	54S ribosomal protein L16, mitochondrial	MRPL16	sp|P38064|RM16_YEAST 54S ribosomal protein L16, mitochondrial OS=Saccharomyces cerevisiae (strain ATCC 204508 / S288c) GN=MRPL16 PE=1 SV=1	1	1	1	1	1	1	1	1	1	1	1	1	1	1	1	1	2.6	2.6	2.6	26.518	232	232	0.0072105	1.5116	NaN	NaN	NaN	1	0	Median	NaN	NaN	NaN	NaN	NaN	NaN	NaN	NaN	NaN	NaN	NaN	NaN
P38065	P38065	2	2	2	AP-2 complex subunit alpha	APL3	sp|P38065|AP2A_YEAST AP-2 complex subunit alpha OS=Saccharomyces cerevisiae (strain ATCC 204508 / S288c) GN=APL3 PE=1 SV=1	1	2	2	2	0	2	0	0	0	2	0	0	0	2	0	0	3.8	3.8	3.8	115.01	1025	1025	0	9.5011	0.83454	0.73479	30.313	2	0	Median	NaN	0.83454	NaN	NaN	NaN	0.73479	NaN	NaN	NaN	30.313	NaN	NaN
P38068	P38068	8	8	8	Monothiol glutaredoxin-7	GRX7	sp|P38068|GLRX7_YEAST Monothiol glutaredoxin-7 OS=Saccharomyces cerevisiae (strain ATCC 204508 / S288c) GN=GRX7 PE=1 SV=1	1	8	8	8	4	7	6	7	4	7	6	7	4	7	6	7	42.4	42.4	42.4	22.565	203	203	0	43.104	0.77048	0.80106	21.107	18	0	Leave out requantified	NaN	0.8684	0.77048	0.6495	NaN	0.76239	0.96485	0.73036	NaN	19.955	17.081	19.081
P38069	P38069	16	16	16	Alpha-1,2-mannosyltransferase MNN2	MNN2	sp|P38069|MNN2_YEAST Alpha-1,2-mannosyltransferase MNN2 OS=Saccharomyces cerevisiae (strain ATCC 204508 / S288c) GN=MNN2 PE=1 SV=1	1	16	16	16	10	12	13	14	10	12	13	14	10	12	13	14	34.3	34.3	34.3	67.773	597	597	0	254.42	0.81563	0.89847	12.517	45	0	Leave out requantified	0.71974	1.0013	0.76502	0.77127	0.79004	0.90337	0.98175	0.87797	9.9555	6.6911	11.344	12.206
P38071	P38071	13	13	13	Enoyl-[acyl-carrier protein] reductase [NADPH, B-specific], mitochondrial	ETR1	sp|P38071|ETR1_YEAST Enoyl-[acyl-carrier protein] reductase [NADPH, B-specific], mitochondrial OS=Saccharomyces cerevisiae (strain ATCC 204508 / S288c) GN=ETR1 PE=1 SV=3	1	13	13	13	10	9	13	12	10	9	13	12	10	9	13	12	48.2	48.2	48.2	42.066	380	380	0	158.86	1.2598	1.2225	15.079	42	0	Leave out requantified	2.0402	1.2884	0.74578	1.257	2.1973	1.1426	0.91669	1.4128	10.688	9.5642	7.1637	5.1526
P38072	P38072	1	1	1	Protein SCO2, mitochondrial	SCO2	sp|P38072|SCO2_YEAST Protein SCO2, mitochondrial OS=Saccharomyces cerevisiae (strain ATCC 204508 / S288c) GN=SCO2 PE=1 SV=1	1	1	1	1	1	1	1	1	1	1	1	1	1	1	1	1	7	7	7	34.888	301	301	0	18.337	NaN	NaN	NaN	1	0	Median	NaN	NaN	NaN	NaN	NaN	NaN	NaN	NaN	NaN	NaN	NaN	NaN
P38077	P38077	10	10	10	ATP synthase subunit gamma, mitochondrial	ATP3	sp|P38077|ATPG_YEAST ATP synthase subunit gamma, mitochondrial OS=Saccharomyces cerevisiae (strain ATCC 204508 / S288c) GN=ATP3 PE=1 SV=1	1	10	10	10	8	9	10	9	8	9	10	9	8	9	10	9	37.3	37.3	37.3	34.35	311	311	0	64.731	1.1984	1.0647	25.874	30	0	Leave out requantified	2.0275	1.2046	0.73577	1.2095	2.2482	1.0552	0.92497	1.3832	3.9924	25.3	5.6604	3.819
P38081	P38081	9	9	9	Uncharacterized glycosyl hydrolase YBR056W		sp|P38081|YBQ6_YEAST Uncharacterized glycosyl hydrolase YBR056W OS=Saccharomyces cerevisiae (strain ATCC 204508 / S288c) GN=YBR056W PE=1 SV=1	1	9	9	9	4	6	3	3	4	6	3	3	4	6	3	3	20.4	20.4	20.4	57.821	501	501	0	40.161	1.0008	0.95564	22.573	12	0	Leave out requantified	0.93627	1.0412	0.92082	NaN	1.0075	0.91915	1.1465	NaN	9.1995	6.6026	28.421	NaN
P38085	P38085	5	5	5	Valine/tyrosine/tryptophan amino-acid permease 1	TAT1	sp|P38085|TAT1_YEAST Valine/tyrosine/tryptophan amino-acid permease 1 OS=Saccharomyces cerevisiae (strain ATCC 204508 / S288c) GN=TAT1 PE=1 SV=1	1	5	5	5	2	5	3	2	2	5	3	2	2	5	3	2	11.1	11.1	11.1	68.757	619	619	0	37.204	1.0442	0.9882	11.584	16	0	Leave out requantified	1.1579	1.029	0.84134	1.0277	1.2687	0.92237	1.0291	1.155	4.2892	14.186	5.1639	2.3119
P38086	P38086	2	2	2	DNA repair and recombination protein RDH54;DNA topoisomerase;Putative helicase	RDH54	sp|P38086|RDH54_YEAST DNA repair and recombination protein RDH54 OS=Saccharomyces cerevisiae (strain ATCC 204508 / S288c) GN=RDH54 PE=1 SV=4	1	2	2	2	0	1	2	0	0	1	2	0	0	1	2	0	2.5	2.5	2.5	107.94	958	958	0	5.5222	0.82036	0.89366	10.336	3	0	Plateau	NaN	NaN	0.73114	NaN	NaN	NaN	0.8992	NaN	NaN	NaN	0.87519	NaN
P38087	P38087	1	1	1	Carrier protein YMC2, mitochondrial	YMC2	sp|P38087|YMC2_YEAST Carrier protein YMC2, mitochondrial OS=Saccharomyces cerevisiae (strain ATCC 204508 / S288c) GN=YMC2 PE=1 SV=1	1	1	1	1	1	1	1	0	1	1	1	0	1	1	1	0	7	7	7	36.555	329	329	0	19.412	1.3151	1.1736	38.304	3	0	Median	NaN	NaN	NaN	NaN	NaN	NaN	NaN	NaN	NaN	NaN	NaN	NaN
P38088	P38088	15	15	15	Glycine--tRNA ligase 1, mitochondrial	GRS1	sp|P38088|SYG_YEAST Glycine--tRNA ligase 1, mitochondrial OS=Saccharomyces cerevisiae (strain ATCC 204508 / S288c) GN=GRS1 PE=1 SV=3	1	15	15	15	7	13	8	7	7	13	8	7	7	13	8	7	30.6	30.6	30.6	78.183	690	690	0	149.16	1.051	1.112	19.194	20	0	Leave out requantified	1.1959	1.1424	0.92121	1.0068	1.3022	1.0247	1.1538	1.1435	21.235	20.56	9.6508	2.5279
P38089	P38089	1	1	1	Protein phosphatase 2C homolog 4	PTC4	sp|P38089|PP2C4_YEAST Protein phosphatase 2C homolog 4 OS=Saccharomyces cerevisiae (strain ATCC 204508 / S288c) GN=PTC4 PE=1 SV=1	1	1	1	1	0	1	0	0	0	1	0	0	0	1	0	0	2	2	2	44.175	393	393	0.0032452	1.8456	NaN	NaN	NaN	1	0	Median	NaN	NaN	NaN	NaN	NaN	NaN	NaN	NaN	NaN	NaN	NaN	NaN
P38090	P38090	3	3	3	General amino acid permease AGP2	AGP2	sp|P38090|AGP2_YEAST General amino acid permease AGP2 OS=Saccharomyces cerevisiae (strain ATCC 204508 / S288c) GN=AGP2 PE=1 SV=1	1	3	3	3	2	3	2	2	2	3	2	2	2	3	2	2	5.2	5.2	5.2	67.261	596	596	0	105.45	1.0715	0.95242	3.0077	6	0	Leave out requantified	NaN	1.0715	NaN	NaN	NaN	0.94331	NaN	NaN	NaN	1.0625	NaN	NaN
P38109	P38109	6	6	6	Putative serine carboxypeptidase YBR139W		sp|P38109|YBY9_YEAST Putative serine carboxypeptidase YBR139W OS=Saccharomyces cerevisiae (strain ATCC 204508 / S288c) GN=YBR139W PE=1 SV=1	1	6	6	6	4	6	5	5	4	6	5	5	4	6	5	5	14	14	14	57.638	508	508	0	39.835	0.91207	1.0046	10.432	18	0	Leave out requantified	0.92043	1.2473	0.71994	0.87004	1.025	1.0925	0.91041	0.99707	8.131	26.746	25.351	1.2064
P38112	P38112	7	7	7	ATP-dependent RNA helicase MAK5	MAK5	sp|P38112|MAK5_YEAST ATP-dependent RNA helicase MAK5 OS=Saccharomyces cerevisiae (strain ATCC 204508 / S288c) GN=MAK5 PE=1 SV=1	1	7	7	7	3	5	2	3	3	5	2	3	3	5	2	3	11.4	11.4	11.4	87.047	773	773	0	12.893	1.1177	1.171	17.235	11	0	Leave out requantified	1.2604	1.09	0.72219	1.1177	1.3788	0.96809	0.88019	1.2441	9.456	4.5666	9.0993	5.1537
P38115	P38115	2	2	2	D-arabinose dehydrogenase [NAD(P)+] heavy chain	ARA1	sp|P38115|ARA1_YEAST D-arabinose dehydrogenase [NAD(P)+] heavy chain OS=Saccharomyces cerevisiae (strain ATCC 204508 / S288c) GN=ARA1 PE=1 SV=1	1	2	2	2	0	2	0	0	0	2	0	0	0	2	0	0	9.3	9.3	9.3	38.883	344	344	0	11.355	NaN	NaN	NaN	1	0	Median	NaN	NaN	NaN	NaN	NaN	NaN	NaN	NaN	NaN	NaN	NaN	NaN
P38120	P38120	3	3	3	37S ribosomal protein S9, mitochondrial	MRPS9	sp|P38120|RT09_YEAST 37S ribosomal protein S9, mitochondrial OS=Saccharomyces cerevisiae (strain ATCC 204508 / S288c) GN=MRPS9 PE=1 SV=1	1	3	3	3	1	2	1	1	1	2	1	1	1	2	1	1	16.2	16.2	16.2	31.925	278	278	0	15.187	1.4868	1.6698	33.694	3	0	Median	NaN	NaN	NaN	NaN	NaN	NaN	NaN	NaN	NaN	NaN	NaN	NaN
P38121	P38121	7	7	7	DNA polymerase alpha subunit B	POL12	sp|P38121|DPOA2_YEAST DNA polymerase alpha subunit B OS=Saccharomyces cerevisiae (strain ATCC 204508 / S288c) GN=POL12 PE=1 SV=1	1	7	7	7	1	5	3	3	1	5	3	3	1	5	3	3	17.7	17.7	17.7	78.773	705	705	0	52.927	0.95535	0.98362	7.5266	11	0	Leave out requantified	NaN	1.057	0.68696	0.9609	NaN	0.93562	0.85275	1.0153	NaN	9.5937	9.4713	11.242
P38122	P38122	2	2	2	3-methyl-2-oxobutanoate hydroxymethyltransferase	ECM31	sp|P38122|PANB_YEAST 3-methyl-2-oxobutanoate hydroxymethyltransferase OS=Saccharomyces cerevisiae (strain ATCC 204508 / S288c) GN=ECM31 PE=1 SV=1	1	2	2	2	0	2	0	0	0	2	0	0	0	2	0	0	7.1	7.1	7.1	34.465	312	312	0	12.146	1.412	1.2337	9.7219	2	0	Median	NaN	1.412	NaN	NaN	NaN	1.2337	NaN	NaN	NaN	9.7219	NaN	NaN
P38127	P38127	3	3	3	Mitochondrial carrier protein RIM2	RIM2	sp|P38127|RIM2_YEAST Mitochondrial carrier protein RIM2 OS=Saccharomyces cerevisiae (strain ATCC 204508 / S288c) GN=RIM2 PE=3 SV=1	1	3	3	3	2	1	1	2	2	1	1	2	2	1	1	2	10.6	10.6	10.6	42.101	377	377	0	7.4144	1.0066	1.2343	34.234	5	0	Leave out requantified	1.0329	NaN	NaN	NaN	1.1339	NaN	NaN	NaN	63.877	NaN	NaN	NaN
P38129	P38129	7	7	7	Transcription initiation factor TFIID subunit 5	TAF5	sp|P38129|TAF5_YEAST Transcription initiation factor TFIID subunit 5 OS=Saccharomyces cerevisiae (strain ATCC 204508 / S288c) GN=TAF5 PE=1 SV=1	1	7	7	7	5	2	6	4	5	2	6	4	5	2	6	4	16.4	16.4	16.4	88.967	798	798	0	12.514	1.6191	1.6058	19.556	8	0	Leave out requantified	2.238	NaN	0.55108	1.6094	2.382	NaN	0.68616	1.8309	25.707	NaN	4.2609	22.004
P38130	P38130	5	5	5	Probable mannosyltransferase KTR3	KTR3	sp|P38130|KTR3_YEAST Probable mannosyltransferase KTR3 OS=Saccharomyces cerevisiae (strain ATCC 204508 / S288c) GN=KTR3 PE=1 SV=1	1	5	5	5	4	5	3	3	4	5	3	3	4	5	3	3	10.6	10.6	10.6	47.482	404	404	0	34.089	0.83615	0.83455	4.5938	19	0	Leave out requantified	0.65638	0.91879	0.87229	0.77332	0.72632	0.80431	1.1017	0.89135	8.8157	8.4232	8.0625	2.9285
P38131	P38131	8	8	8	Probable mannosyltransferase KTR4	KTR4	sp|P38131|KTR4_YEAST Probable mannosyltransferase KTR4 OS=Saccharomyces cerevisiae (strain ATCC 204508 / S288c) GN=KTR4 PE=1 SV=1	1	8	8	8	4	7	4	4	4	7	4	4	4	7	4	4	25.6	25.6	25.6	54.555	464	464	0	59.671	0.8542	0.85229	6.5656	22	0	Leave out requantified	0.73781	0.94611	0.87381	0.75248	0.82816	0.83976	1.0972	0.83637	13.289	8.1309	4.2365	6.6829
P38137	P38137	14	14	14	Peroxisomal-coenzyme A synthetase	PCS60	sp|P38137|FAT2_YEAST Peroxisomal-coenzyme A synthetase OS=Saccharomyces cerevisiae (strain ATCC 204508 / S288c) GN=PCS60 PE=1 SV=1	1	14	14	14	9	13	11	11	9	13	11	11	9	13	11	11	29.8	29.8	29.8	60.488	543	543	0	130.01	0.9359	0.96345	5.0505	57	0	Leave out requantified	0.89313	1.0661	0.8061	0.90707	0.99409	0.9326	1.0131	1.0324	11.798	4.2359	11.258	7.8928
P38138	P38138	15	15	15	Glucosidase 2 subunit alpha	ROT2	sp|P38138|GLU2A_YEAST Glucosidase 2 subunit alpha OS=Saccharomyces cerevisiae (strain ATCC 204508 / S288c) GN=ROT2 PE=1 SV=1	1	15	15	15	6	12	8	8	6	12	8	8	6	12	8	8	19.2	19.2	19.2	110.26	954	954	0	170.56	1.0142	1.0253	19.44	34	0	Leave out requantified	1.1588	1.1049	0.79989	0.93739	1.3063	0.95693	1.0053	1.0667	14.071	22.572	10.46	8.4183
P38139	P38139	6	6	6	Lipid droplet hydrolase 1	LDH1	sp|P38139|LDH1_YEAST Lipid droplet hydrolase 1 OS=Saccharomyces cerevisiae (strain ATCC 204508 / S288c) GN=LDH1 PE=1 SV=2	1	6	6	6	2	6	2	2	2	6	2	2	2	6	2	2	26.9	26.9	26.9	43.286	375	375	0	32.641	1.0647	1.0416	13.007	10	0	Leave out requantified	1.0549	1.1305	0.82455	0.92318	1.1518	1.0137	1.0437	1.0453	11.652	13.794	11.382	14.49
P38142	P38142	1	1	1	Probable metabolite transport protein YBR241C		sp|P38142|YB91_YEAST Probable metabolite transport protein YBR241C OS=Saccharomyces cerevisiae (strain ATCC 204508 / S288c) GN=YBR241C PE=1 SV=1	1	1	1	1	0	1	0	0	0	1	0	0	0	1	0	0	2	2	2	53.525	488	488	0	3.6463	NaN	NaN	NaN	0	0	Median	NaN	NaN	NaN	NaN	NaN	NaN	NaN	NaN	NaN	NaN	NaN	NaN
P38143	P38143	4	2	2	Glutathione peroxidase 2	GPX2	sp|P38143|GPX2_YEAST Glutathione peroxidase 2 OS=Saccharomyces cerevisiae (strain ATCC 204508 / S288c) GN=GPX2 PE=1 SV=1	1	4	2	2	2	4	2	3	1	2	0	1	1	2	0	1	20.4	9.3	9.3	18.406	162	162	0	2.9456	NaN	NaN	NaN	1	0	Median	NaN	NaN	NaN	NaN	NaN	NaN	NaN	NaN	NaN	NaN	NaN	NaN
P38144	P38144	15	15	15	ISWI chromatin-remodeling complex ATPase ISW1	ISW1	sp|P38144|ISW1_YEAST ISWI chromatin-remodeling complex ATPase ISW1 OS=Saccharomyces cerevisiae (strain ATCC 204508 / S288c) GN=ISW1 PE=1 SV=2	1	15	15	15	8	8	11	9	8	8	11	9	8	8	11	9	16.5	16.5	16.5	131.1	1129	1129	0	77.53	1.3181	1.2699	33.295	19	0	Leave out requantified	1.7866	1.4578	0.63434	1.2204	1.9785	1.2728	0.79795	1.368	16.494	17.096	20.193	12.752
P38146	P38146	7	7	7	GTP-binding protein YPT10	YPT10	sp|P38146|YPT10_YEAST GTP-binding protein YPT10 OS=Saccharomyces cerevisiae (strain ATCC 204508 / S288c) GN=YPT10 PE=1 SV=2	1	7	7	7	6	7	6	6	6	7	6	6	6	7	6	6	35.7	35.7	35.7	21.834	199	199	0	43.671	0.80299	0.9286	33.782	21	0	Leave out requantified	0.7632	1.0637	0.75863	0.80436	0.84885	0.93993	0.97142	0.92131	5.1891	4.9303	67.317	6.0387
P38149	P38149	1	1	1	Probable di- and tripeptidase DUG2	DUG2	sp|P38149|DUG2_YEAST Probable di- and tripeptidase DUG2 OS=Saccharomyces cerevisiae (strain ATCC 204508 / S288c) GN=DUG2 PE=1 SV=1	1	1	1	1	1	1	1	1	1	1	1	1	1	1	1	1	0.8	0.8	0.8	98.07	878	878	0.003268	1.9306	1.2554	1.4294	37.71	3	0	Median	NaN	NaN	NaN	NaN	NaN	NaN	NaN	NaN	NaN	NaN	NaN	NaN
P38153	P38153	2	2	2	AP-3 complex subunit mu	APM3	sp|P38153|AP3M_YEAST AP-3 complex subunit mu OS=Saccharomyces cerevisiae (strain ATCC 204508 / S288c) GN=APM3 PE=1 SV=2	1	2	2	2	0	2	0	0	0	2	0	0	0	2	0	0	4.6	4.6	4.6	54.837	483	483	0	3.92	1.1255	1.006	26.065	2	0	Median	NaN	1.1255	NaN	NaN	NaN	1.006	NaN	NaN	NaN	26.065	NaN	NaN
P38164	P38164	4	4	4	SEH-associated protein 4	SEA4	sp|P38164|SEA4_YEAST SEH-associated protein 4 OS=Saccharomyces cerevisiae (strain ATCC 204508 / S288c) GN=SEA4 PE=1 SV=2	1	4	4	4	3	4	3	3	3	4	3	3	3	4	3	3	6	6	6	117.63	1038	1038	0	44.637	0.99327	0.96791	25.704	6	0	Leave out requantified	0.70903	1.1577	NaN	0.99366	0.78154	1.0161	NaN	1.1203	22.8	0.57225	NaN	4.1449
P38167	P38167	10	10	10	Protein ECM21	ECM21	sp|P38167|ECM21_YEAST Protein ECM21 OS=Saccharomyces cerevisiae (strain ATCC 204508 / S288c) GN=ECM21 PE=1 SV=2	1	10	10	10	6	9	9	5	6	9	9	5	6	9	9	5	10.4	10.4	10.4	123.61	1117	1117	0	139.87	0.89428	0.92985	11.847	27	0	Leave out requantified	0.67391	1.0929	0.72305	0.74195	0.75319	0.95804	0.88073	0.8108	4.2647	5.8849	14.657	9.021
P38169	P38169	3	3	3	Kynurenine 3-monooxygenase	BNA4	sp|P38169|KMO_YEAST Kynurenine 3-monooxygenase OS=Saccharomyces cerevisiae (strain ATCC 204508 / S288c) GN=BNA4 PE=1 SV=1	1	3	3	3	0	2	2	2	0	2	2	2	0	2	2	2	8.3	8.3	8.3	52.429	460	460	0	5.2155	0.9561	1.0939	12.841	6	0	Leave out requantified	NaN	1.1146	0.77617	0.99856	NaN	0.9865	0.97515	1.1512	NaN	14.614	12.438	6.471
P38170	P38170	2	2	2	Condensin complex subunit 2	BRN1	sp|P38170|CND2_YEAST Condensin complex subunit 2 OS=Saccharomyces cerevisiae (strain ATCC 204508 / S288c) GN=BRN1 PE=1 SV=3	1	2	2	2	0	1	1	0	0	1	1	0	0	1	1	0	2.5	2.5	2.5	86.215	754	754	0	3.1336	NaN	NaN	NaN	0	0	Median	NaN	NaN	NaN	NaN	NaN	NaN	NaN	NaN	NaN	NaN	NaN	NaN
P38174	P38174	2	2	2	Methionine aminopeptidase 2	MAP2	sp|P38174|MAP2_YEAST Methionine aminopeptidase 2 OS=Saccharomyces cerevisiae (strain ATCC 204508 / S288c) GN=MAP2 PE=1 SV=4	1	2	2	2	1	1	1	0	1	1	1	0	1	1	1	0	7.1	7.1	7.1	47.518	421	421	0	4.4741	0.86206	0.85963	8.8677	2	0	Median	NaN	NaN	NaN	NaN	NaN	NaN	NaN	NaN	NaN	NaN	NaN	NaN
P38175	P38175	3	3	3	37S ribosomal protein MRP21, mitochondrial	MRP21	sp|P38175|RT21_YEAST 37S ribosomal protein MRP21, mitochondrial OS=Saccharomyces cerevisiae (strain ATCC 204508 / S288c) GN=MRP21 PE=1 SV=1	1	3	3	3	3	2	3	2	3	2	3	2	3	2	3	2	12.4	12.4	12.4	20.394	177	177	0	3.7254	1.304	1.3166	11.28	10	0	Leave out requantified	1.9684	1.3046	0.77435	1.2731	2.1873	1.1337	0.98545	1.422	6.7667	0.24403	9.4277	10.022
P38177	P38177	6	6	6	Uncharacterized protein YBL086C		sp|P38177|YBI6_YEAST Uncharacterized protein YBL086C OS=Saccharomyces cerevisiae (strain ATCC 204508 / S288c) GN=YBL086C PE=1 SV=1	1	6	6	6	4	2	5	5	4	2	5	5	4	2	5	5	20.4	20.4	20.4	51.996	466	466	0	22.529	0.76446	0.81678	13.48	10	0	Leave out requantified	0.75258	NaN	0.65515	0.89417	0.83245	NaN	0.80827	0.99322	23.351	NaN	26.307	31.477
P38181	P38181	15	15	15	Nucleoporin NUP170	NUP170	sp|P38181|NU170_YEAST Nucleoporin NUP170 OS=Saccharomyces cerevisiae (strain ATCC 204508 / S288c) GN=NUP170 PE=1 SV=1	1	15	15	15	10	11	11	10	10	11	11	10	10	11	11	10	12.8	12.8	12.8	169.47	1502	1502	0	108.47	0.92537	0.99577	14.023	37	0	Leave out requantified	1.1072	1.1589	0.74936	0.94277	1.1729	1.0214	0.92349	1.0613	20.05	12.789	10.611	12.311
P38182	P38182	3	3	3	Autophagy-related protein 8	ATG8	sp|P38182|ATG8_YEAST Autophagy-related protein 8 OS=Saccharomyces cerevisiae (strain ATCC 204508 / S288c) GN=ATG8 PE=1 SV=1	1	3	3	3	1	3	2	1	1	3	2	1	1	3	2	1	34.2	34.2	34.2	13.627	117	117	0	8.0425	0.87362	0.86911	19.692	6	0	Leave out requantified	NaN	0.9441	0.84532	NaN	NaN	0.82273	1.0543	NaN	NaN	16.659	5.0254	NaN
P38187	P38187	1	1	1	Ubiquitin carboxyl-terminal hydrolase 13	UBP13	sp|P38187|UBP13_YEAST Ubiquitin carboxyl-terminal hydrolase 13 OS=Saccharomyces cerevisiae (strain ATCC 204508 / S288c) GN=UBP13 PE=1 SV=3	1	1	1	1	0	0	1	0	0	0	1	0	0	0	1	0	1.9	1.9	1.9	83.855	747	747	0.006769	1.5266	NaN	NaN	NaN	1	0	Median	NaN	NaN	NaN	NaN	NaN	NaN	NaN	NaN	NaN	NaN	NaN	NaN
P38196	P38196	2	2	2	Uridine permease	FUI1	sp|P38196|FUI1_YEAST Uridine permease OS=Saccharomyces cerevisiae (strain ATCC 204508 / S288c) GN=FUI1 PE=1 SV=1	1	2	2	2	2	0	2	2	2	0	2	2	2	0	2	2	3.1	3.1	3.1	72.164	639	639	0	3.2838	1.1258	1.2557	60.01	4	0	Median	NaN	NaN	0.80722	NaN	NaN	NaN	1.0046	NaN	NaN	NaN	90.262	NaN
P38199	P38199	4	4	4	Heterogeneous nuclear rnp K-like protein 2	HEK2	sp|P38199|HEK2_YEAST Heterogeneous nuclear rnp K-like protein 2 OS=Saccharomyces cerevisiae (strain ATCC 204508 / S288c) GN=HEK2 PE=1 SV=1	1	4	4	4	1	4	1	1	1	4	1	1	1	4	1	1	14.2	14.2	14.2	41.682	381	381	0	24.533	0.94759	0.87296	30.179	6	0	Leave out requantified	NaN	0.96004	NaN	NaN	NaN	0.87296	NaN	NaN	NaN	28.94	NaN	NaN
P38219	P38219	3	3	3	Obg-like ATPase 1	OLA1	sp|P38219|OLA1_YEAST Obg-like ATPase 1 OS=Saccharomyces cerevisiae (strain ATCC 204508 / S288c) GN=OLA1 PE=1 SV=1	1	3	3	3	1	3	1	0	1	3	1	0	1	3	1	0	15.5	15.5	15.5	44.174	394	394	0	10.358	1.0301	0.89782	5.2186	3	0	Leave out requantified	NaN	1.0303	NaN	NaN	NaN	0.90214	NaN	NaN	NaN	0.67923	NaN	NaN
P38221	P38221	7	7	7	Phosphatidate cytidylyltransferase	CDS1	sp|P38221|CDS1_YEAST Phosphatidate cytidylyltransferase OS=Saccharomyces cerevisiae (strain ATCC 204508 / S288c) GN=CDS1 PE=1 SV=1	1	7	7	7	5	6	7	5	5	6	7	5	5	6	7	5	13.1	13.1	13.1	51.822	457	457	0	46.655	0.89539	0.97349	1.2854	27	0	Leave out requantified	0.96276	1.1346	0.6913	0.82498	1.099	1.0107	0.86854	0.94147	2.3051	3.0486	2.4654	5.5187
P38225	P38225	11	11	10	Very long-chain fatty acid transport protein	FAT1	sp|P38225|FAT1_YEAST Very long-chain fatty acid transport protein OS=Saccharomyces cerevisiae (strain ATCC 204508 / S288c) GN=FAT1 PE=1 SV=2	1	11	11	10	7	11	9	8	7	11	9	8	6	10	8	7	23.3	23.3	22.4	77.14	669	669	0	208.41	0.98495	1.0214	11.975	31	0	Leave out requantified	1.0389	1.1601	0.81543	0.91316	1.136	1.0214	1.0295	1.0437	16.8	12.995	16.433	15.336
P38226	P38226	3	3	3	Uncharacterized acyltransferase CST26	CST26	sp|P38226|CST26_YEAST Uncharacterized acyltransferase CST26 OS=Saccharomyces cerevisiae (strain ATCC 204508 / S288c) GN=CST26 PE=1 SV=1	1	3	3	3	1	2	2	1	1	2	2	1	1	2	2	1	11.3	11.3	11.3	45.515	397	397	0	23.287	1.2303	1.1878	11.681	5	0	Leave out requantified	NaN	1.461	NaN	NaN	NaN	1.2901	NaN	NaN	NaN	13.331	NaN	NaN
P38230	P38230	3	3	3	Probable quinone oxidoreductase	ZTA1	sp|P38230|QOR_YEAST Probable quinone oxidoreductase OS=Saccharomyces cerevisiae (strain ATCC 204508 / S288c) GN=ZTA1 PE=1 SV=1	1	3	3	3	0	3	0	0	0	3	0	0	0	3	0	0	9.3	9.3	9.3	37.018	334	334	0	24.279	1.3651	1.1831	4.4614	3	0	Leave out requantified	NaN	1.3651	NaN	NaN	NaN	1.1831	NaN	NaN	NaN	4.4614	NaN	NaN
P38234	P38234	5	5	5	Protein RFS1	RFS1	sp|P38234|RFS1_YEAST Protein RFS1 OS=Saccharomyces cerevisiae (strain ATCC 204508 / S288c) GN=RFS1 PE=1 SV=1	1	5	5	5	3	2	3	3	3	2	3	3	3	2	3	3	27.6	27.6	27.6	22.921	210	210	0	12.371	1.0344	1.1208	24.15	4	0	Leave out requantified	1.1623	NaN	NaN	NaN	1.2594	NaN	NaN	NaN	7.6625	NaN	NaN	NaN
P38244	P38244	15	15	15	Vacuolar membrane protease	PFF1	sp|P38244|PFF1_YEAST Vacuolar membrane protease OS=Saccharomyces cerevisiae (strain ATCC 204508 / S288c) GN=PFF1 PE=1 SV=3	1	15	15	15	8	15	7	7	8	15	7	7	8	15	7	7	21	21	21	111.03	976	976	0	323.31	1.0385	1.0221	11.532	48	0	Leave out requantified	0.77685	1.1414	1.0141	0.91575	0.87631	1.0123	1.2872	1.047	3.2667	8.0409	4.5574	3.9843
P38247	P38247	4	4	4	Protein SLM4	SLM4	sp|P38247|SLM4_YEAST Protein SLM4 OS=Saccharomyces cerevisiae (strain ATCC 204508 / S288c) GN=SLM4 PE=1 SV=1	1	4	4	4	3	3	4	4	3	3	4	4	3	3	4	4	40.1	40.1	40.1	18.354	162	162	0	49.854	1.1406	1.1579	30.453	14	0	Leave out requantified	NaN	1.038	1.0519	1.0237	NaN	0.92809	1.3295	1.1546	NaN	2.3396	11.899	33.032
P38248	P38248	3	3	3	Cell wall protein ECM33	ECM33	sp|P38248|ECM33_YEAST Cell wall protein ECM33 OS=Saccharomyces cerevisiae (strain ATCC 204508 / S288c) GN=ECM33 PE=1 SV=3	1	3	3	3	3	2	3	3	3	2	3	3	3	2	3	3	8.6	8.6	8.6	43.768	429	429	0	50.331	0.78724	0.90743	8.929	22	0	Leave out requantified	0.7256	1.041	0.7958	0.75894	0.82935	0.92587	0.93536	0.80509	16.566	2.1206	6.3887	4.911
P38249	P38249	15	15	15	Eukaryotic translation initiation factor 3 subunit A	RPG1	sp|P38249|EIF3A_YEAST Eukaryotic translation initiation factor 3 subunit A OS=Saccharomyces cerevisiae (strain ATCC 204508 / S288c) GN=RPG1 PE=1 SV=1	1	15	15	15	6	11	6	7	6	11	6	7	6	11	6	7	15.5	15.5	15.5	110.34	964	964	0	43.244	0.95916	0.92731	16.433	21	0	Leave out requantified	0.79197	1.0748	1.037	0.9143	0.84872	0.93994	1.2825	1.0217	7.2958	6.5367	19.229	37.425
P38250	P38250	23	23	23	Increased sodium tolerance protein 2	IST2	sp|P38250|IST2_YEAST Increased sodium tolerance protein 2 OS=Saccharomyces cerevisiae (strain ATCC 204508 / S288c) GN=IST2 PE=1 SV=2	1	23	23	23	17	14	18	19	17	14	18	19	17	14	18	19	27	27	27	105.85	946	946	0	323.31	0.95247	1.0239	17.176	77	0	Leave out requantified	0.99945	1.1746	0.75724	0.92275	1.1103	1.0304	0.95381	1.0211	18.701	23.988	6.4631	11.943
P38251	P38251	1	1	1	Replication factor C subunit 5	RFC5	sp|P38251|RFC5_YEAST Replication factor C subunit 5 OS=Saccharomyces cerevisiae (strain ATCC 204508 / S288c) GN=RFC5 PE=1 SV=1	1	1	1	1	0	1	0	0	0	1	0	0	0	1	0	0	4.5	4.5	4.5	39.941	354	354	0	3.1094	NaN	NaN	NaN	0	0	Median	NaN	NaN	NaN	NaN	NaN	NaN	NaN	NaN	NaN	NaN	NaN	NaN
P38255	P38255	2	2	2	Transcriptional regulatory protein RXT2	RXT2	sp|P38255|RXT2_YEAST Transcriptional regulatory protein RXT2 OS=Saccharomyces cerevisiae (strain ATCC 204508 / S288c) GN=RXT2 PE=1 SV=2	1	2	2	2	1	2	1	1	1	2	1	1	1	2	1	1	5.6	5.6	5.6	48.629	430	430	0	5.9379	1.1301	1.1069	38.607	2	0	Median	NaN	NaN	NaN	NaN	NaN	NaN	NaN	NaN	NaN	NaN	NaN	NaN
P38256	P38256	4	4	4	Uncharacterized protein YBR096W		sp|P38256|YBU6_YEAST Uncharacterized protein YBR096W OS=Saccharomyces cerevisiae (strain ATCC 204508 / S288c) GN=YBR096W PE=1 SV=1	1	4	4	4	3	3	4	3	3	3	4	3	3	3	4	3	26.1	26.1	26.1	27.092	230	230	0	34.389	0.96361	1.0064	5.9218	9	0	Leave out requantified	NaN	1.232	0.75017	0.92669	NaN	1.0974	0.94906	1.0603	NaN	5.1817	7.0381	7.2159
P38260	P38260	1	1	1	Hsp70 nucleotide exchange factor FES1	FES1	sp|P38260|FES1_YEAST Hsp70 nucleotide exchange factor FES1 OS=Saccharomyces cerevisiae (strain ATCC 204508 / S288c) GN=FES1 PE=1 SV=1	1	1	1	1	0	1	0	0	0	1	0	0	0	1	0	0	2.8	2.8	2.8	32.604	290	290	0.0014542	2.3285	NaN	NaN	NaN	0	0	Median	NaN	NaN	NaN	NaN	NaN	NaN	NaN	NaN	NaN	NaN	NaN	NaN
P38264	P38264	10	10	10	Inorganic phosphate transport protein PHO88	PHO88	sp|P38264|PHO88_YEAST Inorganic phosphate transport protein PHO88 OS=Saccharomyces cerevisiae (strain ATCC 204508 / S288c) GN=PHO88 PE=1 SV=1	1	10	10	10	9	10	9	9	9	10	9	9	9	10	9	9	61.7	61.7	61.7	21.137	188	188	0	127.15	0.9914	1.0621	8.2153	74	0	Leave out requantified	0.99231	1.1566	0.87316	0.93257	1.1279	1.0256	1.107	1.0564	7.6897	11.745	4.8363	3.968
P38272	P38272	11	11	11	SWI5-dependent HO expression protein 3	SHE3	sp|P38272|SHE3_YEAST SWI5-dependent HO expression protein 3 OS=Saccharomyces cerevisiae (strain ATCC 204508 / S288c) GN=SHE3 PE=1 SV=1	1	11	11	11	10	8	10	9	10	8	10	9	10	8	10	9	46.8	46.8	46.8	47.416	425	425	0	158.71	0.85833	0.97861	6.0727	37	0	Leave out requantified	0.85065	1.0829	0.8605	0.8486	0.93833	0.95478	1.0832	0.94054	13.678	11.628	6.2111	5.9434
P38273	P38273	2	2	2	Vacuolar fusion protein CCZ1	CCZ1	sp|P38273|CCZ1_YEAST Vacuolar fusion protein CCZ1 OS=Saccharomyces cerevisiae (strain ATCC 204508 / S288c) GN=CCZ1 PE=1 SV=1	1	2	2	2	0	2	0	0	0	2	0	0	0	2	0	0	4.4	4.4	4.4	80.731	704	704	0	5.774	NaN	NaN	NaN	1	0	Median	NaN	NaN	NaN	NaN	NaN	NaN	NaN	NaN	NaN	NaN	NaN	NaN
P38286	P38286	10	10	10	Very-long-chain 3-oxoacyl-CoA reductase	IFA38	sp|P38286|MKAR_YEAST Very-long-chain 3-oxoacyl-CoA reductase OS=Saccharomyces cerevisiae (strain ATCC 204508 / S288c) GN=IFA38 PE=1 SV=1	1	10	10	10	4	7	7	6	4	7	7	6	4	7	7	6	36.3	36.3	36.3	38.708	347	347	0	89.571	0.93973	0.9925	10.478	25	0	Leave out requantified	1.1381	1.1415	0.74733	0.90364	1.2356	1.001	0.94118	1.0485	14.199	7.5909	10.66	3.2952
P38287;P33300	P38287;P33300	2;1	2;1	2;1	Mannosyl phosphorylinositol ceramide synthase CSH1;Mannosyl phosphorylinositol ceramide synthase SUR1	CSH1;SUR1	sp|P38287|CSH1_YEAST Mannosyl phosphorylinositol ceramide synthase CSH1 OS=Saccharomyces cerevisiae (strain ATCC 204508 / S288c) GN=CSH1 PE=1 SV=1;sp|P33300|SUR1_YEAST Mannosyl phosphorylinositol ceramide synthase SUR1 OS=Saccharomyces cerevisiae (strain A	2	2	2	2	1	1	1	1	1	1	1	1	1	1	1	1	5.9	5.9	5.9	44.381	376	376;382	0	2.9853	0.49159	0.56557	54.972	2	0	Median	NaN	NaN	NaN	NaN	NaN	NaN	NaN	NaN	NaN	NaN	NaN	NaN
P38288	P38288	4	4	4	Protein TOS1	TOS1	sp|P38288|TOS1_YEAST Protein TOS1 OS=Saccharomyces cerevisiae (strain ATCC 204508 / S288c) GN=TOS1 PE=1 SV=1	1	4	4	4	4	3	3	3	4	3	3	3	4	3	3	3	16.3	16.3	16.3	47.994	455	455	0	64.846	0.69679	0.7855	12.912	15	0	Leave out requantified	0.60145	0.99854	0.69605	0.66445	0.67996	0.88262	0.88863	0.75806	9.1214	14.291	20.425	22.387
P38295	P38295	12	12	12	Medium-chain fatty acid ethyl ester synthase/esterase 2	EHT1	sp|P38295|MCFS2_YEAST Medium-chain fatty acid ethyl ester synthase/esterase 2 OS=Saccharomyces cerevisiae (strain ATCC 204508 / S288c) GN=EHT1 PE=1 SV=1	1	12	12	12	12	10	11	11	12	10	11	11	12	10	11	11	33.5	33.5	33.5	51.255	451	451	0	323.31	0.84011	0.97148	15.086	69	0	Leave out requantified	0.86591	1.1081	0.77368	0.8019	0.98314	0.97116	0.97222	0.91571	14.935	3.352	7.6353	4.5386
P38297	P38297	5	5	5	Mitofusin FZO1	FZO1	sp|P38297|FZO1_YEAST Mitofusin FZO1 OS=Saccharomyces cerevisiae (strain ATCC 204508 / S288c) GN=FZO1 PE=1 SV=1	1	5	5	5	2	2	3	2	2	2	3	2	2	2	3	2	6.5	6.5	6.5	97.807	855	855	0	9.9677	0.83867	1.0034	9.5106	5	0	Leave out requantified	NaN	NaN	0.75867	NaN	NaN	NaN	0.94084	NaN	NaN	NaN	7.3235	NaN
P38301	P38301	1	1	1	GCR1-dependent translation factor 1	GDT1	sp|P38301|GDT1_YEAST GCR1-dependent translation factor 1 OS=Saccharomyces cerevisiae (strain ATCC 204508 / S288c) GN=GDT1 PE=1 SV=1	1	1	1	1	0	1	1	1	0	1	1	1	0	1	1	1	3.9	3.9	3.9	30.34	280	280	0.0028382	2.0438	0.84355	0.97372	16.638	2	0	Median	NaN	NaN	NaN	NaN	NaN	NaN	NaN	NaN	NaN	NaN	NaN	NaN
P38310	P38310	5	5	5	Iron transporter FTH1	FTH1	sp|P38310|FTH1_YEAST Iron transporter FTH1 OS=Saccharomyces cerevisiae (strain ATCC 204508 / S288c) GN=FTH1 PE=1 SV=2	1	5	5	5	1	5	1	1	1	5	1	1	1	5	1	1	12.9	12.9	12.9	51.419	465	465	0	31.057	1.1651	1.0641	2.2657	8	0	Leave out requantified	NaN	1.1806	NaN	NaN	NaN	1.0641	NaN	NaN	NaN	3.5986	NaN	NaN
P38323	P38323	6	6	6	Mitochondrial clpX-like chaperone MCX1	MCX1	sp|P38323|CLPX_YEAST ATP-dependent clpX-like chaperone, mitochondrial OS=Saccharomyces cerevisiae (strain ATCC 204508 / S288c) GN=MCX1 PE=1 SV=1	1	6	6	6	4	4	4	3	4	4	4	3	4	4	4	3	14.6	14.6	14.6	57.945	520	520	0	11.87	1.3774	1.3037	48.861	6	0	Leave out requantified	NaN	1.4825	0.86167	NaN	NaN	1.3037	1.069	NaN	NaN	15.458	3.5731	NaN
P38325	P38325	1	1	1	Mitochondrial outer membrane protein OM14	OM14	sp|P38325|OM14_YEAST Mitochondrial outer membrane protein OM14 OS=Saccharomyces cerevisiae (strain ATCC 204508 / S288c) GN=OM14 PE=1 SV=1	1	1	1	1	1	1	1	1	1	1	1	1	1	1	1	1	6	6	6	14.609	134	134	0.0019093	2.1761	0.85131	1.0147	22.871	2	0	Median	NaN	NaN	NaN	NaN	NaN	NaN	NaN	NaN	NaN	NaN	NaN	NaN
P38328	P38328	3	3	3	Actin-related protein 2/3 complex subunit 1	ARC40	sp|P38328|ARPC1_YEAST Actin-related protein 2/3 complex subunit 1 OS=Saccharomyces cerevisiae (strain ATCC 204508 / S288c) GN=ARC40 PE=1 SV=1	1	3	3	3	0	3	0	0	0	3	0	0	0	3	0	0	7.8	7.8	7.8	42.474	384	384	0	7.4132	1.2008	1.0555	14.172	2	0	Median	NaN	1.2008	NaN	NaN	NaN	1.0555	NaN	NaN	NaN	14.172	NaN	NaN
P38329	P38329	9	9	9	Vacuolar cation-chloride cotransporter 1	VHC1	sp|P38329|VHC1_YEAST Vacuolar cation-chloride cotransporter 1 OS=Saccharomyces cerevisiae (strain ATCC 204508 / S288c) GN=VHC1 PE=1 SV=1	1	9	9	9	6	7	8	6	6	7	8	6	6	7	8	6	11.6	11.6	11.6	124	1120	1120	0	64.48	0.89719	0.96794	18.18	18	0	Leave out requantified	1.0536	1.0293	0.83532	0.93078	1.1462	0.90096	1.0464	1.0446	19.597	11.895	25.051	14.214
P38333	P38333	2	2	2	Essential nuclear protein 1	ENP1	sp|P38333|ENP1_YEAST Essential nuclear protein 1 OS=Saccharomyces cerevisiae (strain ATCC 204508 / S288c) GN=ENP1 PE=1 SV=1	1	2	2	2	2	1	2	0	2	1	2	0	2	1	2	0	6.6	6.6	6.6	55.136	483	483	0	7.6903	1.0373	1.16	34.018	2	0	Median	NaN	NaN	NaN	NaN	NaN	NaN	NaN	NaN	NaN	NaN	NaN	NaN
P38335	P38335	2	2	2	Maintenance of telomere capping protein 4	MTC4	sp|P38335|MTC4_YEAST Maintenance of telomere capping protein 4 OS=Saccharomyces cerevisiae (strain ATCC 204508 / S288c) GN=MTC4 PE=1 SV=1	1	2	2	2	0	2	1	0	0	2	1	0	0	2	1	0	3	3	3	79.027	694	694	0	7.966	NaN	NaN	NaN	1	0	Median	NaN	NaN	NaN	NaN	NaN	NaN	NaN	NaN	NaN	NaN	NaN	NaN
P38339	P38339	1	1	1	RHO GTPase-activating protein RGD1	RGD1	sp|P38339|RGD1_YEAST RHO GTPase-activating protein RGD1 OS=Saccharomyces cerevisiae (strain ATCC 204508 / S288c) GN=RGD1 PE=1 SV=1	1	1	1	1	0	1	0	0	0	1	0	0	0	1	0	0	1.4	1.4	1.4	74.618	666	666	0.0019305	2.284	NaN	NaN	NaN	1	0	Median	NaN	NaN	NaN	NaN	NaN	NaN	NaN	NaN	NaN	NaN	NaN	NaN
P38341	P38341	2	2	2	MICOS complex subunit MIC12	MIC12	sp|P38341|MIC12_YEAST MICOS complex subunit MIC12 OS=Saccharomyces cerevisiae (strain ATCC 204508 / S288c) GN=MIC12 PE=1 SV=1	1	2	2	2	1	2	2	1	1	2	2	1	1	2	2	1	29.2	29.2	29.2	12.388	106	106	0	43.01	1.2712	1.3931	36.706	4	0	Leave out requantified	NaN	NaN	NaN	NaN	NaN	NaN	NaN	NaN	NaN	NaN	NaN	NaN
P38342	P38342	4	4	4	3-ketodihydrosphingosine reductase TSC10	TSC10	sp|P38342|TSC10_YEAST 3-ketodihydrosphingosine reductase TSC10 OS=Saccharomyces cerevisiae (strain ATCC 204508 / S288c) GN=TSC10 PE=1 SV=2	1	4	4	4	2	4	1	2	2	4	1	2	2	4	1	2	17.8	17.8	17.8	35.972	320	320	0	108.53	1.1111	1.0767	6.2009	4	0	Leave out requantified	NaN	1.2793	NaN	NaN	NaN	1.1296	NaN	NaN	NaN	2.7356	NaN	NaN
P38345	P38345	4	4	4	Succinate dehydrogenase assembly factor 4, mitochondrial	SDH8	sp|P38345|SDHF4_YEAST Succinate dehydrogenase assembly factor 4, mitochondrial OS=Saccharomyces cerevisiae (strain ATCC 204508 / S288c) GN=SDH8 PE=1 SV=2	1	4	4	4	3	4	3	2	3	4	3	2	3	4	3	2	50	50	50	15.504	138	138	0	18.997	1.2207	1.1434	15.418	11	0	Leave out requantified	1.8646	1.1866	0.71874	1.1693	2.0859	1.0391	0.90946	1.3367	4.9294	14.208	7.3534	15.965
P38349	P38349	1	1	1	UBX domain-containing protein 7	UBX7	sp|P38349|UBX7_YEAST UBX domain-containing protein 7 OS=Saccharomyces cerevisiae (strain ATCC 204508 / S288c) GN=UBX7 PE=1 SV=1	1	1	1	1	0	1	0	0	0	1	0	0	0	1	0	0	3.2	3.2	3.2	50.03	436	436	0	9.7872	NaN	NaN	NaN	1	0	Median	NaN	NaN	NaN	NaN	NaN	NaN	NaN	NaN	NaN	NaN	NaN	NaN
P38353	P38353	2	2	2	Sec sixty-one protein homolog	SSH1	sp|P38353|SSH1_YEAST Sec sixty-one protein homolog OS=Saccharomyces cerevisiae (strain ATCC 204508 / S288c) GN=SSH1 PE=1 SV=1	1	2	2	2	1	2	2	1	1	2	2	1	1	2	2	1	11.4	11.4	11.4	53.311	490	490	0	8.9762	0.89769	0.97961	7.4859	5	0	Leave out requantified	NaN	NaN	0.79631	NaN	NaN	NaN	0.97689	NaN	NaN	NaN	3.1796	NaN
P38427	P38427	4	4	4	Trehalose synthase complex regulatory subunit TSL1	TSL1	sp|P38427|TSL1_YEAST Trehalose synthase complex regulatory subunit TSL1 OS=Saccharomyces cerevisiae (strain ATCC 204508 / S288c) GN=TSL1 PE=1 SV=1	1	4	4	4	2	3	3	2	2	3	3	2	2	3	3	2	5.6	5.6	5.6	123.02	1098	1098	0	18.744	1.0723	1.098	17.103	4	0	Leave out requantified	NaN	1.0794	NaN	NaN	NaN	0.96814	NaN	NaN	NaN	18.984	NaN	NaN
P38428	P38428	3	3	3	Coupling of ubiquitin conjugation to ER degradation protein 1	CUE1	sp|P38428|CUE1_YEAST Coupling of ubiquitin conjugation to ER degradation protein 1 OS=Saccharomyces cerevisiae (strain ATCC 204508 / S288c) GN=CUE1 PE=1 SV=2	1	3	3	3	2	2	3	3	2	2	3	3	2	2	3	3	16.7	16.7	16.7	22.762	203	203	0	25.078	0.92861	0.90999	32.669	9	0	Leave out requantified	1.2201	0.99119	0.8919	1.0692	1.33	0.88208	1.1194	1.2271	8.3207	15.5	7.917	14.156
P38431	P38431	5	5	5	Eukaryotic translation initiation factor 5	TIF5	sp|P38431|IF5_YEAST Eukaryotic translation initiation factor 5 OS=Saccharomyces cerevisiae (strain ATCC 204508 / S288c) GN=TIF5 PE=1 SV=1	1	5	5	5	2	3	4	4	2	3	4	4	2	3	4	4	11.1	11.1	11.1	45.261	405	405	0	9.7066	1.0302	1.0537	5.5467	13	0	Leave out requantified	0.8448	1.1769	1.1714	0.91174	0.92195	1.05	1.4427	1.0124	6.433	9.1733	5.9397	6.8256
P38523	P38523	11	11	11	GrpE protein homolog, mitochondrial	MGE1	sp|P38523|GRPE_YEAST GrpE protein homolog, mitochondrial OS=Saccharomyces cerevisiae (strain ATCC 204508 / S288c) GN=MGE1 PE=1 SV=1	1	11	11	11	7	9	7	8	7	9	7	8	7	9	7	8	39.5	39.5	39.5	26.066	228	228	0	290.46	1.3028	1.2919	19.773	40	0	Leave out requantified	1.9833	1.3109	0.8019	1.2997	2.1557	1.1552	0.9885	1.4325	6.2064	6.1398	4.1707	2.5886
P38555	P38555	10	10	9	GTP-binding protein YPT31/YPT8	YPT31	sp|P38555|YPT31_YEAST GTP-binding protein YPT31/YPT8 OS=Saccharomyces cerevisiae (strain ATCC 204508 / S288c) GN=YPT31 PE=1 SV=3	1	10	10	9	7	8	5	8	7	8	5	8	6	7	4	7	74.4	74.4	69.5	24.469	223	223	0	310.34	0.8124	0.91533	7.9612	36	0	Leave out requantified	0.71203	1.0466	0.80575	0.78903	0.82898	0.91127	1.0138	0.88768	4.6634	8.6558	5.4855	5.7035
P38604	P38604	6	6	6	Lanosterol synthase	ERG7	sp|P38604|ERG7_YEAST Lanosterol synthase OS=Saccharomyces cerevisiae (strain ATCC 204508 / S288c) GN=ERG7 PE=1 SV=6	1	6	6	6	3	5	3	3	3	5	3	3	3	5	3	3	10.8	10.8	10.8	83.459	731	731	0	54.664	1.0406	0.98866	4.9553	9	0	Leave out requantified	NaN	1.1234	0.7155	0.99886	NaN	0.9783	0.8898	1.0761	NaN	8.965	2.3103	3.3285
P38616	P38616	1	1	1	Protein YGP1	YGP1	sp|P38616|YGP1_YEAST Protein YGP1 OS=Saccharomyces cerevisiae (strain ATCC 204508 / S288c) GN=YGP1 PE=1 SV=2	1	1	1	1	1	1	0	0	1	1	0	0	1	1	0	0	3.4	3.4	3.4	37.327	354	354	0.0019194	2.2378	NaN	NaN	NaN	1	0	Median	NaN	NaN	NaN	NaN	NaN	NaN	NaN	NaN	NaN	NaN	NaN	NaN
P38623	P38623	3	3	3	Serine/threonine-protein kinase RCK2	RCK2	sp|P38623|RCK2_YEAST Serine/threonine-protein kinase RCK2 OS=Saccharomyces cerevisiae (strain ATCC 204508 / S288c) GN=RCK2 PE=1 SV=3	1	3	3	3	1	3	0	0	1	3	0	0	1	3	0	0	6.1	6.1	6.1	68.061	610	610	0.0063607	1.5874	0.99033	0.88159	16.848	2	0	Median	NaN	0.99033	NaN	NaN	NaN	0.88159	NaN	NaN	NaN	16.848	NaN	NaN
P38625	P38625	1	1	1	GMP synthase [glutamine-hydrolyzing]	GUA1	sp|P38625|GUAA_YEAST GMP synthase [glutamine-hydrolyzing] OS=Saccharomyces cerevisiae (strain ATCC 204508 / S288c) GN=GUA1 PE=1 SV=4	1	1	1	1	0	1	0	0	0	1	0	0	0	1	0	0	1.7	1.7	1.7	58.482	525	525	0.0014549	2.334	NaN	NaN	NaN	0	0	Median	NaN	NaN	NaN	NaN	NaN	NaN	NaN	NaN	NaN	NaN	NaN	NaN
P38626	P38626	14	14	14	NADH-cytochrome b5 reductase 1	CBR1	sp|P38626|NCB5R_YEAST NADH-cytochrome b5 reductase 1 OS=Saccharomyces cerevisiae (strain ATCC 204508 / S288c) GN=CBR1 PE=1 SV=2	1	14	14	14	13	14	13	13	13	14	13	13	13	14	13	13	58.1	58.1	58.1	31.493	284	284	0	282.65	1.0087	1.0452	3.9453	95	0	Leave out requantified	1.0534	1.1528	0.83271	0.92849	1.1851	1.0092	1.0354	1.0612	3.6002	3.909	6.5317	5.1818
P38629	P38629	6	6	6	Replication factor C subunit 3	RFC3	sp|P38629|RFC3_YEAST Replication factor C subunit 3 OS=Saccharomyces cerevisiae (strain ATCC 204508 / S288c) GN=RFC3 PE=1 SV=1	1	6	6	6	3	4	4	3	3	4	4	3	3	4	4	3	24.4	24.4	24.4	38.203	340	340	0	33.306	1.1643	1.1197	3.2687	8	0	Leave out requantified	1.5866	1.2343	0.59638	1.0773	1.7091	1.0852	0.75549	1.1825	8.0269	3.5098	4.4563	0.21018
P38630	P38630	10	10	10	Replication factor C subunit 1	RFC1	sp|P38630|RFC1_YEAST Replication factor C subunit 1 OS=Saccharomyces cerevisiae (strain ATCC 204508 / S288c) GN=RFC1 PE=1 SV=1	1	10	10	10	6	5	8	7	6	5	8	7	6	5	8	7	14.3	14.3	14.3	94.902	861	861	0	30.075	1.2278	1.1562	23.794	14	0	Leave out requantified	NaN	1.2807	0.62991	1.1847	NaN	1.1501	0.79279	1.3102	NaN	26.248	6.5498	1.8665
P38631	P38631	14	14	10	1,3-beta-glucan synthase component FKS1	FKS1	sp|P38631|FKS1_YEAST 1,3-beta-glucan synthase component FKS1 OS=Saccharomyces cerevisiae (strain ATCC 204508 / S288c) GN=FKS1 PE=1 SV=2	1	14	14	10	7	14	11	10	7	14	11	10	6	10	8	8	8.6	8.6	6.3	214.85	1876	1876	0	323.31	0.8472	0.90375	19.848	53	0	Leave out requantified	0.63818	1.0364	0.84858	0.79105	0.69909	0.90964	1.0603	0.88908	5.2582	20.678	11.204	5.1491
P38682	P38682	1	1	1	ADP-ribosylation factor GTPase-activating protein GLO3	GLO3	sp|P38682|GLO3_YEAST ADP-ribosylation factor GTPase-activating protein GLO3 OS=Saccharomyces cerevisiae (strain ATCC 204508 / S288c) GN=GLO3 PE=1 SV=1	1	1	1	1	0	1	0	0	0	1	0	0	0	1	0	0	2.2	2.2	2.2	55.093	493	493	0.0028369	2.0436	NaN	NaN	NaN	1	0	Median	NaN	NaN	NaN	NaN	NaN	NaN	NaN	NaN	NaN	NaN	NaN	NaN
P38687	P38687	1	1	1	Signal recognition particle subunit SRP68	SRP68	sp|P38687|SRP68_YEAST Signal recognition particle subunit SRP68 OS=Saccharomyces cerevisiae (strain ATCC 204508 / S288c) GN=SRP68 PE=1 SV=1	1	1	1	1	0	1	0	0	0	1	0	0	0	1	0	0	2.7	2.7	2.7	69.005	599	599	0	4.1824	NaN	NaN	NaN	1	0	Median	NaN	NaN	NaN	NaN	NaN	NaN	NaN	NaN	NaN	NaN	NaN	NaN
P38688	P38688	1	1	1	Signal recognition particle subunit SRP72	SRP72	sp|P38688|SRP72_YEAST Signal recognition particle subunit SRP72 OS=Saccharomyces cerevisiae (strain ATCC 204508 / S288c) GN=SRP72 PE=1 SV=2	1	1	1	1	0	1	0	0	0	1	0	0	0	1	0	0	1.7	1.7	1.7	73.54	640	640	0	5.1583	NaN	NaN	NaN	1	0	Median	NaN	NaN	NaN	NaN	NaN	NaN	NaN	NaN	NaN	NaN	NaN	NaN
P38694	P38694	13	13	13	Putative aldehyde dehydrogenase-like protein YHR039C	MSC7	sp|P38694|MSC7_YEAST Putative aldehyde dehydrogenase-like protein YHR039C OS=Saccharomyces cerevisiae (strain ATCC 204508 / S288c) GN=MSC7 PE=1 SV=1	1	13	13	13	10	11	10	10	10	11	10	10	10	11	10	10	25.6	25.6	25.6	71.32	644	644	0	142.13	0.99769	0.992	10.116	50	0	Leave out requantified	1.0378	1.1316	0.77171	0.90016	1.1332	0.9975	0.98556	0.97887	22.464	7.1393	10.213	14.62
P38697;P39567	P38697;P39567	7;4	2;1	2;1	Inosine-5-monophosphate dehydrogenase 2;Putative inosine-5-monophosphate dehydrogenase 1	IMD2;IMD1	sp|P38697|IMDH2_YEAST Inosine-5-monophosphate dehydrogenase 2 OS=Saccharomyces cerevisiae (strain ATCC 204508 / S288c) GN=IMD2 PE=1 SV=1;sp|P39567|IMDH1_YEAST Putative inosine-5-monophosphate dehydrogenase 1 OS=Saccharomyces cerevisiae (strain ATCC 20450	2	7	2	2	5	6	4	4	0	2	0	0	0	2	0	0	19.9	4.6	4.6	56.529	523	523;403	0	3.6281	NaN	NaN	NaN	1	0	Median	NaN	NaN	NaN	NaN	NaN	NaN	NaN	NaN	NaN	NaN	NaN	NaN
P38698	P38698	2	2	2	Exopolyphosphatase	PPX1	sp|P38698|PPX1_YEAST Exopolyphosphatase OS=Saccharomyces cerevisiae (strain ATCC 204508 / S288c) GN=PPX1 PE=1 SV=1	1	2	2	2	0	2	0	0	0	2	0	0	0	2	0	0	7.1	7.1	7.1	45.051	397	397	0	3.5499	1.3498	1.2019	5.4263	2	0	Median	NaN	1.3498	NaN	NaN	NaN	1.2019	NaN	NaN	NaN	5.4263	NaN	NaN
P38701	P38701	7	7	7	40S ribosomal protein S20	RPS20	sp|P38701|RS20_YEAST 40S ribosomal protein S20 OS=Saccharomyces cerevisiae (strain ATCC 204508 / S288c) GN=RPS20 PE=1 SV=3	1	7	7	7	6	6	7	7	6	6	7	7	6	6	7	7	49.6	49.6	49.6	13.907	121	121	0	235.76	0.92529	0.9913	7.1335	36	0	Leave out requantified	0.88789	0.92607	1.0466	0.90388	0.97027	0.82342	1.3492	1.0246	3.5441	21.473	9.9828	2.8074
P38703	P38703	2	2	2	Sphingosine N-acyltransferase LAG1	LAG1	sp|P38703|LAG1_YEAST Sphingosine N-acyltransferase LAG1 OS=Saccharomyces cerevisiae (strain ATCC 204508 / S288c) GN=LAG1 PE=1 SV=1	1	2	2	2	1	2	1	1	1	2	1	1	1	2	1	1	7.3	7.3	7.3	48.454	411	411	0	10.375	1.1794	1.0324	0.61981	4	0	Leave out requantified	NaN	1.1794	NaN	NaN	NaN	1.0324	NaN	NaN	NaN	0.61981	NaN	NaN
[truncated: 1,279 more rows]
[truncated: 44 more columns]

## Sheet: Figure 2C
Figure 2C: Vma2
[truncated: 2,461 more rows]
[truncated: 18 more columns]

## Sheet: Figure 2D
Protein IDs	Majority protein IDs	Peptide counts (all)	Peptide counts (razor+unique)	Peptide counts (unique)	Protein names	Gene names	Fasta headers	Number of proteins	Peptides	Razor + unique peptides	Unique peptides	Sequence coverage [%]	Unique + razor sequence coverage [%]	Unique sequence coverage [%]	Mol. weight [kDa]	Sequence length	Sequence lengths	Q-value	Score	Ratio H/L	Ratio H/L normalized	Ratio H/L variability [%]	Ratio H/L count	Ratio H/L iso-count	Ratio H/L type	Intensity	Intensity L	Intensity H	Only identified by site	Reverse	Potential contaminant	id	Peptide IDs	Peptide is razor	Mod. peptide IDs	Evidence IDs	MS/MS IDs	Best MS/MS	Oxidation (M) site IDs	Oxidation (M) site positions	Taxonomy IDs
[truncated: 2,166 more rows]

[truncated: 4 more sheets: A S5A and AS5 C, A Fig S4 A_A Fig S4 B, Fig 5 E_Fig7 D_ A Fig S5 B, A Fig S3 B]
