# Supplementary material for: Yeast TLDc domain proteins regulate assembly state and subcellular localization of the V-ATPase
Source: EMBO J. 2024 Apr 8;43(9):9. doi: 10.1038/s44318-024-00097-2 (PMC11066047; doi:10.1038/s44318-024-00097-2)
Supplement: Supplementary file 7 — Dataset EV 3 [file 44318_2024_97_MOESM7_ESM.xlsx]

## Sheet: Sheet1
Dataset EV 1: List of crosslinks detected in the vacuole cross-linking mass spec experiment
gene_a	gene_b	crosslink_num_target	crosslink_num_decoy	ppi_score	length_protein_a	length_protein_b	Protein1	Protein2	crosslinks_ab	crosslinks_ba	score_ab	score_ba
TY1B-H	TEF1	32	0	2.64257e-77	1793	458	sp|O13535|TY1B-H	sp|P02994|TEF1	TY1B-H-1039-TEF1-217#TY1B-H-360-TEF1-393#TY1B-H-395-TEF1-390#TY1B-H-395-TEF1-393#TY1B-H-406-TEF1-444#TY1B-H-417-TEF1-177#TY1B-H-417-TEF1-178#TY1B-H-417-TEF1-328#TY1B-H-417-TEF1-390#TY1B-H-417-TEF1-393#TY1B-H-417-TEF1-406#TY1B-H-417-TEF1-437#TY1B-H-417-TEF1-450#TY1B-H-419-TEF1-177#TY1B-H-419-TEF1-328#TY1B-H-419-TEF1-384#TY1B-H-419-TEF1-390#TY1B-H-419-TEF1-444#TY1B-H-427-TEF1-222#TY1B-H-427-TEF1-27…	TY1B-H-1039-TEF1-217#TY1B-H-360-TEF1-393#TY1B-H-395-TEF1-390#TY1B-H-395-TEF1-393#TY1B-H-406-TEF1-444#TY1B-H-417-TEF1-177#TY1B-H-417-TEF1-178#TY1B-H-417-TEF1-328#TY1B-H-417-TEF1-390#TY1B-H-417-TEF1-393#TY1B-H-417-TEF1-406#TY1B-H-417-TEF1-437#TY1B-H-417-TEF1-450#TY1B-H-419-TEF1-177#TY1B-H-419-TEF1-328#TY1B-H-419-TEF1-384#TY1B-H-419-TEF1-390#TY1B-H-419-TEF1-444#TY1B-H-427-TEF1-222#TY1B-H-427-TEF1-27…	1.8007538441931e-05#8.14360334176742e-11#1.75789936368232e-07#3.82325685724641e-07#2.00894844213509e-06#4.05042550422405e-18#1.87154912802765e-05#1.08926714965873e-07#3.13885817964229e-15#4.08188498170245e-17#4.5095526091376e-06#6.61922690054322e-16#1.36631242804888e-07#6.45518446307878e-07#1.38176084895185e-20#2.5217360875531e-07#1.29776333118761e-07#5.70325297928983e-09#1.01267678395231e-12#9.7…	1.8007538441931e-05#8.14360334176742e-11#1.75789936368232e-07#3.82325685724641e-07#2.00894844213509e-06#4.05042550422405e-18#1.87154912802765e-05#1.08926714965873e-07#3.13885817964229e-15#4.08188498170245e-17#4.5095526091376e-06#6.61922690054322e-16#1.36631242804888e-07#6.45518446307878e-07#1.38176084895185e-20#2.5217360875531e-07#1.29776333118761e-07#5.70325297928983e-09#1.01267678395231e-12#9.7…
TY1B-H	PAB1	1	0	9.22002e-12	1793	577	sp|O13535|TY1B-H	sp|P04147|PAB1	TY1B-H-1039-TEF1-217#TY1B-H-360-TEF1-393#TY1B-H-395-TEF1-390#TY1B-H-395-TEF1-393#TY1B-H-406-TEF1-444#TY1B-H-417-TEF1-177#TY1B-H-417-TEF1-178#TY1B-H-417-TEF1-328#TY1B-H-417-TEF1-390#TY1B-H-417-TEF1-393#TY1B-H-417-TEF1-406#TY1B-H-417-TEF1-437#TY1B-H-417-TEF1-450#TY1B-H-419-TEF1-177#TY1B-H-419-TEF1-328#TY1B-H-419-TEF1-384#TY1B-H-419-TEF1-390#TY1B-H-419-TEF1-444#TY1B-H-427-TEF1-222#TY1B-H-427-TEF1-27…	TY1B-H-427-PAB1-105#TEF1-159-PAB1-504#TEF1-170-PAB1-105#TEF1-178-PAB1-504#TEF1-217-PAB1-504#TEF1-222-PAB1-504#TEF1-328-PAB1-504#TEF1-36-PAB1-105#TEF1-393-PAB1-105#TEF1-393-PAB1-306#TEF1-437-PAB1-306#TEF1-55-PAB1-504#TEF1-62-PAB1-504#PAB1-105-PAB1-131#PAB1-105-PAB1-164#PAB1-105-PAB1-166#PAB1-105-PAB1-259#PAB1-105-PAB1-268#PAB1-105-PAB1-306#PAB1-105-PAB1-318#PAB1-105-PAB1-362#PAB1-105-PAB1-504#PAB1…	1.8007538441931e-05#8.14360334176742e-11#1.75789936368232e-07#3.82325685724641e-07#2.00894844213509e-06#4.05042550422405e-18#1.87154912802765e-05#1.08926714965873e-07#3.13885817964229e-15#4.08188498170245e-17#4.5095526091376e-06#6.61922690054322e-16#1.36631242804888e-07#6.45518446307878e-07#1.38176084895185e-20#2.5217360875531e-07#1.29776333118761e-07#5.70325297928983e-09#1.01267678395231e-12#9.7…	4.82102127304506e-09#4.2126824970361e-15#1.43873011647001e-29#1.6469282932867e-05#6.37375038282574e-09#1.09098779940759e-09#3.04878631480664e-19#1.93555678879971e-07#3.32822262404761e-11#8.52485792090454e-10#2.00455568197354e-05#5.20082396894547e-12#2.54012279505318e-21#5.79667106365684e-34#6.30505017707535e-07#1.61842172374873e-37#5.71982082170664e-31#5.24541006035052e-09#1.22395987970053e-13#8.…
TY1B-H	SSB1	1	0	2.44416e-16	1793	613	sp|O13535|TY1B-H	sp|P11484|SSB1	TY1B-H-1039-TEF1-217#TY1B-H-360-TEF1-393#TY1B-H-395-TEF1-390#TY1B-H-395-TEF1-393#TY1B-H-406-TEF1-444#TY1B-H-417-TEF1-177#TY1B-H-417-TEF1-178#TY1B-H-417-TEF1-328#TY1B-H-417-TEF1-390#TY1B-H-417-TEF1-393#TY1B-H-417-TEF1-406#TY1B-H-417-TEF1-437#TY1B-H-417-TEF1-450#TY1B-H-419-TEF1-177#TY1B-H-419-TEF1-328#TY1B-H-419-TEF1-384#TY1B-H-419-TEF1-390#TY1B-H-419-TEF1-444#TY1B-H-427-TEF1-222#TY1B-H-427-TEF1-27…	TY1B-H-45-SSB1-497#CDC19-204-SSB1-87#ENO1-337-SSB1-58#TEF1-170-SSB1-428#TEF1-177-SSB1-501#TEF1-178-SSB1-58#TEF1-217-SSB1-501#TEF1-222-SSB1-161#TEF1-222-SSB1-501#TEF1-242-SSB1-139#TEF1-328-SSB1-501#TEF1-390-SSB1-497#TEF1-393-SSB1-428#TEF1-393-SSB1-565#TEF1-437-SSB1-251#TEF1-437-SSB1-608#TEF1-454-SSB1-497#PAB1-504-SSB1-428#RPL24A-149-SSB1-497#RPS31-48-SSB1-161#RPS31-48-SSB1-501#ILV5-208-SSB1-251#CM…	1.8007538441931e-05#8.14360334176742e-11#1.75789936368232e-07#3.82325685724641e-07#2.00894844213509e-06#4.05042550422405e-18#1.87154912802765e-05#1.08926714965873e-07#3.13885817964229e-15#4.08188498170245e-17#4.5095526091376e-06#6.61922690054322e-16#1.36631242804888e-07#6.45518446307878e-07#1.38176084895185e-20#2.5217360875531e-07#1.29776333118761e-07#5.70325297928983e-09#1.01267678395231e-12#9.7…	1.27801828849595e-13#1.65907285465616e-12#2.32179011154546e-09#2.8588428775399e-13#1.36809402375978e-14#8.15114111623861e-06#1.7774070044447e-09#3.87445075632969e-06#9.62385264381095e-11#4.35114574732109e-05#1.46884328900979e-27#7.2049759074325e-11#6.42965704749812e-12#8.41387247037429e-13#1.40562193301005e-30#6.94821349596923e-10#9.32687226331867e-12#3.63660294578755e-12#1.32389311396459e-10#7.7…
TY1B-H	PCT1	1	0	1.88747e-07	1793	424	sp|O13535|TY1B-H	sp|P13259|PCT1	TY1B-H-1039-TEF1-217#TY1B-H-360-TEF1-393#TY1B-H-395-TEF1-390#TY1B-H-395-TEF1-393#TY1B-H-406-TEF1-444#TY1B-H-417-TEF1-177#TY1B-H-417-TEF1-178#TY1B-H-417-TEF1-328#TY1B-H-417-TEF1-390#TY1B-H-417-TEF1-393#TY1B-H-417-TEF1-406#TY1B-H-417-TEF1-437#TY1B-H-417-TEF1-450#TY1B-H-419-TEF1-177#TY1B-H-419-TEF1-328#TY1B-H-419-TEF1-384#TY1B-H-419-TEF1-390#TY1B-H-419-TEF1-444#TY1B-H-427-TEF1-222#TY1B-H-427-TEF1-27…	TY1B-H-406-PCT1-83#PCT1-235-PCT1-242#PCT1-264-PCT1-271#PCT1-271-PCT1-282#PCT1-282-PCT1-329#PCT1-321-PCT1-329	1.8007538441931e-05#8.14360334176742e-11#1.75789936368232e-07#3.82325685724641e-07#2.00894844213509e-06#4.05042550422405e-18#1.87154912802765e-05#1.08926714965873e-07#3.13885817964229e-15#4.08188498170245e-17#4.5095526091376e-06#6.61922690054322e-16#1.36631242804888e-07#6.45518446307878e-07#1.38176084895185e-20#2.5217360875531e-07#1.29776333118761e-07#5.70325297928983e-09#1.01267678395231e-12#9.7…	6.7193797658348e-05#2.17775398416769e-09#2.81452956351101e-07#1.04379420603808e-05#8.66678518036066e-23#5.19055802498957e-09
TY1B-H	TY2B-C	11	0	1.42537e-60	1793	1770	sp|O13535|TY1B-H	sp|P25384|TY2B-C	TY1B-H-1039-TEF1-217#TY1B-H-360-TEF1-393#TY1B-H-395-TEF1-390#TY1B-H-395-TEF1-393#TY1B-H-406-TEF1-444#TY1B-H-417-TEF1-177#TY1B-H-417-TEF1-178#TY1B-H-417-TEF1-328#TY1B-H-417-TEF1-390#TY1B-H-417-TEF1-393#TY1B-H-417-TEF1-406#TY1B-H-417-TEF1-437#TY1B-H-417-TEF1-450#TY1B-H-419-TEF1-177#TY1B-H-419-TEF1-328#TY1B-H-419-TEF1-384#TY1B-H-419-TEF1-390#TY1B-H-419-TEF1-444#TY1B-H-427-TEF1-222#TY1B-H-427-TEF1-27…	TY1B-H-1769-TY2B-C-1612#TY1B-H-1337-TY2B-C-1307#TY1B-H-1747-TY2B-C-1715#TY1B-H-1785-TY2B-C-1715#TY1B-H-1261-TY2B-C-1715#TY1B-H-1280-TY2B-C-1307#TY1B-H-1319-TY2B-C-1307#TY1B-H-1530-TY2B-C-1307#TY1B-H-427-TY2B-C-377#TY1B-H-427-TY2B-C-1612#TY1B-H-427-TY2B-C-1709#SNF1-68-TY2B-C-1307#SSB1-455-TY2B-C-377#TY2B-C-189-TY2B-C-294#TY2B-C-294-TY2B-C-311#TY2B-C-294-TY2B-C-377#TY2B-C-294-TY2B-C-205#TY2B-C-318-…	1.8007538441931e-05#8.14360334176742e-11#1.75789936368232e-07#3.82325685724641e-07#2.00894844213509e-06#4.05042550422405e-18#1.87154912802765e-05#1.08926714965873e-07#3.13885817964229e-15#4.08188498170245e-17#4.5095526091376e-06#6.61922690054322e-16#1.36631242804888e-07#6.45518446307878e-07#1.38176084895185e-20#2.5217360875531e-07#1.29776333118761e-07#5.70325297928983e-09#1.01267678395231e-12#9.7…	1.40903035370862e-08#1.48934771358638e-07#5.5792033748881e-07#4.11471787808089e-16#1.13401826977571e-10#1.02368101639344e-34#1.29776333118761e-07#2.85407761037355e-25#1.36236172631827e-14#3.73630548488703e-07#1.1429907653631e-11#1.19236462272586e-09#1.67693849282791e-31#5.70464699481403e-25#1.6505302648372e-15#3.59186076652245e-13#3.8805718035842e-18#1.3940912965223e-15#2.33527890560631e-09#9.063…
TY1B-H	YHL018W	5	0	9.77772e-14	1793	120	sp|O13535|TY1B-H	sp|P38744|YHL018W	TY1B-H-1039-TEF1-217#TY1B-H-360-TEF1-393#TY1B-H-395-TEF1-390#TY1B-H-395-TEF1-393#TY1B-H-406-TEF1-444#TY1B-H-417-TEF1-177#TY1B-H-417-TEF1-178#TY1B-H-417-TEF1-328#TY1B-H-417-TEF1-390#TY1B-H-417-TEF1-393#TY1B-H-417-TEF1-406#TY1B-H-417-TEF1-437#TY1B-H-417-TEF1-450#TY1B-H-419-TEF1-177#TY1B-H-419-TEF1-328#TY1B-H-419-TEF1-384#TY1B-H-419-TEF1-390#TY1B-H-419-TEF1-444#TY1B-H-427-TEF1-222#TY1B-H-427-TEF1-27…	TY1B-H-1017-YHL018W-21#TY1B-H-417-YHL018W-21#TY1B-H-419-YHL018W-21#TY1B-H-427-YHL018W-21#TY1B-H-432-YHL018W-21	1.8007538441931e-05#8.14360334176742e-11#1.75789936368232e-07#3.82325685724641e-07#2.00894844213509e-06#4.05042550422405e-18#1.87154912802765e-05#1.08926714965873e-07#3.13885817964229e-15#4.08188498170245e-17#4.5095526091376e-06#6.61922690054322e-16#1.36631242804888e-07#6.45518446307878e-07#1.38176084895185e-20#2.5217360875531e-07#1.29776333118761e-07#5.70325297928983e-09#1.01267678395231e-12#9.7…	7.11645429758916e-07#6.79008414857135e-12#6.60734706253205e-06#3.54806624989419e-10#2.32450541157338e-05
TY1B-H	TIM54	1	0	9.85112e-08	1793	478	sp|O13535|TY1B-H	sp|P47045|TIM54	TY1B-H-1039-TEF1-217#TY1B-H-360-TEF1-393#TY1B-H-395-TEF1-390#TY1B-H-395-TEF1-393#TY1B-H-406-TEF1-444#TY1B-H-417-TEF1-177#TY1B-H-417-TEF1-178#TY1B-H-417-TEF1-328#TY1B-H-417-TEF1-390#TY1B-H-417-TEF1-393#TY1B-H-417-TEF1-406#TY1B-H-417-TEF1-437#TY1B-H-417-TEF1-450#TY1B-H-419-TEF1-177#TY1B-H-419-TEF1-328#TY1B-H-419-TEF1-384#TY1B-H-419-TEF1-390#TY1B-H-419-TEF1-444#TY1B-H-427-TEF1-222#TY1B-H-427-TEF1-27…	TY1B-H-419-TIM54-111#TIM54-11-TIM54-15#TIM54-200-TIM54-203	1.8007538441931e-05#8.14360334176742e-11#1.75789936368232e-07#3.82325685724641e-07#2.00894844213509e-06#4.05042550422405e-18#1.87154912802765e-05#1.08926714965873e-07#3.13885817964229e-15#4.08188498170245e-17#4.5095526091376e-06#6.61922690054322e-16#1.36631242804888e-07#6.45518446307878e-07#1.38176084895185e-20#2.5217360875531e-07#1.29776333118761e-07#5.70325297928983e-09#1.01267678395231e-12#9.7…	1.55214474693726e-05#2.11879282627667e-13#6.72325436850169e-07
TY1B-H	RPS22B	1	0	5.007e-08	1793	130	sp|O13535|TY1B-H	sp|Q3E7Y3|RPS22B	TY1B-H-1039-TEF1-217#TY1B-H-360-TEF1-393#TY1B-H-395-TEF1-390#TY1B-H-395-TEF1-393#TY1B-H-406-TEF1-444#TY1B-H-417-TEF1-177#TY1B-H-417-TEF1-178#TY1B-H-417-TEF1-328#TY1B-H-417-TEF1-390#TY1B-H-417-TEF1-393#TY1B-H-417-TEF1-406#TY1B-H-417-TEF1-437#TY1B-H-417-TEF1-450#TY1B-H-419-TEF1-177#TY1B-H-419-TEF1-328#TY1B-H-419-TEF1-384#TY1B-H-419-TEF1-390#TY1B-H-419-TEF1-444#TY1B-H-427-TEF1-222#TY1B-H-427-TEF1-27…	TY1B-H-427-RPS22B-71#TEF1-41-RPS22B-71#FPR3-48-RPS22B-82#RPL10-30-RPS22B-71#RPS22B-19-RPS22B-71#RPS22B-71-RPS22B-82	1.8007538441931e-05#8.14360334176742e-11#1.75789936368232e-07#3.82325685724641e-07#2.00894844213509e-06#4.05042550422405e-18#1.87154912802765e-05#1.08926714965873e-07#3.13885817964229e-15#4.08188498170245e-17#4.5095526091376e-06#6.61922690054322e-16#1.36631242804888e-07#6.45518446307878e-07#1.38176084895185e-20#2.5217360875531e-07#1.29776333118761e-07#5.70325297928983e-09#1.01267678395231e-12#9.7…	2.61809066481058e-05#2.04235264875885e-05#4.52570802719343e-16#2.40044660665466e-11#1.70060485901382e-24#1.71737622659044e-12
RPN13	RPN2	3	0	3.22307e-22	156	945	sp|O13563|RPN13	sp|P32565|RPN2	RPN13-117-RPN2-384#RPN13-119-RPN2-911#RPN13-82-RPN2-911#RPN13-104-RPN13-119	RPN13-117-RPN2-384#RPN13-119-RPN2-911#RPN13-82-RPN2-911#RPN2-132-RPN2-86#RPN2-843-RPN2-847	4.36708310442232e-14#6.1566152871179e-12#6.38011633037293e-06#5.15014468249888e-12	4.36708310442232e-14#6.1566152871179e-12#6.38011633037293e-06#1.17111266037266e-24#1.6355440113357e-05
RPL36B	RPL28	1	0	3.53838e-14	100	149	sp|O14455|RPL36B	sp|P02406|RPL28	RPL36B-16-RPL28-126#RPL36B-30-TEF1-390#RPL36B-67-TEF1-253#RPL36B-67-TEF1-393#RPL36B-67-TEF1-41#RPL36B-13-RPL36A-16#RPL36B-67-RPL1B-2#RPL36B-13-RPL13B-117#RPL36B-16-RPL13B-117#RPL36B-16-RPL13B-81#RPL36B-4-RPL13B-117#RPL36B-13-BRX1-261#RPL36B-13-RPL36B-16#RPL36B-30-RPL36B-16	RPL36B-16-RPL28-126#RPL28-111-RPL28-132#RPL28-126-RPL28-132#RPL28-126-RPL28-137#RPL28-126-RPL28-96#RPL28-137-RPL28-96#RPL28-86-RPL28-92	7.80958089847e-11#1.83991118238823e-09#7.4866575813057e-07#5.0503162452951e-10#2.22123522197981e-09#4.42439232529151e-15#6.08687702710772e-06#7.89419126627829e-10#9.19812953261603e-10#3.22882102632401e-09#1.86022601959973e-05#1.25026424227543e-16#6.76164630187342e-13#2.59981005946694e-06	7.80958089847e-11#5.43213790152175e-17#1.3928677276681e-22#6.25966294237408e-17#8.85280375079359e-15#7.8904971852051e-08#3.17649363765913e-13
RPL36B	TEF1	4	0	2.02013e-19	100	458	sp|O14455|RPL36B	sp|P02994|TEF1	RPL36B-16-RPL28-126#RPL36B-30-TEF1-390#RPL36B-67-TEF1-253#RPL36B-67-TEF1-393#RPL36B-67-TEF1-41#RPL36B-13-RPL36A-16#RPL36B-67-RPL1B-2#RPL36B-13-RPL13B-117#RPL36B-16-RPL13B-117#RPL36B-16-RPL13B-81#RPL36B-4-RPL13B-117#RPL36B-13-BRX1-261#RPL36B-13-RPL36B-16#RPL36B-30-RPL36B-16	TY1B-H-1039-TEF1-217#TY1B-H-360-TEF1-393#TY1B-H-395-TEF1-390#TY1B-H-395-TEF1-393#TY1B-H-406-TEF1-444#TY1B-H-417-TEF1-177#TY1B-H-417-TEF1-178#TY1B-H-417-TEF1-328#TY1B-H-417-TEF1-390#TY1B-H-417-TEF1-393#TY1B-H-417-TEF1-406#TY1B-H-417-TEF1-437#TY1B-H-417-TEF1-450#TY1B-H-419-TEF1-177#TY1B-H-419-TEF1-328#TY1B-H-419-TEF1-384#TY1B-H-419-TEF1-390#TY1B-H-419-TEF1-444#TY1B-H-427-TEF1-222#TY1B-H-427-TEF1-27…	7.80958089847e-11#1.83991118238823e-09#7.4866575813057e-07#5.0503162452951e-10#2.22123522197981e-09#4.42439232529151e-15#6.08687702710772e-06#7.89419126627829e-10#9.19812953261603e-10#3.22882102632401e-09#1.86022601959973e-05#1.25026424227543e-16#6.76164630187342e-13#2.59981005946694e-06	1.8007538441931e-05#8.14360334176742e-11#1.75789936368232e-07#3.82325685724641e-07#2.00894844213509e-06#4.05042550422405e-18#1.87154912802765e-05#1.08926714965873e-07#3.13885817964229e-15#4.08188498170245e-17#4.5095526091376e-06#6.61922690054322e-16#1.36631242804888e-07#6.45518446307878e-07#1.38176084895185e-20#2.5217360875531e-07#1.29776333118761e-07#5.70325297928983e-09#1.01267678395231e-12#9.7…
RPL36B	RPL36A	1	0	4.42439e-17	100	100	sp|O14455|RPL36B	sp|P05745|RPL36A	RPL36B-16-RPL28-126#RPL36B-30-TEF1-390#RPL36B-67-TEF1-253#RPL36B-67-TEF1-393#RPL36B-67-TEF1-41#RPL36B-13-RPL36A-16#RPL36B-67-RPL1B-2#RPL36B-13-RPL13B-117#RPL36B-16-RPL13B-117#RPL36B-16-RPL13B-81#RPL36B-4-RPL13B-117#RPL36B-13-BRX1-261#RPL36B-13-RPL36B-16#RPL36B-30-RPL36B-16	RPL36B-13-RPL36A-16#RPL28-126-RPL36A-16	7.80958089847e-11#1.83991118238823e-09#7.4866575813057e-07#5.0503162452951e-10#2.22123522197981e-09#4.42439232529151e-15#6.08687702710772e-06#7.89419126627829e-10#9.19812953261603e-10#3.22882102632401e-09#1.86022601959973e-05#1.25026424227543e-16#6.76164630187342e-13#2.59981005946694e-06	4.42439232529151e-15#1.0721611405988e-08
RPL36B	RPL1B	1	0	2.43475e-09	100	217	sp|O14455|RPL36B	sp|P0CX44|RPL1B	RPL36B-16-RPL28-126#RPL36B-30-TEF1-390#RPL36B-67-TEF1-253#RPL36B-67-TEF1-393#RPL36B-67-TEF1-41#RPL36B-13-RPL36A-16#RPL36B-67-RPL1B-2#RPL36B-13-RPL13B-117#RPL36B-16-RPL13B-117#RPL36B-16-RPL13B-81#RPL36B-4-RPL13B-117#RPL36B-13-BRX1-261#RPL36B-13-RPL36B-16#RPL36B-30-RPL36B-16	RPL36B-67-RPL1B-2#TEF1-177-RPL1B-130#TEF1-217-RPL1B-130#TEF1-222-RPL1B-91#TEF1-253-RPL1B-3#TEF1-328-RPL1B-3#TEF1-384-RPL1B-130#TEF1-390-RPL1B-3#TEF1-437-RPL1B-3#RPL42B-24-RPL1B-3#RPL42B-6-RPL1B-118#RPL42B-6-RPL1B-130#RPL42B-6-RPL1B-147#RPL42B-6-RPL1B-156#RPL42B-76-RPL1B-118#RPL42B-76-RPL1B-130#RPL1B-78-RPL11A-35#RPL1B-91-RPL11A-35#RPL1B-106-RPL1B-78#RPL1B-118-RPL1B-91#RPL1B-130-RPL1B-156#RPL1B-14…	7.80958089847e-11#1.83991118238823e-09#7.4866575813057e-07#5.0503162452951e-10#2.22123522197981e-09#4.42439232529151e-15#6.08687702710772e-06#7.89419126627829e-10#9.19812953261603e-10#3.22882102632401e-09#1.86022601959973e-05#1.25026424227543e-16#6.76164630187342e-13#2.59981005946694e-06	6.08687702710772e-06#1.10776441681777e-13#2.95622405381933e-05#1.57827733123348e-09#3.82560373419446e-06#6.38754878008035e-06#3.79244562224108e-10#1.11619715039804e-21#1.06506571491014e-11#1.59931229546887e-19#1.36511007717356e-05#1.17195077495779e-07#7.48133992887403e-10#9.59854711259926e-16#2.4144656172172e-10#6.30113582568234e-08#2.21589344235026e-39#1.77593250209466e-30#6.37971714022944e-47#2…
RPL36B	RPL13B	4	0	3.15768e-19	100	199	sp|O14455|RPL36B	sp|P40212|RPL13B	RPL36B-16-RPL28-126#RPL36B-30-TEF1-390#RPL36B-67-TEF1-253#RPL36B-67-TEF1-393#RPL36B-67-TEF1-41#RPL36B-13-RPL36A-16#RPL36B-67-RPL1B-2#RPL36B-13-RPL13B-117#RPL36B-16-RPL13B-117#RPL36B-16-RPL13B-81#RPL36B-4-RPL13B-117#RPL36B-13-BRX1-261#RPL36B-13-RPL36B-16#RPL36B-30-RPL36B-16	RPL36B-13-RPL13B-117#RPL36B-16-RPL13B-117#RPL36B-16-RPL13B-81#RPL36B-4-RPL13B-117#TEF1-41-RPL13B-197#TEF1-447-RPL13B-117#TEF1-450-RPL13B-198#TEF1-454-RPL13B-117#TEF1-454-RPL13B-197#TEF1-454-RPL13B-198#RPL15A-83-RPL13B-5#RPL1B-118-RPL13B-197#RPL1B-130-RPL13B-197#RPL1B-130-RPL13B-198#RPL1B-14-RPL13B-197#RPL1B-147-RPL13B-197#RPL1B-156-RPL13B-197#RPL1B-3-RPL13B-197#RPL35B-94-RPL13B-45#HYP2-86-RPL13B-…	7.80958089847e-11#1.83991118238823e-09#7.4866575813057e-07#5.0503162452951e-10#2.22123522197981e-09#4.42439232529151e-15#6.08687702710772e-06#7.89419126627829e-10#9.19812953261603e-10#3.22882102632401e-09#1.86022601959973e-05#1.25026424227543e-16#6.76164630187342e-13#2.59981005946694e-06	7.89419126627829e-10#9.19812953261603e-10#3.22882102632401e-09#1.86022601959973e-05#6.42703964533133e-05#1.92669213399651e-05#2.14917212924006e-12#7.18458580133611e-07#1.06542312955961e-10#9.39080297077747e-13#4.16488162226159e-12#4.94210309098566e-23#3.17444150702379e-18#7.20195735808773e-21#2.14842480557746e-09#6.03135632451353e-07#3.45033009304056e-16#5.28016627131319e-19#1.1342238661647e-13#1…
RPL36B	BRX1	1	0	1.17637e-18	100	291	sp|O14455|RPL36B	sp|Q08235|BRX1	RPL36B-16-RPL28-126#RPL36B-30-TEF1-390#RPL36B-67-TEF1-253#RPL36B-67-TEF1-393#RPL36B-67-TEF1-41#RPL36B-13-RPL36A-16#RPL36B-67-RPL1B-2#RPL36B-13-RPL13B-117#RPL36B-16-RPL13B-117#RPL36B-16-RPL13B-81#RPL36B-4-RPL13B-117#RPL36B-13-BRX1-261#RPL36B-13-RPL36B-16#RPL36B-30-RPL36B-16	RPL36B-13-BRX1-261#EBP2-37-BRX1-240#ERB1-218-BRX1-6	7.80958089847e-11#1.83991118238823e-09#7.4866575813057e-07#5.0503162452951e-10#2.22123522197981e-09#4.42439232529151e-15#6.08687702710772e-06#7.89419126627829e-10#9.19812953261603e-10#3.22882102632401e-09#1.86022601959973e-05#1.25026424227543e-16#6.76164630187342e-13#2.59981005946694e-06	1.25026424227543e-16#2.60361976191674e-27#3.41767562392097e-09
MBF1	TEF1	1	0	2.76525e-10	151	458	sp|O14467|MBF1	sp|P02994|TEF1	MBF1-64-TEF1-450#MBF1-73-RPS3-108#MBF1-97-VMA2-438#MBF1-102-RPS2-10#MBF1-102-VPH1-251#MBF1-47-VPH1-276#MBF1-64-BFR1-261#MBF1-64-POS5-213#MBF1-102-MBF1-127#MBF1-102-MBF1-149#MBF1-106-MBF1-64#MBF1-106-MBF1-76#MBF1-106-MBF1-97#MBF1-127-MBF1-47#MBF1-135-MBF1-149#MBF1-135-MBF1-64#MBF1-46-MBF1-64#MBF1-46-MBF1-76#MBF1-47-MBF1-64#MBF1-47-MBF1-73#MBF1-47-MBF1-75#MBF1-47-MBF1-97#MBF1-64-MBF1-73#MBF1-64-MBF…	TY1B-H-1039-TEF1-217#TY1B-H-360-TEF1-393#TY1B-H-395-TEF1-390#TY1B-H-395-TEF1-393#TY1B-H-406-TEF1-444#TY1B-H-417-TEF1-177#TY1B-H-417-TEF1-178#TY1B-H-417-TEF1-328#TY1B-H-417-TEF1-390#TY1B-H-417-TEF1-393#TY1B-H-417-TEF1-406#TY1B-H-417-TEF1-437#TY1B-H-417-TEF1-450#TY1B-H-419-TEF1-177#TY1B-H-419-TEF1-328#TY1B-H-419-TEF1-384#TY1B-H-419-TEF1-390#TY1B-H-419-TEF1-444#TY1B-H-427-TEF1-222#TY1B-H-427-TEF1-27…	1.74639989496718e-06#1.44678660192746e-12#3.81043139943049e-16#5.51518996731213e-33#8.50228727016754e-33#5.38933377795065e-05#1.09512925092637e-07#4.58540730428151e-05#8.21352342404063e-35#4.73389711716275e-30#7.81678450189131e-22#8.38487991117636e-06#2.48213227038225e-18#1.71197597835891e-07#1.93020050964991e-14#1.23660979938663e-09#1.19743536073716e-23#1.43938196256297e-07#5.75877665376936e-11#…	1.8007538441931e-05#8.14360334176742e-11#1.75789936368232e-07#3.82325685724641e-07#2.00894844213509e-06#4.05042550422405e-18#1.87154912802765e-05#1.08926714965873e-07#3.13885817964229e-15#4.08188498170245e-17#4.5095526091376e-06#6.61922690054322e-16#1.36631242804888e-07#6.45518446307878e-07#1.38176084895185e-20#2.5217360875531e-07#1.29776333118761e-07#5.70325297928983e-09#1.01267678395231e-12#9.7…
MBF1	RPS3	1	0	5.78715e-16	151	240	sp|O14467|MBF1	sp|P05750|RPS3	MBF1-64-TEF1-450#MBF1-73-RPS3-108#MBF1-97-VMA2-438#MBF1-102-RPS2-10#MBF1-102-VPH1-251#MBF1-47-VPH1-276#MBF1-64-BFR1-261#MBF1-64-POS5-213#MBF1-102-MBF1-127#MBF1-102-MBF1-149#MBF1-106-MBF1-64#MBF1-106-MBF1-76#MBF1-106-MBF1-97#MBF1-127-MBF1-47#MBF1-135-MBF1-149#MBF1-135-MBF1-64#MBF1-46-MBF1-64#MBF1-46-MBF1-76#MBF1-47-MBF1-64#MBF1-47-MBF1-73#MBF1-47-MBF1-75#MBF1-47-MBF1-97#MBF1-64-MBF1-73#MBF1-64-MBF…	MBF1-73-RPS3-108#RPS3-132-RPS3-194#RPS3-132-RPS3-200#RPS3-185-RPS3-194#RPS3-194-RPS3-200#RPS3-200-RPS3-223#RPS3-200-RPS3-45#RPS3-45-RPS3-7#RPS3-45-RPS3-75	1.74639989496718e-06#1.44678660192746e-12#3.81043139943049e-16#5.51518996731213e-33#8.50228727016754e-33#5.38933377795065e-05#1.09512925092637e-07#4.58540730428151e-05#8.21352342404063e-35#4.73389711716275e-30#7.81678450189131e-22#8.38487991117636e-06#2.48213227038225e-18#1.71197597835891e-07#1.93020050964991e-14#1.23660979938663e-09#1.19743536073716e-23#1.43938196256297e-07#5.75877665376936e-11#…	1.44678660192746e-12#3.04470663860994e-10#4.84416417949267e-42#4.37846482338581e-08#4.40196542057013e-10#4.33314762241343e-21#1.56750256385704e-16#6.79585824708727e-23#1.27801828849595e-13
MBF1	VMA2	1	0	1.92531e-19	151	517	sp|O14467|MBF1	sp|P16140|VMA2	MBF1-64-TEF1-450#MBF1-73-RPS3-108#MBF1-97-VMA2-438#MBF1-102-RPS2-10#MBF1-102-VPH1-251#MBF1-47-VPH1-276#MBF1-64-BFR1-261#MBF1-64-POS5-213#MBF1-102-MBF1-127#MBF1-102-MBF1-149#MBF1-106-MBF1-64#MBF1-106-MBF1-76#MBF1-106-MBF1-97#MBF1-127-MBF1-47#MBF1-135-MBF1-149#MBF1-135-MBF1-64#MBF1-46-MBF1-64#MBF1-46-MBF1-76#MBF1-47-MBF1-64#MBF1-47-MBF1-73#MBF1-47-MBF1-75#MBF1-47-MBF1-97#MBF1-64-MBF1-73#MBF1-64-MBF…	MBF1-97-VMA2-438#CDC19-30-VMA2-90#TEF1-41-VMA2-479#TEF1-454-VMA2-479#VMA2-13-VMA2-23#VMA2-13-VMA2-89#VMA2-13-VMA2-90#VMA2-14-VMA2-6#VMA2-14-VMA2-89#VMA2-14-VMA2-90#VMA2-226-VMA2-384#VMA2-226-VMA2-479#VMA2-226-VMA2-90#VMA2-23-VMA2-6#VMA2-23-VMA2-89#VMA2-23-VMA2-90#VMA2-367-VMA2-411#VMA2-367-VMA2-417#VMA2-367-VMA2-441#VMA2-384-VMA2-394#VMA2-384-VMA2-411#VMA2-384-VMA2-441#VMA2-384-VMA2-479#VMA2-394-…	1.74639989496718e-06#1.44678660192746e-12#3.81043139943049e-16#5.51518996731213e-33#8.50228727016754e-33#5.38933377795065e-05#1.09512925092637e-07#4.58540730428151e-05#8.21352342404063e-35#4.73389711716275e-30#7.81678450189131e-22#8.38487991117636e-06#2.48213227038225e-18#1.71197597835891e-07#1.93020050964991e-14#1.23660979938663e-09#1.19743536073716e-23#1.43938196256297e-07#5.75877665376936e-11#…	3.81043139943049e-16#7.68789102988302e-18#1.30775191300404e-05#1.03026082830855e-07#4.41978270854522e-24#2.21021059206432e-28#1.03896913285292e-11#3.60760428106429e-27#6.88559357239725e-23#1.82152336230119e-08#3.33375885857007e-25#1.34436847578871e-24#6.79226935864303e-27#1.24782508951516e-27#2.36821268301666e-34#7.25691378099108e-31#8.2135718785354e-16#2.73099543078256e-41#8.0746281794217e-19#2.…
MBF1	RPS2	1	0	5.55966e-36	151	130	sp|O14467|MBF1	sp|P25443|RPS2	MBF1-64-TEF1-450#MBF1-73-RPS3-108#MBF1-97-VMA2-438#MBF1-102-RPS2-10#MBF1-102-VPH1-251#MBF1-47-VPH1-276#MBF1-64-BFR1-261#MBF1-64-POS5-213#MBF1-102-MBF1-127#MBF1-102-MBF1-149#MBF1-106-MBF1-64#MBF1-106-MBF1-76#MBF1-106-MBF1-97#MBF1-127-MBF1-47#MBF1-135-MBF1-149#MBF1-135-MBF1-64#MBF1-46-MBF1-64#MBF1-46-MBF1-76#MBF1-47-MBF1-64#MBF1-47-MBF1-73#MBF1-47-MBF1-75#MBF1-47-MBF1-97#MBF1-64-MBF1-73#MBF1-64-MBF…	MBF1-102-RPS2-10#TEF1-393-RPS2-185#RPS3-132-RPS2-119#RPS3-132-RPS2-33#RPS3-194-RPS2-33#RPS3-212-RPS2-10#RPS3-212-RPS2-33#RPS3-223-RPS2-10#RPS9B-115-RPS2-10#RPS9B-120-RPS2-10#RPS9B-154-RPS2-10#RPS9B-16-RPS2-185#RPS9B-29-RPS2-185#RPS9B-90-RPS2-10#SCP160-1077-RPS2-49#RPS21A-25-RPS2-161#RPS30B-53-RPS2-10#RPS2-10-RPS2-49#RPS2-161-RPS2-203#RPS2-185-RPS2-203#RPS2-33-RPS2-46	1.74639989496718e-06#1.44678660192746e-12#3.81043139943049e-16#5.51518996731213e-33#8.50228727016754e-33#5.38933377795065e-05#1.09512925092637e-07#4.58540730428151e-05#8.21352342404063e-35#4.73389711716275e-30#7.81678450189131e-22#8.38487991117636e-06#2.48213227038225e-18#1.71197597835891e-07#1.93020050964991e-14#1.23660979938663e-09#1.19743536073716e-23#1.43938196256297e-07#5.75877665376936e-11#…	5.51518996731213e-33#1.01682282975114e-10#4.15326087121167e-09#2.86251337235531e-30#1.0977376605925e-11#1.03936195556618e-28#1.81438311181391e-27#1.19893255139381e-18#4.73934513314493e-29#1.93756269118306e-13#2.12323614469211e-34#5.23168653554362e-10#3.5165598827801e-24#1.42512601859483e-19#4.15660476108235e-23#1.47332873692645e-05#1.00236249621092e-11#2.052761980808e-39#3.35031740185277e-18#1.42…
MBF1	VPH1	2	0	3.54983e-41	151	840	sp|O14467|MBF1	sp|P32563|VPH1	MBF1-64-TEF1-450#MBF1-73-RPS3-108#MBF1-97-VMA2-438#MBF1-102-RPS2-10#MBF1-102-VPH1-251#MBF1-47-VPH1-276#MBF1-64-BFR1-261#MBF1-64-POS5-213#MBF1-102-MBF1-127#MBF1-102-MBF1-149#MBF1-106-MBF1-64#MBF1-106-MBF1-76#MBF1-106-MBF1-97#MBF1-127-MBF1-47#MBF1-135-MBF1-149#MBF1-135-MBF1-64#MBF1-46-MBF1-64#MBF1-46-MBF1-76#MBF1-47-MBF1-64#MBF1-47-MBF1-73#MBF1-47-MBF1-75#MBF1-47-MBF1-97#MBF1-64-MBF1-73#MBF1-64-MBF…	MBF1-102-VPH1-251#MBF1-47-VPH1-276#RAS2-251-VPH1-276#YPT1-184-VPH1-276#YPT1-184-VPH1-279#YPT1-55-VPH1-276#YPT1-55-VPH1-279#TEF1-170-VPH1-276#TEF1-177-VPH1-276#TEF1-217-VPH1-276#TEF1-253-VPH1-251#TEF1-328-VPH1-47#TEF1-36-VPH1-276#TEF1-390-VPH1-276#TEF1-393-VPH1-214#TEF1-393-VPH1-276#TEF1-393-VPH1-47#TEF1-437-VPH1-276#TEF1-450-VPH1-276#TEF1-454-VPH1-276#RPS31-48-VPH1-276#RPS31-48-VPH1-279#RHO1-187-…	1.74639989496718e-06#1.44678660192746e-12#3.81043139943049e-16#5.51518996731213e-33#8.50228727016754e-33#5.38933377795065e-05#1.09512925092637e-07#4.58540730428151e-05#8.21352342404063e-35#4.73389711716275e-30#7.81678450189131e-22#8.38487991117636e-06#2.48213227038225e-18#1.71197597835891e-07#1.93020050964991e-14#1.23660979938663e-09#1.19743536073716e-23#1.43938196256297e-07#5.75877665376936e-11#…	8.50228727016754e-33#5.38933377795065e-05#9.92073938172322e-22#2.05333976464583e-12#3.66252856101036e-34#1.41297205623556e-17#3.5028859617656e-19#1.55947993456e-15#4.70188833076156e-21#8.53454966195964e-07#3.06901297528649e-51#2.52743192672314e-06#1.57444095759674e-07#8.92660842274747e-13#2.81446166040681e-22#3.47315717640367e-17#5.96314414931242e-14#1.30903202181217e-22#2.29779838405172e-10#1.30…
MBF1	BFR1	1	0	1.73403e-11	151	470	sp|O14467|MBF1	sp|P38934|BFR1	MBF1-64-TEF1-450#MBF1-73-RPS3-108#MBF1-97-VMA2-438#MBF1-102-RPS2-10#MBF1-102-VPH1-251#MBF1-47-VPH1-276#MBF1-64-BFR1-261#MBF1-64-POS5-213#MBF1-102-MBF1-127#MBF1-102-MBF1-149#MBF1-106-MBF1-64#MBF1-106-MBF1-76#MBF1-106-MBF1-97#MBF1-127-MBF1-47#MBF1-135-MBF1-149#MBF1-135-MBF1-64#MBF1-46-MBF1-64#MBF1-46-MBF1-76#MBF1-47-MBF1-64#MBF1-47-MBF1-73#MBF1-47-MBF1-75#MBF1-47-MBF1-97#MBF1-64-MBF1-73#MBF1-64-MBF…	MBF1-64-BFR1-261#TEF1-390-BFR1-113#TEF1-393-BFR1-113#TEF1-393-BFR1-39#TEF1-41-BFR1-113#TEF1-437-BFR1-339#RPL24A-27-BFR1-113#RPS3-108-BFR1-261#RPS3-194-BFR1-261#RPS3-2-BFR1-360#RPS3-2-BFR1-373#RPS3-45-BFR1-261#RPS3-45-BFR1-272#RPS3-45-BFR1-276#RPS3-45-BFR1-308#RPS3-78-BFR1-360#RPS9B-154-BFR1-206#RPS9B-154-BFR1-213#RPS9B-154-BFR1-220#RPS9B-154-BFR1-29#RPS9B-154-BFR1-39#RPS9B-90-BFR1-19#RPS9B-90-BFR…	1.74639989496718e-06#1.44678660192746e-12#3.81043139943049e-16#5.51518996731213e-33#8.50228727016754e-33#5.38933377795065e-05#1.09512925092637e-07#4.58540730428151e-05#8.21352342404063e-35#4.73389711716275e-30#7.81678450189131e-22#8.38487991117636e-06#2.48213227038225e-18#1.71197597835891e-07#1.93020050964991e-14#1.23660979938663e-09#1.19743536073716e-23#1.43938196256297e-07#5.75877665376936e-11#…	1.09512925092637e-07#1.50380801806736e-08#7.48758179682893e-11#1.80632923931959e-12#3.7246951606382e-05#4.80522638324509e-13#1.73608723528889e-05#6.52002537824358e-07#1.70431401688034e-13#1.01972657309348e-08#8.25087984170099e-11#2.16065446954793e-11#4.37208040143028e-13#3.12100695897154e-11#3.23521911379602e-24#3.33395908660254e-19#5.28442399291709e-18#1.18499162008449e-10#1.03255086864017e-18#9…
MBF1	POS5	1	0	7.8592e-06	151	414	sp|O14467|MBF1	sp|Q06892|POS5	MBF1-64-TEF1-450#MBF1-73-RPS3-108#MBF1-97-VMA2-438#MBF1-102-RPS2-10#MBF1-102-VPH1-251#MBF1-47-VPH1-276#MBF1-64-BFR1-261#MBF1-64-POS5-213#MBF1-102-MBF1-127#MBF1-102-MBF1-149#MBF1-106-MBF1-64#MBF1-106-MBF1-76#MBF1-106-MBF1-97#MBF1-127-MBF1-47#MBF1-135-MBF1-149#MBF1-135-MBF1-64#MBF1-46-MBF1-64#MBF1-46-MBF1-76#MBF1-47-MBF1-64#MBF1-47-MBF1-73#MBF1-47-MBF1-75#MBF1-47-MBF1-97#MBF1-64-MBF1-73#MBF1-64-MBF…	MBF1-64-POS5-213	1.74639989496718e-06#1.44678660192746e-12#3.81043139943049e-16#5.51518996731213e-33#8.50228727016754e-33#5.38933377795065e-05#1.09512925092637e-07#4.58540730428151e-05#8.21352342404063e-35#4.73389711716275e-30#7.81678450189131e-22#8.38487991117636e-06#2.48213227038225e-18#1.71197597835891e-07#1.93020050964991e-14#1.23660979938663e-09#1.19743536073716e-23#1.43938196256297e-07#5.75877665376936e-11#…	4.58541e-05
TIM9	PET9	1	0	1.7906e-17	87	318	sp|O74700|TIM9	sp|P18239|PET9	TIM9-14-PET9-182	TIM9-14-PET9-182#PET9-108-AAC3-108#PET9-108-PET9-119#PET9-108-PET9-18#PET9-160-PET9-182#PET9-160-PET9-59#PET9-160-PET9-75#PET9-59-PET9-66	2.36571e-15	2.36570784623395e-15#1.03649484310376e-07#1.09098779940759e-09#1.49693542394488e-13#2.69150453224556e-11#1.46821399262801e-20#5.29438718060865e-05#2.29842999778536e-28
SEM1	NIC96	1	0	2.42606e-08	89	839	sp|O94742|SEM1	sp|P34077|NIC96	SEM1-18-NIC96-292#SEM1-18-RPN7-156#SEM1-18-RPN7-416#SEM1-19-RPN7-416#SEM1-20-RPN7-416#SEM1-26-RPN7-416#SEM1-13-SEM1-19#SEM1-13-SEM1-20#SEM1-18-SEM1-20#SEM1-18-SEM1-26	SEM1-18-NIC96-292#NSP1-692-NIC96-9#NIC96-166-NIC96-173#NIC96-173-NIC96-188#NIC96-266-NIC96-517#NIC96-292-NIC96-306#NIC96-292-NIC96-312#NIC96-378-NIC96-446	7.75461145381833e-06#2.44290409961774e-10#3.54806624989419e-10#5.22830980732069e-07#1.61812997298642e-17#3.28330089176637e-13#6.21879649521967e-12#1.0524174345122e-18#7.45667511538509e-10#3.11971054406307e-05	7.75461145381833e-06#2.93172680708222e-08#8.29631128039886e-13#3.35131690753744e-21#5.24609783211574e-13#1.17980001615705e-07#8.97715261365316e-16#2.13606632602078e-24
SEM1	RPN7	5	0	3.67657e-26	89	429	sp|O94742|SEM1	sp|Q06103|RPN7	SEM1-18-NIC96-292#SEM1-18-RPN7-156#SEM1-18-RPN7-416#SEM1-19-RPN7-416#SEM1-20-RPN7-416#SEM1-26-RPN7-416#SEM1-13-SEM1-19#SEM1-13-SEM1-20#SEM1-18-SEM1-20#SEM1-18-SEM1-26	SEM1-18-RPN7-156#SEM1-18-RPN7-416#SEM1-19-RPN7-416#SEM1-20-RPN7-416#SEM1-26-RPN7-416#RPN7-104-RPN7-111#RPN7-225-RPN7-405#RPN7-375-RPN7-405#RPN7-405-RPN7-416#RPN7-44-RPN7-55	7.75461145381833e-06#2.44290409961774e-10#3.54806624989419e-10#5.22830980732069e-07#1.61812997298642e-17#3.28330089176637e-13#6.21879649521967e-12#1.0524174345122e-18#7.45667511538509e-10#3.11971054406307e-05	2.44290409961774e-10#3.54806624989419e-10#5.22830980732069e-07#1.61812997298642e-17#3.28330089176637e-13#3.56272873334644e-09#3.11714300264284e-10#9.67878603653805e-20#4.49688247978904e-13#3.41381930242798e-26
QCR6	COX5A	1	0	7.47046e-11	147	153	sp|P00127|QCR6	sp|P00424|COX5A	QCR6-145-COX5A-137	QCR6-145-COX5A-137	3.4571e-09	3.4571e-09
ADH1	ADH3	1	0	1.36698e-16	348	375	sp|P00330|ADH1	sp|P07246|ADH3	ADH1-348-ADH3-346#ADH1-348-ADH1-319#ADH1-348-ADH1-332#ADH1-348-ADH1-8#ADH1-28-ADH1-18#ADH1-28-ADH1-226#ADH1-28-ADH1-8#ADH1-315-ADH1-207#ADH1-315-ADH1-226#ADH1-315-ADH1-332#ADH1-315-ADH1-335#ADH1-18-ADH1-335#ADH1-207-ADH1-319#ADH1-207-ADH1-332#ADH1-207-ADH1-335#ADH1-207-ADH1-8#ADH1-22-ADH1-8#ADH1-226-ADH1-276#ADH1-226-ADH1-335#ADH1-30-ADH1-8#ADH1-319-ADH1-335#ADH1-335-ADH1-8	ADH1-348-ADH3-346#ADH3-234-ADH3-240#ADH3-234-ADH3-346#ADH3-234-ADH3-364#ADH3-240-ADH3-342#ADH3-240-ADH3-346#ADH3-346-ADH3-362#ADH3-346-ADH3-364#ADH3-355-ADH3-364#ADH3-362-ADH3-43#ADH3-362-ADH3-45	9.72076423447714e-14#8.41159931235884e-17#1.68409158167321e-17#4.0758196172496e-17#3.29665418336506e-05#2.12576463963135e-07#8.21335515196073e-10#2.12152350493771e-09#1.86520488496199e-11#2.27426631277167e-08#2.7305276131682e-13#1.42346825559168e-24#3.50541116118413e-48#2.69800984947082e-46#1.10768571571042e-22#1.2737817105647e-29#1.11008315509552e-32#1.19736864801442e-21#3.22161080231017e-21#2.1…	9.72076423447714e-14#7.87864466559927e-42#4.01646058087931e-33#3.94665310602646e-12#1.4792409868093e-07#3.41330332388737e-14#2.6046570443494e-17#2.90452647230463e-10#8.26735224945451e-06#1.09363627402816e-13#1.21770168933339e-05
TDH2	TDH3	1	0	7.32082e-17	332	332	sp|P00358|TDH2	sp|P00359|TDH3	TDH2-63-TDH3-71	TDH2-63-TDH3-71#TDH3-108-TDH3-184#TDH3-115-TDH3-143#TDH3-115-TDH3-331#TDH3-115-TDH3-70#TDH3-192-TDH3-213#TDH3-192-TDH3-217#TDH3-192-TDH3-257#TDH3-213-TDH3-257#TDH3-213-TDH3-261#TDH3-213-TDH3-267#TDH3-217-TDH3-249#TDH3-217-TDH3-261#TDH3-217-TDH3-267#TDH3-217-TDH3-184#TDH3-225-TDH3-249#TDH3-225-TDH3-257#TDH3-225-TDH3-267#TDH3-143-TDH3-331#TDH3-246-TDH3-261#TDH3-246-TDH3-267#TDH3-249-TDH3-261#TDH3-2…	6.64177e-16	6.64177002028245e-16#3.06234668955086e-20#4.26158243140108e-15#1.50681790908355e-20#2.79919667497509e-11#2.34148707335003e-11#1.84768617007093e-12#1.89041370355817e-12#3.81545450389758e-26#4.07012174192699e-10#9.68699401992721e-15#3.44396492074088e-12#3.00869356881396e-09#4.36307953535331e-11#1.98597001692308e-07#1.09576904466414e-35#4.78966177655433e-16#3.56732300697514e-07#1.02249706027421e-23#…
TDH3	TDH1	2	0	1.39216e-23	332	332	sp|P00359|TDH3	sp|P00360|TDH1	TDH3-217-TDH1-101#TDH3-217-TDH1-142#TDH3-217-RPS31-48#TDH3-217-PEP4-318#TDH3-143-VMA5-125#TDH3-213-RPS1A-248#TDH3-249-ARB1-27#TDH3-267-ATP25-77#TDH3-71-GTB1-568#TDH3-108-TDH3-184#TDH3-115-TDH3-143#TDH3-115-TDH3-331#TDH3-115-TDH3-70#TDH3-192-TDH3-213#TDH3-192-TDH3-217#TDH3-192-TDH3-257#TDH3-213-TDH3-257#TDH3-213-TDH3-261#TDH3-213-TDH3-267#TDH3-217-TDH3-249#TDH3-217-TDH3-261#TDH3-217-TDH3-267#TDH3-…	TDH3-217-TDH1-101#TDH3-217-TDH1-142	5.05212035603209e-22#4.60599927268363e-12#2.79603501405644e-16#8.80544782108155e-15#8.47492382039191e-06#3.49563146042093e-09#1.0573076025194e-08#7.88915227757624e-07#1.62477160216188e-07#3.06234668955086e-20#4.26158243140108e-15#1.50681790908355e-20#2.79919667497509e-11#2.34148707335003e-11#1.84768617007093e-12#1.89041370355817e-12#3.81545450389758e-26#4.07012174192699e-10#9.68699401992721e-15#3…	5.05212035603209e-22#4.60599927268363e-12
TDH3	RPS31	1	0	1.0664e-19	332	152	sp|P00359|TDH3	sp|P05759|RPS31	TDH3-217-TDH1-101#TDH3-217-TDH1-142#TDH3-217-RPS31-48#TDH3-217-PEP4-318#TDH3-143-VMA5-125#TDH3-213-RPS1A-248#TDH3-249-ARB1-27#TDH3-267-ATP25-77#TDH3-71-GTB1-568#TDH3-108-TDH3-184#TDH3-115-TDH3-143#TDH3-115-TDH3-331#TDH3-115-TDH3-70#TDH3-192-TDH3-213#TDH3-192-TDH3-217#TDH3-192-TDH3-257#TDH3-213-TDH3-257#TDH3-213-TDH3-261#TDH3-213-TDH3-267#TDH3-217-TDH3-249#TDH3-217-TDH3-261#TDH3-217-TDH3-267#TDH3-…	TDH3-217-RPS31-48#TEF1-393-RPS31-48#PMA1-442-RPS31-48#PMA1-456-RPS31-48#RPS31-11-RPS31-33#RPS31-29-RPS31-48#RPS31-33-RPS31-48#RPS31-33-RPS31-6#RPS31-48-RPS31-48#RPS31-48-RPS31-6#RPS31-48-RPS31-63#RPS31-107-RPS31-136#RPS31-136-RPS31-149	5.05212035603209e-22#4.60599927268363e-12#2.79603501405644e-16#8.80544782108155e-15#8.47492382039191e-06#3.49563146042093e-09#1.0573076025194e-08#7.88915227757624e-07#1.62477160216188e-07#3.06234668955086e-20#4.26158243140108e-15#1.50681790908355e-20#2.79919667497509e-11#2.34148707335003e-11#1.84768617007093e-12#1.89041370355817e-12#3.81545450389758e-26#4.07012174192699e-10#9.68699401992721e-15#3…	2.79603501405644e-16#1.17972781116922e-13#1.58025446152455e-07#3.61945205072217e-22#1.98336619690631e-34#1.72247387615482e-05#4.79565771442057e-27#6.52317624051491e-30#4.27534582087648e-13#2.23465912515058e-29#1.36733071887482e-35#6.95686226820114e-41#1.90459885601785e-13
TDH3	PEP4	1	0	5.77725e-17	332	405	sp|P00359|TDH3	sp|P07267|PEP4	TDH3-217-TDH1-101#TDH3-217-TDH1-142#TDH3-217-RPS31-48#TDH3-217-PEP4-318#TDH3-143-VMA5-125#TDH3-213-RPS1A-248#TDH3-249-ARB1-27#TDH3-267-ATP25-77#TDH3-71-GTB1-568#TDH3-108-TDH3-184#TDH3-115-TDH3-143#TDH3-115-TDH3-331#TDH3-115-TDH3-70#TDH3-192-TDH3-213#TDH3-192-TDH3-217#TDH3-192-TDH3-257#TDH3-213-TDH3-257#TDH3-213-TDH3-261#TDH3-213-TDH3-267#TDH3-217-TDH3-249#TDH3-217-TDH3-261#TDH3-217-TDH3-267#TDH3-…	TDH3-217-PEP4-318#RPS31-48-PEP4-318#PEP4-226-PEP4-267	5.05212035603209e-22#4.60599927268363e-12#2.79603501405644e-16#8.80544782108155e-15#8.47492382039191e-06#3.49563146042093e-09#1.0573076025194e-08#7.88915227757624e-07#1.62477160216188e-07#3.06234668955086e-20#4.26158243140108e-15#1.50681790908355e-20#2.79919667497509e-11#2.34148707335003e-11#1.84768617007093e-12#1.89041370355817e-12#3.81545450389758e-26#4.07012174192699e-10#9.68699401992721e-15#3…	8.80544782108155e-15#2.21891376344211e-08#4.97034264790655e-12
TDH3	VMA5	1	0	7.70586e-09	332	392	sp|P00359|TDH3	sp|P31412|VMA5	TDH3-217-TDH1-101#TDH3-217-TDH1-142#TDH3-217-RPS31-48#TDH3-217-PEP4-318#TDH3-143-VMA5-125#TDH3-213-RPS1A-248#TDH3-249-ARB1-27#TDH3-267-ATP25-77#TDH3-71-GTB1-568#TDH3-108-TDH3-184#TDH3-115-TDH3-143#TDH3-115-TDH3-331#TDH3-115-TDH3-70#TDH3-192-TDH3-213#TDH3-192-TDH3-217#TDH3-192-TDH3-257#TDH3-213-TDH3-257#TDH3-213-TDH3-261#TDH3-213-TDH3-267#TDH3-217-TDH3-249#TDH3-217-TDH3-261#TDH3-217-TDH3-267#TDH3-…	TDH3-143-VMA5-125#TEF1-154-VMA5-241#TEF1-170-VMA5-241#TEF1-224-VMA5-241#TEF1-253-VMA5-241#TEF1-271-VMA5-241#TEF1-328-VMA5-241#TEF1-390-VMA5-241#TEF1-393-VMA5-241#TEF1-437-VMA5-241#TEF1-454-VMA5-241#RPS31-48-VMA5-241#SEC4-152-VMA5-241#SEC4-196-VMA5-241#RPL43B-28-VMA5-241#RPL35B-26-VMA5-54#SSB1-161-VMA5-241#PHO8-1-VMA5-241#RSR1-187-VMA5-241#VMA2-506-VMA5-125#VMA2-507-VMA5-125#VMA2-507-VMA5-241#VMA2…	5.05212035603209e-22#4.60599927268363e-12#2.79603501405644e-16#8.80544782108155e-15#8.47492382039191e-06#3.49563146042093e-09#1.0573076025194e-08#7.88915227757624e-07#1.62477160216188e-07#3.06234668955086e-20#4.26158243140108e-15#1.50681790908355e-20#2.79919667497509e-11#2.34148707335003e-11#1.84768617007093e-12#1.89041370355817e-12#3.81545450389758e-26#4.07012174192699e-10#9.68699401992721e-15#3…	8.47492382039191e-06#2.78967938255697e-20#3.32824685528704e-15#1.14665058165856e-18#7.73172333936301e-14#1.97061020924004e-28#1.13757789478162e-26#8.65013128907259e-07#6.6416434902863e-11#1.24684687972457e-27#1.421684644284e-07#1.39746226728691e-22#3.95829648911684e-21#4.31078838114833e-35#2.27746354312832e-06#3.05944404311357e-08#8.1621933615021e-27#2.27304719132321e-05#1.11097057397219e-21#3.48…
TDH3	RPS1A	1	0	6.31398e-12	332	255	sp|P00359|TDH3	sp|P33442|RPS1A	TDH3-217-TDH1-101#TDH3-217-TDH1-142#TDH3-217-RPS31-48#TDH3-217-PEP4-318#TDH3-143-VMA5-125#TDH3-213-RPS1A-248#TDH3-249-ARB1-27#TDH3-267-ATP25-77#TDH3-71-GTB1-568#TDH3-108-TDH3-184#TDH3-115-TDH3-143#TDH3-115-TDH3-331#TDH3-115-TDH3-70#TDH3-192-TDH3-213#TDH3-192-TDH3-217#TDH3-192-TDH3-257#TDH3-213-TDH3-257#TDH3-213-TDH3-261#TDH3-213-TDH3-267#TDH3-217-TDH3-249#TDH3-217-TDH3-261#TDH3-217-TDH3-267#TDH3-…	TDH3-213-RPS1A-248#RPS1B-202-RPS1A-166#RPS1B-219-RPS1A-62#RPS1B-240-RPS1A-243#RPS1B-33-RPS1A-243#RPS1B-45-RPS1A-55#RPS1B-45-RPS1A-62#RPS1B-50-RPS1A-243#RPS1B-50-RPS1A-62#RPS1B-94-RPS1A-62#RPS1A-166-RPS1A-187	5.05212035603209e-22#4.60599927268363e-12#2.79603501405644e-16#8.80544782108155e-15#8.47492382039191e-06#3.49563146042093e-09#1.0573076025194e-08#7.88915227757624e-07#1.62477160216188e-07#3.06234668955086e-20#4.26158243140108e-15#1.50681790908355e-20#2.79919667497509e-11#2.34148707335003e-11#1.84768617007093e-12#1.89041370355817e-12#3.81545450389758e-26#4.07012174192699e-10#9.68699401992721e-15#3…	3.49563146042093e-09#1.98814462335615e-11#1.06047073072783e-07#8.44368665541449e-24#2.34777904402012e-20#1.60807368801436e-19#3.66425874094325e-11#6.38609882442188e-11#2.27419122758424e-15#1.03412125153127e-06#4.80186431106761e-14
TDH3	ARB1	1	0	6.14725e-11	332	610	sp|P00359|TDH3	sp|P40024|ARB1	TDH3-217-TDH1-101#TDH3-217-TDH1-142#TDH3-217-RPS31-48#TDH3-217-PEP4-318#TDH3-143-VMA5-125#TDH3-213-RPS1A-248#TDH3-249-ARB1-27#TDH3-267-ATP25-77#TDH3-71-GTB1-568#TDH3-108-TDH3-184#TDH3-115-TDH3-143#TDH3-115-TDH3-331#TDH3-115-TDH3-70#TDH3-192-TDH3-213#TDH3-192-TDH3-217#TDH3-192-TDH3-257#TDH3-213-TDH3-257#TDH3-213-TDH3-261#TDH3-213-TDH3-267#TDH3-217-TDH3-249#TDH3-217-TDH3-261#TDH3-217-TDH3-267#TDH3-…	TDH3-249-ARB1-27#TEF1-328-ARB1-22#RPL42B-29-ARB1-300#RPL42B-6-ARB1-300#RPL42B-6-ARB1-56#RPL42B-6-ARB1-61#RPL42B-76-ARB1-56#RPL42B-76-ARB1-61#RPL2B-155-ARB1-22#ARB1-56-RPL11A-35#ARB1-313-ARB1-324	5.05212035603209e-22#4.60599927268363e-12#2.79603501405644e-16#8.80544782108155e-15#8.47492382039191e-06#3.49563146042093e-09#1.0573076025194e-08#7.88915227757624e-07#1.62477160216188e-07#3.06234668955086e-20#4.26158243140108e-15#1.50681790908355e-20#2.79919667497509e-11#2.34148707335003e-11#1.84768617007093e-12#1.89041370355817e-12#3.81545450389758e-26#4.07012174192699e-10#9.68699401992721e-15#3…	1.0573076025194e-08#4.71838718440868e-06#3.11218060313893e-12#1.30775191300404e-05#2.84186662198902e-07#1.23727232297945e-05#1.2246273099731e-12#1.53158965431431e-09#3.17047702151578e-06#5.9425373543842e-10#1.56402871533146e-36
TDH3	ATP25	1	0	2.95483e-07	332	612	sp|P00359|TDH3	sp|Q03153|ATP25	TDH3-217-TDH1-101#TDH3-217-TDH1-142#TDH3-217-RPS31-48#TDH3-217-PEP4-318#TDH3-143-VMA5-125#TDH3-213-RPS1A-248#TDH3-249-ARB1-27#TDH3-267-ATP25-77#TDH3-71-GTB1-568#TDH3-108-TDH3-184#TDH3-115-TDH3-143#TDH3-115-TDH3-331#TDH3-115-TDH3-70#TDH3-192-TDH3-213#TDH3-192-TDH3-217#TDH3-192-TDH3-257#TDH3-213-TDH3-257#TDH3-213-TDH3-261#TDH3-213-TDH3-267#TDH3-217-TDH3-249#TDH3-217-TDH3-261#TDH3-217-TDH3-267#TDH3-…	TDH3-267-ATP25-77	5.05212035603209e-22#4.60599927268363e-12#2.79603501405644e-16#8.80544782108155e-15#8.47492382039191e-06#3.49563146042093e-09#1.0573076025194e-08#7.88915227757624e-07#1.62477160216188e-07#3.06234668955086e-20#4.26158243140108e-15#1.50681790908355e-20#2.79919667497509e-11#2.34148707335003e-11#1.84768617007093e-12#1.89041370355817e-12#3.81545450389758e-26#4.07012174192699e-10#9.68699401992721e-15#3…	7.88915e-07
TDH3	GTB1	1	0	4.73783e-10	332	702	sp|P00359|TDH3	sp|Q04924|GTB1	TDH3-217-TDH1-101#TDH3-217-TDH1-142#TDH3-217-RPS31-48#TDH3-217-PEP4-318#TDH3-143-VMA5-125#TDH3-213-RPS1A-248#TDH3-249-ARB1-27#TDH3-267-ATP25-77#TDH3-71-GTB1-568#TDH3-108-TDH3-184#TDH3-115-TDH3-143#TDH3-115-TDH3-331#TDH3-115-TDH3-70#TDH3-192-TDH3-213#TDH3-192-TDH3-217#TDH3-192-TDH3-257#TDH3-213-TDH3-257#TDH3-213-TDH3-261#TDH3-213-TDH3-267#TDH3-217-TDH3-249#TDH3-217-TDH3-261#TDH3-217-TDH3-267#TDH3-…	TDH3-71-GTB1-568#CWH41-263-GTB1-465#GTB1-107-GTB1-697#GTB1-168-GTB1-181#GTB1-195-GTB1-203#GTB1-215-GTB1-478#GTB1-215-GTB1-485#GTB1-35-GTB1-97	5.05212035603209e-22#4.60599927268363e-12#2.79603501405644e-16#8.80544782108155e-15#8.47492382039191e-06#3.49563146042093e-09#1.0573076025194e-08#7.88915227757624e-07#1.62477160216188e-07#3.06234668955086e-20#4.26158243140108e-15#1.50681790908355e-20#2.79919667497509e-11#2.34148707335003e-11#1.84768617007093e-12#1.89041370355817e-12#3.81545450389758e-26#4.07012174192699e-10#9.68699401992721e-15#3…	1.62477160216188e-07#5.63929528758828e-12#2.22439941627243e-25#1.22280113637878e-12#1.94211104936583e-10#2.53366855551315e-13#9.01011787858407e-11#2.88060227106417e-26
COX5A	COX6	1	0	4.7233e-14	153	148	sp|P00424|COX5A	sp|P00427|COX6	COX5A-89-COX6-140	COX5A-89-COX6-140	2.15636e-12	2.15636e-12
CDC19	TEF1	1	0	5.37655e-11	500	458	sp|P00549|CDC19	sp|P02994|TEF1	CDC19-42-TEF1-177#CDC19-30-URA2-1373#CDC19-69-SEC53-169#CDC19-69-SEC53-2#CDC19-30-SSA2-497#CDC19-30-SAM1-276#CDC19-30-SAM1-76#CDC19-30-SAM1-210#CDC19-69-SAM1-210#CDC19-204-SSB1-87#CDC19-30-VMA2-90#CDC19-281-YEF3-789#CDC19-42-URA7-356#CDC19-30-GRS1-126#CDC19-196-POM152-81#CDC19-30-VAC8-515#CDC19-119-AIM9-346#CDC19-166-PSA1-268#CDC19-177-PSA1-98#CDC19-196-PSA1-98#CDC19-233-PSA1-130#CDC19-233-PSA1-1…	TY1B-H-1039-TEF1-217#TY1B-H-360-TEF1-393#TY1B-H-395-TEF1-390#TY1B-H-395-TEF1-393#TY1B-H-406-TEF1-444#TY1B-H-417-TEF1-177#TY1B-H-417-TEF1-178#TY1B-H-417-TEF1-328#TY1B-H-417-TEF1-390#TY1B-H-417-TEF1-393#TY1B-H-417-TEF1-406#TY1B-H-417-TEF1-437#TY1B-H-417-TEF1-450#TY1B-H-419-TEF1-177#TY1B-H-419-TEF1-328#TY1B-H-419-TEF1-384#TY1B-H-419-TEF1-390#TY1B-H-419-TEF1-444#TY1B-H-427-TEF1-222#TY1B-H-427-TEF1-27…	1.93555678879971e-07#1.4267920678993e-16#5.13987251318635e-13#3.02227185489084e-13#7.8682643739343e-12#5.8837371256388e-07#1.36337359797017e-06#7.24565206151661e-23#1.68056480938626e-18#1.65907285465616e-12#7.68789102988302e-18#7.38581151883931e-10#9.21592839332586e-06#8.51256986033895e-09#1.35304028034435e-06#2.22136951089061e-08#4.32135337421564e-06#3.05944404311357e-08#3.64896361942808e-18#2.1…	1.8007538441931e-05#8.14360334176742e-11#1.75789936368232e-07#3.82325685724641e-07#2.00894844213509e-06#4.05042550422405e-18#1.87154912802765e-05#1.08926714965873e-07#3.13885817964229e-15#4.08188498170245e-17#4.5095526091376e-06#6.61922690054322e-16#1.36631242804888e-07#6.45518446307878e-07#1.38176084895185e-20#2.5217360875531e-07#1.29776333118761e-07#5.70325297928983e-09#1.01267678395231e-12#9.7…
CDC19	URA2	1	0	2.15859e-18	500	2214	sp|P00549|CDC19	sp|P07259|URA2	CDC19-42-TEF1-177#CDC19-30-URA2-1373#CDC19-69-SEC53-169#CDC19-69-SEC53-2#CDC19-30-SSA2-497#CDC19-30-SAM1-276#CDC19-30-SAM1-76#CDC19-30-SAM1-210#CDC19-69-SAM1-210#CDC19-204-SSB1-87#CDC19-30-VMA2-90#CDC19-281-YEF3-789#CDC19-42-URA7-356#CDC19-30-GRS1-126#CDC19-196-POM152-81#CDC19-30-VAC8-515#CDC19-119-AIM9-346#CDC19-166-PSA1-268#CDC19-177-PSA1-98#CDC19-196-PSA1-98#CDC19-233-PSA1-130#CDC19-233-PSA1-1…	CDC19-30-URA2-1373#URA2-1080-URA2-1241#URA2-1080-URA2-762#URA2-1080-URA2-939#URA2-1343-URA2-1373#URA2-1357-URA2-1373#URA2-1361-URA2-1373#URA2-1373-URA2-1989#URA2-1373-URA2-1990#URA2-1989-URA2-1990#URA2-1989-URA2-2150#URA2-1990-URA2-2180#URA2-1990-URA2-902#URA2-214-URA2-571#URA2-214-URA2-589#URA2-2150-URA2-2180#URA2-2158-URA2-2180#URA2-2180-URA2-2196#URA2-902-URA2-939	1.93555678879971e-07#1.4267920678993e-16#5.13987251318635e-13#3.02227185489084e-13#7.8682643739343e-12#5.8837371256388e-07#1.36337359797017e-06#7.24565206151661e-23#1.68056480938626e-18#1.65907285465616e-12#7.68789102988302e-18#7.38581151883931e-10#9.21592839332586e-06#8.51256986033895e-09#1.35304028034435e-06#2.22136951089061e-08#4.32135337421564e-06#3.05944404311357e-08#3.64896361942808e-18#2.1…	1.4267920678993e-16#3.7494449137859e-48#8.38004110904578e-20#7.3345280924546e-16#3.43152099714497e-15#4.78253102774736e-19#9.1936511560201e-14#4.93592866909698e-18#1.6698434692297e-10#1.5374108275449e-26#2.02691081008705e-29#3.75244738006912e-27#1.3931556770797e-16#1.44307486858096e-16#1.01477402351818e-32#1.43883160575022e-35#4.11047771996349e-35#9.63899183220831e-07#4.64880945342262e-22
CDC19	SEC53	2	0	3.04664e-16	500	254	sp|P00549|CDC19	sp|P07283|SEC53	CDC19-42-TEF1-177#CDC19-30-URA2-1373#CDC19-69-SEC53-169#CDC19-69-SEC53-2#CDC19-30-SSA2-497#CDC19-30-SAM1-276#CDC19-30-SAM1-76#CDC19-30-SAM1-210#CDC19-69-SAM1-210#CDC19-204-SSB1-87#CDC19-30-VMA2-90#CDC19-281-YEF3-789#CDC19-42-URA7-356#CDC19-30-GRS1-126#CDC19-196-POM152-81#CDC19-30-VAC8-515#CDC19-119-AIM9-346#CDC19-166-PSA1-268#CDC19-177-PSA1-98#CDC19-196-PSA1-98#CDC19-233-PSA1-130#CDC19-233-PSA1-1…	CDC19-69-SEC53-169#CDC19-69-SEC53-2#SEC53-156-SEC53-163#SEC53-156-SEC53-169#SEC53-169-SEC53-205#SEC53-169-SEC53-209#SEC53-169-SEC53-45#SEC53-2-SEC53-209#SEC53-205-SEC53-41#SEC53-209-SEC53-41#SEC53-41-SEC53-45	1.93555678879971e-07#1.4267920678993e-16#5.13987251318635e-13#3.02227185489084e-13#7.8682643739343e-12#5.8837371256388e-07#1.36337359797017e-06#7.24565206151661e-23#1.68056480938626e-18#1.65907285465616e-12#7.68789102988302e-18#7.38581151883931e-10#9.21592839332586e-06#8.51256986033895e-09#1.35304028034435e-06#2.22136951089061e-08#4.32135337421564e-06#3.05944404311357e-08#3.64896361942808e-18#2.1…	5.13987251318635e-13#3.02227185489084e-13#9.22838922590001e-23#6.58371609956879e-19#1.12802126077303e-12#2.78210566739101e-14#7.85580779751741e-08#1.24722430355095e-15#1.00018162968529e-05#6.02505966933625e-10#7.67276619246089e-10
CDC19	SSA2	1	0	2.34681e-15	500	639	sp|P00549|CDC19	sp|P10592|SSA2	CDC19-42-TEF1-177#CDC19-30-URA2-1373#CDC19-69-SEC53-169#CDC19-69-SEC53-2#CDC19-30-SSA2-497#CDC19-30-SAM1-276#CDC19-30-SAM1-76#CDC19-30-SAM1-210#CDC19-69-SAM1-210#CDC19-204-SSB1-87#CDC19-30-VMA2-90#CDC19-281-YEF3-789#CDC19-42-URA7-356#CDC19-30-GRS1-126#CDC19-196-POM152-81#CDC19-30-VAC8-515#CDC19-119-AIM9-346#CDC19-166-PSA1-268#CDC19-177-PSA1-98#CDC19-196-PSA1-98#CDC19-233-PSA1-130#CDC19-233-PSA1-1…	CDC19-30-SSA2-497#SSA2-342-SSA1-54#SSA2-342-SSA1-556#SSA2-420-SSA1-556#SSA2-494-SSA1-556#SSA2-497-SSA1-3#SSA2-497-SSA1-54#SSA2-497-SSA1-556#SSA2-504-SSA1-3#SSA2-126-SSA1-69#SSA2-248-SSA1-54#SSA2-509-SSA1-3#SSA2-509-SSA1-54#SSA2-528-SSA1-584#SSA2-547-SSA1-567#SSA2-342-SSA2-185#SSA2-342-SSA2-448#SSA2-342-SSA2-504#SSA2-342-SSA2-106#SSA2-342-SSA2-316#SSA2-342-SSA2-521#SSA2-342-SSA2-523#SSA2-342-SSA2-…	1.93555678879971e-07#1.4267920678993e-16#5.13987251318635e-13#3.02227185489084e-13#7.8682643739343e-12#5.8837371256388e-07#1.36337359797017e-06#7.24565206151661e-23#1.68056480938626e-18#1.65907285465616e-12#7.68789102988302e-18#7.38581151883931e-10#9.21592839332586e-06#8.51256986033895e-09#1.35304028034435e-06#2.22136951089061e-08#4.32135337421564e-06#3.05944404311357e-08#3.64896361942808e-18#2.1…	7.8682643739343e-12#6.69224702781093e-07#8.39490070440149e-08#1.15054697876297e-14#1.21446403386017e-05#2.60897067918459e-15#9.48119645282487e-20#1.5100377302477e-25#1.42042525458129e-12#1.85389278965336e-24#1.32915904061053e-10#9.77812039974823e-13#2.23307489915911e-06#1.9227295531869e-08#5.43471568807e-32#8.16119444825424e-06#2.41138528717416e-05#7.4531102151682e-08#6.08687702710772e-06#1.17207…
CDC19	SAM1	4	0	8.73814e-32	500	382	sp|P00549|CDC19	sp|P10659|SAM1	CDC19-42-TEF1-177#CDC19-30-URA2-1373#CDC19-69-SEC53-169#CDC19-69-SEC53-2#CDC19-30-SSA2-497#CDC19-30-SAM1-276#CDC19-30-SAM1-76#CDC19-30-SAM1-210#CDC19-69-SAM1-210#CDC19-204-SSB1-87#CDC19-30-VMA2-90#CDC19-281-YEF3-789#CDC19-42-URA7-356#CDC19-30-GRS1-126#CDC19-196-POM152-81#CDC19-30-VAC8-515#CDC19-119-AIM9-346#CDC19-166-PSA1-268#CDC19-177-PSA1-98#CDC19-196-PSA1-98#CDC19-233-PSA1-130#CDC19-233-PSA1-1…	CDC19-30-SAM1-276#CDC19-30-SAM1-76#CDC19-30-SAM1-210#CDC19-69-SAM1-210#SAM1-228-SAM1-276#SAM1-228-SAM1-210#SAM1-228-SAM1-216#SAM1-252-SAM1-216#SAM1-276-SAM1-349#SAM1-276-SAM1-210#SAM1-276-SAM1-216#SAM1-299-SAM1-210#SAM1-76-SAM1-68#SAM1-176-SAM1-2#SAM1-176-SAM1-210	1.93555678879971e-07#1.4267920678993e-16#5.13987251318635e-13#3.02227185489084e-13#7.8682643739343e-12#5.8837371256388e-07#1.36337359797017e-06#7.24565206151661e-23#1.68056480938626e-18#1.65907285465616e-12#7.68789102988302e-18#7.38581151883931e-10#9.21592839332586e-06#8.51256986033895e-09#1.35304028034435e-06#2.22136951089061e-08#4.32135337421564e-06#3.05944404311357e-08#3.64896361942808e-18#2.1…	5.8837371256388e-07#1.36337359797017e-06#7.24565206151661e-23#1.68056480938626e-18#1.33883357006744e-10#1.14129523841078e-26#6.95919131294957e-28#5.75512601689321e-15#5.03482037389666e-06#1.46756820401243e-05#5.12547793520949e-05#5.42672062196409e-17#2.3260887927303e-15#7.07124628018108e-25#1.53774926368839e-10
CDC19	SSB1	1	0	5.08921e-16	500	613	sp|P00549|CDC19	sp|P11484|SSB1	CDC19-42-TEF1-177#CDC19-30-URA2-1373#CDC19-69-SEC53-169#CDC19-69-SEC53-2#CDC19-30-SSA2-497#CDC19-30-SAM1-276#CDC19-30-SAM1-76#CDC19-30-SAM1-210#CDC19-69-SAM1-210#CDC19-204-SSB1-87#CDC19-30-VMA2-90#CDC19-281-YEF3-789#CDC19-42-URA7-356#CDC19-30-GRS1-126#CDC19-196-POM152-81#CDC19-30-VAC8-515#CDC19-119-AIM9-346#CDC19-166-PSA1-268#CDC19-177-PSA1-98#CDC19-196-PSA1-98#CDC19-233-PSA1-130#CDC19-233-PSA1-1…	TY1B-H-45-SSB1-497#CDC19-204-SSB1-87#ENO1-337-SSB1-58#TEF1-170-SSB1-428#TEF1-177-SSB1-501#TEF1-178-SSB1-58#TEF1-217-SSB1-501#TEF1-222-SSB1-161#TEF1-222-SSB1-501#TEF1-242-SSB1-139#TEF1-328-SSB1-501#TEF1-390-SSB1-497#TEF1-393-SSB1-428#TEF1-393-SSB1-565#TEF1-437-SSB1-251#TEF1-437-SSB1-608#TEF1-454-SSB1-497#PAB1-504-SSB1-428#RPL24A-149-SSB1-497#RPS31-48-SSB1-161#RPS31-48-SSB1-501#ILV5-208-SSB1-251#CM…	1.93555678879971e-07#1.4267920678993e-16#5.13987251318635e-13#3.02227185489084e-13#7.8682643739343e-12#5.8837371256388e-07#1.36337359797017e-06#7.24565206151661e-23#1.68056480938626e-18#1.65907285465616e-12#7.68789102988302e-18#7.38581151883931e-10#9.21592839332586e-06#8.51256986033895e-09#1.35304028034435e-06#2.22136951089061e-08#4.32135337421564e-06#3.05944404311357e-08#3.64896361942808e-18#2.1…	1.27801828849595e-13#1.65907285465616e-12#2.32179011154546e-09#2.8588428775399e-13#1.36809402375978e-14#8.15114111623861e-06#1.7774070044447e-09#3.87445075632969e-06#9.62385264381095e-11#4.35114574732109e-05#1.46884328900979e-27#7.2049759074325e-11#6.42965704749812e-12#8.41387247037429e-13#1.40562193301005e-30#6.94821349596923e-10#9.32687226331867e-12#3.63660294578755e-12#1.32389311396459e-10#7.7…
CDC19	VMA2	1	0	3.88448e-21	500	517	sp|P00549|CDC19	sp|P16140|VMA2	CDC19-42-TEF1-177#CDC19-30-URA2-1373#CDC19-69-SEC53-169#CDC19-69-SEC53-2#CDC19-30-SSA2-497#CDC19-30-SAM1-276#CDC19-30-SAM1-76#CDC19-30-SAM1-210#CDC19-69-SAM1-210#CDC19-204-SSB1-87#CDC19-30-VMA2-90#CDC19-281-YEF3-789#CDC19-42-URA7-356#CDC19-30-GRS1-126#CDC19-196-POM152-81#CDC19-30-VAC8-515#CDC19-119-AIM9-346#CDC19-166-PSA1-268#CDC19-177-PSA1-98#CDC19-196-PSA1-98#CDC19-233-PSA1-130#CDC19-233-PSA1-1…	MBF1-97-VMA2-438#CDC19-30-VMA2-90#TEF1-41-VMA2-479#TEF1-454-VMA2-479#VMA2-13-VMA2-23#VMA2-13-VMA2-89#VMA2-13-VMA2-90#VMA2-14-VMA2-6#VMA2-14-VMA2-89#VMA2-14-VMA2-90#VMA2-226-VMA2-384#VMA2-226-VMA2-479#VMA2-226-VMA2-90#VMA2-23-VMA2-6#VMA2-23-VMA2-89#VMA2-23-VMA2-90#VMA2-367-VMA2-411#VMA2-367-VMA2-417#VMA2-367-VMA2-441#VMA2-384-VMA2-394#VMA2-384-VMA2-411#VMA2-384-VMA2-441#VMA2-384-VMA2-479#VMA2-394-…	1.93555678879971e-07#1.4267920678993e-16#5.13987251318635e-13#3.02227185489084e-13#7.8682643739343e-12#5.8837371256388e-07#1.36337359797017e-06#7.24565206151661e-23#1.68056480938626e-18#1.65907285465616e-12#7.68789102988302e-18#7.38581151883931e-10#9.21592839332586e-06#8.51256986033895e-09#1.35304028034435e-06#2.22136951089061e-08#4.32135337421564e-06#3.05944404311357e-08#3.64896361942808e-18#2.1…	3.81043139943049e-16#7.68789102988302e-18#1.30775191300404e-05#1.03026082830855e-07#4.41978270854522e-24#2.21021059206432e-28#1.03896913285292e-11#3.60760428106429e-27#6.88559357239725e-23#1.82152336230119e-08#3.33375885857007e-25#1.34436847578871e-24#6.79226935864303e-27#1.24782508951516e-27#2.36821268301666e-34#7.25691378099108e-31#8.2135718785354e-16#2.73099543078256e-41#8.0746281794217e-19#2.…
CDC19	YEF3	1	0	1.28801e-12	500	1044	sp|P00549|CDC19	sp|P16521|YEF3	CDC19-42-TEF1-177#CDC19-30-URA2-1373#CDC19-69-SEC53-169#CDC19-69-SEC53-2#CDC19-30-SSA2-497#CDC19-30-SAM1-276#CDC19-30-SAM1-76#CDC19-30-SAM1-210#CDC19-69-SAM1-210#CDC19-204-SSB1-87#CDC19-30-VMA2-90#CDC19-281-YEF3-789#CDC19-42-URA7-356#CDC19-30-GRS1-126#CDC19-196-POM152-81#CDC19-30-VAC8-515#CDC19-119-AIM9-346#CDC19-166-PSA1-268#CDC19-177-PSA1-98#CDC19-196-PSA1-98#CDC19-233-PSA1-130#CDC19-233-PSA1-1…	CDC19-281-YEF3-789#TEF1-170-YEF3-789#TEF1-177-YEF3-789#TEF1-217-YEF3-315#TEF1-217-YEF3-789#TEF1-393-YEF3-789#TEF1-437-YEF3-315#TEF1-437-YEF3-789#RPL24A-27-YEF3-789#RPL43B-28-YEF3-789#RPL42B-76-YEF3-789#RPL42B-76-YEF3-187#RPL1B-130-YEF3-789#RPL1B-91-YEF3-204#RPL1B-91-YEF3-1009#RPL2B-155-YEF3-789#SSB1-58-YEF3-789#YEF3-789-RPL11A-35#YEF3-1013-RPL11A-35#YEF3-204-YEF3-789#YEF3-204-YEF3-630#YEF3-315-YE…	1.93555678879971e-07#1.4267920678993e-16#5.13987251318635e-13#3.02227185489084e-13#7.8682643739343e-12#5.8837371256388e-07#1.36337359797017e-06#7.24565206151661e-23#1.68056480938626e-18#1.65907285465616e-12#7.68789102988302e-18#7.38581151883931e-10#9.21592839332586e-06#8.51256986033895e-09#1.35304028034435e-06#2.22136951089061e-08#4.32135337421564e-06#3.05944404311357e-08#3.64896361942808e-18#2.1…	7.38581151883931e-10#1.12412627630375e-13#2.38976359940186e-17#2.87337862630224e-07#1.96211199738962e-07#5.45296818605109e-10#9.5381353066172e-06#1.63532951442216e-17#1.98188070037526e-05#1.13793557568798e-12#2.72130583829763e-10#7.91704414141716e-10#8.76618276676485e-23#8.66991181303381e-25#1.16609018573117e-05#1.01807863506805e-07#5.98951580047844e-16#3.87879646727902e-16#3.96571694105454e-06#5…
CDC19	URA7	1	0	2.14553e-08	500	579	sp|P00549|CDC19	sp|P28274|URA7	CDC19-42-TEF1-177#CDC19-30-URA2-1373#CDC19-69-SEC53-169#CDC19-69-SEC53-2#CDC19-30-SSA2-497#CDC19-30-SAM1-276#CDC19-30-SAM1-76#CDC19-30-SAM1-210#CDC19-69-SAM1-210#CDC19-204-SSB1-87#CDC19-30-VMA2-90#CDC19-281-YEF3-789#CDC19-42-URA7-356#CDC19-30-GRS1-126#CDC19-196-POM152-81#CDC19-30-VAC8-515#CDC19-119-AIM9-346#CDC19-166-PSA1-268#CDC19-177-PSA1-98#CDC19-196-PSA1-98#CDC19-233-PSA1-130#CDC19-233-PSA1-1…	CDC19-42-URA7-356#URA7-100-URA7-103#URA7-100-URA7-84#URA7-200-URA7-269#URA7-269-URA7-291#URA7-269-URA7-316#URA7-269-URA7-332#URA7-269-URA7-422#URA7-280-URA7-291#URA7-280-URA7-311#URA7-280-URA7-316#URA7-291-URA7-311#URA7-291-URA7-316	1.93555678879971e-07#1.4267920678993e-16#5.13987251318635e-13#3.02227185489084e-13#7.8682643739343e-12#5.8837371256388e-07#1.36337359797017e-06#7.24565206151661e-23#1.68056480938626e-18#1.65907285465616e-12#7.68789102988302e-18#7.38581151883931e-10#9.21592839332586e-06#8.51256986033895e-09#1.35304028034435e-06#2.22136951089061e-08#4.32135337421564e-06#3.05944404311357e-08#3.64896361942808e-18#2.1…	9.21592839332586e-06#1.17475370168207e-09#3.4598232889838e-14#6.43333117456302e-18#1.77791717137095e-43#3.5301425851174e-31#4.48894111471974e-07#1.26290195166392e-36#1.84349463582067e-06#2.24196236578602e-10#1.00061072799706e-26#3.97420443046857e-24#1.78816356493092e-38
CDC19	GRS1	1	0	5.55944e-12	500	690	sp|P00549|CDC19	sp|P38088|GRS1	CDC19-42-TEF1-177#CDC19-30-URA2-1373#CDC19-69-SEC53-169#CDC19-69-SEC53-2#CDC19-30-SSA2-497#CDC19-30-SAM1-276#CDC19-30-SAM1-76#CDC19-30-SAM1-210#CDC19-69-SAM1-210#CDC19-204-SSB1-87#CDC19-30-VMA2-90#CDC19-281-YEF3-789#CDC19-42-URA7-356#CDC19-30-GRS1-126#CDC19-196-POM152-81#CDC19-30-VAC8-515#CDC19-119-AIM9-346#CDC19-166-PSA1-268#CDC19-177-PSA1-98#CDC19-196-PSA1-98#CDC19-233-PSA1-130#CDC19-233-PSA1-1…	CDC19-30-GRS1-126#HXK1-379-GRS1-595#GRS1-126-GRS1-280#GRS1-146-GRS1-163#GRS1-146-GRS1-168#GRS1-146-GRS1-182#GRS1-146-GRS1-280#GRS1-168-GRS1-182#GRS1-270-GRS1-438#GRS1-270-GRS1-601#GRS1-270-GRS1-611#GRS1-280-GRS1-321#GRS1-280-GRS1-379#GRS1-280-GRS1-611#GRS1-324-GRS1-343#GRS1-324-GRS1-379#GRS1-455-GRS1-512#GRS1-460-GRS1-509#GRS1-483-GRS1-496#GRS1-488-GRS1-512#GRS1-492-GRS1-509#GRS1-591-GRS1-595#GRS…	1.93555678879971e-07#1.4267920678993e-16#5.13987251318635e-13#3.02227185489084e-13#7.8682643739343e-12#5.8837371256388e-07#1.36337359797017e-06#7.24565206151661e-23#1.68056480938626e-18#1.65907285465616e-12#7.68789102988302e-18#7.38581151883931e-10#9.21592839332586e-06#8.51256986033895e-09#1.35304028034435e-06#2.22136951089061e-08#4.32135337421564e-06#3.05944404311357e-08#3.64896361942808e-18#2.1…	8.51256986033895e-09#3.20647486470846e-06#1.11804148596919e-18#9.7851840327776e-08#6.9096854013092e-12#5.63369119733691e-12#1.70732282795093e-14#2.41071828523943e-14#1.38099232419024e-09#5.97740687512321e-13#2.2241048873767e-44#3.41422913419649e-14#2.69842499729044e-27#6.25531335653839e-35#3.42704407883505e-21#1.78583564131551e-20#2.42348404009051e-06#1.42254664361858e-13#3.12206217572173e-06#1.1…
CDC19	POM152	1	0	6.04663e-09	500	1337	sp|P00549|CDC19	sp|P39685|POM152	CDC19-42-TEF1-177#CDC19-30-URA2-1373#CDC19-69-SEC53-169#CDC19-69-SEC53-2#CDC19-30-SSA2-497#CDC19-30-SAM1-276#CDC19-30-SAM1-76#CDC19-30-SAM1-210#CDC19-69-SAM1-210#CDC19-204-SSB1-87#CDC19-30-VMA2-90#CDC19-281-YEF3-789#CDC19-42-URA7-356#CDC19-30-GRS1-126#CDC19-196-POM152-81#CDC19-30-VAC8-515#CDC19-119-AIM9-346#CDC19-166-PSA1-268#CDC19-177-PSA1-98#CDC19-196-PSA1-98#CDC19-233-PSA1-130#CDC19-233-PSA1-1…	CDC19-196-POM152-81#POM152-317-POM152-322#POM152-317-POM152-328#POM152-317-POM152-444#POM152-322-POM152-483#POM152-52-POM152-62#POM152-654-POM152-683#POM152-661-POM152-683#POM152-666-POM152-683#POM152-72-POM152-89#POM152-833-POM152-881#POM152-858-POM152-870#POM152-870-POM152-888#POM152-888-POM152-920	1.93555678879971e-07#1.4267920678993e-16#5.13987251318635e-13#3.02227185489084e-13#7.8682643739343e-12#5.8837371256388e-07#1.36337359797017e-06#7.24565206151661e-23#1.68056480938626e-18#1.65907285465616e-12#7.68789102988302e-18#7.38581151883931e-10#9.21592839332586e-06#8.51256986033895e-09#1.35304028034435e-06#2.22136951089061e-08#4.32135337421564e-06#3.05944404311357e-08#3.64896361942808e-18#2.1…	1.35304028034435e-06#9.07337518784063e-14#7.17916012123535e-27#3.10893190773059e-16#2.51191449433649e-06#5.58981206230678e-10#5.92469566392321e-17#2.278757491572e-08#4.51378299764091e-07#2.8278337811391e-05#2.05945570834317e-11#5.19043796770719e-10#1.52761298843828e-33#1.48905650614756e-20
CDC19	VAC8	1	0	4.39127e-11	500	578	sp|P00549|CDC19	sp|P39968|VAC8	CDC19-42-TEF1-177#CDC19-30-URA2-1373#CDC19-69-SEC53-169#CDC19-69-SEC53-2#CDC19-30-SSA2-497#CDC19-30-SAM1-276#CDC19-30-SAM1-76#CDC19-30-SAM1-210#CDC19-69-SAM1-210#CDC19-204-SSB1-87#CDC19-30-VMA2-90#CDC19-281-YEF3-789#CDC19-42-URA7-356#CDC19-30-GRS1-126#CDC19-196-POM152-81#CDC19-30-VAC8-515#CDC19-119-AIM9-346#CDC19-166-PSA1-268#CDC19-177-PSA1-98#CDC19-196-PSA1-98#CDC19-233-PSA1-130#CDC19-233-PSA1-1…	CDC19-30-VAC8-515#TEF1-154-VAC8-244#TEF1-177-VAC8-162#TEF1-178-VAC8-367#TEF1-217-VAC8-162#TEF1-222-VAC8-367#TEF1-253-VAC8-244#TEF1-271-VAC8-244#TEF1-390-VAC8-244#TEF1-393-VAC8-244#TEF1-393-VAC8-367#TEF1-41-VAC8-174#TEF1-41-VAC8-244#TEF1-437-VAC8-244#TEF1-437-VAC8-367#TEF1-447-VAC8-367#RPS31-48-VAC8-255#RPS31-63-VAC8-244#SEC4-196-VAC8-244#SSB1-428-VAC8-244#RSR1-187-VAC8-244#CHS2-846-VAC8-244#BPT1-…	1.93555678879971e-07#1.4267920678993e-16#5.13987251318635e-13#3.02227185489084e-13#7.8682643739343e-12#5.8837371256388e-07#1.36337359797017e-06#7.24565206151661e-23#1.68056480938626e-18#1.65907285465616e-12#7.68789102988302e-18#7.38581151883931e-10#9.21592839332586e-06#8.51256986033895e-09#1.35304028034435e-06#2.22136951089061e-08#4.32135337421564e-06#3.05944404311357e-08#3.64896361942808e-18#2.1…	2.22136951089061e-08#2.01285215631728e-05#7.75266155518507e-10#6.30113582568234e-08#1.1035893412168e-09#8.24141416756745e-06#1.01665935011688e-10#4.23176824773147e-10#8.01197120811082e-07#2.18520177175042e-06#1.69352653672115e-19#6.6563663684258e-06#4.00168812113017e-05#2.59026472709999e-09#1.3561374141023e-08#7.23039419272116e-06#2.58521150220871e-14#1.1729187819749e-06#7.88348315865403e-20#1.21…
CDC19	AIM9	1	0	5.87837e-09	500	627	sp|P00549|CDC19	sp|P40053|AIM9	CDC19-42-TEF1-177#CDC19-30-URA2-1373#CDC19-69-SEC53-169#CDC19-69-SEC53-2#CDC19-30-SSA2-497#CDC19-30-SAM1-276#CDC19-30-SAM1-76#CDC19-30-SAM1-210#CDC19-69-SAM1-210#CDC19-204-SSB1-87#CDC19-30-VMA2-90#CDC19-281-YEF3-789#CDC19-42-URA7-356#CDC19-30-GRS1-126#CDC19-196-POM152-81#CDC19-30-VAC8-515#CDC19-119-AIM9-346#CDC19-166-PSA1-268#CDC19-177-PSA1-98#CDC19-196-PSA1-98#CDC19-233-PSA1-130#CDC19-233-PSA1-1…	CDC19-119-AIM9-346#ATP1-418-AIM9-567#ATP1-421-AIM9-473#ATP1-421-AIM9-567#ATP1-528-AIM9-560#MRPL39-70-AIM9-339#AIM9-102-AIM9-132#AIM9-132-AIM9-164#AIM9-286-AIM9-339#AIM9-339-AIM9-398#AIM9-400-AIM9-505#AIM9-465-AIM9-487#AIM9-54-AIM9-71#AIM9-54-AIM9-80	1.93555678879971e-07#1.4267920678993e-16#5.13987251318635e-13#3.02227185489084e-13#7.8682643739343e-12#5.8837371256388e-07#1.36337359797017e-06#7.24565206151661e-23#1.68056480938626e-18#1.65907285465616e-12#7.68789102988302e-18#7.38581151883931e-10#9.21592839332586e-06#8.51256986033895e-09#1.35304028034435e-06#2.22136951089061e-08#4.32135337421564e-06#3.05944404311357e-08#3.64896361942808e-18#2.1…	4.32135337421564e-06#2.30673370704946e-33#4.63253810355382e-07#5.00307171419094e-09#3.25350546474717e-09#3.95417410131902e-07#7.3345280924546e-16#1.28906812168577e-10#1.15631491893403e-08#2.20626302449322e-14#5.35017470875547e-33#1.32545777999129e-12#1.38354478870302e-05#5.969778663484e-15
CDC19	PSA1	26	0	6.78857e-97	500	361	sp|P00549|CDC19	sp|P41940|PSA1	CDC19-42-TEF1-177#CDC19-30-URA2-1373#CDC19-69-SEC53-169#CDC19-69-SEC53-2#CDC19-30-SSA2-497#CDC19-30-SAM1-276#CDC19-30-SAM1-76#CDC19-30-SAM1-210#CDC19-69-SAM1-210#CDC19-204-SSB1-87#CDC19-30-VMA2-90#CDC19-281-YEF3-789#CDC19-42-URA7-356#CDC19-30-GRS1-126#CDC19-196-POM152-81#CDC19-30-VAC8-515#CDC19-119-AIM9-346#CDC19-166-PSA1-268#CDC19-177-PSA1-98#CDC19-196-PSA1-98#CDC19-233-PSA1-130#CDC19-233-PSA1-1…	CDC19-166-PSA1-268#CDC19-177-PSA1-98#CDC19-196-PSA1-98#CDC19-233-PSA1-130#CDC19-233-PSA1-163#CDC19-233-PSA1-239#CDC19-233-PSA1-98#CDC19-281-PSA1-98#CDC19-30-PSA1-137#CDC19-30-PSA1-98#CDC19-42-PSA1-137#CDC19-42-PSA1-143#CDC19-42-PSA1-165#CDC19-42-PSA1-268#CDC19-42-PSA1-98#CDC19-466-PSA1-163#CDC19-466-PSA1-165#CDC19-466-PSA1-348#CDC19-468-PSA1-163#CDC19-475-PSA1-348#CDC19-69-PSA1-137#CDC19-69-PSA1-…	1.93555678879971e-07#1.4267920678993e-16#5.13987251318635e-13#3.02227185489084e-13#7.8682643739343e-12#5.8837371256388e-07#1.36337359797017e-06#7.24565206151661e-23#1.68056480938626e-18#1.65907285465616e-12#7.68789102988302e-18#7.38581151883931e-10#9.21592839332586e-06#8.51256986033895e-09#1.35304028034435e-06#2.22136951089061e-08#4.32135337421564e-06#3.05944404311357e-08#3.64896361942808e-18#2.1…	3.05944404311357e-08#3.64896361942808e-18#2.11667740135979e-05#1.77220404057926e-08#7.48502996427694e-08#2.27875947527741e-22#1.09737261898857e-18#4.24626397430639e-08#1.0209863238374e-33#2.91260160938634e-18#1.25740096244146e-07#2.9014421545618e-08#2.38592367094284e-13#1.97414518249629e-08#3.30168644515571e-09#2.92774106745616e-14#1.33573359298632e-18#1.24355014654904e-14#2.00269695622798e-05#4.…
CDC19	EMC2	1	0	5.62028e-09	500	292	sp|P00549|CDC19	sp|P47133|EMC2	CDC19-42-TEF1-177#CDC19-30-URA2-1373#CDC19-69-SEC53-169#CDC19-69-SEC53-2#CDC19-30-SSA2-497#CDC19-30-SAM1-276#CDC19-30-SAM1-76#CDC19-30-SAM1-210#CDC19-69-SAM1-210#CDC19-204-SSB1-87#CDC19-30-VMA2-90#CDC19-281-YEF3-789#CDC19-42-URA7-356#CDC19-30-GRS1-126#CDC19-196-POM152-81#CDC19-30-VAC8-515#CDC19-119-AIM9-346#CDC19-166-PSA1-268#CDC19-177-PSA1-98#CDC19-196-PSA1-98#CDC19-233-PSA1-130#CDC19-233-PSA1-1…	CDC19-42-EMC2-150#NCP1-666-EMC2-141#EMC2-258-EMC2-271#EMC2-264-EMC2-271	1.93555678879971e-07#1.4267920678993e-16#5.13987251318635e-13#3.02227185489084e-13#7.8682643739343e-12#5.8837371256388e-07#1.36337359797017e-06#7.24565206151661e-23#1.68056480938626e-18#1.65907285465616e-12#7.68789102988302e-18#7.38581151883931e-10#9.21592839332586e-06#8.51256986033895e-09#1.35304028034435e-06#2.22136951089061e-08#4.32135337421564e-06#3.05944404311357e-08#3.64896361942808e-18#2.1…	5.33921021842183e-06#1.44583818009656e-32#4.51601288930328e-11#1.20349163622711e-13
PGK1	RPS19A	1	0	1.30413e-16	416	144	sp|P00560|PGK1	sp|P07280|RPS19A	PGK1-74-RPS19A-27#PGK1-190-APE2-813#PGK1-137-AIM23-208#PGK1-132-PGK1-142#PGK1-132-PGK1-214#PGK1-132-PGK1-74#PGK1-137-PGK1-142#PGK1-15-PGK1-415#PGK1-15-PGK1-90#PGK1-190-PGK1-379#PGK1-190-PGK1-386#PGK1-193-PGK1-386#PGK1-193-PGK1-415#PGK1-214-PGK1-74#PGK1-302-PGK1-320#PGK1-32-PGK1-74#PGK1-32-PGK1-82#PGK1-320-PGK1-351#PGK1-320-PGK1-359#PGK1-33-PGK1-379#PGK1-33-PGK1-386#PGK1-33-PGK1-74#PGK1-33-PGK1-82…	PGK1-74-RPS19A-27#RPS19A-110-RPS19A-27#RPS19A-69-RPS19A-78	2.26411655806284e-13#2.98906743966986e-06#1.18065496093302e-05#9.7677836652393e-06#2.30206577415406e-06#1.56905231778007e-10#5.15041072380855e-13#1.9771668429397e-24#4.68301668274809e-39#3.65281367012135e-30#3.19647012510353e-17#4.64149476143364e-05#3.64074102740778e-10#8.6507389325307e-17#1.11819584551796e-21#1.24238203514273e-20#1.13600733940782e-29#1.41263824673799e-11#3.73562045616526e-15#1.2…	2.26411655806284e-13#1.05281325136839e-30#1.66556227909326e-05
PGK1	APE2	1	0	4.33441e-09	416	952	sp|P00560|PGK1	sp|P32454|APE2	PGK1-74-RPS19A-27#PGK1-190-APE2-813#PGK1-137-AIM23-208#PGK1-132-PGK1-142#PGK1-132-PGK1-214#PGK1-132-PGK1-74#PGK1-137-PGK1-142#PGK1-15-PGK1-415#PGK1-15-PGK1-90#PGK1-190-PGK1-379#PGK1-190-PGK1-386#PGK1-193-PGK1-386#PGK1-193-PGK1-415#PGK1-214-PGK1-74#PGK1-302-PGK1-320#PGK1-32-PGK1-74#PGK1-32-PGK1-82#PGK1-320-PGK1-351#PGK1-320-PGK1-359#PGK1-33-PGK1-379#PGK1-33-PGK1-386#PGK1-33-PGK1-74#PGK1-33-PGK1-82…	PGK1-190-APE2-813#APE2-120-APE2-210#APE2-129-APE2-272#APE2-129-APE2-275#APE2-304-APE2-320#APE2-320-APE2-379#APE2-468-APE2-915#APE2-468-APE2-95#APE2-469-APE2-915#APE2-532-APE2-605#APE2-544-APE2-579#APE2-559-APE2-605#APE2-591-APE2-636#APE2-759-APE2-799#APE2-802-APE2-827#APE2-827-APE2-869	2.26411655806284e-13#2.98906743966986e-06#1.18065496093302e-05#9.7677836652393e-06#2.30206577415406e-06#1.56905231778007e-10#5.15041072380855e-13#1.9771668429397e-24#4.68301668274809e-39#3.65281367012135e-30#3.19647012510353e-17#4.64149476143364e-05#3.64074102740778e-10#8.6507389325307e-17#1.11819584551796e-21#1.24238203514273e-20#1.13600733940782e-29#1.41263824673799e-11#3.73562045616526e-15#1.2…	2.98906743966986e-06#7.58369324698099e-11#5.273512636357e-11#1.25213039615773e-08#7.67276619246089e-10#1.34326660681461e-21#1.06867284224382e-18#6.75124217233801e-07#7.1085308897426e-57#1.92185859273507e-29#1.93956784479581e-46#2.27779913380154e-20#8.50627969906069e-29#6.50451390308644e-29#9.68843694686375e-07#2.08173377017356e-14
PGK1	AIM23	1	0	1.49631e-06	416	356	sp|P00560|PGK1	sp|P47015|AIM23	PGK1-74-RPS19A-27#PGK1-190-APE2-813#PGK1-137-AIM23-208#PGK1-132-PGK1-142#PGK1-132-PGK1-214#PGK1-132-PGK1-74#PGK1-137-PGK1-142#PGK1-15-PGK1-415#PGK1-15-PGK1-90#PGK1-190-PGK1-379#PGK1-190-PGK1-386#PGK1-193-PGK1-386#PGK1-193-PGK1-415#PGK1-214-PGK1-74#PGK1-302-PGK1-320#PGK1-32-PGK1-74#PGK1-32-PGK1-82#PGK1-320-PGK1-351#PGK1-320-PGK1-359#PGK1-33-PGK1-379#PGK1-33-PGK1-386#PGK1-33-PGK1-74#PGK1-33-PGK1-82…	PGK1-137-AIM23-208	2.26411655806284e-13#2.98906743966986e-06#1.18065496093302e-05#9.7677836652393e-06#2.30206577415406e-06#1.56905231778007e-10#5.15041072380855e-13#1.9771668429397e-24#4.68301668274809e-39#3.65281367012135e-30#3.19647012510353e-17#4.64149476143364e-05#3.64074102740778e-10#8.6507389325307e-17#1.11819584551796e-21#1.24238203514273e-20#1.13600733940782e-29#1.41263824673799e-11#3.73562045616526e-15#1.2…	1.18065e-05
PRC1	CRP1	1	0	1.31132e-40	532	465	sp|P00729|PRC1	sp|P38845|CRP1	PRC1-476-CRP1-152#PRC1-476-PRC1-496#PRC1-89-PRC1-92	PRC1-476-CRP1-152#RPL24A-27-CRP1-115#PEP4-256-CRP1-250#RPL35B-14-CRP1-40#SSB1-428-CRP1-436#SSB1-501-CRP1-40#CDC42-128-CRP1-376#CDC42-128-CRP1-389#VPH1-276-CRP1-373#VPH1-276-CRP1-376#VPH1-279-CRP1-376#CRP1-115-CRP1-37#CRP1-115-CRP1-40#CRP1-115-CRP1-54#CRP1-336-CRP1-352#CRP1-336-CRP1-359#CRP1-336-CRP1-360#CRP1-336-CRP1-376#CRP1-336-CRP1-389#CRP1-352-CRP1-357#CRP1-352-CRP1-359#CRP1-352-CRP1-360#CRP1…	7.41317866959448e-39#2.94210815296936e-20#2.02255050135476e-22	7.41317866959448e-39#4.07180885143412e-06#5.62106177416217e-16#1.37166160705804e-14#2.69523945505024e-05#1.59729022744906e-09#2.53444246982284e-05#2.23996742111464e-12#1.05142490810133e-11#7.80267601967778e-17#5.17788340078204e-21#5.14253835709265e-09#3.10451649763361e-31#3.88772386785134e-31#5.05591746526829e-32#3.16505539880055e-42#1.12881433442714e-37#4.82459662914911e-14#4.35578631633265e-05#…
IPP1	PCS60	1	0	8.54955e-14	287	543	sp|P00817|IPP1	sp|P38137|PCS60	IPP1-239-PCS60-403#IPP1-177-VPS13-387#IPP1-11-IPP1-275#IPP1-17-IPP1-268#IPP1-199-IPP1-74#IPP1-211-IPP1-214#IPP1-22-IPP1-256#IPP1-239-IPP1-74#IPP1-25-IPP1-256	IPP1-239-PCS60-403#CIT2-2-PCS60-162#MDH2-2-PCS60-173#MDH2-2-PCS60-99#MDH2-239-PCS60-403#MDH2-254-PCS60-173#MDH2-254-PCS60-523#MDH2-254-PCS60-99#AAT2-278-PCS60-99#EHD3-78-PCS60-173#MDH3-138-PCS60-403#MDH3-167-PCS60-117#MDH3-167-PCS60-173#MDH3-167-PCS60-498#MDH3-167-PCS60-99#MDH3-225-PCS60-403#MDH3-225-PCS60-523#MDH3-225-PCS60-535#MDH3-225-PCS60-99#MDH3-324-PCS60-173#MDH3-324-PCS60-408#MDH3-324-PCS…	1.67019043425285e-10#1.50375497697892e-05#7.39032518572571e-13#3.08608987501217e-25#1.76936580067852e-32#1.95953121680368e-23#5.46255089114242e-46#6.16472401893729e-41#7.45663095176017e-45	1.67019043425285e-10#2.94501636901162e-06#3.97662347790604e-16#2.55239393289273e-17#4.67360608459808e-11#9.00699946527824e-22#4.3564735564218e-13#2.10118632336053e-25#1.37900349829839e-19#8.42329992026089e-33#7.27436060835863e-08#6.12286325375051e-09#9.67373362392588e-16#3.25127480365979e-12#1.88711734537339e-15#6.83612824639883e-07#3.40983612138511e-09#2.94719936636078e-27#2.96935577964458e-28#5…
IPP1	VPS13	1	0	7.6778e-08	287	3144	sp|P00817|IPP1	sp|Q07878|VPS13	IPP1-239-PCS60-403#IPP1-177-VPS13-387#IPP1-11-IPP1-275#IPP1-17-IPP1-268#IPP1-199-IPP1-74#IPP1-211-IPP1-214#IPP1-22-IPP1-256#IPP1-239-IPP1-74#IPP1-25-IPP1-256	IPP1-177-VPS13-387#CMD1-78-VPS13-871#CMD1-91-VPS13-871#CMD1-95-VPS13-871#CMD1-95-VPS13-878#RPL14B-50-VPS13-2971#VPS13-104-VPS13-44#VPS13-1054-VPS13-1154#VPS13-1063-VPS13-941#VPS13-1069-VPS13-982#VPS13-1069-VPS13-988#VPS13-1190-VPS13-1357#VPS13-1190-VPS13-915#VPS13-1357-VPS13-915#VPS13-1388-VPS13-1490#VPS13-1392-VPS13-1490#VPS13-1397-VPS13-1490#VPS13-1407-VPS13-1475#VPS13-1442-VPS13-1490#VPS13-147…	1.67019043425285e-10#1.50375497697892e-05#7.39032518572571e-13#3.08608987501217e-25#1.76936580067852e-32#1.95953121680368e-23#5.46255089114242e-46#6.16472401893729e-41#7.45663095176017e-45	1.50375497697892e-05#4.18656551364921e-17#4.6967438099744e-17#2.9108758288929e-16#1.9925657787125e-10#6.33981956355146e-07#1.73869726541864e-40#3.08022112939554e-13#1.2793830198845e-17#3.24217974596806e-16#3.10128871286441e-17#2.17181149711862e-06#3.22691848262629e-05#1.03729979871428e-38#4.38665993092057e-14#2.47615211582412e-05#9.52352441439203e-14#1.02868908776482e-20#4.28506767437478e-16#1.41…
ATP2	ATP4	1	0	1.33004e-16	511	244	sp|P00830|ATP2	sp|P05626|ATP4	ATP2-468-ATP4-176#ATP2-108-ILV5-70#ATP2-143-ILV5-136#ATP2-108-ATP1-54#ATP2-333-ATP1-155#ATP2-505-ATP1-528#ATP2-108-ATP5-162#ATP2-108-SSC1-344#ATP2-143-ATP7-71#ATP2-468-MRPL17-89#ATP2-78-MRPL17-89#ATP2-143-BAT1-197#ATP2-468-BAT1-197#ATP2-108-ATP2-78#ATP2-143-ATP2-78#ATP2-333-ATP2-468#ATP2-463-ATP2-505#ATP2-468-ATP2-481	ATP2-468-ATP4-176#ATP4-122-ATP4-133	3.25989362338496e-14#2.24888958033913e-12#1.4289235591313e-09#3.50541116118413e-48#5.48335390151631e-08#2.57007053545421e-19#3.18463796464122e-20#4.54957068423198e-06#3.71320239471357e-06#1.13518059479567e-07#1.34933480208302e-06#4.37846482338581e-08#6.74284734343558e-06#1.21530588240682e-54#1.08184411371818e-10#1.21421256474667e-07#4.33207887507188e-24#1.28505230551901e-14	3.25989362338496e-14#2.40044660665466e-11
ATP2	ILV5	2	0	9.1755e-21	511	395	sp|P00830|ATP2	sp|P06168|ILV5	ATP2-468-ATP4-176#ATP2-108-ILV5-70#ATP2-143-ILV5-136#ATP2-108-ATP1-54#ATP2-333-ATP1-155#ATP2-505-ATP1-528#ATP2-108-ATP5-162#ATP2-108-SSC1-344#ATP2-143-ATP7-71#ATP2-468-MRPL17-89#ATP2-78-MRPL17-89#ATP2-143-BAT1-197#ATP2-468-BAT1-197#ATP2-108-ATP2-78#ATP2-143-ATP2-78#ATP2-333-ATP2-468#ATP2-463-ATP2-505#ATP2-468-ATP2-481	ATP2-108-ILV5-70#ATP2-143-ILV5-136#ILV5-109-ILV5-136#ILV5-136-ILV5-163#ILV5-136-ILV5-208#ILV5-136-ILV5-353#ILV5-136-ILV5-370#ILV5-136-ILV5-385#ILV5-163-ILV5-187#ILV5-163-ILV5-208#ILV5-163-ILV5-226#ILV5-163-ILV5-353#ILV5-163-ILV5-385#ILV5-163-ILV5-70#ILV5-208-ILV5-370#ILV5-208-ILV5-385#ILV5-208-ILV5-389#ILV5-226-ILV5-70#ILV5-353-ILV5-367#ILV5-353-ILV5-370#ILV5-370-ILV5-382#ILV5-370-ILV5-385#ILV5-3…	3.25989362338496e-14#2.24888958033913e-12#1.4289235591313e-09#3.50541116118413e-48#5.48335390151631e-08#2.57007053545421e-19#3.18463796464122e-20#4.54957068423198e-06#3.71320239471357e-06#1.13518059479567e-07#1.34933480208302e-06#4.37846482338581e-08#6.74284734343558e-06#1.21530588240682e-54#1.08184411371818e-10#1.21421256474667e-07#4.33207887507188e-24#1.28505230551901e-14	2.24888958033913e-12#1.4289235591313e-09#1.88477402854028e-09#1.36599249844603e-17#4.71899659440221e-07#3.83944168645105e-09#2.63505959511996e-23#2.03440940974152e-07#3.16611489108419e-15#9.23262554122797e-08#1.53158965431431e-09#3.02498685592337e-07#3.3031902578249e-08#4.35891945626635e-14#5.22830980732069e-07#1.14515653398883e-09#4.79487243630248e-05#4.80817524208497e-10#9.69564458533153e-21#3.…
ATP2	ATP1	3	0	1.43021e-62	511	545	sp|P00830|ATP2	sp|P07251|ATP1	ATP2-468-ATP4-176#ATP2-108-ILV5-70#ATP2-143-ILV5-136#ATP2-108-ATP1-54#ATP2-333-ATP1-155#ATP2-505-ATP1-528#ATP2-108-ATP5-162#ATP2-108-SSC1-344#ATP2-143-ATP7-71#ATP2-468-MRPL17-89#ATP2-78-MRPL17-89#ATP2-143-BAT1-197#ATP2-468-BAT1-197#ATP2-108-ATP2-78#ATP2-143-ATP2-78#ATP2-333-ATP2-468#ATP2-463-ATP2-505#ATP2-468-ATP2-481	ATP2-108-ATP1-54#ATP2-333-ATP1-155#ATP2-505-ATP1-528#ILV5-136-ATP1-418#ILV5-208-ATP1-418#ATP1-120-ATP1-169#ATP1-120-ATP1-54#ATP1-126-ATP1-54#ATP1-169-ATP1-299#ATP1-234-ATP1-418#ATP1-234-ATP1-523#ATP1-418-ATP1-523#ATP1-418-ATP1-528#ATP1-421-ATP1-528	3.25989362338496e-14#2.24888958033913e-12#1.4289235591313e-09#3.50541116118413e-48#5.48335390151631e-08#2.57007053545421e-19#3.18463796464122e-20#4.54957068423198e-06#3.71320239471357e-06#1.13518059479567e-07#1.34933480208302e-06#4.37846482338581e-08#6.74284734343558e-06#1.21530588240682e-54#1.08184411371818e-10#1.21421256474667e-07#4.33207887507188e-24#1.28505230551901e-14	3.50541116118413e-48#5.48335390151631e-08#2.57007053545421e-19#1.612677687412e-27#1.51415208320333e-07#3.00507642925061e-05#2.76386107649665e-07#1.30775191300404e-05#1.14519816321844e-28#1.52180736527271e-21#1.83379852786072e-05#9.63266878356408e-16#2.90582831993977e-37#8.45278179720271e-25
ATP2	ATP5	1	0	1.29934e-22	511	212	sp|P00830|ATP2	sp|P09457|ATP5	ATP2-468-ATP4-176#ATP2-108-ILV5-70#ATP2-143-ILV5-136#ATP2-108-ATP1-54#ATP2-333-ATP1-155#ATP2-505-ATP1-528#ATP2-108-ATP5-162#ATP2-108-SSC1-344#ATP2-143-ATP7-71#ATP2-468-MRPL17-89#ATP2-78-MRPL17-89#ATP2-143-BAT1-197#ATP2-468-BAT1-197#ATP2-108-ATP2-78#ATP2-143-ATP2-78#ATP2-333-ATP2-468#ATP2-463-ATP2-505#ATP2-468-ATP2-481	ATP2-108-ATP5-162#ATP4-209-ATP5-177#ATP4-209-ATP5-181#ATP4-223-ATP5-149#ATP4-227-ATP5-149#ATP1-54-ATP5-69#ATP5-149-ATP5-156#ATP5-168-ATP5-177#ATP5-171-ATP5-65	3.25989362338496e-14#2.24888958033913e-12#1.4289235591313e-09#3.50541116118413e-48#5.48335390151631e-08#2.57007053545421e-19#3.18463796464122e-20#4.54957068423198e-06#3.71320239471357e-06#1.13518059479567e-07#1.34933480208302e-06#4.37846482338581e-08#6.74284734343558e-06#1.21530588240682e-54#1.08184411371818e-10#1.21421256474667e-07#4.33207887507188e-24#1.28505230551901e-14	3.18463796464122e-20#6.1183793041721e-08#2.35730160219861e-18#1.94182130797401e-23#2.58079070421213e-40#4.93107279997167e-10#8.12325870761265e-16#1.79462536716254e-13#8.45991215188197e-10
ATP2	SSC1	1	0	1.85623e-08	511	654	sp|P00830|ATP2	sp|P0CS90|SSC1	ATP2-468-ATP4-176#ATP2-108-ILV5-70#ATP2-143-ILV5-136#ATP2-108-ATP1-54#ATP2-333-ATP1-155#ATP2-505-ATP1-528#ATP2-108-ATP5-162#ATP2-108-SSC1-344#ATP2-143-ATP7-71#ATP2-468-MRPL17-89#ATP2-78-MRPL17-89#ATP2-143-BAT1-197#ATP2-468-BAT1-197#ATP2-108-ATP2-78#ATP2-143-ATP2-78#ATP2-333-ATP2-468#ATP2-463-ATP2-505#ATP2-468-ATP2-481	ATP2-108-SSC1-344#TEF1-178-SSC1-596#COX4-74-SSC1-514#ILV5-126-SSC1-115#ILV5-136-SSC1-115#ILV5-136-SSC1-344#ILV5-136-SSC1-582#ILV5-163-SSC1-115#ILV5-163-SSC1-344#ILV5-163-SSC1-514#ILV5-187-SSC1-115#ILV5-208-SSC1-183#ILV5-208-SSC1-268#ILV5-208-SSC1-337#ILV5-208-SSC1-344#ILV5-208-SSC1-72#ILV5-208-SSC1-98#ILV5-353-SSC1-337#ILV5-353-SSC1-582#ILV5-370-SSC1-344#ILV5-370-SSC1-72#ILV5-385-SSC1-337#ILV5-38…	3.25989362338496e-14#2.24888958033913e-12#1.4289235591313e-09#3.50541116118413e-48#5.48335390151631e-08#2.57007053545421e-19#3.18463796464122e-20#4.54957068423198e-06#3.71320239471357e-06#1.13518059479567e-07#1.34933480208302e-06#4.37846482338581e-08#6.74284734343558e-06#1.21530588240682e-54#1.08184411371818e-10#1.21421256474667e-07#4.33207887507188e-24#1.28505230551901e-14	4.54957068423198e-06#3.84474883018421e-08#2.19371268564798e-06#2.21367111601428e-08#7.46180418391709e-18#4.25157426220453e-07#2.46387933663934e-17#3.95262835226274e-14#1.29776333118761e-07#1.08272883667331e-05#2.96307858810937e-15#1.26003750581707e-08#2.93928925004872e-07#1.46731331872426e-07#3.83890328576787e-05#9.2880378524271e-06#1.56107459654194e-05#2.97020180783014e-09#1.23660979938663e-09#2…
ATP2	ATP7	1	0	1.51499e-08	511	174	sp|P00830|ATP2	sp|P30902|ATP7	ATP2-468-ATP4-176#ATP2-108-ILV5-70#ATP2-143-ILV5-136#ATP2-108-ATP1-54#ATP2-333-ATP1-155#ATP2-505-ATP1-528#ATP2-108-ATP5-162#ATP2-108-SSC1-344#ATP2-143-ATP7-71#ATP2-468-MRPL17-89#ATP2-78-MRPL17-89#ATP2-143-BAT1-197#ATP2-468-BAT1-197#ATP2-108-ATP2-78#ATP2-143-ATP2-78#ATP2-333-ATP2-468#ATP2-463-ATP2-505#ATP2-468-ATP2-481	ATP2-143-ATP7-71#ATP4-122-ATP7-165#ATP7-113-ATP7-88	3.25989362338496e-14#2.24888958033913e-12#1.4289235591313e-09#3.50541116118413e-48#5.48335390151631e-08#2.57007053545421e-19#3.18463796464122e-20#4.54957068423198e-06#3.71320239471357e-06#1.13518059479567e-07#1.34933480208302e-06#4.37846482338581e-08#6.74284734343558e-06#1.21530588240682e-54#1.08184411371818e-10#1.21421256474667e-07#4.33207887507188e-24#1.28505230551901e-14	3.71320239471357e-06#5.51658921257248e-17#6.6106186246446e-29
ATP2	MRPL17	2	0	8.9635e-09	511	281	sp|P00830|ATP2	sp|P36528|MRPL17	ATP2-468-ATP4-176#ATP2-108-ILV5-70#ATP2-143-ILV5-136#ATP2-108-ATP1-54#ATP2-333-ATP1-155#ATP2-505-ATP1-528#ATP2-108-ATP5-162#ATP2-108-SSC1-344#ATP2-143-ATP7-71#ATP2-468-MRPL17-89#ATP2-78-MRPL17-89#ATP2-143-BAT1-197#ATP2-468-BAT1-197#ATP2-108-ATP2-78#ATP2-143-ATP2-78#ATP2-333-ATP2-468#ATP2-463-ATP2-505#ATP2-468-ATP2-481	ATP2-468-MRPL17-89#ATP2-78-MRPL17-89	3.25989362338496e-14#2.24888958033913e-12#1.4289235591313e-09#3.50541116118413e-48#5.48335390151631e-08#2.57007053545421e-19#3.18463796464122e-20#4.54957068423198e-06#3.71320239471357e-06#1.13518059479567e-07#1.34933480208302e-06#4.37846482338581e-08#6.74284734343558e-06#1.21530588240682e-54#1.08184411371818e-10#1.21421256474667e-07#4.33207887507188e-24#1.28505230551901e-14	1.13518059479567e-07#1.34933480208302e-06
ATP2	BAT1	2	0	1.78642e-10	511	393	sp|P00830|ATP2	sp|P38891|BAT1	ATP2-468-ATP4-176#ATP2-108-ILV5-70#ATP2-143-ILV5-136#ATP2-108-ATP1-54#ATP2-333-ATP1-155#ATP2-505-ATP1-528#ATP2-108-ATP5-162#ATP2-108-SSC1-344#ATP2-143-ATP7-71#ATP2-468-MRPL17-89#ATP2-78-MRPL17-89#ATP2-143-BAT1-197#ATP2-468-BAT1-197#ATP2-108-ATP2-78#ATP2-143-ATP2-78#ATP2-333-ATP2-468#ATP2-463-ATP2-505#ATP2-468-ATP2-481	ATP2-143-BAT1-197#ATP2-468-BAT1-197#ILV5-208-BAT1-197#ILV5-353-BAT1-197#ILV2-442-BAT1-197#SSC1-115-BAT1-322#SSC1-72-BAT1-197#VMA5-241-BAT1-113#MAE1-76-BAT1-141#VHC1-746-BAT1-236#BAT1-197-BAT1-218#BAT1-197-BAT1-236#BAT1-113-BAT1-120#BAT1-120-BAT1-218#BAT1-120-BAT1-236	3.25989362338496e-14#2.24888958033913e-12#1.4289235591313e-09#3.50541116118413e-48#5.48335390151631e-08#2.57007053545421e-19#3.18463796464122e-20#4.54957068423198e-06#3.71320239471357e-06#1.13518059479567e-07#1.34933480208302e-06#4.37846482338581e-08#6.74284734343558e-06#1.21530588240682e-54#1.08184411371818e-10#1.21421256474667e-07#4.33207887507188e-24#1.28505230551901e-14	4.37846482338581e-08#6.74284734343558e-06#1.29776333118761e-07#6.58948462513617e-09#1.79065081330883e-07#2.24087502507842e-06#9.23262554122797e-08#8.78987731358197e-06#1.77044878395415e-20#1.22280113637878e-12#2.61831587294043e-09#5.25053190360719e-06#2.31191022513941e-07#1.30775191300404e-05#3.71463246708466e-06
ENO1	SSB1	1	0	4.4339e-12	437	613	sp|P00924|ENO1	sp|P11484|SSB1	ENO1-337-SSB1-58#ENO1-126-ENO1-139#ENO1-54-ENO1-60#ENO2-255-ENO1-270#ENO2-258-ENO1-270#ENO2-337-ENO1-329#ENO2-338-ENO1-329#ENO2-338-ENO1-436#ENO2-5-ENO1-132#ENO2-5-ENO1-79	TY1B-H-45-SSB1-497#CDC19-204-SSB1-87#ENO1-337-SSB1-58#TEF1-170-SSB1-428#TEF1-177-SSB1-501#TEF1-178-SSB1-58#TEF1-217-SSB1-501#TEF1-222-SSB1-161#TEF1-222-SSB1-501#TEF1-242-SSB1-139#TEF1-328-SSB1-501#TEF1-390-SSB1-497#TEF1-393-SSB1-428#TEF1-393-SSB1-565#TEF1-437-SSB1-251#TEF1-437-SSB1-608#TEF1-454-SSB1-497#PAB1-504-SSB1-428#RPL24A-149-SSB1-497#RPS31-48-SSB1-161#RPS31-48-SSB1-501#ILV5-208-SSB1-251#CM…	2.32179011154546e-09#5.68164313576644e-16#1.00296406569135e-05#1.81957238101484e-14#7.20024807693034e-13#2.69616756540955e-25#1.72718204543937e-15#5.77936524301257e-16#1.7477089786161e-09#1.10747120047025e-05	1.27801828849595e-13#1.65907285465616e-12#2.32179011154546e-09#2.8588428775399e-13#1.36809402375978e-14#8.15114111623861e-06#1.7774070044447e-09#3.87445075632969e-06#9.62385264381095e-11#4.35114574732109e-05#1.46884328900979e-27#7.2049759074325e-11#6.42965704749812e-12#8.41387247037429e-13#1.40562193301005e-30#6.94821349596923e-10#9.32687226331867e-12#3.63660294578755e-12#1.32389311396459e-10#7.7…
ENO2	THS1	1	0	2.20971e-10	437	734	sp|P00925|ENO2	sp|P04801|THS1	ENO2-5-THS1-66#ENO2-255-ENO2-270#ENO2-258-ENO2-270#ENO2-28-ENO2-5#ENO2-337-ENO2-346#ENO2-337-ENO2-397#ENO2-338-ENO2-243#ENO2-338-ENO2-436#ENO2-397-ENO2-409#ENO2-409-ENO2-54#ENO2-5-ENO2-423#ENO2-5-ENO2-54#ENO2-56-ENO2-241#ENO2-243-ENO2-436	ENO2-5-THS1-66#THS1-190-THS1-36#THS1-213-THS1-312#THS1-217-THS1-312#THS1-26-THS1-36#THS1-531-THS1-80	4.10151071268174e-08#4.40649217911779e-42#1.73648872574289e-24#3.97215162880481e-09#9.60436244616277e-20#1.99480663836721e-11#1.27249279094488e-21#8.16512699655347e-20#4.63376436460626e-11#1.4227309818073e-05#4.95253114612697e-16#1.41707947520979e-05#7.23280299819289e-10#4.23120333792889e-36	4.10151071268174e-08#4.23015616006953e-17#3.32937572625819e-23#1.65487318236308e-07#4.23176824773147e-10#4.30618514516821e-14
ILV1	HSP60	1	0	1.97171e-22	576	572	sp|P00927|ILV1	sp|P19882|HSP60	ILV1-490-HSP60-79#ILV1-191-ZUO1-323#ILV1-191-ILV1-411#ILV1-490-ILV1-490	ILV1-490-HSP60-79#HSP60-101-HSP60-72#HSP60-156-HSP60-192#HSP60-189-HSP60-360#HSP60-192-HSP60-384#HSP60-230-HSP60-79#HSP60-238-HSP60-246#HSP60-238-HSP60-293#HSP60-238-HSP60-360#HSP60-246-HSP60-293#HSP60-28-HSP60-84#HSP60-293-HSP60-298#HSP60-360-HSP60-371#HSP60-384-HSP60-393#HSP60-386-HSP60-393#HSP60-459-HSP60-467#HSP60-507-HSP60-72#HSP60-69-HSP60-79#HSP60-79-HSP60-86#HSP60-79-HSP60-93#HSP60-84-HSP…	5.34860943181668e-21#2.8640545552218e-05#2.36510044260668e-16#1.14511846925487e-14	5.34860943181668e-21#2.56733216688565e-21#3.99907890606107e-28#7.56526612407825e-24#2.73878142109757e-24#2.5313675524361e-25#1.12798116521261e-31#1.76256397347715e-11#3.38697865117036e-27#5.7010163494979e-12#5.59476097144527e-18#2.53218490552585e-11#7.79784533361543e-43#1.0977376605925e-11#1.30775191300404e-05#9.97933689239135e-06#5.54478542413591e-08#8.19162982990472e-36#1.4254427268801e-10#2.48…
ILV1	ZUO1	1	0	1.05581e-06	576	433	sp|P00927|ILV1	sp|P32527|ZUO1	ILV1-490-HSP60-79#ILV1-191-ZUO1-323#ILV1-191-ILV1-411#ILV1-490-ILV1-490	ILV1-191-ZUO1-323#TEF1-390-ZUO1-201#TEF1-393-ZUO1-201#TEF1-447-ZUO1-348#RPL17A-46-ZUO1-201#RPL31A-5-ZUO1-201#RPL31A-5-ZUO1-274#RPL31A-78-ZUO1-201#RPL31A-78-ZUO1-274#RPL20B-38-ZUO1-274#RPS6B-46-ZUO1-337#ZUO1-131-ZUO1-59#ZUO1-146-ZUO1-160#ZUO1-146-ZUO1-59#ZUO1-177-ZUO1-274#ZUO1-210-ZUO1-294#ZUO1-315-ZUO1-331#ZUO1-323-ZUO1-331#ZUO1-337-ZUO1-344#ZUO1-34-ZUO1-59	5.34860943181668e-21#2.8640545552218e-05#2.36510044260668e-16#1.14511846925487e-14	2.8640545552218e-05#4.27534582087648e-13#9.09993937504086e-09#9.5439694646505e-06#5.06943431347652e-17#2.35483305885654e-07#4.97034264790655e-12#1.01964643519973e-07#4.63772352142293e-15#2.00138225994703e-10#1.10446137930092e-05#4.1270857068689e-15#3.06779362129689e-20#1.45640026938566e-09#6.74284734343558e-06#8.28617772907557e-07#1.06809616356328e-05#2.00210531330257e-32#1.8280969245103e-09#3.00…
GPM1	RCF2	1	0	8.3836e-08	247	224	sp|P00950|GPM1	sp|P53721|RCF2	GPM1-44-RCF2-203#GPM1-71-UBC7-62#GPM1-103-GPM1-109#GPM1-109-GPM1-71#GPM1-109-GPM1-96#GPM1-109-GPM1-98#GPM1-139-GPM1-47#GPM1-17-GPM1-31#GPM1-175-GPM1-57#GPM1-224-GPM1-47#GPM1-246-GPM1-31#GPM1-31-GPM1-44#GPM1-31-GPM1-71#GPM1-31-GPM1-98#GPM1-44-GPM1-47#GPM1-44-GPM1-71#GPM1-47-GPM1-71	GPM1-44-RCF2-203#ILV5-136-RCF2-181#NDE1-390-RCF2-203#RCF2-203-RCF2-220	1.50375497697892e-05#7.44847740257004e-08#1.77353135797817e-22#4.16998032821292e-17#2.70518309711388e-22#1.01640833312731e-11#1.08653833976019e-22#3.69590922413702e-18#1.26726479370067e-26#1.46821399262801e-20#5.88371042958502e-14#1.76168013913281e-16#7.9760984643333e-32#5.29328849623903e-16#4.39430810231593e-20#2.12916950630811e-17#2.35003243800828e-24	1.50375497697892e-05#5.23529199719363e-05#1.06047073072783e-07#8.77863968520008e-10
GPM1	UBC7	1	0	5.06962e-10	247	165	sp|P00950|GPM1	sp|Q02159|UBC7	GPM1-44-RCF2-203#GPM1-71-UBC7-62#GPM1-103-GPM1-109#GPM1-109-GPM1-71#GPM1-109-GPM1-96#GPM1-109-GPM1-98#GPM1-139-GPM1-47#GPM1-17-GPM1-31#GPM1-175-GPM1-57#GPM1-224-GPM1-47#GPM1-246-GPM1-31#GPM1-31-GPM1-44#GPM1-31-GPM1-71#GPM1-31-GPM1-98#GPM1-44-GPM1-47#GPM1-44-GPM1-71#GPM1-47-GPM1-71	GPM1-71-UBC7-62#UBC7-3-UBC7-62	1.50375497697892e-05#7.44847740257004e-08#1.77353135797817e-22#4.16998032821292e-17#2.70518309711388e-22#1.01640833312731e-11#1.08653833976019e-22#3.69590922413702e-18#1.26726479370067e-26#1.46821399262801e-20#5.88371042958502e-14#1.76168013913281e-16#7.9760984643333e-32#5.29328849623903e-16#4.39430810231593e-20#2.12916950630811e-17#2.35003243800828e-24	7.44847740257004e-08#2.58617812829056e-07
MES1	ARC1	1	0	3.58223e-21	751	376	sp|P00958|MES1	sp|P46672|ARC1	MES1-53-ARC1-135#MES1-183-MES1-192#MES1-183-MES1-709#MES1-37-MES1-53#MES1-408-MES1-419#MES1-591-MES1-657#MES1-608-MES1-657	MES1-53-ARC1-135#GUS1-139-ARC1-135#GUS1-141-ARC1-135#GUS1-93-ARC1-165#ARC1-147-ARC1-158#ARC1-158-ARC1-165#ARC1-158-ARC1-173#ARC1-356-ARC1-366	6.35145983462486e-19#6.60743304378425e-16#1.34533515917268e-36#1.70060485901382e-24#5.57266494799439e-25#1.61372213213122e-10#2.56226675944377e-20	6.35145983462486e-19#5.06114804369317e-05#4.53986396277199e-05#3.39883878511884e-06#9.48879259357708e-07#6.28479502240655e-08#7.61467551228065e-06#3.90070508274295e-06
RAS1	PMA1	1	0	7.29957e-37	309	918	sp|P01119|RAS1	sp|P05030|PMA1	RAS1-244-PMA1-457#RAS1-143-RAS1-177#RAS1-143-RAS1-207#RAS1-143-RAS1-239#RAS1-143-RAS1-244#RAS1-239-RAS1-244#RAS1-239-RAS1-284#RAS1-244-RAS1-284#RAS1-258-RAS1-284	RAS1-244-PMA1-457#RAS2-251-PMA1-457#RAS2-286-PMA1-456#RAS2-294-PMA1-424#RAS2-294-PMA1-916#RAS2-298-PMA1-424#RAS2-298-PMA1-174#RAS2-298-PMA1-431#TEF1-154-PMA1-442#TEF1-170-PMA1-442#TEF1-170-PMA1-431#TEF1-177-PMA1-437#TEF1-177-PMA1-442#TEF1-177-PMA1-444#TEF1-178-PMA1-442#TEF1-217-PMA1-417#TEF1-217-PMA1-442#TEF1-217-PMA1-444#TEF1-217-PMA1-431#TEF1-217-PMA1-916#TEF1-222-PMA1-437#TEF1-222-PMA1-444#TEF…	3.74607400805727e-34#3.34546902599983e-27#2.93822508813965e-37#7.29100431883956e-06#4.5580202197146e-38#1.17648468145038e-24#1.07712875337373e-13#1.18950402285025e-17#6.34672168391751e-15	3.74607400805727e-34#9.4563701999005e-32#2.74286442710401e-18#3.55565120886176e-24#2.15185971164258e-05#7.86385794013126e-18#6.70411989819039e-16#2.52832591655265e-06#5.37975931446266e-12#1.73207751398888e-11#2.64545183202118e-09#7.91601689391909e-08#2.80380928048546e-09#3.92464590385112e-08#3.30168644515571e-09#7.64076827672529e-07#6.67796434294045e-11#2.68509566361988e-11#1.30775191300404e-05#1…
RAS2	PMA1	7	0	7.31782e-53	322	918	sp|P01120|RAS2	sp|P05030|PMA1	RAS2-251-PMA1-457#RAS2-286-PMA1-456#RAS2-294-PMA1-424#RAS2-294-PMA1-916#RAS2-298-PMA1-424#RAS2-298-PMA1-174#RAS2-298-PMA1-431#RAS2-294-CDC42-128#RAS2-251-VPH1-276#RAS2-298-SNQ2-868#RAS2-298-MRH1-300#RAS2-143-RAS2-177#RAS2-143-RAS2-180#RAS2-143-RAS2-196#RAS2-177-RAS2-189#RAS2-177-RAS2-196#RAS2-177-RAS2-212#RAS2-177-RAS2-5#RAS2-180-RAS2-196#RAS2-180-RAS2-5#RAS2-189-RAS2-212#RAS2-189-RAS2-220#RAS2-1…	RAS1-244-PMA1-457#RAS2-251-PMA1-457#RAS2-286-PMA1-456#RAS2-294-PMA1-424#RAS2-294-PMA1-916#RAS2-298-PMA1-424#RAS2-298-PMA1-174#RAS2-298-PMA1-431#TEF1-154-PMA1-442#TEF1-170-PMA1-442#TEF1-170-PMA1-431#TEF1-177-PMA1-437#TEF1-177-PMA1-442#TEF1-177-PMA1-444#TEF1-178-PMA1-442#TEF1-217-PMA1-417#TEF1-217-PMA1-442#TEF1-217-PMA1-444#TEF1-217-PMA1-431#TEF1-217-PMA1-916#TEF1-222-PMA1-437#TEF1-222-PMA1-444#TEF…	9.4563701999005e-32#2.74286442710401e-18#3.55565120886176e-24#2.15185971164258e-05#7.86385794013126e-18#6.70411989819039e-16#2.52832591655265e-06#2.00752044767993e-07#9.92073938172322e-22#6.94292056417991e-19#3.16074040601275e-09#6.55808379900134e-23#9.55954221366635e-34#4.30867896140931e-43#1.79892607626328e-14#1.5632060972434e-17#6.24633608739931e-05#2.81452956351101e-07#5.4070708203114e-27#4.6…	3.74607400805727e-34#9.4563701999005e-32#2.74286442710401e-18#3.55565120886176e-24#2.15185971164258e-05#7.86385794013126e-18#6.70411989819039e-16#2.52832591655265e-06#5.37975931446266e-12#1.73207751398888e-11#2.64545183202118e-09#7.91601689391909e-08#2.80380928048546e-09#3.92464590385112e-08#3.30168644515571e-09#7.64076827672529e-07#6.67796434294045e-11#2.68509566361988e-11#1.30775191300404e-05#1…
RAS2	CDC42	1	0	4.57727e-10	322	191	sp|P01120|RAS2	sp|P19073|CDC42	RAS2-251-PMA1-457#RAS2-286-PMA1-456#RAS2-294-PMA1-424#RAS2-294-PMA1-916#RAS2-298-PMA1-424#RAS2-298-PMA1-174#RAS2-298-PMA1-431#RAS2-294-CDC42-128#RAS2-251-VPH1-276#RAS2-298-SNQ2-868#RAS2-298-MRH1-300#RAS2-143-RAS2-177#RAS2-143-RAS2-180#RAS2-143-RAS2-196#RAS2-177-RAS2-189#RAS2-177-RAS2-196#RAS2-177-RAS2-212#RAS2-177-RAS2-5#RAS2-180-RAS2-196#RAS2-180-RAS2-5#RAS2-189-RAS2-212#RAS2-189-RAS2-220#RAS2-1…	RAS2-294-CDC42-128#YPT1-184-CDC42-128#YPT1-188-CDC42-128#YPT1-55-CDC42-128#TEF1-154-CDC42-128#TEF1-178-CDC42-128#TEF1-217-CDC42-128#TEF1-222-CDC42-128#TEF1-328-CDC42-128#TEF1-393-CDC42-128#TEF1-393-CDC42-153#TEF1-41-CDC42-128#TEF1-447-CDC42-128#TEF1-454-CDC42-128#RPS31-48-CDC42-128#RHO1-187-CDC42-128#RHO1-196-CDC42-128#SEC4-188-CDC42-128#SEC4-196-CDC42-128#SSA2-342-CDC42-128#SSB1-497-CDC42-128#RS…	9.4563701999005e-32#2.74286442710401e-18#3.55565120886176e-24#2.15185971164258e-05#7.86385794013126e-18#6.70411989819039e-16#2.52832591655265e-06#2.00752044767993e-07#9.92073938172322e-22#6.94292056417991e-19#3.16074040601275e-09#6.55808379900134e-23#9.55954221366635e-34#4.30867896140931e-43#1.79892607626328e-14#1.5632060972434e-17#6.24633608739931e-05#2.81452956351101e-07#5.4070708203114e-27#4.6…	2.00752044767993e-07#4.47828853021385e-16#3.24604899603687e-13#8.15771701880036e-16#2.5884121573726e-10#3.25461394706787e-11#3.22691848262629e-05#1.58841240406894e-05#7.65414319434166e-12#2.74641708244415e-18#1.12845320613199e-06#6.24444346558639e-09#1.22568429119542e-09#2.154681345277e-07#8.5996720628452e-16#2.38592367094284e-13#1.59460154593051e-05#1.42309373025377e-09#1.09555830906398e-17#7.14…
RAS2	VPH1	1	0	4.14206e-24	322	840	sp|P01120|RAS2	sp|P32563|VPH1	RAS2-251-PMA1-457#RAS2-286-PMA1-456#RAS2-294-PMA1-424#RAS2-294-PMA1-916#RAS2-298-PMA1-424#RAS2-298-PMA1-174#RAS2-298-PMA1-431#RAS2-294-CDC42-128#RAS2-251-VPH1-276#RAS2-298-SNQ2-868#RAS2-298-MRH1-300#RAS2-143-RAS2-177#RAS2-143-RAS2-180#RAS2-143-RAS2-196#RAS2-177-RAS2-189#RAS2-177-RAS2-196#RAS2-177-RAS2-212#RAS2-177-RAS2-5#RAS2-180-RAS2-196#RAS2-180-RAS2-5#RAS2-189-RAS2-212#RAS2-189-RAS2-220#RAS2-1…	MBF1-102-VPH1-251#MBF1-47-VPH1-276#RAS2-251-VPH1-276#YPT1-184-VPH1-276#YPT1-184-VPH1-279#YPT1-55-VPH1-276#YPT1-55-VPH1-279#TEF1-170-VPH1-276#TEF1-177-VPH1-276#TEF1-217-VPH1-276#TEF1-253-VPH1-251#TEF1-328-VPH1-47#TEF1-36-VPH1-276#TEF1-390-VPH1-276#TEF1-393-VPH1-214#TEF1-393-VPH1-276#TEF1-393-VPH1-47#TEF1-437-VPH1-276#TEF1-450-VPH1-276#TEF1-454-VPH1-276#RPS31-48-VPH1-276#RPS31-48-VPH1-279#RHO1-187-…	9.4563701999005e-32#2.74286442710401e-18#3.55565120886176e-24#2.15185971164258e-05#7.86385794013126e-18#6.70411989819039e-16#2.52832591655265e-06#2.00752044767993e-07#9.92073938172322e-22#6.94292056417991e-19#3.16074040601275e-09#6.55808379900134e-23#9.55954221366635e-34#4.30867896140931e-43#1.79892607626328e-14#1.5632060972434e-17#6.24633608739931e-05#2.81452956351101e-07#5.4070708203114e-27#4.6…	8.50228727016754e-33#5.38933377795065e-05#9.92073938172322e-22#2.05333976464583e-12#3.66252856101036e-34#1.41297205623556e-17#3.5028859617656e-19#1.55947993456e-15#4.70188833076156e-21#8.53454966195964e-07#3.06901297528649e-51#2.52743192672314e-06#1.57444095759674e-07#8.92660842274747e-13#2.81446166040681e-22#3.47315717640367e-17#5.96314414931242e-14#1.30903202181217e-22#2.29779838405172e-10#1.30…
RAS2	SNQ2	1	0	7.98082e-21	322	1501	sp|P01120|RAS2	sp|P32568|SNQ2	RAS2-251-PMA1-457#RAS2-286-PMA1-456#RAS2-294-PMA1-424#RAS2-294-PMA1-916#RAS2-298-PMA1-424#RAS2-298-PMA1-174#RAS2-298-PMA1-431#RAS2-294-CDC42-128#RAS2-251-VPH1-276#RAS2-298-SNQ2-868#RAS2-298-MRH1-300#RAS2-143-RAS2-177#RAS2-143-RAS2-180#RAS2-143-RAS2-196#RAS2-177-RAS2-189#RAS2-177-RAS2-196#RAS2-177-RAS2-212#RAS2-177-RAS2-5#RAS2-180-RAS2-196#RAS2-180-RAS2-5#RAS2-189-RAS2-212#RAS2-189-RAS2-220#RAS2-1…	RAS2-298-SNQ2-868#TEF1-253-SNQ2-127#SNQ2-1069-SNQ2-5#SNQ2-1069-SNQ2-50#SNQ2-1069-SNQ2-868#SNQ2-1140-SNQ2-1154#SNQ2-1140-SNQ2-5#SNQ2-127-SNQ2-468#SNQ2-127-SNQ2-475#SNQ2-459-SNQ2-466#SNQ2-460-SNQ2-5#SNQ2-473-SNQ2-486#SNQ2-475-SNQ2-5#SNQ2-5-SNQ2-50#SNQ2-5-SNQ2-868	9.4563701999005e-32#2.74286442710401e-18#3.55565120886176e-24#2.15185971164258e-05#7.86385794013126e-18#6.70411989819039e-16#2.52832591655265e-06#2.00752044767993e-07#9.92073938172322e-22#6.94292056417991e-19#3.16074040601275e-09#6.55808379900134e-23#9.55954221366635e-34#4.30867896140931e-43#1.79892607626328e-14#1.5632060972434e-17#6.24633608739931e-05#2.81452956351101e-07#5.4070708203114e-27#4.6…	6.94292056417991e-19#2.16570837328818e-15#1.62675560542915e-38#1.02497858798117e-16#2.85196060543769e-36#3.25083754053881e-22#9.69971440799876e-23#1.60441296756088e-05#1.00171322220759e-32#7.47304390560461e-13#1.03677138029924e-14#1.45743879130672e-12#2.14817439165028e-41#5.09861385052591e-22#1.17987825793678e-26
RAS2	MRH1	1	0	5.05718e-12	322	320	sp|P01120|RAS2	sp|Q12117|MRH1	RAS2-251-PMA1-457#RAS2-286-PMA1-456#RAS2-294-PMA1-424#RAS2-294-PMA1-916#RAS2-298-PMA1-424#RAS2-298-PMA1-174#RAS2-298-PMA1-431#RAS2-294-CDC42-128#RAS2-251-VPH1-276#RAS2-298-SNQ2-868#RAS2-298-MRH1-300#RAS2-143-RAS2-177#RAS2-143-RAS2-180#RAS2-143-RAS2-196#RAS2-177-RAS2-189#RAS2-177-RAS2-196#RAS2-177-RAS2-212#RAS2-177-RAS2-5#RAS2-180-RAS2-196#RAS2-180-RAS2-5#RAS2-189-RAS2-212#RAS2-189-RAS2-220#RAS2-1…	RAS2-298-MRH1-300#TEF1-217-MRH1-300#PMA1-356-MRH1-300#PMA1-385-MRH1-300#PMA1-417-MRH1-300#PMA1-424-MRH1-300#PMA1-424-MRH1-317#PMA1-437-MRH1-300#PMA1-442-MRH1-300#PMA1-444-MRH1-300#PMA1-456-MRH1-300#PMA1-643-MRH1-300#PMA1-174-MRH1-300#PMA1-252-MRH1-300#PMA1-428-MRH1-300#PMA1-431-MRH1-300#PMA1-99-MRH1-300#MRH1-104-MRH1-17#MRH1-17-MRH1-9#MRH1-17-MRH1-94#MRH1-284-MRH1-300#MRH1-300-MRH1-300#MRH1-300-M…	9.4563701999005e-32#2.74286442710401e-18#3.55565120886176e-24#2.15185971164258e-05#7.86385794013126e-18#6.70411989819039e-16#2.52832591655265e-06#2.00752044767993e-07#9.92073938172322e-22#6.94292056417991e-19#3.16074040601275e-09#6.55808379900134e-23#9.55954221366635e-34#4.30867896140931e-43#1.79892607626328e-14#1.5632060972434e-17#6.24633608739931e-05#2.81452956351101e-07#5.4070708203114e-27#4.6…	3.16074040601275e-09#9.47762835120485e-06#2.59509605869698e-07#1.80353062681253e-18#2.17775398416769e-09#3.32594570389186e-36#1.00296406569135e-05#1.6910920466284e-09#4.9581460970733e-14#9.40641285078419e-31#6.92166747447462e-24#3.38865116231027e-12#4.63137130128828e-28#6.16800502554861e-22#2.15707950674284e-09#6.45151337029481e-12#3.17268838368591e-19#9.15512389894834e-36#8.67318597535953e-24#2.…
YPT1	CDC42	3	0	1.02108e-18	206	191	sp|P01123|YPT1	sp|P19073|CDC42	YPT1-184-CDC42-128#YPT1-188-CDC42-128#YPT1-55-CDC42-128#YPT1-55-ZRC1-353#YPT1-184-VPH1-276#YPT1-184-VPH1-279#YPT1-55-VPH1-276#YPT1-55-VPH1-279#YPT1-55-TRS31-78#YPT1-188-SRC1-174#YPT1-126-YPT1-137#YPT1-170-YPT1-188#YPT1-170-YPT1-55#YPT1-184-YPT1-188#YPT1-184-YPT1-55#YPT1-184-YPT1-58#YPT1-185-YPT1-55#YPT1-188-YPT1-55#YPT1-188-YPT1-58	RAS2-294-CDC42-128#YPT1-184-CDC42-128#YPT1-188-CDC42-128#YPT1-55-CDC42-128#TEF1-154-CDC42-128#TEF1-178-CDC42-128#TEF1-217-CDC42-128#TEF1-222-CDC42-128#TEF1-328-CDC42-128#TEF1-393-CDC42-128#TEF1-393-CDC42-153#TEF1-41-CDC42-128#TEF1-447-CDC42-128#TEF1-454-CDC42-128#RPS31-48-CDC42-128#RHO1-187-CDC42-128#RHO1-196-CDC42-128#SEC4-188-CDC42-128#SEC4-196-CDC42-128#SSA2-342-CDC42-128#SSB1-497-CDC42-128#RS…	4.47828853021385e-16#3.24604899603687e-13#8.15771701880036e-16#3.30168644515571e-09#2.05333976464583e-12#3.66252856101036e-34#1.41297205623556e-17#3.5028859617656e-19#1.67274598336826e-17#1.8419279388648e-06#1.93110582932195e-05#3.68633510237415e-16#1.32007376133693e-28#3.39183446431902e-16#8.29090519962362e-24#5.00954941200508e-32#3.39011738915968e-15#6.18088221289501e-13#1.98814462335615e-11	2.00752044767993e-07#4.47828853021385e-16#3.24604899603687e-13#8.15771701880036e-16#2.5884121573726e-10#3.25461394706787e-11#3.22691848262629e-05#1.58841240406894e-05#7.65414319434166e-12#2.74641708244415e-18#1.12845320613199e-06#6.24444346558639e-09#1.22568429119542e-09#2.154681345277e-07#8.5996720628452e-16#2.38592367094284e-13#1.59460154593051e-05#1.42309373025377e-09#1.09555830906398e-17#7.14…
YPT1	ZRC1	1	0	4.03144e-11	206	442	sp|P01123|YPT1	sp|P20107|ZRC1	YPT1-184-CDC42-128#YPT1-188-CDC42-128#YPT1-55-CDC42-128#YPT1-55-ZRC1-353#YPT1-184-VPH1-276#YPT1-184-VPH1-279#YPT1-55-VPH1-276#YPT1-55-VPH1-279#YPT1-55-TRS31-78#YPT1-188-SRC1-174#YPT1-126-YPT1-137#YPT1-170-YPT1-188#YPT1-170-YPT1-55#YPT1-184-YPT1-188#YPT1-184-YPT1-55#YPT1-184-YPT1-58#YPT1-185-YPT1-55#YPT1-188-YPT1-55#YPT1-188-YPT1-58	YPT1-55-ZRC1-353#SSB1-497-ZRC1-353#ZRC1-353-ZRC1-357#ZRC1-353-ZRC1-5#ZRC1-5-ZRC1-73	4.47828853021385e-16#3.24604899603687e-13#8.15771701880036e-16#3.30168644515571e-09#2.05333976464583e-12#3.66252856101036e-34#1.41297205623556e-17#3.5028859617656e-19#1.67274598336826e-17#1.8419279388648e-06#1.93110582932195e-05#3.68633510237415e-16#1.32007376133693e-28#3.39183446431902e-16#8.29090519962362e-24#5.00954941200508e-32#3.39011738915968e-15#6.18088221289501e-13#1.98814462335615e-11	3.30168644515571e-09#9.74923530983793e-14#2.02684306563604e-14#2.15661103274242e-13#1.4993854825858e-14
YPT1	VPH1	4	0	1.52916e-42	206	840	sp|P01123|YPT1	sp|P32563|VPH1	YPT1-184-CDC42-128#YPT1-188-CDC42-128#YPT1-55-CDC42-128#YPT1-55-ZRC1-353#YPT1-184-VPH1-276#YPT1-184-VPH1-279#YPT1-55-VPH1-276#YPT1-55-VPH1-279#YPT1-55-TRS31-78#YPT1-188-SRC1-174#YPT1-126-YPT1-137#YPT1-170-YPT1-188#YPT1-170-YPT1-55#YPT1-184-YPT1-188#YPT1-184-YPT1-55#YPT1-184-YPT1-58#YPT1-185-YPT1-55#YPT1-188-YPT1-55#YPT1-188-YPT1-58	MBF1-102-VPH1-251#MBF1-47-VPH1-276#RAS2-251-VPH1-276#YPT1-184-VPH1-276#YPT1-184-VPH1-279#YPT1-55-VPH1-276#YPT1-55-VPH1-279#TEF1-170-VPH1-276#TEF1-177-VPH1-276#TEF1-217-VPH1-276#TEF1-253-VPH1-251#TEF1-328-VPH1-47#TEF1-36-VPH1-276#TEF1-390-VPH1-276#TEF1-393-VPH1-214#TEF1-393-VPH1-276#TEF1-393-VPH1-47#TEF1-437-VPH1-276#TEF1-450-VPH1-276#TEF1-454-VPH1-276#RPS31-48-VPH1-276#RPS31-48-VPH1-279#RHO1-187-…	4.47828853021385e-16#3.24604899603687e-13#8.15771701880036e-16#3.30168644515571e-09#2.05333976464583e-12#3.66252856101036e-34#1.41297205623556e-17#3.5028859617656e-19#1.67274598336826e-17#1.8419279388648e-06#1.93110582932195e-05#3.68633510237415e-16#1.32007376133693e-28#3.39183446431902e-16#8.29090519962362e-24#5.00954941200508e-32#3.39011738915968e-15#6.18088221289501e-13#1.98814462335615e-11	8.50228727016754e-33#5.38933377795065e-05#9.92073938172322e-22#2.05333976464583e-12#3.66252856101036e-34#1.41297205623556e-17#3.5028859617656e-19#1.55947993456e-15#4.70188833076156e-21#8.53454966195964e-07#3.06901297528649e-51#2.52743192672314e-06#1.57444095759674e-07#8.92660842274747e-13#2.81446166040681e-22#3.47315717640367e-17#5.96314414931242e-14#1.30903202181217e-22#2.29779838405172e-10#1.30…
YPT1	TRS31	1	0	1.33969e-18	206	283	sp|P01123|YPT1	sp|Q03337|TRS31	YPT1-184-CDC42-128#YPT1-188-CDC42-128#YPT1-55-CDC42-128#YPT1-55-ZRC1-353#YPT1-184-VPH1-276#YPT1-184-VPH1-279#YPT1-55-VPH1-276#YPT1-55-VPH1-279#YPT1-55-TRS31-78#YPT1-188-SRC1-174#YPT1-126-YPT1-137#YPT1-170-YPT1-188#YPT1-170-YPT1-55#YPT1-184-YPT1-188#YPT1-184-YPT1-55#YPT1-184-YPT1-58#YPT1-185-YPT1-55#YPT1-188-YPT1-55#YPT1-188-YPT1-58	YPT1-55-TRS31-78	4.47828853021385e-16#3.24604899603687e-13#8.15771701880036e-16#3.30168644515571e-09#2.05333976464583e-12#3.66252856101036e-34#1.41297205623556e-17#3.5028859617656e-19#1.67274598336826e-17#1.8419279388648e-06#1.93110582932195e-05#3.68633510237415e-16#1.32007376133693e-28#3.39183446431902e-16#8.29090519962362e-24#5.00954941200508e-32#3.39011738915968e-15#6.18088221289501e-13#1.98814462335615e-11	1.67275e-17
YPT1	SRC1	1	0	2.61462e-08	206	834	sp|P01123|YPT1	sp|Q03707|SRC1	YPT1-184-CDC42-128#YPT1-188-CDC42-128#YPT1-55-CDC42-128#YPT1-55-ZRC1-353#YPT1-184-VPH1-276#YPT1-184-VPH1-279#YPT1-55-VPH1-276#YPT1-55-VPH1-279#YPT1-55-TRS31-78#YPT1-188-SRC1-174#YPT1-126-YPT1-137#YPT1-170-YPT1-188#YPT1-170-YPT1-55#YPT1-184-YPT1-188#YPT1-184-YPT1-55#YPT1-184-YPT1-58#YPT1-185-YPT1-55#YPT1-188-YPT1-55#YPT1-188-YPT1-58	YPT1-188-SRC1-174#SRC1-244-SRC1-249#SRC1-59-SRC1-73#SRC1-745-SRC1-752	4.47828853021385e-16#3.24604899603687e-13#8.15771701880036e-16#3.30168644515571e-09#2.05333976464583e-12#3.66252856101036e-34#1.41297205623556e-17#3.5028859617656e-19#1.67274598336826e-17#1.8419279388648e-06#1.93110582932195e-05#3.68633510237415e-16#1.32007376133693e-28#3.39183446431902e-16#8.29090519962362e-24#5.00954941200508e-32#3.39011738915968e-15#6.18088221289501e-13#1.98814462335615e-11	1.8419279388648e-06#2.20590106088947e-08#1.70674949032898e-06#2.59026472709999e-09
HTB1	HTB2	8	0	6.24217e-41	131	131	sp|P02293|HTB1	sp|P02294|HTB2	HTB1-23-HTB2-12#HTB1-23-HTB2-17#HTB1-23-HTB2-47#HTB1-23-HTB2-83#HTB1-31-HTB2-17#HTB1-4-HTB2-12#HTB1-4-HTB2-83#HTB1-7-HTB2-17	HTB1-23-HTB2-12#HTB1-23-HTB2-17#HTB1-23-HTB2-47#HTB1-23-HTB2-83#HTB1-31-HTB2-17#HTB1-4-HTB2-12#HTB1-4-HTB2-83#HTB1-7-HTB2-17#HTB2-112-HTB2-124#HTB2-12-HTB2-22#HTB2-12-HTB2-50#HTB2-12-HTB2-2#HTB2-12-HTB2-23#HTB2-124-HTB2-47#HTB2-17-HTB2-38#HTB2-17-HTB2-50#HTB2-17-HTB2-83#HTB2-17-HTB2-89#HTB2-17-HTB2-2#HTB2-17-HTB2-23#HTB2-17-HTB2-7#HTB2-18-HTB2-89#HTB2-22-HTB2-31#HTB2-22-HTB2-7#HTB2-38-HTB2-50#HTB…	2.22085889490013e-05#5.81986593494543e-20#2.3142822798372e-05#1.13852549408173e-07#1.06067693586101e-11#4.71838718440868e-06#5.7906418112294e-06#7.51881817265509e-14	2.22085889490013e-05#5.81986593494543e-20#2.3142822798372e-05#1.13852549408173e-07#1.06067693586101e-11#4.71838718440868e-06#5.7906418112294e-06#7.51881817265509e-14#6.2891234873768e-26#2.23576427418541e-05#2.28349090333759e-05#7.75461145381833e-06#9.19087944108312e-11#4.42766099906081e-18#4.0622257885537e-05#3.26778479481375e-10#2.67381740792094e-05#5.32237965135981e-05#5.71841013898441e-06#9.74…
HTB2	HHF1	8	0	9.44783e-49	131	103	sp|P02294|HTB2	sp|P02309|HHF1	HTB2-112-HHF1-13#HTB2-112-HHF1-9#HTB2-17-HHF1-13#HTB2-17-HHF1-9#HTB2-83-HHF1-92#HTB2-89-HHF1-92#HTB2-90-HHF1-78#HTB2-7-HHF1-9#HTB2-112-TEF1-393#HTB2-112-HTA1-124#HTB2-112-HTA2-14#HTB2-112-HTA2-5#HTB2-112-HTA2-8#HTB2-112-HTA2-124#HTB2-12-HTA2-14#HTB2-12-HTA2-5#HTB2-12-HTA2-8#HTB2-124-HTA2-14#HTB2-124-HTA2-22#HTB2-17-HTA2-14#HTB2-17-HTA2-5#HTB2-17-HTA2-8#HTB2-47-HTA2-14#HTB2-47-HTA2-5#HTB2-50-HTA2-…	HTB2-112-HHF1-13#HTB2-112-HHF1-9#HTB2-17-HHF1-13#HTB2-17-HHF1-9#HTB2-83-HHF1-92#HTB2-89-HHF1-92#HTB2-90-HHF1-78#HTB2-7-HHF1-9	6.16787779616587e-06#7.32703667800633e-12#2.02342674268757e-05#2.50838002177023e-12#2.22637246406053e-27#4.58841151213114e-12#2.59509605869698e-07#2.87062894897494e-12#4.51610846959063e-07#3.87445075632969e-06#3.03309908858111e-17#9.92753385108722e-08#1.71007058119708e-09#1.11836825531572e-05#1.42309373025377e-09#1.73608723528889e-05#2.89540924159623e-13#1.13793557568798e-12#5.95261599661001e-19#…	6.16787779616587e-06#7.32703667800633e-12#2.02342674268757e-05#2.50838002177023e-12#2.22637246406053e-27#4.58841151213114e-12#2.59509605869698e-07#2.87062894897494e-12
HTB2	TEF1	1	0	6.91977e-11	131	458	sp|P02294|HTB2	sp|P02994|TEF1	HTB2-112-HHF1-13#HTB2-112-HHF1-9#HTB2-17-HHF1-13#HTB2-17-HHF1-9#HTB2-83-HHF1-92#HTB2-89-HHF1-92#HTB2-90-HHF1-78#HTB2-7-HHF1-9#HTB2-112-TEF1-393#HTB2-112-HTA1-124#HTB2-112-HTA2-14#HTB2-112-HTA2-5#HTB2-112-HTA2-8#HTB2-112-HTA2-124#HTB2-12-HTA2-14#HTB2-12-HTA2-5#HTB2-12-HTA2-8#HTB2-124-HTA2-14#HTB2-124-HTA2-22#HTB2-17-HTA2-14#HTB2-17-HTA2-5#HTB2-17-HTA2-8#HTB2-47-HTA2-14#HTB2-47-HTA2-5#HTB2-50-HTA2-…	TY1B-H-1039-TEF1-217#TY1B-H-360-TEF1-393#TY1B-H-395-TEF1-390#TY1B-H-395-TEF1-393#TY1B-H-406-TEF1-444#TY1B-H-417-TEF1-177#TY1B-H-417-TEF1-178#TY1B-H-417-TEF1-328#TY1B-H-417-TEF1-390#TY1B-H-417-TEF1-393#TY1B-H-417-TEF1-406#TY1B-H-417-TEF1-437#TY1B-H-417-TEF1-450#TY1B-H-419-TEF1-177#TY1B-H-419-TEF1-328#TY1B-H-419-TEF1-384#TY1B-H-419-TEF1-390#TY1B-H-419-TEF1-444#TY1B-H-427-TEF1-222#TY1B-H-427-TEF1-27…	6.16787779616587e-06#7.32703667800633e-12#2.02342674268757e-05#2.50838002177023e-12#2.22637246406053e-27#4.58841151213114e-12#2.59509605869698e-07#2.87062894897494e-12#4.51610846959063e-07#3.87445075632969e-06#3.03309908858111e-17#9.92753385108722e-08#1.71007058119708e-09#1.11836825531572e-05#1.42309373025377e-09#1.73608723528889e-05#2.89540924159623e-13#1.13793557568798e-12#5.95261599661001e-19#…	1.8007538441931e-05#8.14360334176742e-11#1.75789936368232e-07#3.82325685724641e-07#2.00894844213509e-06#4.05042550422405e-18#1.87154912802765e-05#1.08926714965873e-07#3.13885817964229e-15#4.08188498170245e-17#4.5095526091376e-06#6.61922690054322e-16#1.36631242804888e-07#6.45518446307878e-07#1.38176084895185e-20#2.5217360875531e-07#1.29776333118761e-07#5.70325297928983e-09#1.01267678395231e-12#9.7…
HTB2	HTA1	1	0	6.75084e-08	131	132	sp|P02294|HTB2	sp|P04911|HTA1	HTB2-112-HHF1-13#HTB2-112-HHF1-9#HTB2-17-HHF1-13#HTB2-17-HHF1-9#HTB2-83-HHF1-92#HTB2-89-HHF1-92#HTB2-90-HHF1-78#HTB2-7-HHF1-9#HTB2-112-TEF1-393#HTB2-112-HTA1-124#HTB2-112-HTA2-14#HTB2-112-HTA2-5#HTB2-112-HTA2-8#HTB2-112-HTA2-124#HTB2-12-HTA2-14#HTB2-12-HTA2-5#HTB2-12-HTA2-8#HTB2-124-HTA2-14#HTB2-124-HTA2-22#HTB2-17-HTA2-14#HTB2-17-HTA2-5#HTB2-17-HTA2-8#HTB2-47-HTA2-14#HTB2-47-HTA2-5#HTB2-50-HTA2-…	HTB2-112-HTA1-124	6.16787779616587e-06#7.32703667800633e-12#2.02342674268757e-05#2.50838002177023e-12#2.22637246406053e-27#4.58841151213114e-12#2.59509605869698e-07#2.87062894897494e-12#4.51610846959063e-07#3.87445075632969e-06#3.03309908858111e-17#9.92753385108722e-08#1.71007058119708e-09#1.11836825531572e-05#1.42309373025377e-09#1.73608723528889e-05#2.89540924159623e-13#1.13793557568798e-12#5.95261599661001e-19#…	3.87445e-06
HTB2	HTA2	20	0	6.42972e-57	131	132	sp|P02294|HTB2	sp|P04912|HTA2	HTB2-112-HHF1-13#HTB2-112-HHF1-9#HTB2-17-HHF1-13#HTB2-17-HHF1-9#HTB2-83-HHF1-92#HTB2-89-HHF1-92#HTB2-90-HHF1-78#HTB2-7-HHF1-9#HTB2-112-TEF1-393#HTB2-112-HTA1-124#HTB2-112-HTA2-14#HTB2-112-HTA2-5#HTB2-112-HTA2-8#HTB2-112-HTA2-124#HTB2-12-HTA2-14#HTB2-12-HTA2-5#HTB2-12-HTA2-8#HTB2-124-HTA2-14#HTB2-124-HTA2-22#HTB2-17-HTA2-14#HTB2-17-HTA2-5#HTB2-17-HTA2-8#HTB2-47-HTA2-14#HTB2-47-HTA2-5#HTB2-50-HTA2-…	HTB2-112-HTA2-14#HTB2-112-HTA2-5#HTB2-112-HTA2-8#HTB2-112-HTA2-124#HTB2-12-HTA2-14#HTB2-12-HTA2-5#HTB2-12-HTA2-8#HTB2-124-HTA2-14#HTB2-124-HTA2-22#HTB2-17-HTA2-14#HTB2-17-HTA2-5#HTB2-17-HTA2-8#HTB2-47-HTA2-14#HTB2-47-HTA2-5#HTB2-50-HTA2-14#HTB2-50-HTA2-5#HTB2-50-HTA2-8#HTB2-7-HTA2-14#HTB2-7-HTA2-5#HTB2-7-HTA2-8#HTA2-14-HTA2-22	6.16787779616587e-06#7.32703667800633e-12#2.02342674268757e-05#2.50838002177023e-12#2.22637246406053e-27#4.58841151213114e-12#2.59509605869698e-07#2.87062894897494e-12#4.51610846959063e-07#3.87445075632969e-06#3.03309908858111e-17#9.92753385108722e-08#1.71007058119708e-09#1.11836825531572e-05#1.42309373025377e-09#1.73608723528889e-05#2.89540924159623e-13#1.13793557568798e-12#5.95261599661001e-19#…	3.03309908858111e-17#9.92753385108722e-08#1.71007058119708e-09#1.11836825531572e-05#1.42309373025377e-09#1.73608723528889e-05#2.89540924159623e-13#1.13793557568798e-12#5.95261599661001e-19#4.65991419358132e-05#8.00938743437995e-06#2.18220884750213e-11#9.22538540185584e-30#2.09733053343707e-05#1.53934962614597e-25#7.72806902066037e-08#1.24219388171191e-18#2.57996323042198e-09#5.29244241693028e-06#…
HTB2	GSP1	1	0	2.84206e-19	131	219	sp|P02294|HTB2	sp|P32835|GSP1	HTB2-112-HHF1-13#HTB2-112-HHF1-9#HTB2-17-HHF1-13#HTB2-17-HHF1-9#HTB2-83-HHF1-92#HTB2-89-HHF1-92#HTB2-90-HHF1-78#HTB2-7-HHF1-9#HTB2-112-TEF1-393#HTB2-112-HTA1-124#HTB2-112-HTA2-14#HTB2-112-HTA2-5#HTB2-112-HTA2-8#HTB2-112-HTA2-124#HTB2-12-HTA2-14#HTB2-12-HTA2-5#HTB2-12-HTA2-8#HTB2-124-HTA2-14#HTB2-124-HTA2-22#HTB2-17-HTA2-14#HTB2-17-HTA2-5#HTB2-17-HTA2-8#HTB2-47-HTA2-14#HTB2-47-HTA2-5#HTB2-50-HTA2-…	HTB2-112-GSP1-30#GSP1-125-GSP1-30#GSP1-154-GSP1-30#GSP1-30-GSP1-73	6.16787779616587e-06#7.32703667800633e-12#2.02342674268757e-05#2.50838002177023e-12#2.22637246406053e-27#4.58841151213114e-12#2.59509605869698e-07#2.87062894897494e-12#4.51610846959063e-07#3.87445075632969e-06#3.03309908858111e-17#9.92753385108722e-08#1.71007058119708e-09#1.11836825531572e-05#1.42309373025377e-09#1.73608723528889e-05#2.89540924159623e-13#1.13793557568798e-12#5.95261599661001e-19#…	9.48123125744227e-17#2.8680916454826e-10#7.91189106106995e-08#1.45743879130672e-12
HTB2	HHT1	4	0	3.84518e-36	131	136	sp|P02294|HTB2	sp|P61830|HHT1	HTB2-112-HHF1-13#HTB2-112-HHF1-9#HTB2-17-HHF1-13#HTB2-17-HHF1-9#HTB2-83-HHF1-92#HTB2-89-HHF1-92#HTB2-90-HHF1-78#HTB2-7-HHF1-9#HTB2-112-TEF1-393#HTB2-112-HTA1-124#HTB2-112-HTA2-14#HTB2-112-HTA2-5#HTB2-112-HTA2-8#HTB2-112-HTA2-124#HTB2-12-HTA2-14#HTB2-12-HTA2-5#HTB2-12-HTA2-8#HTB2-124-HTA2-14#HTB2-124-HTA2-22#HTB2-17-HTA2-14#HTB2-17-HTA2-5#HTB2-17-HTA2-8#HTB2-47-HTA2-14#HTB2-47-HTA2-5#HTB2-50-HTA2-…	HTB2-112-HHT1-122#HTB2-112-HHT1-19#HTB2-112-HHT1-80#HTB2-12-HHT1-19#HHF1-13-HHT1-19#HHF1-60-HHT1-122#HHF1-78-HHT1-80#TEF1-390-HHT1-122#TEF1-393-HHT1-19#PGA2-48-HHT1-28#HHT1-10-HHT1-122#HHT1-122-HHT1-122#HHT1-122-HHT1-15#HHT1-122-HHT1-24#HHT1-122-HHT1-5#HHT1-126-HHT1-15#HHT1-15-HHT1-19#HHT1-15-HHT1-28#HHT1-15-HHT1-5#HHT1-24-HHT1-28#HHT1-24-HHT1-5#HHT1-28-HHT1-57	6.16787779616587e-06#7.32703667800633e-12#2.02342674268757e-05#2.50838002177023e-12#2.22637246406053e-27#4.58841151213114e-12#2.59509605869698e-07#2.87062894897494e-12#4.51610846959063e-07#3.87445075632969e-06#3.03309908858111e-17#9.92753385108722e-08#1.71007058119708e-09#1.11836825531572e-05#1.42309373025377e-09#1.73608723528889e-05#2.89540924159623e-13#1.13793557568798e-12#5.95261599661001e-19#…	4.07427048989348e-10#4.07427048989348e-10#2.07892255365728e-26#3.05138934014244e-06#6.38011633037293e-06#6.90570010042533e-10#4.05576187671226e-26#7.14230581523175e-10#7.01797581593625e-08#4.53986396277199e-05#1.96580970307497e-05#5.85671582282517e-08#2.00627260023689e-11#2.0401332835904e-05#1.96580970307497e-05#1.41707947520979e-05#5.24230998423879e-10#3.58031377371285e-14#7.00036250760713e-06#9…
HTB2	POB3	1	0	3.56958e-34	131	552	sp|P02294|HTB2	sp|Q04636|POB3	HTB2-112-HHF1-13#HTB2-112-HHF1-9#HTB2-17-HHF1-13#HTB2-17-HHF1-9#HTB2-83-HHF1-92#HTB2-89-HHF1-92#HTB2-90-HHF1-78#HTB2-7-HHF1-9#HTB2-112-TEF1-393#HTB2-112-HTA1-124#HTB2-112-HTA2-14#HTB2-112-HTA2-5#HTB2-112-HTA2-8#HTB2-112-HTA2-124#HTB2-12-HTA2-14#HTB2-12-HTA2-5#HTB2-12-HTA2-8#HTB2-124-HTA2-14#HTB2-124-HTA2-22#HTB2-17-HTA2-14#HTB2-17-HTA2-5#HTB2-17-HTA2-8#HTB2-47-HTA2-14#HTB2-47-HTA2-5#HTB2-50-HTA2-…	HTB2-112-POB3-378#SPT16-534-POB3-130#POB3-466-POB3-473	6.16787779616587e-06#7.32703667800633e-12#2.02342674268757e-05#2.50838002177023e-12#2.22637246406053e-27#4.58841151213114e-12#2.59509605869698e-07#2.87062894897494e-12#4.51610846959063e-07#3.87445075632969e-06#3.03309908858111e-17#9.92753385108722e-08#1.71007058119708e-09#1.11836825531572e-05#1.42309373025377e-09#1.73608723528889e-05#2.89540924159623e-13#1.13793557568798e-12#5.95261599661001e-19#…	1.87438412967802e-32#4.55783363575255e-13#3.91193927197664e-08
HHF1	HHT1	3	0	1.7211e-41	103	136	sp|P02309|HHF1	sp|P61830|HHT1	HHF1-13-HHT1-19#HHF1-60-HHT1-122#HHF1-78-HHT1-80	HTB2-112-HHT1-122#HTB2-112-HHT1-19#HTB2-112-HHT1-80#HTB2-12-HHT1-19#HHF1-13-HHT1-19#HHF1-60-HHT1-122#HHF1-78-HHT1-80#TEF1-390-HHT1-122#TEF1-393-HHT1-19#PGA2-48-HHT1-28#HHT1-10-HHT1-122#HHT1-122-HHT1-122#HHT1-122-HHT1-15#HHT1-122-HHT1-24#HHT1-122-HHT1-5#HHT1-126-HHT1-15#HHT1-15-HHT1-19#HHT1-15-HHT1-28#HHT1-15-HHT1-5#HHT1-24-HHT1-28#HHT1-24-HHT1-5#HHT1-28-HHT1-57	6.38011633037293e-06#6.90570010042533e-10#4.05576187671226e-26	4.07427048989348e-10#4.07427048989348e-10#2.07892255365728e-26#3.05138934014244e-06#6.38011633037293e-06#6.90570010042533e-10#4.05576187671226e-26#7.14230581523175e-10#7.01797581593625e-08#4.53986396277199e-05#1.96580970307497e-05#5.85671582282517e-08#2.00627260023689e-11#2.0401332835904e-05#1.96580970307497e-05#1.41707947520979e-05#5.24230998423879e-10#3.58031377371285e-14#7.00036250760713e-06#9…
RPP2B	TEF1	1	0	1.39169e-07	110	458	sp|P02400|RPP2B	sp|P02994|TEF1	RPP2B-61-TEF1-447	TY1B-H-1039-TEF1-217#TY1B-H-360-TEF1-393#TY1B-H-395-TEF1-390#TY1B-H-395-TEF1-393#TY1B-H-406-TEF1-444#TY1B-H-417-TEF1-177#TY1B-H-417-TEF1-178#TY1B-H-417-TEF1-328#TY1B-H-417-TEF1-390#TY1B-H-417-TEF1-393#TY1B-H-417-TEF1-406#TY1B-H-417-TEF1-437#TY1B-H-417-TEF1-450#TY1B-H-419-TEF1-177#TY1B-H-419-TEF1-328#TY1B-H-419-TEF1-384#TY1B-H-419-TEF1-390#TY1B-H-419-TEF1-444#TY1B-H-427-TEF1-222#TY1B-H-427-TEF1-27…	1.15016e-05	1.8007538441931e-05#8.14360334176742e-11#1.75789936368232e-07#3.82325685724641e-07#2.00894844213509e-06#4.05042550422405e-18#1.87154912802765e-05#1.08926714965873e-07#3.13885817964229e-15#4.08188498170245e-17#4.5095526091376e-06#6.61922690054322e-16#1.36631242804888e-07#6.45518446307878e-07#1.38176084895185e-20#2.5217360875531e-07#1.29776333118761e-07#5.70325297928983e-09#1.01267678395231e-12#9.7…
RPL28	TEF1	2	0	1.07186e-24	149	458	sp|P02406|RPL28	sp|P02994|TEF1	RPL28-126-TEF1-41#RPL28-96-TEF1-253#RPL28-126-RPL36A-16#RPL28-92-RPL18B-116#RPL28-92-RPL18B-72#RPL28-92-RPL18B-98#RPL28-92-RPL9B-63#RPL28-86-VBA4-32#RPL28-86-VBA4-40#RPL28-92-VBA4-32#RPL28-92-VBA4-40#RPL28-92-VBA4-54#RPL28-111-RPL28-132#RPL28-126-RPL28-132#RPL28-126-RPL28-137#RPL28-126-RPL28-96#RPL28-137-RPL28-96#RPL28-86-RPL28-92	TY1B-H-1039-TEF1-217#TY1B-H-360-TEF1-393#TY1B-H-395-TEF1-390#TY1B-H-395-TEF1-393#TY1B-H-406-TEF1-444#TY1B-H-417-TEF1-177#TY1B-H-417-TEF1-178#TY1B-H-417-TEF1-328#TY1B-H-417-TEF1-390#TY1B-H-417-TEF1-393#TY1B-H-417-TEF1-406#TY1B-H-417-TEF1-437#TY1B-H-417-TEF1-450#TY1B-H-419-TEF1-177#TY1B-H-419-TEF1-328#TY1B-H-419-TEF1-384#TY1B-H-419-TEF1-390#TY1B-H-419-TEF1-444#TY1B-H-427-TEF1-222#TY1B-H-427-TEF1-27…	8.52485792090454e-10#2.36570784623395e-15#1.0721611405988e-08#9.08129441518877e-16#4.1706424467802e-13#9.09970190664931e-18#9.9526949049171e-06#1.77241510766002e-21#5.78834003742112e-07#5.19469177035013e-09#8.6040244433142e-08#9.38138800160371e-15#5.43213790152175e-17#1.3928677276681e-22#6.25966294237408e-17#8.85280375079359e-15#7.8904971852051e-08#3.17649363765913e-13	1.8007538441931e-05#8.14360334176742e-11#1.75789936368232e-07#3.82325685724641e-07#2.00894844213509e-06#4.05042550422405e-18#1.87154912802765e-05#1.08926714965873e-07#3.13885817964229e-15#4.08188498170245e-17#4.5095526091376e-06#6.61922690054322e-16#1.36631242804888e-07#6.45518446307878e-07#1.38176084895185e-20#2.5217360875531e-07#1.29776333118761e-07#5.70325297928983e-09#1.01267678395231e-12#9.7…
RPL28	RPL36A	1	0	1.07216e-10	149	100	sp|P02406|RPL28	sp|P05745|RPL36A	RPL28-126-TEF1-41#RPL28-96-TEF1-253#RPL28-126-RPL36A-16#RPL28-92-RPL18B-116#RPL28-92-RPL18B-72#RPL28-92-RPL18B-98#RPL28-92-RPL9B-63#RPL28-86-VBA4-32#RPL28-86-VBA4-40#RPL28-92-VBA4-32#RPL28-92-VBA4-40#RPL28-92-VBA4-54#RPL28-111-RPL28-132#RPL28-126-RPL28-132#RPL28-126-RPL28-137#RPL28-126-RPL28-96#RPL28-137-RPL28-96#RPL28-86-RPL28-92	RPL36B-13-RPL36A-16#RPL28-126-RPL36A-16	8.52485792090454e-10#2.36570784623395e-15#1.0721611405988e-08#9.08129441518877e-16#4.1706424467802e-13#9.09970190664931e-18#9.9526949049171e-06#1.77241510766002e-21#5.78834003742112e-07#5.19469177035013e-09#8.6040244433142e-08#9.38138800160371e-15#5.43213790152175e-17#1.3928677276681e-22#6.25966294237408e-17#8.85280375079359e-15#7.8904971852051e-08#3.17649363765913e-13	4.42439232529151e-15#1.0721611405988e-08
RPL28	RPL18B	3	0	4.12291e-21	149	186	sp|P02406|RPL28	sp|P0CX50|RPL18B	RPL28-126-TEF1-41#RPL28-96-TEF1-253#RPL28-126-RPL36A-16#RPL28-92-RPL18B-116#RPL28-92-RPL18B-72#RPL28-92-RPL18B-98#RPL28-92-RPL9B-63#RPL28-86-VBA4-32#RPL28-86-VBA4-40#RPL28-92-VBA4-32#RPL28-92-VBA4-40#RPL28-92-VBA4-54#RPL28-111-RPL28-132#RPL28-126-RPL28-132#RPL28-126-RPL28-137#RPL28-126-RPL28-96#RPL28-137-RPL28-96#RPL28-86-RPL28-92	RPL28-92-RPL18B-116#RPL28-92-RPL18B-72#RPL28-92-RPL18B-98#TEF1-253-RPL18B-2#TEF1-253-RPL18B-72#TEF1-393-RPL18B-182#TEF1-393-RPL18B-72#TEF1-437-RPL18B-133#RPL7A-17-RPL18B-133#RPL7A-2-RPL18B-133#RPL7A-21-RPL18B-133#RPL7A-5-RPL18B-133#RPL7A-5-RPL18B-98#RPL6B-2-RPL18B-27#RPL6B-8-RPL18B-27#RPL18B-133-RPL7A-14#RPL18B-2-RPL7A-101#RPL18B-2-RPL7A-118#RPL18B-2-RPL7A-155#RPL18B-116-RPL18B-72#RPL18B-116-RPL1…	8.52485792090454e-10#2.36570784623395e-15#1.0721611405988e-08#9.08129441518877e-16#4.1706424467802e-13#9.09970190664931e-18#9.9526949049171e-06#1.77241510766002e-21#5.78834003742112e-07#5.19469177035013e-09#8.6040244433142e-08#9.38138800160371e-15#5.43213790152175e-17#1.3928677276681e-22#6.25966294237408e-17#8.85280375079359e-15#7.8904971852051e-08#3.17649363765913e-13	9.08129441518877e-16#4.1706424467802e-13#9.09970190664931e-18#1.39595581458754e-08#1.77888209629387e-05#7.23039419272116e-06#4.74294348739441e-17#1.8037457160024e-09#7.48502996427694e-08#4.01460886080675e-12#6.5249699298821e-26#1.78498430233331e-25#1.22397039552535e-23#1.04654402122289e-12#1.53033966234644e-29#9.18929426942444e-29#4.79487243630248e-05#6.23566653591601e-10#2.69523945505024e-05#8.2…
RPL28	RPL9B	1	0	4.50938e-09	149	191	sp|P02406|RPL28	sp|P51401|RPL9B	RPL28-126-TEF1-41#RPL28-96-TEF1-253#RPL28-126-RPL36A-16#RPL28-92-RPL18B-116#RPL28-92-RPL18B-72#RPL28-92-RPL18B-98#RPL28-92-RPL9B-63#RPL28-86-VBA4-32#RPL28-86-VBA4-40#RPL28-92-VBA4-32#RPL28-92-VBA4-40#RPL28-92-VBA4-54#RPL28-111-RPL28-132#RPL28-126-RPL28-132#RPL28-126-RPL28-137#RPL28-126-RPL28-96#RPL28-137-RPL28-96#RPL28-86-RPL28-92	RPL28-92-RPL9B-63#TEF1-170-RPL9B-121#TEF1-253-RPL9B-110#RPP0-132-RPL9B-174#RPL20B-149-RPL9B-54#RPL9B-26-RPL9A-21#RPL9B-36-RPL42B-76#RPL9B-106-RPL3-34#RPL9B-121-RPL3-66#RPL9B-36-RPL16B-133#RPL9B-121-EFT1-317#RPL9B-121-EFT1-321#RPL9B-47-RPL14B-2#RPL9B-106-RPL9B-121#RPL9B-110-RPL9B-26#RPL9B-110-RPL9B-36#RPL9B-121-RPL9B-174#RPL9B-121-RPL9B-26#RPL9B-121-RPL9B-84#RPL9B-26-RPL9B-36#RPL9B-26-RPL9B-39#RPL…	8.52485792090454e-10#2.36570784623395e-15#1.0721611405988e-08#9.08129441518877e-16#4.1706424467802e-13#9.09970190664931e-18#9.9526949049171e-06#1.77241510766002e-21#5.78834003742112e-07#5.19469177035013e-09#8.6040244433142e-08#9.38138800160371e-15#5.43213790152175e-17#1.3928677276681e-22#6.25966294237408e-17#8.85280375079359e-15#7.8904971852051e-08#3.17649363765913e-13	9.9526949049171e-06#1.58841240406894e-05#1.61473615990694e-19#3.68639370580831e-24#2.52191647100307e-05#1.65367909366301e-16#1.02094294053202e-10#5.68249958189261e-10#1.56923486872479e-11#2.31248450618056e-11#5.22422624104583e-09#1.90596029524079e-15#1.75273508699927e-07#5.28275270521027e-12#1.38729473893269e-13#3.4617688640934e-09#6.45151337029481e-12#2.74848107224595e-11#3.85505019836386e-06#5.…
RPL28	VBA4	5	0	7.25981e-30	149	768	sp|P02406|RPL28	sp|Q04602|VBA4	RPL28-126-TEF1-41#RPL28-96-TEF1-253#RPL28-126-RPL36A-16#RPL28-92-RPL18B-116#RPL28-92-RPL18B-72#RPL28-92-RPL18B-98#RPL28-92-RPL9B-63#RPL28-86-VBA4-32#RPL28-86-VBA4-40#RPL28-92-VBA4-32#RPL28-92-VBA4-40#RPL28-92-VBA4-54#RPL28-111-RPL28-132#RPL28-126-RPL28-132#RPL28-126-RPL28-137#RPL28-126-RPL28-96#RPL28-137-RPL28-96#RPL28-86-RPL28-92	RPL28-86-VBA4-32#RPL28-86-VBA4-40#RPL28-92-VBA4-32#RPL28-92-VBA4-40#RPL28-92-VBA4-54#TEF1-393-VBA4-40#TEF1-41-VBA4-40#RPL25-6-VBA4-32#RPL25-6-VBA4-40#RPL17A-180-VBA4-26#RPL17A-180-VBA4-32#RPL18B-116-VBA4-40#RPL18B-98-VBA4-40#RPL19B-146-VBA4-26#RPL35B-119-VBA4-32#RPL35B-14-VBA4-26#RPL35B-14-VBA4-32#RPL35B-14-VBA4-40#SSA2-547-VBA4-40#PHO8-1-VBA4-368#PHO8-301-VBA4-691#PHO8-301-VBA4-701#RPL30-22-VBA4…	8.52485792090454e-10#2.36570784623395e-15#1.0721611405988e-08#9.08129441518877e-16#4.1706424467802e-13#9.09970190664931e-18#9.9526949049171e-06#1.77241510766002e-21#5.78834003742112e-07#5.19469177035013e-09#8.6040244433142e-08#9.38138800160371e-15#5.43213790152175e-17#1.3928677276681e-22#6.25966294237408e-17#8.85280375079359e-15#7.8904971852051e-08#3.17649363765913e-13	1.77241510766002e-21#5.78834003742112e-07#5.19469177035013e-09#8.6040244433142e-08#9.38138800160371e-15#7.64741908467764e-06#1.50375497697892e-05#3.015356987404e-05#9.22941482078394e-06#3.06324305690786e-09#7.97763062428036e-08#1.0763473097779e-05#1.93897746061636e-05#2.27617662190528e-10#1.50375497697892e-05#2.19866851803944e-07#4.79481219193355e-18#6.71557168647979e-06#4.13308882362515e-06#2.53…
TEF1	PAB1	12	0	5.32217e-45	458	577	sp|P02994|TEF1	sp|P04147|PAB1	TEF1-159-PAB1-504#TEF1-170-PAB1-105#TEF1-178-PAB1-504#TEF1-217-PAB1-504#TEF1-222-PAB1-504#TEF1-328-PAB1-504#TEF1-36-PAB1-105#TEF1-393-PAB1-105#TEF1-393-PAB1-306#TEF1-437-PAB1-306#TEF1-55-PAB1-504#TEF1-62-PAB1-504#TEF1-217-RPL24A-91#TEF1-253-RPL24A-61#TEF1-376-RPL24A-27#TEF1-390-RPL24A-27#TEF1-393-RPL24A-149#TEF1-393-RPL24A-27#TEF1-393-RPL24A-61#TEF1-393-RPL24A-12#TEF1-393-RPL24A-129#TEF1-393-RPL2…	1-139#TEF1-328-SSB1-501#TEF1-390-SSB1-497#TEF1-393-SSB1-428#TEF1-393-SSB1-565#TEF1-437-SSB1-251#TEF1-437-SSB1-608#TEF1-454-SSB1-497#TEF1-178-RPL30-19#TEF1-393-RPL30-19#TEF1-393-RPL30-22#TEF1-393-RPL30-66#TEF1-41-RPL30-19#TEF1-437-RPL30-5#TEF1-450-RPL30-5#TEF1-390-RPL3-153#TEF1-390-RPL3-168#TEF1-393-RPL3-153#TEF1-41-RPL3-153#TEF1-253-NOP1-102#TEF1-390-NOP1-102#TEF1-393-NOP1-102#TEF1-393-NOP1-299#T…	-454#TEF1-154-TEF1-51#TEF1-159-TEF1-217#TEF1-159-TEF1-222#TEF1-159-TEF1-224#TEF1-159-TEF1-36#TEF1-159-TEF1-393#TEF1-159-TEF1-41#TEF1-159-TEF1-437#TEF1-159-TEF1-55#TEF1-170-TEF1-177#TEF1-170-TEF1-178#TEF1-170-TEF1-217#TEF1-170-TEF1-222#TEF1-170-TEF1-328#TE	TY1B-H-427-PAB1-105#TEF1-159-PAB1-504#TEF1-170-PAB1-105#TEF1-178-PAB1-504#TEF1-217-PAB1-504#TEF1-222-PAB1-504#TEF1-328-PAB1-504#TEF1-36-PAB1-105#TEF1-393-PAB1-105#TEF1-393-PAB1-306#TEF1-437-PAB1-306#TEF1-55-PAB1-504#TEF1-62-PAB1-504#PAB1-105-PAB1-131#PAB1-105-PAB1-164#PAB1-105-PAB1-166#PAB1-105-PAB1-259#PAB1-105-PAB1-268#PAB1-105-PAB1-306#PAB1-105-PAB1-318#PAB1-105-PAB1-362#PAB1-105-PAB1-504#PAB1…
TEF1	RPL24A	18	0	7.46177e-75	458	155	sp|P02994|TEF1	sp|P04449|RPL24A	TEF1-159-PAB1-504#TEF1-170-PAB1-105#TEF1-178-PAB1-504#TEF1-217-PAB1-504#TEF1-222-PAB1-504#TEF1-328-PAB1-504#TEF1-36-PAB1-105#TEF1-393-PAB1-105#TEF1-393-PAB1-306#TEF1-437-PAB1-306#TEF1-55-PAB1-504#TEF1-62-PAB1-504#TEF1-217-RPL24A-91#TEF1-253-RPL24A-61#TEF1-376-RPL24A-27#TEF1-390-RPL24A-27#TEF1-393-RPL24A-149#TEF1-393-RPL24A-27#TEF1-393-RPL24A-61#TEF1-393-RPL24A-12#TEF1-393-RPL24A-129#TEF1-393-RPL2…	1-139#TEF1-328-SSB1-501#TEF1-390-SSB1-497#TEF1-393-SSB1-428#TEF1-393-SSB1-565#TEF1-437-SSB1-251#TEF1-437-SSB1-608#TEF1-454-SSB1-497#TEF1-178-RPL30-19#TEF1-393-RPL30-19#TEF1-393-RPL30-22#TEF1-393-RPL30-66#TEF1-41-RPL30-19#TEF1-437-RPL30-5#TEF1-450-RPL30-5#TEF1-390-RPL3-153#TEF1-390-RPL3-168#TEF1-393-RPL3-153#TEF1-41-RPL3-153#TEF1-253-NOP1-102#TEF1-390-NOP1-102#TEF1-393-NOP1-102#TEF1-393-NOP1-299#T…	-454#TEF1-154-TEF1-51#TEF1-159-TEF1-217#TEF1-159-TEF1-222#TEF1-159-TEF1-224#TEF1-159-TEF1-36#TEF1-159-TEF1-393#TEF1-159-TEF1-41#TEF1-159-TEF1-437#TEF1-159-TEF1-55#TEF1-170-TEF1-177#TEF1-170-TEF1-178#TEF1-170-TEF1-217#TEF1-170-TEF1-222#TEF1-170-TEF1-328#TE	TEF1-217-RPL24A-91#TEF1-253-RPL24A-61#TEF1-376-RPL24A-27#TEF1-390-RPL24A-27#TEF1-393-RPL24A-149#TEF1-393-RPL24A-27#TEF1-393-RPL24A-61#TEF1-393-RPL24A-12#TEF1-393-RPL24A-129#TEF1-393-RPL24A-137#TEF1-41-RPL24A-27#TEF1-437-RPL24A-149#TEF1-437-RPL24A-129#TEF1-450-RPL24A-91#TEF1-454-RPL24A-91#TEF1-454-RPL24A-97#TEF1-454-RPL24A-140#TEF1-62-RPL24A-27#RPL24A-102-RPL24A-77#RPL24A-102-RPL24A-91#RPL24A-108-…
TEF1	RPL25	3	0	3.30188e-22	458	142	sp|P02994|TEF1	sp|P04456|RPL25	TEF1-159-PAB1-504#TEF1-170-PAB1-105#TEF1-178-PAB1-504#TEF1-217-PAB1-504#TEF1-222-PAB1-504#TEF1-328-PAB1-504#TEF1-36-PAB1-105#TEF1-393-PAB1-105#TEF1-393-PAB1-306#TEF1-437-PAB1-306#TEF1-55-PAB1-504#TEF1-62-PAB1-504#TEF1-217-RPL24A-91#TEF1-253-RPL24A-61#TEF1-376-RPL24A-27#TEF1-390-RPL24A-27#TEF1-393-RPL24A-149#TEF1-393-RPL24A-27#TEF1-393-RPL24A-61#TEF1-393-RPL24A-12#TEF1-393-RPL24A-129#TEF1-393-RPL2…	1-139#TEF1-328-SSB1-501#TEF1-390-SSB1-497#TEF1-393-SSB1-428#TEF1-393-SSB1-565#TEF1-437-SSB1-251#TEF1-437-SSB1-608#TEF1-454-SSB1-497#TEF1-178-RPL30-19#TEF1-393-RPL30-19#TEF1-393-RPL30-22#TEF1-393-RPL30-66#TEF1-41-RPL30-19#TEF1-437-RPL30-5#TEF1-450-RPL30-5#TEF1-390-RPL3-153#TEF1-390-RPL3-168#TEF1-393-RPL3-153#TEF1-41-RPL3-153#TEF1-253-NOP1-102#TEF1-390-NOP1-102#TEF1-393-NOP1-102#TEF1-393-NOP1-299#T…	-454#TEF1-154-TEF1-51#TEF1-159-TEF1-217#TEF1-159-TEF1-222#TEF1-159-TEF1-224#TEF1-159-TEF1-36#TEF1-159-TEF1-393#TEF1-159-TEF1-41#TEF1-159-TEF1-437#TEF1-159-TEF1-55#TEF1-170-TEF1-177#TEF1-170-TEF1-178#TEF1-170-TEF1-217#TEF1-170-TEF1-222#TEF1-170-TEF1-328#TE	TEF1-390-RPL25-45#TEF1-393-RPL25-6#TEF1-450-RPL25-6#RPL25-11-RPL25-16#RPL25-11-RPL25-45#RPL25-16-RPL25-6#RPL25-45-RPL25-61#RPL25-49-RPL25-61#RPL25-49-RPL25-89#RPL25-61-RPL25-89
TEF1	PMA1	85	0	4.36476e-130	458	918	sp|P02994|TEF1	sp|P05030|PMA1	TEF1-159-PAB1-504#TEF1-170-PAB1-105#TEF1-178-PAB1-504#TEF1-217-PAB1-504#TEF1-222-PAB1-504#TEF1-328-PAB1-504#TEF1-36-PAB1-105#TEF1-393-PAB1-105#TEF1-393-PAB1-306#TEF1-437-PAB1-306#TEF1-55-PAB1-504#TEF1-62-PAB1-504#TEF1-217-RPL24A-91#TEF1-253-RPL24A-61#TEF1-376-RPL24A-27#TEF1-390-RPL24A-27#TEF1-393-RPL24A-149#TEF1-393-RPL24A-27#TEF1-393-RPL24A-61#TEF1-393-RPL24A-12#TEF1-393-RPL24A-129#TEF1-393-RPL2…	1-139#TEF1-328-SSB1-501#TEF1-390-SSB1-497#TEF1-393-SSB1-428#TEF1-393-SSB1-565#TEF1-437-SSB1-251#TEF1-437-SSB1-608#TEF1-454-SSB1-497#TEF1-178-RPL30-19#TEF1-393-RPL30-19#TEF1-393-RPL30-22#TEF1-393-RPL30-66#TEF1-41-RPL30-19#TEF1-437-RPL30-5#TEF1-450-RPL30-5#TEF1-390-RPL3-153#TEF1-390-RPL3-168#TEF1-393-RPL3-153#TEF1-41-RPL3-153#TEF1-253-NOP1-102#TEF1-390-NOP1-102#TEF1-393-NOP1-102#TEF1-393-NOP1-299#T…	-454#TEF1-154-TEF1-51#TEF1-159-TEF1-217#TEF1-159-TEF1-222#TEF1-159-TEF1-224#TEF1-159-TEF1-36#TEF1-159-TEF1-393#TEF1-159-TEF1-41#TEF1-159-TEF1-437#TEF1-159-TEF1-55#TEF1-170-TEF1-177#TEF1-170-TEF1-178#TEF1-170-TEF1-217#TEF1-170-TEF1-222#TEF1-170-TEF1-328#TE	RAS1-244-PMA1-457#RAS2-251-PMA1-457#RAS2-286-PMA1-456#RAS2-294-PMA1-424#RAS2-294-PMA1-916#RAS2-298-PMA1-424#RAS2-298-PMA1-174#RAS2-298-PMA1-431#TEF1-154-PMA1-442#TEF1-170-PMA1-442#TEF1-170-PMA1-431#TEF1-177-PMA1-437#TEF1-177-PMA1-442#TEF1-177-PMA1-444#TEF1-178-PMA1-442#TEF1-217-PMA1-417#TEF1-217-PMA1-442#TEF1-217-PMA1-444#TEF1-217-PMA1-431#TEF1-217-PMA1-916#TEF1-222-PMA1-437#TEF1-222-PMA1-444#TEF…
TEF1	RPP0	6	0	5.27327e-37	458	312	sp|P02994|TEF1	sp|P05317|RPP0	TEF1-159-PAB1-504#TEF1-170-PAB1-105#TEF1-178-PAB1-504#TEF1-217-PAB1-504#TEF1-222-PAB1-504#TEF1-328-PAB1-504#TEF1-36-PAB1-105#TEF1-393-PAB1-105#TEF1-393-PAB1-306#TEF1-437-PAB1-306#TEF1-55-PAB1-504#TEF1-62-PAB1-504#TEF1-217-RPL24A-91#TEF1-253-RPL24A-61#TEF1-376-RPL24A-27#TEF1-390-RPL24A-27#TEF1-393-RPL24A-149#TEF1-393-RPL24A-27#TEF1-393-RPL24A-61#TEF1-393-RPL24A-12#TEF1-393-RPL24A-129#TEF1-393-RPL2…	1-139#TEF1-328-SSB1-501#TEF1-390-SSB1-497#TEF1-393-SSB1-428#TEF1-393-SSB1-565#TEF1-437-SSB1-251#TEF1-437-SSB1-608#TEF1-454-SSB1-497#TEF1-178-RPL30-19#TEF1-393-RPL30-19#TEF1-393-RPL30-22#TEF1-393-RPL30-66#TEF1-41-RPL30-19#TEF1-437-RPL30-5#TEF1-450-RPL30-5#TEF1-390-RPL3-153#TEF1-390-RPL3-168#TEF1-393-RPL3-153#TEF1-41-RPL3-153#TEF1-253-NOP1-102#TEF1-390-NOP1-102#TEF1-393-NOP1-102#TEF1-393-NOP1-299#T…	-454#TEF1-154-TEF1-51#TEF1-159-TEF1-217#TEF1-159-TEF1-222#TEF1-159-TEF1-224#TEF1-159-TEF1-36#TEF1-159-TEF1-393#TEF1-159-TEF1-41#TEF1-159-TEF1-437#TEF1-159-TEF1-55#TEF1-170-TEF1-177#TEF1-170-TEF1-178#TEF1-170-TEF1-217#TEF1-170-TEF1-222#TEF1-170-TEF1-328#TE	TEF1-177-RPP0-132#TEF1-177-RPP0-144#TEF1-217-RPP0-132#TEF1-328-RPP0-132#TEF1-393-RPP0-132#TEF1-41-RPP0-132
TEF1	RPL7A	1	0	9.57437e-09	458	244	sp|P02994|TEF1	sp|P05737|RPL7A	TEF1-159-PAB1-504#TEF1-170-PAB1-105#TEF1-178-PAB1-504#TEF1-217-PAB1-504#TEF1-222-PAB1-504#TEF1-328-PAB1-504#TEF1-36-PAB1-105#TEF1-393-PAB1-105#TEF1-393-PAB1-306#TEF1-437-PAB1-306#TEF1-55-PAB1-504#TEF1-62-PAB1-504#TEF1-217-RPL24A-91#TEF1-253-RPL24A-61#TEF1-376-RPL24A-27#TEF1-390-RPL24A-27#TEF1-393-RPL24A-149#TEF1-393-RPL24A-27#TEF1-393-RPL24A-61#TEF1-393-RPL24A-12#TEF1-393-RPL24A-129#TEF1-393-RPL2…	1-139#TEF1-328-SSB1-501#TEF1-390-SSB1-497#TEF1-393-SSB1-428#TEF1-393-SSB1-565#TEF1-437-SSB1-251#TEF1-437-SSB1-608#TEF1-454-SSB1-497#TEF1-178-RPL30-19#TEF1-393-RPL30-19#TEF1-393-RPL30-22#TEF1-393-RPL30-66#TEF1-41-RPL30-19#TEF1-437-RPL30-5#TEF1-450-RPL30-5#TEF1-390-RPL3-153#TEF1-390-RPL3-168#TEF1-393-RPL3-153#TEF1-41-RPL3-153#TEF1-253-NOP1-102#TEF1-390-NOP1-102#TEF1-393-NOP1-102#TEF1-393-NOP1-299#T…	-454#TEF1-154-TEF1-51#TEF1-159-TEF1-217#TEF1-159-TEF1-222#TEF1-159-TEF1-224#TEF1-159-TEF1-36#TEF1-159-TEF1-393#TEF1-159-TEF1-41#TEF1-159-TEF1-437#TEF1-159-TEF1-55#TEF1-170-TEF1-177#TEF1-170-TEF1-178#TEF1-170-TEF1-217#TEF1-170-TEF1-222#TEF1-170-TEF1-328#TE	TEF1-41-RPL7A-118#RPL7A-17-RPL7A-5#RPL7A-17-RPL7A-14#RPL7A-21-RPL7A-5#RPL7A-21-RPL7A-14#RPL7A-53-RPL7A-66#RPL7A-66-RPL7A-70
TEF1	RPL17A	9	0	8.81616e-30	458	184	sp|P02994|TEF1	sp|P05740|RPL17A	TEF1-159-PAB1-504#TEF1-170-PAB1-105#TEF1-178-PAB1-504#TEF1-217-PAB1-504#TEF1-222-PAB1-504#TEF1-328-PAB1-504#TEF1-36-PAB1-105#TEF1-393-PAB1-105#TEF1-393-PAB1-306#TEF1-437-PAB1-306#TEF1-55-PAB1-504#TEF1-62-PAB1-504#TEF1-217-RPL24A-91#TEF1-253-RPL24A-61#TEF1-376-RPL24A-27#TEF1-390-RPL24A-27#TEF1-393-RPL24A-149#TEF1-393-RPL24A-27#TEF1-393-RPL24A-61#TEF1-393-RPL24A-12#TEF1-393-RPL24A-129#TEF1-393-RPL2…	1-139#TEF1-328-SSB1-501#TEF1-390-SSB1-497#TEF1-393-SSB1-428#TEF1-393-SSB1-565#TEF1-437-SSB1-251#TEF1-437-SSB1-608#TEF1-454-SSB1-497#TEF1-178-RPL30-19#TEF1-393-RPL30-19#TEF1-393-RPL30-22#TEF1-393-RPL30-66#TEF1-41-RPL30-19#TEF1-437-RPL30-5#TEF1-450-RPL30-5#TEF1-390-RPL3-153#TEF1-390-RPL3-168#TEF1-393-RPL3-153#TEF1-41-RPL3-153#TEF1-253-NOP1-102#TEF1-390-NOP1-102#TEF1-393-NOP1-102#TEF1-393-NOP1-299#T…	-454#TEF1-154-TEF1-51#TEF1-159-TEF1-217#TEF1-159-TEF1-222#TEF1-159-TEF1-224#TEF1-159-TEF1-36#TEF1-159-TEF1-393#TEF1-159-TEF1-41#TEF1-159-TEF1-437#TEF1-159-TEF1-55#TEF1-170-TEF1-177#TEF1-170-TEF1-178#TEF1-170-TEF1-217#TEF1-170-TEF1-222#TEF1-170-TEF1-328#TE	TEF1-390-RPL17A-180#TEF1-393-RPL17A-13#TEF1-393-RPL17A-180#TEF1-437-RPL17A-13#TEF1-444-RPL17A-180#TEF1-447-RPL17A-13#TEF1-450-RPL17A-13#TEF1-450-RPL17A-180#TEF1-454-RPL17A-46#RPL24A-149-RPL17A-13#RPL24A-149-RPL17A-159#RPL24A-149-RPL17A-180#RPL24A-129-RPL17A-13#RPL24A-129-RPL17A-159#RPL6B-117-RPL17A-180#RPL6B-128-RPL17A-180#RPL17A-111-RPL17A-13#RPL17A-13-RPL17A-153#RPL17A-13-RPL17A-159#RPL17A-13-R…
TEF1	RPS13	4	0	1.11416e-22	458	151	sp|P02994|TEF1	sp|P05756|RPS13	TEF1-159-PAB1-504#TEF1-170-PAB1-105#TEF1-178-PAB1-504#TEF1-217-PAB1-504#TEF1-222-PAB1-504#TEF1-328-PAB1-504#TEF1-36-PAB1-105#TEF1-393-PAB1-105#TEF1-393-PAB1-306#TEF1-437-PAB1-306#TEF1-55-PAB1-504#TEF1-62-PAB1-504#TEF1-217-RPL24A-91#TEF1-253-RPL24A-61#TEF1-376-RPL24A-27#TEF1-390-RPL24A-27#TEF1-393-RPL24A-149#TEF1-393-RPL24A-27#TEF1-393-RPL24A-61#TEF1-393-RPL24A-12#TEF1-393-RPL24A-129#TEF1-393-RPL2…	1-139#TEF1-328-SSB1-501#TEF1-390-SSB1-497#TEF1-393-SSB1-428#TEF1-393-SSB1-565#TEF1-437-SSB1-251#TEF1-437-SSB1-608#TEF1-454-SSB1-497#TEF1-178-RPL30-19#TEF1-393-RPL30-19#TEF1-393-RPL30-22#TEF1-393-RPL30-66#TEF1-41-RPL30-19#TEF1-437-RPL30-5#TEF1-450-RPL30-5#TEF1-390-RPL3-153#TEF1-390-RPL3-168#TEF1-393-RPL3-153#TEF1-41-RPL3-153#TEF1-253-NOP1-102#TEF1-390-NOP1-102#TEF1-393-NOP1-102#TEF1-393-NOP1-299#T…	-454#TEF1-154-TEF1-51#TEF1-159-TEF1-217#TEF1-159-TEF1-222#TEF1-159-TEF1-224#TEF1-159-TEF1-36#TEF1-159-TEF1-393#TEF1-159-TEF1-41#TEF1-159-TEF1-437#TEF1-159-TEF1-55#TEF1-170-TEF1-177#TEF1-170-TEF1-178#TEF1-170-TEF1-217#TEF1-170-TEF1-222#TEF1-170-TEF1-328#TE	TEF1-328-RPS13-43#TEF1-393-RPS13-39#TEF1-41-RPS13-39#TEF1-41-RPS13-70#RPS13-39-RPS13-43
TEF1	RPS31	1	0	2.72564e-17	458	152	sp|P02994|TEF1	sp|P05759|RPS31	TEF1-159-PAB1-504#TEF1-170-PAB1-105#TEF1-178-PAB1-504#TEF1-217-PAB1-504#TEF1-222-PAB1-504#TEF1-328-PAB1-504#TEF1-36-PAB1-105#TEF1-393-PAB1-105#TEF1-393-PAB1-306#TEF1-437-PAB1-306#TEF1-55-PAB1-504#TEF1-62-PAB1-504#TEF1-217-RPL24A-91#TEF1-253-RPL24A-61#TEF1-376-RPL24A-27#TEF1-390-RPL24A-27#TEF1-393-RPL24A-149#TEF1-393-RPL24A-27#TEF1-393-RPL24A-61#TEF1-393-RPL24A-12#TEF1-393-RPL24A-129#TEF1-393-RPL2…	1-139#TEF1-328-SSB1-501#TEF1-390-SSB1-497#TEF1-393-SSB1-428#TEF1-393-SSB1-565#TEF1-437-SSB1-251#TEF1-437-SSB1-608#TEF1-454-SSB1-497#TEF1-178-RPL30-19#TEF1-393-RPL30-19#TEF1-393-RPL30-22#TEF1-393-RPL30-66#TEF1-41-RPL30-19#TEF1-437-RPL30-5#TEF1-450-RPL30-5#TEF1-390-RPL3-153#TEF1-390-RPL3-168#TEF1-393-RPL3-153#TEF1-41-RPL3-153#TEF1-253-NOP1-102#TEF1-390-NOP1-102#TEF1-393-NOP1-102#TEF1-393-NOP1-299#T…	-454#TEF1-154-TEF1-51#TEF1-159-TEF1-217#TEF1-159-TEF1-222#TEF1-159-TEF1-224#TEF1-159-TEF1-36#TEF1-159-TEF1-393#TEF1-159-TEF1-41#TEF1-159-TEF1-437#TEF1-159-TEF1-55#TEF1-170-TEF1-177#TEF1-170-TEF1-178#TEF1-170-TEF1-217#TEF1-170-TEF1-222#TEF1-170-TEF1-328#TE	TDH3-217-RPS31-48#TEF1-393-RPS31-48#PMA1-442-RPS31-48#PMA1-456-RPS31-48#RPS31-11-RPS31-33#RPS31-29-RPS31-48#RPS31-33-RPS31-48#RPS31-33-RPS31-6#RPS31-48-RPS31-48#RPS31-48-RPS31-6#RPS31-48-RPS31-63#RPS31-107-RPS31-136#RPS31-136-RPS31-149
TEF1	SCP160	8	0	3.02175e-57	458	1222	sp|P02994|TEF1	sp|P06105|SCP160	TEF1-159-PAB1-504#TEF1-170-PAB1-105#TEF1-178-PAB1-504#TEF1-217-PAB1-504#TEF1-222-PAB1-504#TEF1-328-PAB1-504#TEF1-36-PAB1-105#TEF1-393-PAB1-105#TEF1-393-PAB1-306#TEF1-437-PAB1-306#TEF1-55-PAB1-504#TEF1-62-PAB1-504#TEF1-217-RPL24A-91#TEF1-253-RPL24A-61#TEF1-376-RPL24A-27#TEF1-390-RPL24A-27#TEF1-393-RPL24A-149#TEF1-393-RPL24A-27#TEF1-393-RPL24A-61#TEF1-393-RPL24A-12#TEF1-393-RPL24A-129#TEF1-393-RPL2…	1-139#TEF1-328-SSB1-501#TEF1-390-SSB1-497#TEF1-393-SSB1-428#TEF1-393-SSB1-565#TEF1-437-SSB1-251#TEF1-437-SSB1-608#TEF1-454-SSB1-497#TEF1-178-RPL30-19#TEF1-393-RPL30-19#TEF1-393-RPL30-22#TEF1-393-RPL30-66#TEF1-41-RPL30-19#TEF1-437-RPL30-5#TEF1-450-RPL30-5#TEF1-390-RPL3-153#TEF1-390-RPL3-168#TEF1-393-RPL3-153#TEF1-41-RPL3-153#TEF1-253-NOP1-102#TEF1-390-NOP1-102#TEF1-393-NOP1-102#TEF1-393-NOP1-299#T…	-454#TEF1-154-TEF1-51#TEF1-159-TEF1-217#TEF1-159-TEF1-222#TEF1-159-TEF1-224#TEF1-159-TEF1-36#TEF1-159-TEF1-393#TEF1-159-TEF1-41#TEF1-159-TEF1-437#TEF1-159-TEF1-55#TEF1-170-TEF1-177#TEF1-170-TEF1-178#TEF1-170-TEF1-217#TEF1-170-TEF1-222#TEF1-170-TEF1-328#TE	TEF1-177-SCP160-1077#TEF1-217-SCP160-555#TEF1-393-SCP160-137#TEF1-41-SCP160-1077#TEF1-41-SCP160-653#TEF1-437-SCP160-295#TEF1-437-SCP160-296#TEF1-437-SCP160-555#SCP160-1000-SCP160-1049#SCP160-1000-SCP160-1117#SCP160-1000-SCP160-1121#SCP160-1000-SCP160-1130#SCP160-1000-SCP160-996#SCP160-1033-SCP160-1129#SCP160-1033-SCP160-1139#SCP160-1049-SCP160-1053#SCP160-1049-SCP160-1195#SCP160-1049-SCP160-978#S…
TEF1	DED1	3	0	1.48565e-09	458	604	sp|P02994|TEF1	sp|P06634|DED1	TEF1-159-PAB1-504#TEF1-170-PAB1-105#TEF1-178-PAB1-504#TEF1-217-PAB1-504#TEF1-222-PAB1-504#TEF1-328-PAB1-504#TEF1-36-PAB1-105#TEF1-393-PAB1-105#TEF1-393-PAB1-306#TEF1-437-PAB1-306#TEF1-55-PAB1-504#TEF1-62-PAB1-504#TEF1-217-RPL24A-91#TEF1-253-RPL24A-61#TEF1-376-RPL24A-27#TEF1-390-RPL24A-27#TEF1-393-RPL24A-149#TEF1-393-RPL24A-27#TEF1-393-RPL24A-61#TEF1-393-RPL24A-12#TEF1-393-RPL24A-129#TEF1-393-RPL2…	1-139#TEF1-328-SSB1-501#TEF1-390-SSB1-497#TEF1-393-SSB1-428#TEF1-393-SSB1-565#TEF1-437-SSB1-251#TEF1-437-SSB1-608#TEF1-454-SSB1-497#TEF1-178-RPL30-19#TEF1-393-RPL30-19#TEF1-393-RPL30-22#TEF1-393-RPL30-66#TEF1-41-RPL30-19#TEF1-437-RPL30-5#TEF1-450-RPL30-5#TEF1-390-RPL3-153#TEF1-390-RPL3-168#TEF1-393-RPL3-153#TEF1-41-RPL3-153#TEF1-253-NOP1-102#TEF1-390-NOP1-102#TEF1-393-NOP1-102#TEF1-393-NOP1-299#T…	-454#TEF1-154-TEF1-51#TEF1-159-TEF1-217#TEF1-159-TEF1-222#TEF1-159-TEF1-224#TEF1-159-TEF1-36#TEF1-159-TEF1-393#TEF1-159-TEF1-41#TEF1-159-TEF1-437#TEF1-159-TEF1-55#TEF1-170-TEF1-177#TEF1-170-TEF1-178#TEF1-170-TEF1-217#TEF1-170-TEF1-222#TEF1-170-TEF1-328#TE	TEF1-41-DED1-294#TEF1-437-DED1-294#TEF1-450-DED1-294#DED1-158-DED1-164#DED1-223-DED1-301
TEF1	CDC33	5	0	1.31697e-10	458	213	sp|P02994|TEF1	sp|P07260|CDC33	TEF1-159-PAB1-504#TEF1-170-PAB1-105#TEF1-178-PAB1-504#TEF1-217-PAB1-504#TEF1-222-PAB1-504#TEF1-328-PAB1-504#TEF1-36-PAB1-105#TEF1-393-PAB1-105#TEF1-393-PAB1-306#TEF1-437-PAB1-306#TEF1-55-PAB1-504#TEF1-62-PAB1-504#TEF1-217-RPL24A-91#TEF1-253-RPL24A-61#TEF1-376-RPL24A-27#TEF1-390-RPL24A-27#TEF1-393-RPL24A-149#TEF1-393-RPL24A-27#TEF1-393-RPL24A-61#TEF1-393-RPL24A-12#TEF1-393-RPL24A-129#TEF1-393-RPL2…	1-139#TEF1-328-SSB1-501#TEF1-390-SSB1-497#TEF1-393-SSB1-428#TEF1-393-SSB1-565#TEF1-437-SSB1-251#TEF1-437-SSB1-608#TEF1-454-SSB1-497#TEF1-178-RPL30-19#TEF1-393-RPL30-19#TEF1-393-RPL30-22#TEF1-393-RPL30-66#TEF1-41-RPL30-19#TEF1-437-RPL30-5#TEF1-450-RPL30-5#TEF1-390-RPL3-153#TEF1-390-RPL3-168#TEF1-393-RPL3-153#TEF1-41-RPL3-153#TEF1-253-NOP1-102#TEF1-390-NOP1-102#TEF1-393-NOP1-102#TEF1-393-NOP1-299#T…	-454#TEF1-154-TEF1-51#TEF1-159-TEF1-217#TEF1-159-TEF1-222#TEF1-159-TEF1-224#TEF1-159-TEF1-36#TEF1-159-TEF1-393#TEF1-159-TEF1-41#TEF1-159-TEF1-437#TEF1-159-TEF1-55#TEF1-170-TEF1-177#TEF1-170-TEF1-178#TEF1-170-TEF1-217#TEF1-170-TEF1-222#TEF1-170-TEF1-328#TE	TEF1-217-CDC33-172#TEF1-253-CDC33-172#TEF1-328-CDC33-172#TEF1-41-CDC33-172#TEF1-437-CDC33-172#RPL24A-27-CDC33-172#CDC33-111-CDC33-172#CDC33-172-CDC33-183#CDC33-36-CDC33-8
TEF1	RPL11A	7	0	3.44543e-37	458	174	sp|P02994|TEF1	sp|P0C0W9|RPL11A	TEF1-159-PAB1-504#TEF1-170-PAB1-105#TEF1-178-PAB1-504#TEF1-217-PAB1-504#TEF1-222-PAB1-504#TEF1-328-PAB1-504#TEF1-36-PAB1-105#TEF1-393-PAB1-105#TEF1-393-PAB1-306#TEF1-437-PAB1-306#TEF1-55-PAB1-504#TEF1-62-PAB1-504#TEF1-217-RPL24A-91#TEF1-253-RPL24A-61#TEF1-376-RPL24A-27#TEF1-390-RPL24A-27#TEF1-393-RPL24A-149#TEF1-393-RPL24A-27#TEF1-393-RPL24A-61#TEF1-393-RPL24A-12#TEF1-393-RPL24A-129#TEF1-393-RPL2…	1-139#TEF1-328-SSB1-501#TEF1-390-SSB1-497#TEF1-393-SSB1-428#TEF1-393-SSB1-565#TEF1-437-SSB1-251#TEF1-437-SSB1-608#TEF1-454-SSB1-497#TEF1-178-RPL30-19#TEF1-393-RPL30-19#TEF1-393-RPL30-22#TEF1-393-RPL30-66#TEF1-41-RPL30-19#TEF1-437-RPL30-5#TEF1-450-RPL30-5#TEF1-390-RPL3-153#TEF1-390-RPL3-168#TEF1-393-RPL3-153#TEF1-41-RPL3-153#TEF1-253-NOP1-102#TEF1-390-NOP1-102#TEF1-393-NOP1-102#TEF1-393-NOP1-299#T…	-454#TEF1-154-TEF1-51#TEF1-159-TEF1-217#TEF1-159-TEF1-222#TEF1-159-TEF1-224#TEF1-159-TEF1-36#TEF1-159-TEF1-393#TEF1-159-TEF1-41#TEF1-159-TEF1-437#TEF1-159-TEF1-55#TEF1-170-TEF1-177#TEF1-170-TEF1-178#TEF1-170-TEF1-217#TEF1-170-TEF1-222#TEF1-170-TEF1-328#TE	TEF1-222-RPL11A-35#TEF1-393-RPL11A-35#TEF1-393-RPL11A-49#TEF1-41-RPL11A-35#TEF1-41-RPL11A-64#TEF1-447-RPL11A-35#TEF1-450-RPL11A-35#RPL24A-27-RPL11A-35#RPL17A-180-RPL11A-35#NOT3-110-RPL11A-35#SUI3-171-RPL11A-35#RPL11A-4-RPL11A-164#RPL11A-13-RPL11A-166#RPL11A-13-RPL11A-75#RPL11A-164-RPL11A-174#RPL11A-174-RPL11A-87#RPL11A-35-RPL11A-64#RPL11A-35-RPL11A-75#RPL11A-49-RPL11A-64#RPL11A-49-RPL11A-75#RPL11…
TEF1	RPL27A	1	0	2.39873e-09	458	136	sp|P02994|TEF1	sp|P0C2H6|RPL27A	TEF1-159-PAB1-504#TEF1-170-PAB1-105#TEF1-178-PAB1-504#TEF1-217-PAB1-504#TEF1-222-PAB1-504#TEF1-328-PAB1-504#TEF1-36-PAB1-105#TEF1-393-PAB1-105#TEF1-393-PAB1-306#TEF1-437-PAB1-306#TEF1-55-PAB1-504#TEF1-62-PAB1-504#TEF1-217-RPL24A-91#TEF1-253-RPL24A-61#TEF1-376-RPL24A-27#TEF1-390-RPL24A-27#TEF1-393-RPL24A-149#TEF1-393-RPL24A-27#TEF1-393-RPL24A-61#TEF1-393-RPL24A-12#TEF1-393-RPL24A-129#TEF1-393-RPL2…	1-139#TEF1-328-SSB1-501#TEF1-390-SSB1-497#TEF1-393-SSB1-428#TEF1-393-SSB1-565#TEF1-437-SSB1-251#TEF1-437-SSB1-608#TEF1-454-SSB1-497#TEF1-178-RPL30-19#TEF1-393-RPL30-19#TEF1-393-RPL30-22#TEF1-393-RPL30-66#TEF1-41-RPL30-19#TEF1-437-RPL30-5#TEF1-450-RPL30-5#TEF1-390-RPL3-153#TEF1-390-RPL3-168#TEF1-393-RPL3-153#TEF1-41-RPL3-153#TEF1-253-NOP1-102#TEF1-390-NOP1-102#TEF1-393-NOP1-102#TEF1-393-NOP1-299#T…	-454#TEF1-154-TEF1-51#TEF1-159-TEF1-217#TEF1-159-TEF1-222#TEF1-159-TEF1-224#TEF1-159-TEF1-36#TEF1-159-TEF1-393#TEF1-159-TEF1-41#TEF1-159-TEF1-437#TEF1-159-TEF1-55#TEF1-170-TEF1-177#TEF1-170-TEF1-178#TEF1-170-TEF1-217#TEF1-170-TEF1-222#TEF1-170-TEF1-328#TE	TEF1-393-RPL27A-116#RPL25-100-RPL27A-116#RPL25-49-RPL27A-116#RPL27A-52-RPL27A-116#RPL27A-52-RPL27A-22#RPL27A-116-RPL27A-126#RPL27A-116-RPL27A-60#RPL27A-116-RPL27A-67#RPL27A-116-RPL27A-93#RPL27A-27-RPL27A-6#RPL27A-27-RPL27A-93#RPL27A-6-RPL27A-93
TEF1	RPL31A	2	0	2.3594e-20	458	113	sp|P02994|TEF1	sp|P0C2H8|RPL31A	TEF1-159-PAB1-504#TEF1-170-PAB1-105#TEF1-178-PAB1-504#TEF1-217-PAB1-504#TEF1-222-PAB1-504#TEF1-328-PAB1-504#TEF1-36-PAB1-105#TEF1-393-PAB1-105#TEF1-393-PAB1-306#TEF1-437-PAB1-306#TEF1-55-PAB1-504#TEF1-62-PAB1-504#TEF1-217-RPL24A-91#TEF1-253-RPL24A-61#TEF1-376-RPL24A-27#TEF1-390-RPL24A-27#TEF1-393-RPL24A-149#TEF1-393-RPL24A-27#TEF1-393-RPL24A-61#TEF1-393-RPL24A-12#TEF1-393-RPL24A-129#TEF1-393-RPL2…	1-139#TEF1-328-SSB1-501#TEF1-390-SSB1-497#TEF1-393-SSB1-428#TEF1-393-SSB1-565#TEF1-437-SSB1-251#TEF1-437-SSB1-608#TEF1-454-SSB1-497#TEF1-178-RPL30-19#TEF1-393-RPL30-19#TEF1-393-RPL30-22#TEF1-393-RPL30-66#TEF1-41-RPL30-19#TEF1-437-RPL30-5#TEF1-450-RPL30-5#TEF1-390-RPL3-153#TEF1-390-RPL3-168#TEF1-393-RPL3-153#TEF1-41-RPL3-153#TEF1-253-NOP1-102#TEF1-390-NOP1-102#TEF1-393-NOP1-102#TEF1-393-NOP1-299#T…	-454#TEF1-154-TEF1-51#TEF1-159-TEF1-217#TEF1-159-TEF1-222#TEF1-159-TEF1-224#TEF1-159-TEF1-36#TEF1-159-TEF1-393#TEF1-159-TEF1-41#TEF1-159-TEF1-437#TEF1-159-TEF1-55#TEF1-170-TEF1-177#TEF1-170-TEF1-178#TEF1-170-TEF1-217#TEF1-170-TEF1-222#TEF1-170-TEF1-328#TE	TEF1-437-RPL31A-5#TEF1-450-RPL31A-78#RPL24A-149-RPL31A-5#RPL24A-91-RPL31A-2#RPL24A-91-RPL31A-5#RPL24A-91-RPL31A-78#RPL24A-97-RPL31A-5#RPL24A-97-RPL31A-78#RPL24A-129-RPL31A-5#RPL17A-89-RPL31A-86#RPL17A-46-RPL31A-5#RPL17A-46-RPL31A-78#RPL17A-46-RPL31A-86#RPL31A-26-RPL31A-65#RPL31A-34-RPL31A-41#RPL31A-5-RPL31A-78#RPL31A-5-RPL31A-86#RPL31A-5-RPL31A-41#RPL31A-61-RPL31A-65#RPL31A-78-RPL31A-41
TEF1	SSC1	1	0	1.13882e-11	458	654	sp|P02994|TEF1	sp|P0CS90|SSC1	TEF1-159-PAB1-504#TEF1-170-PAB1-105#TEF1-178-PAB1-504#TEF1-217-PAB1-504#TEF1-222-PAB1-504#TEF1-328-PAB1-504#TEF1-36-PAB1-105#TEF1-393-PAB1-105#TEF1-393-PAB1-306#TEF1-437-PAB1-306#TEF1-55-PAB1-504#TEF1-62-PAB1-504#TEF1-217-RPL24A-91#TEF1-253-RPL24A-61#TEF1-376-RPL24A-27#TEF1-390-RPL24A-27#TEF1-393-RPL24A-149#TEF1-393-RPL24A-27#TEF1-393-RPL24A-61#TEF1-393-RPL24A-12#TEF1-393-RPL24A-129#TEF1-393-RPL2…	1-139#TEF1-328-SSB1-501#TEF1-390-SSB1-497#TEF1-393-SSB1-428#TEF1-393-SSB1-565#TEF1-437-SSB1-251#TEF1-437-SSB1-608#TEF1-454-SSB1-497#TEF1-178-RPL30-19#TEF1-393-RPL30-19#TEF1-393-RPL30-22#TEF1-393-RPL30-66#TEF1-41-RPL30-19#TEF1-437-RPL30-5#TEF1-450-RPL30-5#TEF1-390-RPL3-153#TEF1-390-RPL3-168#TEF1-393-RPL3-153#TEF1-41-RPL3-153#TEF1-253-NOP1-102#TEF1-390-NOP1-102#TEF1-393-NOP1-102#TEF1-393-NOP1-299#T…	-454#TEF1-154-TEF1-51#TEF1-159-TEF1-217#TEF1-159-TEF1-222#TEF1-159-TEF1-224#TEF1-159-TEF1-36#TEF1-159-TEF1-393#TEF1-159-TEF1-41#TEF1-159-TEF1-437#TEF1-159-TEF1-55#TEF1-170-TEF1-177#TEF1-170-TEF1-178#TEF1-170-TEF1-217#TEF1-170-TEF1-222#TEF1-170-TEF1-328#TE	ATP2-108-SSC1-344#TEF1-178-SSC1-596#COX4-74-SSC1-514#ILV5-126-SSC1-115#ILV5-136-SSC1-115#ILV5-136-SSC1-344#ILV5-136-SSC1-582#ILV5-163-SSC1-115#ILV5-163-SSC1-344#ILV5-163-SSC1-514#ILV5-187-SSC1-115#ILV5-208-SSC1-183#ILV5-208-SSC1-268#ILV5-208-SSC1-337#ILV5-208-SSC1-344#ILV5-208-SSC1-72#ILV5-208-SSC1-98#ILV5-353-SSC1-337#ILV5-353-SSC1-582#ILV5-370-SSC1-344#ILV5-370-SSC1-72#ILV5-385-SSC1-337#ILV5-38…
TEF1	RPL20B	2	0	1.65665e-18	458	172	sp|P02994|TEF1	sp|P0CX24|RPL20B	TEF1-159-PAB1-504#TEF1-170-PAB1-105#TEF1-178-PAB1-504#TEF1-217-PAB1-504#TEF1-222-PAB1-504#TEF1-328-PAB1-504#TEF1-36-PAB1-105#TEF1-393-PAB1-105#TEF1-393-PAB1-306#TEF1-437-PAB1-306#TEF1-55-PAB1-504#TEF1-62-PAB1-504#TEF1-217-RPL24A-91#TEF1-253-RPL24A-61#TEF1-376-RPL24A-27#TEF1-390-RPL24A-27#TEF1-393-RPL24A-149#TEF1-393-RPL24A-27#TEF1-393-RPL24A-61#TEF1-393-RPL24A-12#TEF1-393-RPL24A-129#TEF1-393-RPL2…	1-139#TEF1-328-SSB1-501#TEF1-390-SSB1-497#TEF1-393-SSB1-428#TEF1-393-SSB1-565#TEF1-437-SSB1-251#TEF1-437-SSB1-608#TEF1-454-SSB1-497#TEF1-178-RPL30-19#TEF1-393-RPL30-19#TEF1-393-RPL30-22#TEF1-393-RPL30-66#TEF1-41-RPL30-19#TEF1-437-RPL30-5#TEF1-450-RPL30-5#TEF1-390-RPL3-153#TEF1-390-RPL3-168#TEF1-393-RPL3-153#TEF1-41-RPL3-153#TEF1-253-NOP1-102#TEF1-390-NOP1-102#TEF1-393-NOP1-102#TEF1-393-NOP1-299#T…	-454#TEF1-154-TEF1-51#TEF1-159-TEF1-217#TEF1-159-TEF1-222#TEF1-159-TEF1-224#TEF1-159-TEF1-36#TEF1-159-TEF1-393#TEF1-159-TEF1-41#TEF1-159-TEF1-437#TEF1-159-TEF1-55#TEF1-170-TEF1-177#TEF1-170-TEF1-178#TEF1-170-TEF1-217#TEF1-170-TEF1-222#TEF1-170-TEF1-328#TE	TEF1-393-RPL20B-125#TEF1-450-RPL20B-125#RPL9A-54-RPL20B-149#RPL20B-38-RPL7A-66#RPL20B-125-RPL20B-136#RPL20B-125-RPL20B-23#RPL20B-131-RPL20B-71#RPL20B-136-RPL20B-141#RPL20B-136-RPL20B-92#RPL20B-38-RPL20B-53
TEF1	RPL43B	10	0	3.72149e-21	458	92	sp|P02994|TEF1	sp|P0CX26|RPL43B	TEF1-159-PAB1-504#TEF1-170-PAB1-105#TEF1-178-PAB1-504#TEF1-217-PAB1-504#TEF1-222-PAB1-504#TEF1-328-PAB1-504#TEF1-36-PAB1-105#TEF1-393-PAB1-105#TEF1-393-PAB1-306#TEF1-437-PAB1-306#TEF1-55-PAB1-504#TEF1-62-PAB1-504#TEF1-217-RPL24A-91#TEF1-253-RPL24A-61#TEF1-376-RPL24A-27#TEF1-390-RPL24A-27#TEF1-393-RPL24A-149#TEF1-393-RPL24A-27#TEF1-393-RPL24A-61#TEF1-393-RPL24A-12#TEF1-393-RPL24A-129#TEF1-393-RPL2…	1-139#TEF1-328-SSB1-501#TEF1-390-SSB1-497#TEF1-393-SSB1-428#TEF1-393-SSB1-565#TEF1-437-SSB1-251#TEF1-437-SSB1-608#TEF1-454-SSB1-497#TEF1-178-RPL30-19#TEF1-393-RPL30-19#TEF1-393-RPL30-22#TEF1-393-RPL30-66#TEF1-41-RPL30-19#TEF1-437-RPL30-5#TEF1-450-RPL30-5#TEF1-390-RPL3-153#TEF1-390-RPL3-168#TEF1-393-RPL3-153#TEF1-41-RPL3-153#TEF1-253-NOP1-102#TEF1-390-NOP1-102#TEF1-393-NOP1-102#TEF1-393-NOP1-299#T…	-454#TEF1-154-TEF1-51#TEF1-159-TEF1-217#TEF1-159-TEF1-222#TEF1-159-TEF1-224#TEF1-159-TEF1-36#TEF1-159-TEF1-393#TEF1-159-TEF1-41#TEF1-159-TEF1-437#TEF1-159-TEF1-55#TEF1-170-TEF1-177#TEF1-170-TEF1-178#TEF1-170-TEF1-217#TEF1-170-TEF1-222#TEF1-170-TEF1-328#TE	TEF1-222-RPL43B-28#TEF1-271-RPL43B-28#TEF1-390-RPL43B-7#TEF1-393-RPL43B-28#TEF1-393-RPL43B-7#TEF1-41-RPL43B-28#TEF1-444-RPL43B-28#TEF1-450-RPL43B-7#TEF1-454-RPL43B-28#TEF1-454-RPL43B-7#RPL24A-149-RPL43B-28#RPL24A-129-RPL43B-28#RPL24A-129-RPL43B-7#RPL24A-137-RPL43B-28#RPL43B-13-RPL43B-28
TEF1	RPL42B	15	0	8.22336e-32	458	106	sp|P02994|TEF1	sp|P0CX28|RPL42B	TEF1-159-PAB1-504#TEF1-170-PAB1-105#TEF1-178-PAB1-504#TEF1-217-PAB1-504#TEF1-222-PAB1-504#TEF1-328-PAB1-504#TEF1-36-PAB1-105#TEF1-393-PAB1-105#TEF1-393-PAB1-306#TEF1-437-PAB1-306#TEF1-55-PAB1-504#TEF1-62-PAB1-504#TEF1-217-RPL24A-91#TEF1-253-RPL24A-61#TEF1-376-RPL24A-27#TEF1-390-RPL24A-27#TEF1-393-RPL24A-149#TEF1-393-RPL24A-27#TEF1-393-RPL24A-61#TEF1-393-RPL24A-12#TEF1-393-RPL24A-129#TEF1-393-RPL2…	1-139#TEF1-328-SSB1-501#TEF1-390-SSB1-497#TEF1-393-SSB1-428#TEF1-393-SSB1-565#TEF1-437-SSB1-251#TEF1-437-SSB1-608#TEF1-454-SSB1-497#TEF1-178-RPL30-19#TEF1-393-RPL30-19#TEF1-393-RPL30-22#TEF1-393-RPL30-66#TEF1-41-RPL30-19#TEF1-437-RPL30-5#TEF1-450-RPL30-5#TEF1-390-RPL3-153#TEF1-390-RPL3-168#TEF1-393-RPL3-153#TEF1-41-RPL3-153#TEF1-253-NOP1-102#TEF1-390-NOP1-102#TEF1-393-NOP1-102#TEF1-393-NOP1-299#T…	-454#TEF1-154-TEF1-51#TEF1-159-TEF1-217#TEF1-159-TEF1-222#TEF1-159-TEF1-224#TEF1-159-TEF1-36#TEF1-159-TEF1-393#TEF1-159-TEF1-41#TEF1-159-TEF1-437#TEF1-159-TEF1-55#TEF1-170-TEF1-177#TEF1-170-TEF1-178#TEF1-170-TEF1-217#TEF1-170-TEF1-222#TEF1-170-TEF1-328#TE	TEF1-177-RPL42B-6#TEF1-253-RPL42B-76#TEF1-271-RPL42B-6#TEF1-328-RPL42B-29#TEF1-390-RPL42B-29#TEF1-390-RPL42B-6#TEF1-393-RPL42B-29#TEF1-393-RPL42B-6#TEF1-393-RPL42B-76#TEF1-41-RPL42B-6#TEF1-437-RPL42B-6#TEF1-447-RPL42B-29#TEF1-450-RPL42B-29#TEF1-454-RPL42B-29#TEF1-454-RPL42B-6#RPL24A-97-RPL42B-6#NOT3-154-RPL42B-76#RPL42B-29-RPL11A-35#RPL42B-97-RPL11A-49#RPL42B-19-RPL42B-76#RPL42B-24-RPL42B-6#RPL42…
TEF1	RPS24B	2	0	1.40827e-20	458	135	sp|P02994|TEF1	sp|P0CX32|RPS24B	TEF1-159-PAB1-504#TEF1-170-PAB1-105#TEF1-178-PAB1-504#TEF1-217-PAB1-504#TEF1-222-PAB1-504#TEF1-328-PAB1-504#TEF1-36-PAB1-105#TEF1-393-PAB1-105#TEF1-393-PAB1-306#TEF1-437-PAB1-306#TEF1-55-PAB1-504#TEF1-62-PAB1-504#TEF1-217-RPL24A-91#TEF1-253-RPL24A-61#TEF1-376-RPL24A-27#TEF1-390-RPL24A-27#TEF1-393-RPL24A-149#TEF1-393-RPL24A-27#TEF1-393-RPL24A-61#TEF1-393-RPL24A-12#TEF1-393-RPL24A-129#TEF1-393-RPL2…	1-139#TEF1-328-SSB1-501#TEF1-390-SSB1-497#TEF1-393-SSB1-428#TEF1-393-SSB1-565#TEF1-437-SSB1-251#TEF1-437-SSB1-608#TEF1-454-SSB1-497#TEF1-178-RPL30-19#TEF1-393-RPL30-19#TEF1-393-RPL30-22#TEF1-393-RPL30-66#TEF1-41-RPL30-19#TEF1-437-RPL30-5#TEF1-450-RPL30-5#TEF1-390-RPL3-153#TEF1-390-RPL3-168#TEF1-393-RPL3-153#TEF1-41-RPL3-153#TEF1-253-NOP1-102#TEF1-390-NOP1-102#TEF1-393-NOP1-102#TEF1-393-NOP1-299#T…	-454#TEF1-154-TEF1-51#TEF1-159-TEF1-217#TEF1-159-TEF1-222#TEF1-159-TEF1-224#TEF1-159-TEF1-36#TEF1-159-TEF1-393#TEF1-159-TEF1-41#TEF1-159-TEF1-437#TEF1-159-TEF1-55#TEF1-170-TEF1-177#TEF1-170-TEF1-178#TEF1-170-TEF1-217#TEF1-170-TEF1-222#TEF1-170-TEF1-328#TE	TEF1-390-RPS24B-49#TEF1-41-RPS24B-99#RPL24A-144-RPS24B-49#RPL24A-144-RPS24B-83#RPL24A-144-RPS24B-84#RPL24A-149-RPS24B-49#RPL24A-149-RPS24B-83#RPL24A-149-RPS24B-84#RPL24A-129-RPS24B-83#RPL24A-137-RPS24B-21#RPL24A-137-RPS24B-49#RPL24A-137-RPS24B-83#RPL24A-137-RPS24B-84#RPL24A-140-RPS24B-49#RPL24A-140-RPS24B-84#RPL25-11-RPS24B-49#RPS24B-102-RPS24B-83#RPS24B-11-RPS24B-68#RPS24B-21-RPS24B-37#RPS24B-21…
TEF1	RPS30B	2	0	3.06704e-15	458	63	sp|P02994|TEF1	sp|P0CX34|RPS30B	TEF1-159-PAB1-504#TEF1-170-PAB1-105#TEF1-178-PAB1-504#TEF1-217-PAB1-504#TEF1-222-PAB1-504#TEF1-328-PAB1-504#TEF1-36-PAB1-105#TEF1-393-PAB1-105#TEF1-393-PAB1-306#TEF1-437-PAB1-306#TEF1-55-PAB1-504#TEF1-62-PAB1-504#TEF1-217-RPL24A-91#TEF1-253-RPL24A-61#TEF1-376-RPL24A-27#TEF1-390-RPL24A-27#TEF1-393-RPL24A-149#TEF1-393-RPL24A-27#TEF1-393-RPL24A-61#TEF1-393-RPL24A-12#TEF1-393-RPL24A-129#TEF1-393-RPL2…	1-139#TEF1-328-SSB1-501#TEF1-390-SSB1-497#TEF1-393-SSB1-428#TEF1-393-SSB1-565#TEF1-437-SSB1-251#TEF1-437-SSB1-608#TEF1-454-SSB1-497#TEF1-178-RPL30-19#TEF1-393-RPL30-19#TEF1-393-RPL30-22#TEF1-393-RPL30-66#TEF1-41-RPL30-19#TEF1-437-RPL30-5#TEF1-450-RPL30-5#TEF1-390-RPL3-153#TEF1-390-RPL3-168#TEF1-393-RPL3-153#TEF1-41-RPL3-153#TEF1-253-NOP1-102#TEF1-390-NOP1-102#TEF1-393-NOP1-102#TEF1-393-NOP1-299#T…	-454#TEF1-154-TEF1-51#TEF1-159-TEF1-217#TEF1-159-TEF1-222#TEF1-159-TEF1-224#TEF1-159-TEF1-36#TEF1-159-TEF1-393#TEF1-159-TEF1-41#TEF1-159-TEF1-437#TEF1-159-TEF1-55#TEF1-170-TEF1-177#TEF1-170-TEF1-178#TEF1-170-TEF1-217#TEF1-170-TEF1-222#TEF1-170-TEF1-328#TE	TEF1-217-RPS30B-3#TEF1-454-RPS30B-20#RPP0-132-RPS30B-20#RPS9B-90-RPS30B-53#RPS30B-15-RPS30B-23
TEF1	RPS4B	3	0	6.93047e-19	458	261	sp|P02994|TEF1	sp|P0CX36|RPS4B	TEF1-159-PAB1-504#TEF1-170-PAB1-105#TEF1-178-PAB1-504#TEF1-217-PAB1-504#TEF1-222-PAB1-504#TEF1-328-PAB1-504#TEF1-36-PAB1-105#TEF1-393-PAB1-105#TEF1-393-PAB1-306#TEF1-437-PAB1-306#TEF1-55-PAB1-504#TEF1-62-PAB1-504#TEF1-217-RPL24A-91#TEF1-253-RPL24A-61#TEF1-376-RPL24A-27#TEF1-390-RPL24A-27#TEF1-393-RPL24A-149#TEF1-393-RPL24A-27#TEF1-393-RPL24A-61#TEF1-393-RPL24A-12#TEF1-393-RPL24A-129#TEF1-393-RPL2…	1-139#TEF1-328-SSB1-501#TEF1-390-SSB1-497#TEF1-393-SSB1-428#TEF1-393-SSB1-565#TEF1-437-SSB1-251#TEF1-437-SSB1-608#TEF1-454-SSB1-497#TEF1-178-RPL30-19#TEF1-393-RPL30-19#TEF1-393-RPL30-22#TEF1-393-RPL30-66#TEF1-41-RPL30-19#TEF1-437-RPL30-5#TEF1-450-RPL30-5#TEF1-390-RPL3-153#TEF1-390-RPL3-168#TEF1-393-RPL3-153#TEF1-41-RPL3-153#TEF1-253-NOP1-102#TEF1-390-NOP1-102#TEF1-393-NOP1-102#TEF1-393-NOP1-299#T…	-454#TEF1-154-TEF1-51#TEF1-159-TEF1-217#TEF1-159-TEF1-222#TEF1-159-TEF1-224#TEF1-159-TEF1-36#TEF1-159-TEF1-393#TEF1-159-TEF1-41#TEF1-159-TEF1-437#TEF1-159-TEF1-55#TEF1-170-TEF1-177#TEF1-170-TEF1-178#TEF1-170-TEF1-217#TEF1-170-TEF1-222#TEF1-170-TEF1-328#TE	TEF1-393-RPS4B-161#TEF1-393-RPS4B-168#TEF1-447-RPS4B-161#RPL24A-144-RPS4B-233#RPL24A-144-RPS4B-71#RPL24A-149-RPS4B-161#RPL24A-149-RPS4B-168#RPL24A-149-RPS4B-233#RPL24A-149-RPS4B-71#RPL24A-137-RPS4B-71#RPL24A-140-RPS4B-71#RPS4B-106-RPS4B-122#RPS4B-106-RPS4B-168#RPS4B-106-RPS4B-245#RPS4B-122-RPS4B-128#RPS4B-122-RPS4B-168#RPS4B-122-RPS4B-240#RPS4B-128-RPS4B-134#RPS4B-133-RPS4B-168#RPS4B-134-RPS4B-16…
TEF1	RPS6B	5	0	1.26036e-14	458	236	sp|P02994|TEF1	sp|P0CX38|RPS6B	TEF1-159-PAB1-504#TEF1-170-PAB1-105#TEF1-178-PAB1-504#TEF1-217-PAB1-504#TEF1-222-PAB1-504#TEF1-328-PAB1-504#TEF1-36-PAB1-105#TEF1-393-PAB1-105#TEF1-393-PAB1-306#TEF1-437-PAB1-306#TEF1-55-PAB1-504#TEF1-62-PAB1-504#TEF1-217-RPL24A-91#TEF1-253-RPL24A-61#TEF1-376-RPL24A-27#TEF1-390-RPL24A-27#TEF1-393-RPL24A-149#TEF1-393-RPL24A-27#TEF1-393-RPL24A-61#TEF1-393-RPL24A-12#TEF1-393-RPL24A-129#TEF1-393-RPL2…	1-139#TEF1-328-SSB1-501#TEF1-390-SSB1-497#TEF1-393-SSB1-428#TEF1-393-SSB1-565#TEF1-437-SSB1-251#TEF1-437-SSB1-608#TEF1-454-SSB1-497#TEF1-178-RPL30-19#TEF1-393-RPL30-19#TEF1-393-RPL30-22#TEF1-393-RPL30-66#TEF1-41-RPL30-19#TEF1-437-RPL30-5#TEF1-450-RPL30-5#TEF1-390-RPL3-153#TEF1-390-RPL3-168#TEF1-393-RPL3-153#TEF1-41-RPL3-153#TEF1-253-NOP1-102#TEF1-390-NOP1-102#TEF1-393-NOP1-102#TEF1-393-NOP1-299#T…	-454#TEF1-154-TEF1-51#TEF1-159-TEF1-217#TEF1-159-TEF1-222#TEF1-159-TEF1-224#TEF1-159-TEF1-36#TEF1-159-TEF1-393#TEF1-159-TEF1-41#TEF1-159-TEF1-437#TEF1-159-TEF1-55#TEF1-170-TEF1-177#TEF1-170-TEF1-178#TEF1-170-TEF1-217#TEF1-170-TEF1-222#TEF1-170-TEF1-328#TE	TEF1-177-RPS6B-214#TEF1-393-RPS6B-214#TEF1-444-RPS6B-214#TEF1-447-RPS6B-214#TEF1-450-RPS6B-214#RPL24A-149-RPS6B-164#RPL24A-149-RPS6B-167#RPL24A-149-RPS6B-214#RPL24A-69-RPS6B-30#RPL24A-70-RPS6B-30#RPL24A-91-RPS6B-116#RPL24A-12-RPS6B-30#FAS1-576-RPS6B-214#RPS4B-155-RPS6B-223#RPS4B-168-RPS6B-214#RPS4B-174-RPS6B-214#RPS4B-198-RPS6B-223#RPS6B-131-RPS6B-143#RPS6B-131-RPS6B-174#RPS6B-131-RPS6B-51#RPS6B-…
TEF1	RPS8B	3	0	7.54136e-12	458	200	sp|P02994|TEF1	sp|P0CX40|RPS8B	TEF1-159-PAB1-504#TEF1-170-PAB1-105#TEF1-178-PAB1-504#TEF1-217-PAB1-504#TEF1-222-PAB1-504#TEF1-328-PAB1-504#TEF1-36-PAB1-105#TEF1-393-PAB1-105#TEF1-393-PAB1-306#TEF1-437-PAB1-306#TEF1-55-PAB1-504#TEF1-62-PAB1-504#TEF1-217-RPL24A-91#TEF1-253-RPL24A-61#TEF1-376-RPL24A-27#TEF1-390-RPL24A-27#TEF1-393-RPL24A-149#TEF1-393-RPL24A-27#TEF1-393-RPL24A-61#TEF1-393-RPL24A-12#TEF1-393-RPL24A-129#TEF1-393-RPL2…	1-139#TEF1-328-SSB1-501#TEF1-390-SSB1-497#TEF1-393-SSB1-428#TEF1-393-SSB1-565#TEF1-437-SSB1-251#TEF1-437-SSB1-608#TEF1-454-SSB1-497#TEF1-178-RPL30-19#TEF1-393-RPL30-19#TEF1-393-RPL30-22#TEF1-393-RPL30-66#TEF1-41-RPL30-19#TEF1-437-RPL30-5#TEF1-450-RPL30-5#TEF1-390-RPL3-153#TEF1-390-RPL3-168#TEF1-393-RPL3-153#TEF1-41-RPL3-153#TEF1-253-NOP1-102#TEF1-390-NOP1-102#TEF1-393-NOP1-102#TEF1-393-NOP1-299#T…	-454#TEF1-154-TEF1-51#TEF1-159-TEF1-217#TEF1-159-TEF1-222#TEF1-159-TEF1-224#TEF1-159-TEF1-36#TEF1-159-TEF1-393#TEF1-159-TEF1-41#TEF1-159-TEF1-437#TEF1-159-TEF1-55#TEF1-170-TEF1-177#TEF1-170-TEF1-178#TEF1-170-TEF1-217#TEF1-170-TEF1-222#TEF1-170-TEF1-328#TE	TEF1-437-RPS8B-128#TEF1-450-RPS8B-128#TEF1-454-RPS8B-128#RPS8B-123-RPS8B-125#RPS8B-123-RPS8B-128#RPS8B-124-RPS8B-137#RPS8B-124-RPS8B-151#RPS8B-125-RPS8B-137#RPS8B-125-RPS8B-151#RPS8B-128-RPS8B-151#RPS8B-135-RPS8B-151#RPS8B-135-RPS8B-74#RPS8B-17-RPS8B-26#RPS8B-26-RPS8B-37
TEF1	RPL23B	6	0	1.36338e-13	458	137	sp|P02994|TEF1	sp|P0CX42|RPL23B	TEF1-159-PAB1-504#TEF1-170-PAB1-105#TEF1-178-PAB1-504#TEF1-217-PAB1-504#TEF1-222-PAB1-504#TEF1-328-PAB1-504#TEF1-36-PAB1-105#TEF1-393-PAB1-105#TEF1-393-PAB1-306#TEF1-437-PAB1-306#TEF1-55-PAB1-504#TEF1-62-PAB1-504#TEF1-217-RPL24A-91#TEF1-253-RPL24A-61#TEF1-376-RPL24A-27#TEF1-390-RPL24A-27#TEF1-393-RPL24A-149#TEF1-393-RPL24A-27#TEF1-393-RPL24A-61#TEF1-393-RPL24A-12#TEF1-393-RPL24A-129#TEF1-393-RPL2…	1-139#TEF1-328-SSB1-501#TEF1-390-SSB1-497#TEF1-393-SSB1-428#TEF1-393-SSB1-565#TEF1-437-SSB1-251#TEF1-437-SSB1-608#TEF1-454-SSB1-497#TEF1-178-RPL30-19#TEF1-393-RPL30-19#TEF1-393-RPL30-22#TEF1-393-RPL30-66#TEF1-41-RPL30-19#TEF1-437-RPL30-5#TEF1-450-RPL30-5#TEF1-390-RPL3-153#TEF1-390-RPL3-168#TEF1-393-RPL3-153#TEF1-41-RPL3-153#TEF1-253-NOP1-102#TEF1-390-NOP1-102#TEF1-393-NOP1-102#TEF1-393-NOP1-299#T…	-454#TEF1-154-TEF1-51#TEF1-159-TEF1-217#TEF1-159-TEF1-222#TEF1-159-TEF1-224#TEF1-159-TEF1-36#TEF1-159-TEF1-393#TEF1-159-TEF1-41#TEF1-159-TEF1-437#TEF1-159-TEF1-55#TEF1-170-TEF1-177#TEF1-170-TEF1-178#TEF1-170-TEF1-217#TEF1-170-TEF1-222#TEF1-170-TEF1-328#TE	TEF1-390-RPL23B-64#TEF1-393-RPL23B-64#TEF1-393-RPL23B-66#TEF1-41-RPL23B-64#TEF1-450-RPL23B-64#TEF1-450-RPL23B-66#RPL24A-144-RPL23B-64#RPL24A-149-RPL23B-64#RPL24A-91-RPL23B-64#RPL24A-129-RPL23B-64#RPL23B-10-RPL23B-63#RPL23B-10-RPL23B-64#RPL23B-110-RPL23B-72#RPL23B-63-RPL23B-72#RPL23B-64-RPL23B-72#RPL23B-66-RPL23B-72
TEF1	RPL1B	8	0	3.65004e-37	458	217	sp|P02994|TEF1	sp|P0CX44|RPL1B	TEF1-159-PAB1-504#TEF1-170-PAB1-105#TEF1-178-PAB1-504#TEF1-217-PAB1-504#TEF1-222-PAB1-504#TEF1-328-PAB1-504#TEF1-36-PAB1-105#TEF1-393-PAB1-105#TEF1-393-PAB1-306#TEF1-437-PAB1-306#TEF1-55-PAB1-504#TEF1-62-PAB1-504#TEF1-217-RPL24A-91#TEF1-253-RPL24A-61#TEF1-376-RPL24A-27#TEF1-390-RPL24A-27#TEF1-393-RPL24A-149#TEF1-393-RPL24A-27#TEF1-393-RPL24A-61#TEF1-393-RPL24A-12#TEF1-393-RPL24A-129#TEF1-393-RPL2…	1-139#TEF1-328-SSB1-501#TEF1-390-SSB1-497#TEF1-393-SSB1-428#TEF1-393-SSB1-565#TEF1-437-SSB1-251#TEF1-437-SSB1-608#TEF1-454-SSB1-497#TEF1-178-RPL30-19#TEF1-393-RPL30-19#TEF1-393-RPL30-22#TEF1-393-RPL30-66#TEF1-41-RPL30-19#TEF1-437-RPL30-5#TEF1-450-RPL30-5#TEF1-390-RPL3-153#TEF1-390-RPL3-168#TEF1-393-RPL3-153#TEF1-41-RPL3-153#TEF1-253-NOP1-102#TEF1-390-NOP1-102#TEF1-393-NOP1-102#TEF1-393-NOP1-299#T…	-454#TEF1-154-TEF1-51#TEF1-159-TEF1-217#TEF1-159-TEF1-222#TEF1-159-TEF1-224#TEF1-159-TEF1-36#TEF1-159-TEF1-393#TEF1-159-TEF1-41#TEF1-159-TEF1-437#TEF1-159-TEF1-55#TEF1-170-TEF1-177#TEF1-170-TEF1-178#TEF1-170-TEF1-217#TEF1-170-TEF1-222#TEF1-170-TEF1-328#TE	RPL36B-67-RPL1B-2#TEF1-177-RPL1B-130#TEF1-217-RPL1B-130#TEF1-222-RPL1B-91#TEF1-253-RPL1B-3#TEF1-328-RPL1B-3#TEF1-384-RPL1B-130#TEF1-390-RPL1B-3#TEF1-437-RPL1B-3#RPL42B-24-RPL1B-3#RPL42B-6-RPL1B-118#RPL42B-6-RPL1B-130#RPL42B-6-RPL1B-147#RPL42B-6-RPL1B-156#RPL42B-76-RPL1B-118#RPL42B-76-RPL1B-130#RPL1B-78-RPL11A-35#RPL1B-91-RPL11A-35#RPL1B-106-RPL1B-78#RPL1B-118-RPL1B-91#RPL1B-130-RPL1B-156#RPL1B-14…
TEF1	RPL2B	33	0	3.93281e-50	458	254	sp|P02994|TEF1	sp|P0CX46|RPL2B	TEF1-159-PAB1-504#TEF1-170-PAB1-105#TEF1-178-PAB1-504#TEF1-217-PAB1-504#TEF1-222-PAB1-504#TEF1-328-PAB1-504#TEF1-36-PAB1-105#TEF1-393-PAB1-105#TEF1-393-PAB1-306#TEF1-437-PAB1-306#TEF1-55-PAB1-504#TEF1-62-PAB1-504#TEF1-217-RPL24A-91#TEF1-253-RPL24A-61#TEF1-376-RPL24A-27#TEF1-390-RPL24A-27#TEF1-393-RPL24A-149#TEF1-393-RPL24A-27#TEF1-393-RPL24A-61#TEF1-393-RPL24A-12#TEF1-393-RPL24A-129#TEF1-393-RPL2…	1-139#TEF1-328-SSB1-501#TEF1-390-SSB1-497#TEF1-393-SSB1-428#TEF1-393-SSB1-565#TEF1-437-SSB1-251#TEF1-437-SSB1-608#TEF1-454-SSB1-497#TEF1-178-RPL30-19#TEF1-393-RPL30-19#TEF1-393-RPL30-22#TEF1-393-RPL30-66#TEF1-41-RPL30-19#TEF1-437-RPL30-5#TEF1-450-RPL30-5#TEF1-390-RPL3-153#TEF1-390-RPL3-168#TEF1-393-RPL3-153#TEF1-41-RPL3-153#TEF1-253-NOP1-102#TEF1-390-NOP1-102#TEF1-393-NOP1-102#TEF1-393-NOP1-299#T…	-454#TEF1-154-TEF1-51#TEF1-159-TEF1-217#TEF1-159-TEF1-222#TEF1-159-TEF1-224#TEF1-159-TEF1-36#TEF1-159-TEF1-393#TEF1-159-TEF1-41#TEF1-159-TEF1-437#TEF1-159-TEF1-55#TEF1-170-TEF1-177#TEF1-170-TEF1-178#TEF1-170-TEF1-217#TEF1-170-TEF1-222#TEF1-170-TEF1-328#TE	TEF1-154-RPL2B-155#TEF1-170-RPL2B-155#TEF1-177-RPL2B-234#TEF1-178-RPL2B-155#TEF1-178-RPL2B-234#TEF1-217-RPL2B-155#TEF1-222-RPL2B-155#TEF1-224-RPL2B-234#TEF1-242-RPL2B-251#TEF1-253-RPL2B-155#TEF1-328-RPL2B-155#TEF1-328-RPL2B-234#TEF1-328-RPL2B-251#TEF1-36-RPL2B-234#TEF1-384-RPL2B-155#TEF1-390-RPL2B-155#TEF1-390-RPL2B-234#TEF1-390-RPL2B-251#TEF1-393-RPL2B-155#TEF1-393-RPL2B-234#TEF1-401-RPL2B-155#T…
TEF1	RPL18B	5	0	1.35609e-32	458	186	sp|P02994|TEF1	sp|P0CX50|RPL18B	TEF1-159-PAB1-504#TEF1-170-PAB1-105#TEF1-178-PAB1-504#TEF1-217-PAB1-504#TEF1-222-PAB1-504#TEF1-328-PAB1-504#TEF1-36-PAB1-105#TEF1-393-PAB1-105#TEF1-393-PAB1-306#TEF1-437-PAB1-306#TEF1-55-PAB1-504#TEF1-62-PAB1-504#TEF1-217-RPL24A-91#TEF1-253-RPL24A-61#TEF1-376-RPL24A-27#TEF1-390-RPL24A-27#TEF1-393-RPL24A-149#TEF1-393-RPL24A-27#TEF1-393-RPL24A-61#TEF1-393-RPL24A-12#TEF1-393-RPL24A-129#TEF1-393-RPL2…	1-139#TEF1-328-SSB1-501#TEF1-390-SSB1-497#TEF1-393-SSB1-428#TEF1-393-SSB1-565#TEF1-437-SSB1-251#TEF1-437-SSB1-608#TEF1-454-SSB1-497#TEF1-178-RPL30-19#TEF1-393-RPL30-19#TEF1-393-RPL30-22#TEF1-393-RPL30-66#TEF1-41-RPL30-19#TEF1-437-RPL30-5#TEF1-450-RPL30-5#TEF1-390-RPL3-153#TEF1-390-RPL3-168#TEF1-393-RPL3-153#TEF1-41-RPL3-153#TEF1-253-NOP1-102#TEF1-390-NOP1-102#TEF1-393-NOP1-102#TEF1-393-NOP1-299#T…	-454#TEF1-154-TEF1-51#TEF1-159-TEF1-217#TEF1-159-TEF1-222#TEF1-159-TEF1-224#TEF1-159-TEF1-36#TEF1-159-TEF1-393#TEF1-159-TEF1-41#TEF1-159-TEF1-437#TEF1-159-TEF1-55#TEF1-170-TEF1-177#TEF1-170-TEF1-178#TEF1-170-TEF1-217#TEF1-170-TEF1-222#TEF1-170-TEF1-328#TE	RPL28-92-RPL18B-116#RPL28-92-RPL18B-72#RPL28-92-RPL18B-98#TEF1-253-RPL18B-2#TEF1-253-RPL18B-72#TEF1-393-RPL18B-182#TEF1-393-RPL18B-72#TEF1-437-RPL18B-133#RPL7A-17-RPL18B-133#RPL7A-2-RPL18B-133#RPL7A-21-RPL18B-133#RPL7A-5-RPL18B-133#RPL7A-5-RPL18B-98#RPL6B-2-RPL18B-27#RPL6B-8-RPL18B-27#RPL18B-133-RPL7A-14#RPL18B-2-RPL7A-101#RPL18B-2-RPL7A-118#RPL18B-2-RPL7A-155#RPL18B-116-RPL18B-72#RPL18B-116-RPL1…
TEF1	RPL12B	22	0	9.71129e-61	458	165	sp|P02994|TEF1	sp|P0CX54|RPL12B	TEF1-159-PAB1-504#TEF1-170-PAB1-105#TEF1-178-PAB1-504#TEF1-217-PAB1-504#TEF1-222-PAB1-504#TEF1-328-PAB1-504#TEF1-36-PAB1-105#TEF1-393-PAB1-105#TEF1-393-PAB1-306#TEF1-437-PAB1-306#TEF1-55-PAB1-504#TEF1-62-PAB1-504#TEF1-217-RPL24A-91#TEF1-253-RPL24A-61#TEF1-376-RPL24A-27#TEF1-390-RPL24A-27#TEF1-393-RPL24A-149#TEF1-393-RPL24A-27#TEF1-393-RPL24A-61#TEF1-393-RPL24A-12#TEF1-393-RPL24A-129#TEF1-393-RPL2…	1-139#TEF1-328-SSB1-501#TEF1-390-SSB1-497#TEF1-393-SSB1-428#TEF1-393-SSB1-565#TEF1-437-SSB1-251#TEF1-437-SSB1-608#TEF1-454-SSB1-497#TEF1-178-RPL30-19#TEF1-393-RPL30-19#TEF1-393-RPL30-22#TEF1-393-RPL30-66#TEF1-41-RPL30-19#TEF1-437-RPL30-5#TEF1-450-RPL30-5#TEF1-390-RPL3-153#TEF1-390-RPL3-168#TEF1-393-RPL3-153#TEF1-41-RPL3-153#TEF1-253-NOP1-102#TEF1-390-NOP1-102#TEF1-393-NOP1-102#TEF1-393-NOP1-299#T…	-454#TEF1-154-TEF1-51#TEF1-159-TEF1-217#TEF1-159-TEF1-222#TEF1-159-TEF1-224#TEF1-159-TEF1-36#TEF1-159-TEF1-393#TEF1-159-TEF1-41#TEF1-159-TEF1-437#TEF1-159-TEF1-55#TEF1-170-TEF1-177#TEF1-170-TEF1-178#TEF1-170-TEF1-217#TEF1-170-TEF1-222#TEF1-170-TEF1-328#TE	TEF1-170-RPL12B-40#TEF1-177-RPL12B-40#TEF1-177-RPL12B-99#TEF1-178-RPL12B-40#TEF1-178-RPL12B-99#TEF1-217-RPL12B-40#TEF1-217-RPL12B-48#TEF1-217-RPL12B-51#TEF1-222-RPL12B-40#TEF1-224-RPL12B-40#TEF1-328-RPL12B-40#TEF1-36-RPL12B-40#TEF1-384-RPL12B-40#TEF1-390-RPL12B-40#TEF1-390-RPL12B-41#TEF1-393-RPL12B-31#TEF1-393-RPL12B-40#TEF1-393-RPL12B-41#TEF1-393-RPL12B-99#TEF1-41-RPL12B-40#TEF1-437-RPL12B-51#TE…
TEF1	RPL19B	11	0	8.25613e-43	458	189	sp|P02994|TEF1	sp|P0CX83|RPL19B	TEF1-159-PAB1-504#TEF1-170-PAB1-105#TEF1-178-PAB1-504#TEF1-217-PAB1-504#TEF1-222-PAB1-504#TEF1-328-PAB1-504#TEF1-36-PAB1-105#TEF1-393-PAB1-105#TEF1-393-PAB1-306#TEF1-437-PAB1-306#TEF1-55-PAB1-504#TEF1-62-PAB1-504#TEF1-217-RPL24A-91#TEF1-253-RPL24A-61#TEF1-376-RPL24A-27#TEF1-390-RPL24A-27#TEF1-393-RPL24A-149#TEF1-393-RPL24A-27#TEF1-393-RPL24A-61#TEF1-393-RPL24A-12#TEF1-393-RPL24A-129#TEF1-393-RPL2…	1-139#TEF1-328-SSB1-501#TEF1-390-SSB1-497#TEF1-393-SSB1-428#TEF1-393-SSB1-565#TEF1-437-SSB1-251#TEF1-437-SSB1-608#TEF1-454-SSB1-497#TEF1-178-RPL30-19#TEF1-393-RPL30-19#TEF1-393-RPL30-22#TEF1-393-RPL30-66#TEF1-41-RPL30-19#TEF1-437-RPL30-5#TEF1-450-RPL30-5#TEF1-390-RPL3-153#TEF1-390-RPL3-168#TEF1-393-RPL3-153#TEF1-41-RPL3-153#TEF1-253-NOP1-102#TEF1-390-NOP1-102#TEF1-393-NOP1-102#TEF1-393-NOP1-299#T…	-454#TEF1-154-TEF1-51#TEF1-159-TEF1-217#TEF1-159-TEF1-222#TEF1-159-TEF1-224#TEF1-159-TEF1-36#TEF1-159-TEF1-393#TEF1-159-TEF1-41#TEF1-159-TEF1-437#TEF1-159-TEF1-55#TEF1-170-TEF1-177#TEF1-170-TEF1-178#TEF1-170-TEF1-217#TEF1-170-TEF1-222#TEF1-170-TEF1-328#TE	TEF1-217-RPL19B-19#TEF1-390-RPL19B-186#TEF1-393-RPL19B-133#TEF1-437-RPL19B-153#TEF1-444-RPL19B-146#TEF1-447-RPL19B-133#TEF1-447-RPL19B-146#TEF1-450-RPL19B-133#TEF1-450-RPL19B-146#TEF1-454-RPL19B-133#TEF1-454-RPL19B-146#RPL24A-102-RPL19B-133#RPL24A-127-RPL19B-133#RPL24A-127-RPL19B-146#RPL24A-144-RPL19B-146#RPL24A-144-RPL19B-153#RPL24A-149-RPL19B-146#RPL24A-149-RPL19B-153#RPL24A-91-RPL19B-133#RPL24…
TEF1	RPL35B	12	0	1.6521e-42	458	120	sp|P02994|TEF1	sp|P0CX85|RPL35B	TEF1-159-PAB1-504#TEF1-170-PAB1-105#TEF1-178-PAB1-504#TEF1-217-PAB1-504#TEF1-222-PAB1-504#TEF1-328-PAB1-504#TEF1-36-PAB1-105#TEF1-393-PAB1-105#TEF1-393-PAB1-306#TEF1-437-PAB1-306#TEF1-55-PAB1-504#TEF1-62-PAB1-504#TEF1-217-RPL24A-91#TEF1-253-RPL24A-61#TEF1-376-RPL24A-27#TEF1-390-RPL24A-27#TEF1-393-RPL24A-149#TEF1-393-RPL24A-27#TEF1-393-RPL24A-61#TEF1-393-RPL24A-12#TEF1-393-RPL24A-129#TEF1-393-RPL2…	1-139#TEF1-328-SSB1-501#TEF1-390-SSB1-497#TEF1-393-SSB1-428#TEF1-393-SSB1-565#TEF1-437-SSB1-251#TEF1-437-SSB1-608#TEF1-454-SSB1-497#TEF1-178-RPL30-19#TEF1-393-RPL30-19#TEF1-393-RPL30-22#TEF1-393-RPL30-66#TEF1-41-RPL30-19#TEF1-437-RPL30-5#TEF1-450-RPL30-5#TEF1-390-RPL3-153#TEF1-390-RPL3-168#TEF1-393-RPL3-153#TEF1-41-RPL3-153#TEF1-253-NOP1-102#TEF1-390-NOP1-102#TEF1-393-NOP1-102#TEF1-393-NOP1-299#T…	-454#TEF1-154-TEF1-51#TEF1-159-TEF1-217#TEF1-159-TEF1-222#TEF1-159-TEF1-224#TEF1-159-TEF1-36#TEF1-159-TEF1-393#TEF1-159-TEF1-41#TEF1-159-TEF1-437#TEF1-159-TEF1-55#TEF1-170-TEF1-177#TEF1-170-TEF1-178#TEF1-170-TEF1-217#TEF1-170-TEF1-222#TEF1-170-TEF1-328#TE	TEF1-154-RPL35B-26#TEF1-253-RPL35B-26#TEF1-390-RPL35B-14#TEF1-393-RPL35B-14#TEF1-393-RPL35B-71#TEF1-41-RPL35B-14#TEF1-41-RPL35B-26#TEF1-41-RPL35B-43#TEF1-444-RPL35B-14#TEF1-447-RPL35B-14#TEF1-450-RPL35B-14#TEF1-454-RPL35B-14#RPL25-100-RPL35B-26#RPL25-6-RPL35B-14#RPL22A-2-RPL35B-14#RPS9B-65-RPL35B-14#RPS9B-68-RPL35B-14#RPL31A-5-RPL35B-14#RPL19B-146-RPL35B-103#RPL35B-103-RPL35B-107#RPL35B-103-RPL35…
TEF1	SBP1	1	0	5.00841e-16	458	294	sp|P02994|TEF1	sp|P10080|SBP1	TEF1-159-PAB1-504#TEF1-170-PAB1-105#TEF1-178-PAB1-504#TEF1-217-PAB1-504#TEF1-222-PAB1-504#TEF1-328-PAB1-504#TEF1-36-PAB1-105#TEF1-393-PAB1-105#TEF1-393-PAB1-306#TEF1-437-PAB1-306#TEF1-55-PAB1-504#TEF1-62-PAB1-504#TEF1-217-RPL24A-91#TEF1-253-RPL24A-61#TEF1-376-RPL24A-27#TEF1-390-RPL24A-27#TEF1-393-RPL24A-149#TEF1-393-RPL24A-27#TEF1-393-RPL24A-61#TEF1-393-RPL24A-12#TEF1-393-RPL24A-129#TEF1-393-RPL2…	1-139#TEF1-328-SSB1-501#TEF1-390-SSB1-497#TEF1-393-SSB1-428#TEF1-393-SSB1-565#TEF1-437-SSB1-251#TEF1-437-SSB1-608#TEF1-454-SSB1-497#TEF1-178-RPL30-19#TEF1-393-RPL30-19#TEF1-393-RPL30-22#TEF1-393-RPL30-66#TEF1-41-RPL30-19#TEF1-437-RPL30-5#TEF1-450-RPL30-5#TEF1-390-RPL3-153#TEF1-390-RPL3-168#TEF1-393-RPL3-153#TEF1-41-RPL3-153#TEF1-253-NOP1-102#TEF1-390-NOP1-102#TEF1-393-NOP1-102#TEF1-393-NOP1-299#T…	-454#TEF1-154-TEF1-51#TEF1-159-TEF1-217#TEF1-159-TEF1-222#TEF1-159-TEF1-224#TEF1-159-TEF1-36#TEF1-159-TEF1-393#TEF1-159-TEF1-41#TEF1-159-TEF1-437#TEF1-159-TEF1-55#TEF1-170-TEF1-177#TEF1-170-TEF1-178#TEF1-170-TEF1-217#TEF1-170-TEF1-222#TEF1-170-TEF1-328#TE	TEF1-437-SBP1-92#SBP1-115-SBP1-99#SBP1-175-SBP1-258#SBP1-175-SBP1-99#SBP1-196-SBP1-260#SBP1-196-SBP1-92#SBP1-253-SBP1-260
TEF1	RPP1B	1	0	2.20878e-07	458	106	sp|P02994|TEF1	sp|P10622|RPP1B	TEF1-159-PAB1-504#TEF1-170-PAB1-105#TEF1-178-PAB1-504#TEF1-217-PAB1-504#TEF1-222-PAB1-504#TEF1-328-PAB1-504#TEF1-36-PAB1-105#TEF1-393-PAB1-105#TEF1-393-PAB1-306#TEF1-437-PAB1-306#TEF1-55-PAB1-504#TEF1-62-PAB1-504#TEF1-217-RPL24A-91#TEF1-253-RPL24A-61#TEF1-376-RPL24A-27#TEF1-390-RPL24A-27#TEF1-393-RPL24A-149#TEF1-393-RPL24A-27#TEF1-393-RPL24A-61#TEF1-393-RPL24A-12#TEF1-393-RPL24A-129#TEF1-393-RPL2…	1-139#TEF1-328-SSB1-501#TEF1-390-SSB1-497#TEF1-393-SSB1-428#TEF1-393-SSB1-565#TEF1-437-SSB1-251#TEF1-437-SSB1-608#TEF1-454-SSB1-497#TEF1-178-RPL30-19#TEF1-393-RPL30-19#TEF1-393-RPL30-22#TEF1-393-RPL30-66#TEF1-41-RPL30-19#TEF1-437-RPL30-5#TEF1-450-RPL30-5#TEF1-390-RPL3-153#TEF1-390-RPL3-168#TEF1-393-RPL3-153#TEF1-41-RPL3-153#TEF1-253-NOP1-102#TEF1-390-NOP1-102#TEF1-393-NOP1-102#TEF1-393-NOP1-299#T…	-454#TEF1-154-TEF1-51#TEF1-159-TEF1-217#TEF1-159-TEF1-222#TEF1-159-TEF1-224#TEF1-159-TEF1-36#TEF1-159-TEF1-393#TEF1-159-TEF1-41#TEF1-159-TEF1-437#TEF1-159-TEF1-55#TEF1-170-TEF1-177#TEF1-170-TEF1-178#TEF1-170-TEF1-217#TEF1-170-TEF1-222#TEF1-170-TEF1-328#TE	TEF1-217-RPP1B-51
TEF1	RPL4A	2	0	3.79219e-16	458	362	sp|P02994|TEF1	sp|P10664|RPL4A	TEF1-159-PAB1-504#TEF1-170-PAB1-105#TEF1-178-PAB1-504#TEF1-217-PAB1-504#TEF1-222-PAB1-504#TEF1-328-PAB1-504#TEF1-36-PAB1-105#TEF1-393-PAB1-105#TEF1-393-PAB1-306#TEF1-437-PAB1-306#TEF1-55-PAB1-504#TEF1-62-PAB1-504#TEF1-217-RPL24A-91#TEF1-253-RPL24A-61#TEF1-376-RPL24A-27#TEF1-390-RPL24A-27#TEF1-393-RPL24A-149#TEF1-393-RPL24A-27#TEF1-393-RPL24A-61#TEF1-393-RPL24A-12#TEF1-393-RPL24A-129#TEF1-393-RPL2…	1-139#TEF1-328-SSB1-501#TEF1-390-SSB1-497#TEF1-393-SSB1-428#TEF1-393-SSB1-565#TEF1-437-SSB1-251#TEF1-437-SSB1-608#TEF1-454-SSB1-497#TEF1-178-RPL30-19#TEF1-393-RPL30-19#TEF1-393-RPL30-22#TEF1-393-RPL30-66#TEF1-41-RPL30-19#TEF1-437-RPL30-5#TEF1-450-RPL30-5#TEF1-390-RPL3-153#TEF1-390-RPL3-168#TEF1-393-RPL3-153#TEF1-41-RPL3-153#TEF1-253-NOP1-102#TEF1-390-NOP1-102#TEF1-393-NOP1-102#TEF1-393-NOP1-299#T…	-454#TEF1-154-TEF1-51#TEF1-159-TEF1-217#TEF1-159-TEF1-222#TEF1-159-TEF1-224#TEF1-159-TEF1-36#TEF1-159-TEF1-393#TEF1-159-TEF1-41#TEF1-159-TEF1-437#TEF1-159-TEF1-55#TEF1-170-TEF1-177#TEF1-170-TEF1-178#TEF1-170-TEF1-217#TEF1-170-TEF1-222#TEF1-170-TEF1-328#TE	TEF1-393-RPL4A-161#TEF1-450-RPL4A-118#RPL7A-21-RPL4A-308#RPL6B-2-RPL4A-144#RPL18B-2-RPL4A-118#RPL4A-332-RPL7A-38#RPL4A-346-RPL7A-53#RPL4A-350-RPL7A-53#RPL4A-163-RPL4A-180#RPL4A-321-RPL4A-332#RPL4A-321-RPL4A-338#RPL4A-321-RPL4A-350#RPL4A-332-RPL4A-350#RPL4A-338-RPL4A-346#RPL4A-338-RPL4A-350
TEF1	SSB1	14	0	4.31175e-82	458	613	sp|P02994|TEF1	sp|P11484|SSB1	TEF1-159-PAB1-504#TEF1-170-PAB1-105#TEF1-178-PAB1-504#TEF1-217-PAB1-504#TEF1-222-PAB1-504#TEF1-328-PAB1-504#TEF1-36-PAB1-105#TEF1-393-PAB1-105#TEF1-393-PAB1-306#TEF1-437-PAB1-306#TEF1-55-PAB1-504#TEF1-62-PAB1-504#TEF1-217-RPL24A-91#TEF1-253-RPL24A-61#TEF1-376-RPL24A-27#TEF1-390-RPL24A-27#TEF1-393-RPL24A-149#TEF1-393-RPL24A-27#TEF1-393-RPL24A-61#TEF1-393-RPL24A-12#TEF1-393-RPL24A-129#TEF1-393-RPL2…	1-139#TEF1-328-SSB1-501#TEF1-390-SSB1-497#TEF1-393-SSB1-428#TEF1-393-SSB1-565#TEF1-437-SSB1-251#TEF1-437-SSB1-608#TEF1-454-SSB1-497#TEF1-178-RPL30-19#TEF1-393-RPL30-19#TEF1-393-RPL30-22#TEF1-393-RPL30-66#TEF1-41-RPL30-19#TEF1-437-RPL30-5#TEF1-450-RPL30-5#TEF1-390-RPL3-153#TEF1-390-RPL3-168#TEF1-393-RPL3-153#TEF1-41-RPL3-153#TEF1-253-NOP1-102#TEF1-390-NOP1-102#TEF1-393-NOP1-102#TEF1-393-NOP1-299#T…	-454#TEF1-154-TEF1-51#TEF1-159-TEF1-217#TEF1-159-TEF1-222#TEF1-159-TEF1-224#TEF1-159-TEF1-36#TEF1-159-TEF1-393#TEF1-159-TEF1-41#TEF1-159-TEF1-437#TEF1-159-TEF1-55#TEF1-170-TEF1-177#TEF1-170-TEF1-178#TEF1-170-TEF1-217#TEF1-170-TEF1-222#TEF1-170-TEF1-328#TE	TY1B-H-45-SSB1-497#CDC19-204-SSB1-87#ENO1-337-SSB1-58#TEF1-170-SSB1-428#TEF1-177-SSB1-501#TEF1-178-SSB1-58#TEF1-217-SSB1-501#TEF1-222-SSB1-161#TEF1-222-SSB1-501#TEF1-242-SSB1-139#TEF1-328-SSB1-501#TEF1-390-SSB1-497#TEF1-393-SSB1-428#TEF1-393-SSB1-565#TEF1-437-SSB1-251#TEF1-437-SSB1-608#TEF1-454-SSB1-497#PAB1-504-SSB1-428#RPL24A-149-SSB1-497#RPS31-48-SSB1-161#RPS31-48-SSB1-501#ILV5-208-SSB1-251#CM…
TEF1	RPL30	7	0	1.05311e-41	458	105	sp|P02994|TEF1	sp|P14120|RPL30	TEF1-159-PAB1-504#TEF1-170-PAB1-105#TEF1-178-PAB1-504#TEF1-217-PAB1-504#TEF1-222-PAB1-504#TEF1-328-PAB1-504#TEF1-36-PAB1-105#TEF1-393-PAB1-105#TEF1-393-PAB1-306#TEF1-437-PAB1-306#TEF1-55-PAB1-504#TEF1-62-PAB1-504#TEF1-217-RPL24A-91#TEF1-253-RPL24A-61#TEF1-376-RPL24A-27#TEF1-390-RPL24A-27#TEF1-393-RPL24A-149#TEF1-393-RPL24A-27#TEF1-393-RPL24A-61#TEF1-393-RPL24A-12#TEF1-393-RPL24A-129#TEF1-393-RPL2…	1-139#TEF1-328-SSB1-501#TEF1-390-SSB1-497#TEF1-393-SSB1-428#TEF1-393-SSB1-565#TEF1-437-SSB1-251#TEF1-437-SSB1-608#TEF1-454-SSB1-497#TEF1-178-RPL30-19#TEF1-393-RPL30-19#TEF1-393-RPL30-22#TEF1-393-RPL30-66#TEF1-41-RPL30-19#TEF1-437-RPL30-5#TEF1-450-RPL30-5#TEF1-390-RPL3-153#TEF1-390-RPL3-168#TEF1-393-RPL3-153#TEF1-41-RPL3-153#TEF1-253-NOP1-102#TEF1-390-NOP1-102#TEF1-393-NOP1-102#TEF1-393-NOP1-299#T…	-454#TEF1-154-TEF1-51#TEF1-159-TEF1-217#TEF1-159-TEF1-222#TEF1-159-TEF1-224#TEF1-159-TEF1-36#TEF1-159-TEF1-393#TEF1-159-TEF1-41#TEF1-159-TEF1-437#TEF1-159-TEF1-55#TEF1-170-TEF1-177#TEF1-170-TEF1-178#TEF1-170-TEF1-217#TEF1-170-TEF1-222#TEF1-170-TEF1-328#TE	TEF1-178-RPL30-19#TEF1-393-RPL30-19#TEF1-393-RPL30-22#TEF1-393-RPL30-66#TEF1-41-RPL30-19#TEF1-437-RPL30-5#TEF1-450-RPL30-5#RPL24A-144-RPL30-22#RPS13-39-RPL30-5#RPS13-43-RPL30-5#RPS13-93-RPL30-5#RPL27A-6-RPL30-64#RPL27A-9-RPL30-64#RPL2B-155-RPL30-5#RPL19B-186-RPL30-19#RPL19B-186-RPL30-5#RPL30-13-RPL30-66#RPL30-19-RPL30-5#RPL30-22-RPL30-32#RPL30-22-RPL30-66#RPL30-5-RPL30-53#RPL30-5-RPL30-66#RPL30-5…
TEF1	RPL3	4	0	4.52276e-21	458	100	sp|P02994|TEF1	sp|P14126|RPL3	TEF1-159-PAB1-504#TEF1-170-PAB1-105#TEF1-178-PAB1-504#TEF1-217-PAB1-504#TEF1-222-PAB1-504#TEF1-328-PAB1-504#TEF1-36-PAB1-105#TEF1-393-PAB1-105#TEF1-393-PAB1-306#TEF1-437-PAB1-306#TEF1-55-PAB1-504#TEF1-62-PAB1-504#TEF1-217-RPL24A-91#TEF1-253-RPL24A-61#TEF1-376-RPL24A-27#TEF1-390-RPL24A-27#TEF1-393-RPL24A-149#TEF1-393-RPL24A-27#TEF1-393-RPL24A-61#TEF1-393-RPL24A-12#TEF1-393-RPL24A-129#TEF1-393-RPL2…	1-139#TEF1-328-SSB1-501#TEF1-390-SSB1-497#TEF1-393-SSB1-428#TEF1-393-SSB1-565#TEF1-437-SSB1-251#TEF1-437-SSB1-608#TEF1-454-SSB1-497#TEF1-178-RPL30-19#TEF1-393-RPL30-19#TEF1-393-RPL30-22#TEF1-393-RPL30-66#TEF1-41-RPL30-19#TEF1-437-RPL30-5#TEF1-450-RPL30-5#TEF1-390-RPL3-153#TEF1-390-RPL3-168#TEF1-393-RPL3-153#TEF1-41-RPL3-153#TEF1-253-NOP1-102#TEF1-390-NOP1-102#TEF1-393-NOP1-102#TEF1-393-NOP1-299#T…	-454#TEF1-154-TEF1-51#TEF1-159-TEF1-217#TEF1-159-TEF1-222#TEF1-159-TEF1-224#TEF1-159-TEF1-36#TEF1-159-TEF1-393#TEF1-159-TEF1-41#TEF1-159-TEF1-437#TEF1-159-TEF1-55#TEF1-170-TEF1-177#TEF1-170-TEF1-178#TEF1-170-TEF1-217#TEF1-170-TEF1-222#TEF1-170-TEF1-328#TE	TEF1-390-RPL3-153#TEF1-390-RPL3-168#TEF1-393-RPL3-153#TEF1-41-RPL3-153#RPL24A-91-RPL3-168#RPL24A-97-RPL3-168#RPL42B-76-RPL3-30#RPL3-132-RPL3-153#RPL3-132-RPL3-168#RPL3-136-RPL3-153#RPL3-168-RPL3-201#RPL3-168-RPL3-287#RPL3-168-RPL3-318#RPL3-281-RPL3-349#RPL3-281-RPL3-66#RPL3-287-RPL3-303#RPL3-325-RPL3-349#RPL3-34-RPL3-39#RPL3-340-RPL3-349#RPL3-349-RPL3-364#RPL3-349-RPL3-376#RPL3-349-RPL3-39
TEF1	NOP1	7	0	1.34201e-34	458	327	sp|P02994|TEF1	sp|P15646|NOP1	TEF1-159-PAB1-504#TEF1-170-PAB1-105#TEF1-178-PAB1-504#TEF1-217-PAB1-504#TEF1-222-PAB1-504#TEF1-328-PAB1-504#TEF1-36-PAB1-105#TEF1-393-PAB1-105#TEF1-393-PAB1-306#TEF1-437-PAB1-306#TEF1-55-PAB1-504#TEF1-62-PAB1-504#TEF1-217-RPL24A-91#TEF1-253-RPL24A-61#TEF1-376-RPL24A-27#TEF1-390-RPL24A-27#TEF1-393-RPL24A-149#TEF1-393-RPL24A-27#TEF1-393-RPL24A-61#TEF1-393-RPL24A-12#TEF1-393-RPL24A-129#TEF1-393-RPL2…	1-139#TEF1-328-SSB1-501#TEF1-390-SSB1-497#TEF1-393-SSB1-428#TEF1-393-SSB1-565#TEF1-437-SSB1-251#TEF1-437-SSB1-608#TEF1-454-SSB1-497#TEF1-178-RPL30-19#TEF1-393-RPL30-19#TEF1-393-RPL30-22#TEF1-393-RPL30-66#TEF1-41-RPL30-19#TEF1-437-RPL30-5#TEF1-450-RPL30-5#TEF1-390-RPL3-153#TEF1-390-RPL3-168#TEF1-393-RPL3-153#TEF1-41-RPL3-153#TEF1-253-NOP1-102#TEF1-390-NOP1-102#TEF1-393-NOP1-102#TEF1-393-NOP1-299#T…	-454#TEF1-154-TEF1-51#TEF1-159-TEF1-217#TEF1-159-TEF1-222#TEF1-159-TEF1-224#TEF1-159-TEF1-36#TEF1-159-TEF1-393#TEF1-159-TEF1-41#TEF1-159-TEF1-437#TEF1-159-TEF1-55#TEF1-170-TEF1-177#TEF1-170-TEF1-178#TEF1-170-TEF1-217#TEF1-170-TEF1-222#TEF1-170-TEF1-328#TE	TEF1-253-NOP1-102#TEF1-390-NOP1-102#TEF1-393-NOP1-102#TEF1-393-NOP1-299#TEF1-41-NOP1-102#TEF1-41-NOP1-121#TEF1-437-NOP1-102#NOP1-102-NOP1-102#NOP1-102-NOP1-121#NOP1-102-NOP1-138#NOP1-102-NOP1-168#NOP1-102-NOP1-85#NOP1-109-NOP1-130#NOP1-121-NOP1-130#NOP1-121-NOP1-138#NOP1-121-NOP1-85#NOP1-130-NOP1-299#NOP1-130-NOP1-85#NOP1-138-NOP1-85
TEF1	VMA2	2	0	5.20562e-11	458	517	sp|P02994|TEF1	sp|P16140|VMA2	TEF1-159-PAB1-504#TEF1-170-PAB1-105#TEF1-178-PAB1-504#TEF1-217-PAB1-504#TEF1-222-PAB1-504#TEF1-328-PAB1-504#TEF1-36-PAB1-105#TEF1-393-PAB1-105#TEF1-393-PAB1-306#TEF1-437-PAB1-306#TEF1-55-PAB1-504#TEF1-62-PAB1-504#TEF1-217-RPL24A-91#TEF1-253-RPL24A-61#TEF1-376-RPL24A-27#TEF1-390-RPL24A-27#TEF1-393-RPL24A-149#TEF1-393-RPL24A-27#TEF1-393-RPL24A-61#TEF1-393-RPL24A-12#TEF1-393-RPL24A-129#TEF1-393-RPL2…	1-139#TEF1-328-SSB1-501#TEF1-390-SSB1-497#TEF1-393-SSB1-428#TEF1-393-SSB1-565#TEF1-437-SSB1-251#TEF1-437-SSB1-608#TEF1-454-SSB1-497#TEF1-178-RPL30-19#TEF1-393-RPL30-19#TEF1-393-RPL30-22#TEF1-393-RPL30-66#TEF1-41-RPL30-19#TEF1-437-RPL30-5#TEF1-450-RPL30-5#TEF1-390-RPL3-153#TEF1-390-RPL3-168#TEF1-393-RPL3-153#TEF1-41-RPL3-153#TEF1-253-NOP1-102#TEF1-390-NOP1-102#TEF1-393-NOP1-102#TEF1-393-NOP1-299#T…	-454#TEF1-154-TEF1-51#TEF1-159-TEF1-217#TEF1-159-TEF1-222#TEF1-159-TEF1-224#TEF1-159-TEF1-36#TEF1-159-TEF1-393#TEF1-159-TEF1-41#TEF1-159-TEF1-437#TEF1-159-TEF1-55#TEF1-170-TEF1-177#TEF1-170-TEF1-178#TEF1-170-TEF1-217#TEF1-170-TEF1-222#TEF1-170-TEF1-328#TE	MBF1-97-VMA2-438#CDC19-30-VMA2-90#TEF1-41-VMA2-479#TEF1-454-VMA2-479#VMA2-13-VMA2-23#VMA2-13-VMA2-89#VMA2-13-VMA2-90#VMA2-14-VMA2-6#VMA2-14-VMA2-89#VMA2-14-VMA2-90#VMA2-226-VMA2-384#VMA2-226-VMA2-479#VMA2-226-VMA2-90#VMA2-23-VMA2-6#VMA2-23-VMA2-89#VMA2-23-VMA2-90#VMA2-367-VMA2-411#VMA2-367-VMA2-417#VMA2-367-VMA2-441#VMA2-384-VMA2-394#VMA2-384-VMA2-411#VMA2-384-VMA2-441#VMA2-384-VMA2-479#VMA2-394-…
TEF1	YEF3	7	0	2.85185e-26	458	1044	sp|P02994|TEF1	sp|P16521|YEF3	TEF1-159-PAB1-504#TEF1-170-PAB1-105#TEF1-178-PAB1-504#TEF1-217-PAB1-504#TEF1-222-PAB1-504#TEF1-328-PAB1-504#TEF1-36-PAB1-105#TEF1-393-PAB1-105#TEF1-393-PAB1-306#TEF1-437-PAB1-306#TEF1-55-PAB1-504#TEF1-62-PAB1-504#TEF1-217-RPL24A-91#TEF1-253-RPL24A-61#TEF1-376-RPL24A-27#TEF1-390-RPL24A-27#TEF1-393-RPL24A-149#TEF1-393-RPL24A-27#TEF1-393-RPL24A-61#TEF1-393-RPL24A-12#TEF1-393-RPL24A-129#TEF1-393-RPL2…	1-139#TEF1-328-SSB1-501#TEF1-390-SSB1-497#TEF1-393-SSB1-428#TEF1-393-SSB1-565#TEF1-437-SSB1-251#TEF1-437-SSB1-608#TEF1-454-SSB1-497#TEF1-178-RPL30-19#TEF1-393-RPL30-19#TEF1-393-RPL30-22#TEF1-393-RPL30-66#TEF1-41-RPL30-19#TEF1-437-RPL30-5#TEF1-450-RPL30-5#TEF1-390-RPL3-153#TEF1-390-RPL3-168#TEF1-393-RPL3-153#TEF1-41-RPL3-153#TEF1-253-NOP1-102#TEF1-390-NOP1-102#TEF1-393-NOP1-102#TEF1-393-NOP1-299#T…	-454#TEF1-154-TEF1-51#TEF1-159-TEF1-217#TEF1-159-TEF1-222#TEF1-159-TEF1-224#TEF1-159-TEF1-36#TEF1-159-TEF1-393#TEF1-159-TEF1-41#TEF1-159-TEF1-437#TEF1-159-TEF1-55#TEF1-170-TEF1-177#TEF1-170-TEF1-178#TEF1-170-TEF1-217#TEF1-170-TEF1-222#TEF1-170-TEF1-328#TE	CDC19-281-YEF3-789#TEF1-170-YEF3-789#TEF1-177-YEF3-789#TEF1-217-YEF3-315#TEF1-217-YEF3-789#TEF1-393-YEF3-789#TEF1-437-YEF3-315#TEF1-437-YEF3-789#RPL24A-27-YEF3-789#RPL43B-28-YEF3-789#RPL42B-76-YEF3-789#RPL42B-76-YEF3-187#RPL1B-130-YEF3-789#RPL1B-91-YEF3-204#RPL1B-91-YEF3-1009#RPL2B-155-YEF3-789#SSB1-58-YEF3-789#YEF3-789-RPL11A-35#YEF3-1013-RPL11A-35#YEF3-204-YEF3-789#YEF3-204-YEF3-630#YEF3-315-YE…
TEF1	NCP1	2	0	1.19882e-09	458	691	sp|P02994|TEF1	sp|P16603|NCP1	TEF1-159-PAB1-504#TEF1-170-PAB1-105#TEF1-178-PAB1-504#TEF1-217-PAB1-504#TEF1-222-PAB1-504#TEF1-328-PAB1-504#TEF1-36-PAB1-105#TEF1-393-PAB1-105#TEF1-393-PAB1-306#TEF1-437-PAB1-306#TEF1-55-PAB1-504#TEF1-62-PAB1-504#TEF1-217-RPL24A-91#TEF1-253-RPL24A-61#TEF1-376-RPL24A-27#TEF1-390-RPL24A-27#TEF1-393-RPL24A-149#TEF1-393-RPL24A-27#TEF1-393-RPL24A-61#TEF1-393-RPL24A-12#TEF1-393-RPL24A-129#TEF1-393-RPL2…	1-139#TEF1-328-SSB1-501#TEF1-390-SSB1-497#TEF1-393-SSB1-428#TEF1-393-SSB1-565#TEF1-437-SSB1-251#TEF1-437-SSB1-608#TEF1-454-SSB1-497#TEF1-178-RPL30-19#TEF1-393-RPL30-19#TEF1-393-RPL30-22#TEF1-393-RPL30-66#TEF1-41-RPL30-19#TEF1-437-RPL30-5#TEF1-450-RPL30-5#TEF1-390-RPL3-153#TEF1-390-RPL3-168#TEF1-393-RPL3-153#TEF1-41-RPL3-153#TEF1-253-NOP1-102#TEF1-390-NOP1-102#TEF1-393-NOP1-102#TEF1-393-NOP1-299#T…	-454#TEF1-154-TEF1-51#TEF1-159-TEF1-217#TEF1-159-TEF1-222#TEF1-159-TEF1-224#TEF1-159-TEF1-36#TEF1-159-TEF1-393#TEF1-159-TEF1-41#TEF1-159-TEF1-437#TEF1-159-TEF1-55#TEF1-170-TEF1-177#TEF1-170-TEF1-178#TEF1-170-TEF1-217#TEF1-170-TEF1-222#TEF1-170-TEF1-328#TE	TEF1-271-NCP1-616#TEF1-383-NCP1-616#ERG11-160-NCP1-169#ERG11-164-NCP1-666#ERG11-353-NCP1-666#SSB1-58-NCP1-666#NCP1-165-NCP1-169#NCP1-166-NCP1-678#NCP1-169-NCP1-678#NCP1-181-NCP1-394#NCP1-384-NCP1-392#NCP1-386-NCP1-413#NCP1-563-NCP1-597#NCP1-563-NCP1-598#NCP1-564-NCP1-597#NCP1-564-NCP1-598#NCP1-59-NCP1-81#NCP1-616-NCP1-623#NCP1-617-NCP1-652
TEF1	VMA1	2	0	4.25559e-15	458	1071	sp|P02994|TEF1	sp|P17255|VMA1	TEF1-159-PAB1-504#TEF1-170-PAB1-105#TEF1-178-PAB1-504#TEF1-217-PAB1-504#TEF1-222-PAB1-504#TEF1-328-PAB1-504#TEF1-36-PAB1-105#TEF1-393-PAB1-105#TEF1-393-PAB1-306#TEF1-437-PAB1-306#TEF1-55-PAB1-504#TEF1-62-PAB1-504#TEF1-217-RPL24A-91#TEF1-253-RPL24A-61#TEF1-376-RPL24A-27#TEF1-390-RPL24A-27#TEF1-393-RPL24A-149#TEF1-393-RPL24A-27#TEF1-393-RPL24A-61#TEF1-393-RPL24A-12#TEF1-393-RPL24A-129#TEF1-393-RPL2…	1-139#TEF1-328-SSB1-501#TEF1-390-SSB1-497#TEF1-393-SSB1-428#TEF1-393-SSB1-565#TEF1-437-SSB1-251#TEF1-437-SSB1-608#TEF1-454-SSB1-497#TEF1-178-RPL30-19#TEF1-393-RPL30-19#TEF1-393-RPL30-22#TEF1-393-RPL30-66#TEF1-41-RPL30-19#TEF1-437-RPL30-5#TEF1-450-RPL30-5#TEF1-390-RPL3-153#TEF1-390-RPL3-168#TEF1-393-RPL3-153#TEF1-41-RPL3-153#TEF1-253-NOP1-102#TEF1-390-NOP1-102#TEF1-393-NOP1-102#TEF1-393-NOP1-299#T…	-454#TEF1-154-TEF1-51#TEF1-159-TEF1-217#TEF1-159-TEF1-222#TEF1-159-TEF1-224#TEF1-159-TEF1-36#TEF1-159-TEF1-393#TEF1-159-TEF1-41#TEF1-159-TEF1-437#TEF1-159-TEF1-55#TEF1-170-TEF1-177#TEF1-170-TEF1-178#TEF1-170-TEF1-217#TEF1-170-TEF1-222#TEF1-170-TEF1-328#TE	TEF1-41-VMA1-552#TEF1-447-VMA1-343#RPL42B-29-VMA1-343#RPL42B-76-VMA1-343#VMA2-226-VMA1-227#VMA2-226-VMA1-924#VMA2-384-VMA1-904#VMA2-394-VMA1-904#VMA2-417-VMA1-904#VMA2-441-VMA1-941#VMA2-470-VMA1-1033#VMA2-470-VMA1-1057#VMA2-479-VMA1-1057#VMA2-479-VMA1-904#VMA2-506-VMA1-1049#VMA2-507-VMA1-1033#VMA2-507-VMA1-1049#VMA2-507-VMA1-1057#VMA2-508-VMA1-1049#VMA2-508-VMA1-1057#VMA2-6-VMA1-117#VMA2-89-VMA1-…
TEF1	CDC42	10	0	6.262e-27	458	191	sp|P02994|TEF1	sp|P19073|CDC42	TEF1-159-PAB1-504#TEF1-170-PAB1-105#TEF1-178-PAB1-504#TEF1-217-PAB1-504#TEF1-222-PAB1-504#TEF1-328-PAB1-504#TEF1-36-PAB1-105#TEF1-393-PAB1-105#TEF1-393-PAB1-306#TEF1-437-PAB1-306#TEF1-55-PAB1-504#TEF1-62-PAB1-504#TEF1-217-RPL24A-91#TEF1-253-RPL24A-61#TEF1-376-RPL24A-27#TEF1-390-RPL24A-27#TEF1-393-RPL24A-149#TEF1-393-RPL24A-27#TEF1-393-RPL24A-61#TEF1-393-RPL24A-12#TEF1-393-RPL24A-129#TEF1-393-RPL2…	1-139#TEF1-328-SSB1-501#TEF1-390-SSB1-497#TEF1-393-SSB1-428#TEF1-393-SSB1-565#TEF1-437-SSB1-251#TEF1-437-SSB1-608#TEF1-454-SSB1-497#TEF1-178-RPL30-19#TEF1-393-RPL30-19#TEF1-393-RPL30-22#TEF1-393-RPL30-66#TEF1-41-RPL30-19#TEF1-437-RPL30-5#TEF1-450-RPL30-5#TEF1-390-RPL3-153#TEF1-390-RPL3-168#TEF1-393-RPL3-153#TEF1-41-RPL3-153#TEF1-253-NOP1-102#TEF1-390-NOP1-102#TEF1-393-NOP1-102#TEF1-393-NOP1-299#T…	-454#TEF1-154-TEF1-51#TEF1-159-TEF1-217#TEF1-159-TEF1-222#TEF1-159-TEF1-224#TEF1-159-TEF1-36#TEF1-159-TEF1-393#TEF1-159-TEF1-41#TEF1-159-TEF1-437#TEF1-159-TEF1-55#TEF1-170-TEF1-177#TEF1-170-TEF1-178#TEF1-170-TEF1-217#TEF1-170-TEF1-222#TEF1-170-TEF1-328#TE	RAS2-294-CDC42-128#YPT1-184-CDC42-128#YPT1-188-CDC42-128#YPT1-55-CDC42-128#TEF1-154-CDC42-128#TEF1-178-CDC42-128#TEF1-217-CDC42-128#TEF1-222-CDC42-128#TEF1-328-CDC42-128#TEF1-393-CDC42-128#TEF1-393-CDC42-153#TEF1-41-CDC42-128#TEF1-447-CDC42-128#TEF1-454-CDC42-128#RPS31-48-CDC42-128#RHO1-187-CDC42-128#RHO1-196-CDC42-128#SEC4-188-CDC42-128#SEC4-196-CDC42-128#SSA2-342-CDC42-128#SSB1-497-CDC42-128#RS…
TEF1	PRI2	1	0	1.20974e-05	458	528	sp|P02994|TEF1	sp|P20457|PRI2	TEF1-159-PAB1-504#TEF1-170-PAB1-105#TEF1-178-PAB1-504#TEF1-217-PAB1-504#TEF1-222-PAB1-504#TEF1-328-PAB1-504#TEF1-36-PAB1-105#TEF1-393-PAB1-105#TEF1-393-PAB1-306#TEF1-437-PAB1-306#TEF1-55-PAB1-504#TEF1-62-PAB1-504#TEF1-217-RPL24A-91#TEF1-253-RPL24A-61#TEF1-376-RPL24A-27#TEF1-390-RPL24A-27#TEF1-393-RPL24A-149#TEF1-393-RPL24A-27#TEF1-393-RPL24A-61#TEF1-393-RPL24A-12#TEF1-393-RPL24A-129#TEF1-393-RPL2…	1-139#TEF1-328-SSB1-501#TEF1-390-SSB1-497#TEF1-393-SSB1-428#TEF1-393-SSB1-565#TEF1-437-SSB1-251#TEF1-437-SSB1-608#TEF1-454-SSB1-497#TEF1-178-RPL30-19#TEF1-393-RPL30-19#TEF1-393-RPL30-22#TEF1-393-RPL30-66#TEF1-41-RPL30-19#TEF1-437-RPL30-5#TEF1-450-RPL30-5#TEF1-390-RPL3-153#TEF1-390-RPL3-168#TEF1-393-RPL3-153#TEF1-41-RPL3-153#TEF1-253-NOP1-102#TEF1-390-NOP1-102#TEF1-393-NOP1-102#TEF1-393-NOP1-299#T…	-454#TEF1-154-TEF1-51#TEF1-159-TEF1-217#TEF1-159-TEF1-222#TEF1-159-TEF1-224#TEF1-159-TEF1-36#TEF1-159-TEF1-393#TEF1-159-TEF1-41#TEF1-159-TEF1-437#TEF1-159-TEF1-55#TEF1-170-TEF1-177#TEF1-170-TEF1-178#TEF1-170-TEF1-217#TEF1-170-TEF1-222#TEF1-170-TEF1-328#TE	TEF1-437-PRI2-345
TEF1	VPS1	2	0	6.58433e-14	458	3144	sp|P02994|TEF1	sp|P21576|VPS1	TEF1-159-PAB1-504#TEF1-170-PAB1-105#TEF1-178-PAB1-504#TEF1-217-PAB1-504#TEF1-222-PAB1-504#TEF1-328-PAB1-504#TEF1-36-PAB1-105#TEF1-393-PAB1-105#TEF1-393-PAB1-306#TEF1-437-PAB1-306#TEF1-55-PAB1-504#TEF1-62-PAB1-504#TEF1-217-RPL24A-91#TEF1-253-RPL24A-61#TEF1-376-RPL24A-27#TEF1-390-RPL24A-27#TEF1-393-RPL24A-149#TEF1-393-RPL24A-27#TEF1-393-RPL24A-61#TEF1-393-RPL24A-12#TEF1-393-RPL24A-129#TEF1-393-RPL2…	1-139#TEF1-328-SSB1-501#TEF1-390-SSB1-497#TEF1-393-SSB1-428#TEF1-393-SSB1-565#TEF1-437-SSB1-251#TEF1-437-SSB1-608#TEF1-454-SSB1-497#TEF1-178-RPL30-19#TEF1-393-RPL30-19#TEF1-393-RPL30-22#TEF1-393-RPL30-66#TEF1-41-RPL30-19#TEF1-437-RPL30-5#TEF1-450-RPL30-5#TEF1-390-RPL3-153#TEF1-390-RPL3-168#TEF1-393-RPL3-153#TEF1-41-RPL3-153#TEF1-253-NOP1-102#TEF1-390-NOP1-102#TEF1-393-NOP1-102#TEF1-393-NOP1-299#T…	-454#TEF1-154-TEF1-51#TEF1-159-TEF1-217#TEF1-159-TEF1-222#TEF1-159-TEF1-224#TEF1-159-TEF1-36#TEF1-159-TEF1-393#TEF1-159-TEF1-41#TEF1-159-TEF1-437#TEF1-159-TEF1-55#TEF1-170-TEF1-177#TEF1-170-TEF1-178#TEF1-170-TEF1-217#TEF1-170-TEF1-222#TEF1-170-TEF1-328#TE	TEF1-328-VPS1-561#TEF1-437-VPS1-561#VPS1-101-VPS1-103#VPS1-103-VPS1-132#VPS1-132-VPS1-479#VPS1-132-VPS1-667#VPS1-132-VPS1-675#VPS1-132-VPS1-78#VPS1-149-VPS1-689#VPS1-204-VPS1-341#VPS1-204-VPS1-689#VPS1-248-VPS1-282#VPS1-248-VPS1-287#VPS1-282-VPS1-299#VPS1-339-VPS1-347#VPS1-339-VPS1-479#VPS1-347-VPS1-423#VPS1-347-VPS1-479#VPS1-347-VPS1-651#VPS1-347-VPS1-663#VPS1-347-VPS1-667#VPS1-423-VPS1-561#VPS1…
TEF1	RPA135	1	0	4.7062e-11	458	1203	sp|P02994|TEF1	sp|P22138|RPA135	TEF1-159-PAB1-504#TEF1-170-PAB1-105#TEF1-178-PAB1-504#TEF1-217-PAB1-504#TEF1-222-PAB1-504#TEF1-328-PAB1-504#TEF1-36-PAB1-105#TEF1-393-PAB1-105#TEF1-393-PAB1-306#TEF1-437-PAB1-306#TEF1-55-PAB1-504#TEF1-62-PAB1-504#TEF1-217-RPL24A-91#TEF1-253-RPL24A-61#TEF1-376-RPL24A-27#TEF1-390-RPL24A-27#TEF1-393-RPL24A-149#TEF1-393-RPL24A-27#TEF1-393-RPL24A-61#TEF1-393-RPL24A-12#TEF1-393-RPL24A-129#TEF1-393-RPL2…	1-139#TEF1-328-SSB1-501#TEF1-390-SSB1-497#TEF1-393-SSB1-428#TEF1-393-SSB1-565#TEF1-437-SSB1-251#TEF1-437-SSB1-608#TEF1-454-SSB1-497#TEF1-178-RPL30-19#TEF1-393-RPL30-19#TEF1-393-RPL30-22#TEF1-393-RPL30-66#TEF1-41-RPL30-19#TEF1-437-RPL30-5#TEF1-450-RPL30-5#TEF1-390-RPL3-153#TEF1-390-RPL3-168#TEF1-393-RPL3-153#TEF1-41-RPL3-153#TEF1-253-NOP1-102#TEF1-390-NOP1-102#TEF1-393-NOP1-102#TEF1-393-NOP1-299#T…	-454#TEF1-154-TEF1-51#TEF1-159-TEF1-217#TEF1-159-TEF1-222#TEF1-159-TEF1-224#TEF1-159-TEF1-36#TEF1-159-TEF1-393#TEF1-159-TEF1-41#TEF1-159-TEF1-437#TEF1-159-TEF1-55#TEF1-170-TEF1-177#TEF1-170-TEF1-178#TEF1-170-TEF1-217#TEF1-170-TEF1-222#TEF1-170-TEF1-328#TE	TEF1-217-RPA135-904#RPC40-148-RPA135-30#RPA190-1012-RPA135-924#RPA190-612-RPA135-1043#RPA190-848-RPA135-3#RPA135-1043-RPA135-916#RPA135-106-RPA135-120#RPA135-1139-RPA135-1144#RPA135-441-RPA135-77#RPA135-808-RPA135-904#RPA135-916-RPA135-924
TEF1	XRN1	2	0	2.83157e-20	458	1528	sp|P02994|TEF1	sp|P22147|XRN1	TEF1-159-PAB1-504#TEF1-170-PAB1-105#TEF1-178-PAB1-504#TEF1-217-PAB1-504#TEF1-222-PAB1-504#TEF1-328-PAB1-504#TEF1-36-PAB1-105#TEF1-393-PAB1-105#TEF1-393-PAB1-306#TEF1-437-PAB1-306#TEF1-55-PAB1-504#TEF1-62-PAB1-504#TEF1-217-RPL24A-91#TEF1-253-RPL24A-61#TEF1-376-RPL24A-27#TEF1-390-RPL24A-27#TEF1-393-RPL24A-149#TEF1-393-RPL24A-27#TEF1-393-RPL24A-61#TEF1-393-RPL24A-12#TEF1-393-RPL24A-129#TEF1-393-RPL2…	1-139#TEF1-328-SSB1-501#TEF1-390-SSB1-497#TEF1-393-SSB1-428#TEF1-393-SSB1-565#TEF1-437-SSB1-251#TEF1-437-SSB1-608#TEF1-454-SSB1-497#TEF1-178-RPL30-19#TEF1-393-RPL30-19#TEF1-393-RPL30-22#TEF1-393-RPL30-66#TEF1-41-RPL30-19#TEF1-437-RPL30-5#TEF1-450-RPL30-5#TEF1-390-RPL3-153#TEF1-390-RPL3-168#TEF1-393-RPL3-153#TEF1-41-RPL3-153#TEF1-253-NOP1-102#TEF1-390-NOP1-102#TEF1-393-NOP1-102#TEF1-393-NOP1-299#T…	-454#TEF1-154-TEF1-51#TEF1-159-TEF1-217#TEF1-159-TEF1-222#TEF1-159-TEF1-224#TEF1-159-TEF1-36#TEF1-159-TEF1-393#TEF1-159-TEF1-41#TEF1-159-TEF1-437#TEF1-159-TEF1-55#TEF1-170-TEF1-177#TEF1-170-TEF1-178#TEF1-170-TEF1-217#TEF1-170-TEF1-222#TEF1-170-TEF1-328#TE	TEF1-177-XRN1-662#TEF1-393-XRN1-1067#SRV2-205-XRN1-980#XRN1-1004-XRN1-855#XRN1-110-XRN1-114#XRN1-1144-XRN1-953#XRN1-1164-XRN1-1272#XRN1-1164-XRN1-1278#XRN1-1164-XRN1-1292#XRN1-1164-XRN1-824#XRN1-1164-XRN1-969#XRN1-1264-XRN1-1272#XRN1-1268-XRN1-1278#XRN1-1272-XRN1-1292#XRN1-1272-XRN1-787#XRN1-1292-XRN1-1298#XRN1-1292-XRN1-1306#XRN1-1292-XRN1-787#XRN1-1465-XRN1-1472#XRN1-1465-XRN1-1477#XRN1-1471-XR…
TEF1	VMA4	1	0	3.63163e-12	458	233	sp|P02994|TEF1	sp|P22203|VMA4	TEF1-159-PAB1-504#TEF1-170-PAB1-105#TEF1-178-PAB1-504#TEF1-217-PAB1-504#TEF1-222-PAB1-504#TEF1-328-PAB1-504#TEF1-36-PAB1-105#TEF1-393-PAB1-105#TEF1-393-PAB1-306#TEF1-437-PAB1-306#TEF1-55-PAB1-504#TEF1-62-PAB1-504#TEF1-217-RPL24A-91#TEF1-253-RPL24A-61#TEF1-376-RPL24A-27#TEF1-390-RPL24A-27#TEF1-393-RPL24A-149#TEF1-393-RPL24A-27#TEF1-393-RPL24A-61#TEF1-393-RPL24A-12#TEF1-393-RPL24A-129#TEF1-393-RPL2…	1-139#TEF1-328-SSB1-501#TEF1-390-SSB1-497#TEF1-393-SSB1-428#TEF1-393-SSB1-565#TEF1-437-SSB1-251#TEF1-437-SSB1-608#TEF1-454-SSB1-497#TEF1-178-RPL30-19#TEF1-393-RPL30-19#TEF1-393-RPL30-22#TEF1-393-RPL30-66#TEF1-41-RPL30-19#TEF1-437-RPL30-5#TEF1-450-RPL30-5#TEF1-390-RPL3-153#TEF1-390-RPL3-168#TEF1-393-RPL3-153#TEF1-41-RPL3-153#TEF1-253-NOP1-102#TEF1-390-NOP1-102#TEF1-393-NOP1-102#TEF1-393-NOP1-299#T…	-454#TEF1-154-TEF1-51#TEF1-159-TEF1-217#TEF1-159-TEF1-222#TEF1-159-TEF1-224#TEF1-159-TEF1-36#TEF1-159-TEF1-393#TEF1-159-TEF1-41#TEF1-159-TEF1-437#TEF1-159-TEF1-55#TEF1-170-TEF1-177#TEF1-170-TEF1-178#TEF1-170-TEF1-217#TEF1-170-TEF1-222#TEF1-170-TEF1-328#TE	TEF1-454-VMA4-31#RPL24A-108-VMA4-83#RPS31-48-VMA4-87#MST1-459-VMA4-63#TUB1-395-VMA4-87#SSA2-342-VMA4-63#VMA2-125-VMA4-104#VMA2-13-VMA4-227#VMA2-14-VMA4-106#VMA2-14-VMA4-163#VMA2-14-VMA4-227#VMA2-2-VMA4-227#VMA2-226-VMA4-68#VMA2-226-VMA4-83#VMA2-226-VMA4-87#VMA2-23-VMA4-163#VMA2-43-VMA4-136#VMA2-438-VMA4-63#VMA2-507-VMA4-227#VMA2-507-VMA4-33#VMA2-507-VMA4-38#VMA2-507-VMA4-47#VMA2-507-VMA4-63#VMA2-…
TEF1	RPS1B	8	0	2.15188e-33	458	255	sp|P02994|TEF1	sp|P23248|RPS1B	TEF1-159-PAB1-504#TEF1-170-PAB1-105#TEF1-178-PAB1-504#TEF1-217-PAB1-504#TEF1-222-PAB1-504#TEF1-328-PAB1-504#TEF1-36-PAB1-105#TEF1-393-PAB1-105#TEF1-393-PAB1-306#TEF1-437-PAB1-306#TEF1-55-PAB1-504#TEF1-62-PAB1-504#TEF1-217-RPL24A-91#TEF1-253-RPL24A-61#TEF1-376-RPL24A-27#TEF1-390-RPL24A-27#TEF1-393-RPL24A-149#TEF1-393-RPL24A-27#TEF1-393-RPL24A-61#TEF1-393-RPL24A-12#TEF1-393-RPL24A-129#TEF1-393-RPL2…	1-139#TEF1-328-SSB1-501#TEF1-390-SSB1-497#TEF1-393-SSB1-428#TEF1-393-SSB1-565#TEF1-437-SSB1-251#TEF1-437-SSB1-608#TEF1-454-SSB1-497#TEF1-178-RPL30-19#TEF1-393-RPL30-19#TEF1-393-RPL30-22#TEF1-393-RPL30-66#TEF1-41-RPL30-19#TEF1-437-RPL30-5#TEF1-450-RPL30-5#TEF1-390-RPL3-153#TEF1-390-RPL3-168#TEF1-393-RPL3-153#TEF1-41-RPL3-153#TEF1-253-NOP1-102#TEF1-390-NOP1-102#TEF1-393-NOP1-102#TEF1-393-NOP1-299#T…	-454#TEF1-154-TEF1-51#TEF1-159-TEF1-217#TEF1-159-TEF1-222#TEF1-159-TEF1-224#TEF1-159-TEF1-36#TEF1-159-TEF1-393#TEF1-159-TEF1-41#TEF1-159-TEF1-437#TEF1-159-TEF1-55#TEF1-170-TEF1-177#TEF1-170-TEF1-178#TEF1-170-TEF1-217#TEF1-170-TEF1-222#TEF1-170-TEF1-328#TE	TEF1-390-RPS1B-50#TEF1-393-RPS1B-45#TEF1-393-RPS1B-50#TEF1-393-RPS1B-19#TEF1-437-RPS1B-45#TEF1-447-RPS1B-50#TEF1-450-RPS1B-50#TEF1-454-RPS1B-50#RPS9B-154-RPS1B-50#RPL2B-155-RPS1B-5#SSB1-497-RPS1B-50#RPL30-5-RPS1B-166#RPS1B-109-RPS1B-145#RPS1B-195-RPS1B-45#RPS1B-195-RPS1B-50#RPS1B-195-RPS1B-166#RPS1B-219-RPS1B-62#RPS1B-240-RPS1B-45#RPS1B-240-RPS1B-50#RPS1B-240-RPS1B-243#RPS1B-240-RPS1B-248#RPS1B-2…
TEF1	MRPL25	1	0	1.49163e-07	458	157	sp|P02994|TEF1	sp|P23369|MRPL25	TEF1-159-PAB1-504#TEF1-170-PAB1-105#TEF1-178-PAB1-504#TEF1-217-PAB1-504#TEF1-222-PAB1-504#TEF1-328-PAB1-504#TEF1-36-PAB1-105#TEF1-393-PAB1-105#TEF1-393-PAB1-306#TEF1-437-PAB1-306#TEF1-55-PAB1-504#TEF1-62-PAB1-504#TEF1-217-RPL24A-91#TEF1-253-RPL24A-61#TEF1-376-RPL24A-27#TEF1-390-RPL24A-27#TEF1-393-RPL24A-149#TEF1-393-RPL24A-27#TEF1-393-RPL24A-61#TEF1-393-RPL24A-12#TEF1-393-RPL24A-129#TEF1-393-RPL2…	1-139#TEF1-328-SSB1-501#TEF1-390-SSB1-497#TEF1-393-SSB1-428#TEF1-393-SSB1-565#TEF1-437-SSB1-251#TEF1-437-SSB1-608#TEF1-454-SSB1-497#TEF1-178-RPL30-19#TEF1-393-RPL30-19#TEF1-393-RPL30-22#TEF1-393-RPL30-66#TEF1-41-RPL30-19#TEF1-437-RPL30-5#TEF1-450-RPL30-5#TEF1-390-RPL3-153#TEF1-390-RPL3-168#TEF1-393-RPL3-153#TEF1-41-RPL3-153#TEF1-253-NOP1-102#TEF1-390-NOP1-102#TEF1-393-NOP1-102#TEF1-393-NOP1-299#T…	-454#TEF1-154-TEF1-51#TEF1-159-TEF1-217#TEF1-159-TEF1-222#TEF1-159-TEF1-224#TEF1-159-TEF1-36#TEF1-159-TEF1-393#TEF1-159-TEF1-41#TEF1-159-TEF1-437#TEF1-159-TEF1-55#TEF1-170-TEF1-177#TEF1-170-TEF1-178#TEF1-170-TEF1-217#TEF1-170-TEF1-222#TEF1-170-TEF1-328#TE	TEF1-41-MRPL25-143
TEF1	RPL24B	5	0	4.60345e-33	458	155	sp|P02994|TEF1	sp|P24000|RPL24B	TEF1-159-PAB1-504#TEF1-170-PAB1-105#TEF1-178-PAB1-504#TEF1-217-PAB1-504#TEF1-222-PAB1-504#TEF1-328-PAB1-504#TEF1-36-PAB1-105#TEF1-393-PAB1-105#TEF1-393-PAB1-306#TEF1-437-PAB1-306#TEF1-55-PAB1-504#TEF1-62-PAB1-504#TEF1-217-RPL24A-91#TEF1-253-RPL24A-61#TEF1-376-RPL24A-27#TEF1-390-RPL24A-27#TEF1-393-RPL24A-149#TEF1-393-RPL24A-27#TEF1-393-RPL24A-61#TEF1-393-RPL24A-12#TEF1-393-RPL24A-129#TEF1-393-RPL2…	1-139#TEF1-328-SSB1-501#TEF1-390-SSB1-497#TEF1-393-SSB1-428#TEF1-393-SSB1-565#TEF1-437-SSB1-251#TEF1-437-SSB1-608#TEF1-454-SSB1-497#TEF1-178-RPL30-19#TEF1-393-RPL30-19#TEF1-393-RPL30-22#TEF1-393-RPL30-66#TEF1-41-RPL30-19#TEF1-437-RPL30-5#TEF1-450-RPL30-5#TEF1-390-RPL3-153#TEF1-390-RPL3-168#TEF1-393-RPL3-153#TEF1-41-RPL3-153#TEF1-253-NOP1-102#TEF1-390-NOP1-102#TEF1-393-NOP1-102#TEF1-393-NOP1-299#T…	-454#TEF1-154-TEF1-51#TEF1-159-TEF1-217#TEF1-159-TEF1-222#TEF1-159-TEF1-224#TEF1-159-TEF1-36#TEF1-159-TEF1-393#TEF1-159-TEF1-41#TEF1-159-TEF1-437#TEF1-159-TEF1-55#TEF1-170-TEF1-177#TEF1-170-TEF1-178#TEF1-170-TEF1-217#TEF1-170-TEF1-222#TEF1-170-TEF1-328#TE	TEF1-217-RPL24B-137#TEF1-390-RPL24B-129#TEF1-393-RPL24B-129#TEF1-393-RPL24B-140#TEF1-454-RPL24B-129#RPL24A-144-RPL24B-129#RPL24A-144-RPL24B-137#RPL24A-149-RPL24B-12#RPL24A-149-RPL24B-129#RPL24A-149-RPL24B-137#RPL24A-149-RPL24B-140#RPL24A-27-RPL24B-12#RPL24A-27-RPL24B-129#RPL24A-27-RPL24B-137#RPL24A-27-RPL24B-2#RPL24A-35-RPL24B-12#RPL24A-61-RPL24B-12#RPL24A-61-RPL24B-129#RPL24A-69-RPL24B-12#RPL24A…
TEF1	CDC10	1	0	2.36913e-10	458	322	sp|P02994|TEF1	sp|P25342|CDC10	TEF1-159-PAB1-504#TEF1-170-PAB1-105#TEF1-178-PAB1-504#TEF1-217-PAB1-504#TEF1-222-PAB1-504#TEF1-328-PAB1-504#TEF1-36-PAB1-105#TEF1-393-PAB1-105#TEF1-393-PAB1-306#TEF1-437-PAB1-306#TEF1-55-PAB1-504#TEF1-62-PAB1-504#TEF1-217-RPL24A-91#TEF1-253-RPL24A-61#TEF1-376-RPL24A-27#TEF1-390-RPL24A-27#TEF1-393-RPL24A-149#TEF1-393-RPL24A-27#TEF1-393-RPL24A-61#TEF1-393-RPL24A-12#TEF1-393-RPL24A-129#TEF1-393-RPL2…	1-139#TEF1-328-SSB1-501#TEF1-390-SSB1-497#TEF1-393-SSB1-428#TEF1-393-SSB1-565#TEF1-437-SSB1-251#TEF1-437-SSB1-608#TEF1-454-SSB1-497#TEF1-178-RPL30-19#TEF1-393-RPL30-19#TEF1-393-RPL30-22#TEF1-393-RPL30-66#TEF1-41-RPL30-19#TEF1-437-RPL30-5#TEF1-450-RPL30-5#TEF1-390-RPL3-153#TEF1-390-RPL3-168#TEF1-393-RPL3-153#TEF1-41-RPL3-153#TEF1-253-NOP1-102#TEF1-390-NOP1-102#TEF1-393-NOP1-102#TEF1-393-NOP1-299#T…	-454#TEF1-154-TEF1-51#TEF1-159-TEF1-217#TEF1-159-TEF1-222#TEF1-159-TEF1-224#TEF1-159-TEF1-36#TEF1-159-TEF1-393#TEF1-159-TEF1-41#TEF1-159-TEF1-437#TEF1-159-TEF1-55#TEF1-170-TEF1-177#TEF1-170-TEF1-178#TEF1-170-TEF1-217#TEF1-170-TEF1-222#TEF1-170-TEF1-328#TE	TEF1-217-CDC10-166#CDC10-119-CDC10-166#CDC10-119-CDC10-304#CDC10-128-CDC10-304#CDC10-166-CDC10-202#CDC10-304-CDC10-304
TEF1	ADP1	1	0	5.8131e-10	458	1049	sp|P02994|TEF1	sp|P25371|ADP1	TEF1-159-PAB1-504#TEF1-170-PAB1-105#TEF1-178-PAB1-504#TEF1-217-PAB1-504#TEF1-222-PAB1-504#TEF1-328-PAB1-504#TEF1-36-PAB1-105#TEF1-393-PAB1-105#TEF1-393-PAB1-306#TEF1-437-PAB1-306#TEF1-55-PAB1-504#TEF1-62-PAB1-504#TEF1-217-RPL24A-91#TEF1-253-RPL24A-61#TEF1-376-RPL24A-27#TEF1-390-RPL24A-27#TEF1-393-RPL24A-149#TEF1-393-RPL24A-27#TEF1-393-RPL24A-61#TEF1-393-RPL24A-12#TEF1-393-RPL24A-129#TEF1-393-RPL2…	1-139#TEF1-328-SSB1-501#TEF1-390-SSB1-497#TEF1-393-SSB1-428#TEF1-393-SSB1-565#TEF1-437-SSB1-251#TEF1-437-SSB1-608#TEF1-454-SSB1-497#TEF1-178-RPL30-19#TEF1-393-RPL30-19#TEF1-393-RPL30-22#TEF1-393-RPL30-66#TEF1-41-RPL30-19#TEF1-437-RPL30-5#TEF1-450-RPL30-5#TEF1-390-RPL3-153#TEF1-390-RPL3-168#TEF1-393-RPL3-153#TEF1-41-RPL3-153#TEF1-253-NOP1-102#TEF1-390-NOP1-102#TEF1-393-NOP1-102#TEF1-393-NOP1-299#T…	-454#TEF1-154-TEF1-51#TEF1-159-TEF1-217#TEF1-159-TEF1-222#TEF1-159-TEF1-224#TEF1-159-TEF1-36#TEF1-159-TEF1-393#TEF1-159-TEF1-41#TEF1-159-TEF1-437#TEF1-159-TEF1-55#TEF1-170-TEF1-177#TEF1-170-TEF1-178#TEF1-170-TEF1-217#TEF1-170-TEF1-222#TEF1-170-TEF1-328#TE	TEF1-253-ADP1-617#ADP1-359-ADP1-518#ADP1-441-ADP1-857#ADP1-507-ADP1-518#ADP1-518-ADP1-786#ADP1-606-ADP1-732#ADP1-617-ADP1-732
TEF1	RPS2	1	0	1.02502e-13	458	130	sp|P02994|TEF1	sp|P25443|RPS2	TEF1-159-PAB1-504#TEF1-170-PAB1-105#TEF1-178-PAB1-504#TEF1-217-PAB1-504#TEF1-222-PAB1-504#TEF1-328-PAB1-504#TEF1-36-PAB1-105#TEF1-393-PAB1-105#TEF1-393-PAB1-306#TEF1-437-PAB1-306#TEF1-55-PAB1-504#TEF1-62-PAB1-504#TEF1-217-RPL24A-91#TEF1-253-RPL24A-61#TEF1-376-RPL24A-27#TEF1-390-RPL24A-27#TEF1-393-RPL24A-149#TEF1-393-RPL24A-27#TEF1-393-RPL24A-61#TEF1-393-RPL24A-12#TEF1-393-RPL24A-129#TEF1-393-RPL2…	1-139#TEF1-328-SSB1-501#TEF1-390-SSB1-497#TEF1-393-SSB1-428#TEF1-393-SSB1-565#TEF1-437-SSB1-251#TEF1-437-SSB1-608#TEF1-454-SSB1-497#TEF1-178-RPL30-19#TEF1-393-RPL30-19#TEF1-393-RPL30-22#TEF1-393-RPL30-66#TEF1-41-RPL30-19#TEF1-437-RPL30-5#TEF1-450-RPL30-5#TEF1-390-RPL3-153#TEF1-390-RPL3-168#TEF1-393-RPL3-153#TEF1-41-RPL3-153#TEF1-253-NOP1-102#TEF1-390-NOP1-102#TEF1-393-NOP1-102#TEF1-393-NOP1-299#T…	-454#TEF1-154-TEF1-51#TEF1-159-TEF1-217#TEF1-159-TEF1-222#TEF1-159-TEF1-224#TEF1-159-TEF1-36#TEF1-159-TEF1-393#TEF1-159-TEF1-41#TEF1-159-TEF1-437#TEF1-159-TEF1-55#TEF1-170-TEF1-177#TEF1-170-TEF1-178#TEF1-170-TEF1-217#TEF1-170-TEF1-222#TEF1-170-TEF1-328#TE	MBF1-102-RPS2-10#TEF1-393-RPS2-185#RPS3-132-RPS2-119#RPS3-132-RPS2-33#RPS3-194-RPS2-33#RPS3-212-RPS2-10#RPS3-212-RPS2-33#RPS3-223-RPS2-10#RPS9B-115-RPS2-10#RPS9B-120-RPS2-10#RPS9B-154-RPS2-10#RPS9B-16-RPS2-185#RPS9B-29-RPS2-185#RPS9B-90-RPS2-10#SCP160-1077-RPS2-49#RPS21A-25-RPS2-161#RPS30B-53-RPS2-10#RPS2-10-RPS2-49#RPS2-161-RPS2-203#RPS2-185-RPS2-203#RPS2-33-RPS2-46
TEF1	YDJ1	3	0	6.84706e-23	458	409	sp|P02994|TEF1	sp|P25491|YDJ1	TEF1-159-PAB1-504#TEF1-170-PAB1-105#TEF1-178-PAB1-504#TEF1-217-PAB1-504#TEF1-222-PAB1-504#TEF1-328-PAB1-504#TEF1-36-PAB1-105#TEF1-393-PAB1-105#TEF1-393-PAB1-306#TEF1-437-PAB1-306#TEF1-55-PAB1-504#TEF1-62-PAB1-504#TEF1-217-RPL24A-91#TEF1-253-RPL24A-61#TEF1-376-RPL24A-27#TEF1-390-RPL24A-27#TEF1-393-RPL24A-149#TEF1-393-RPL24A-27#TEF1-393-RPL24A-61#TEF1-393-RPL24A-12#TEF1-393-RPL24A-129#TEF1-393-RPL2…	1-139#TEF1-328-SSB1-501#TEF1-390-SSB1-497#TEF1-393-SSB1-428#TEF1-393-SSB1-565#TEF1-437-SSB1-251#TEF1-437-SSB1-608#TEF1-454-SSB1-497#TEF1-178-RPL30-19#TEF1-393-RPL30-19#TEF1-393-RPL30-22#TEF1-393-RPL30-66#TEF1-41-RPL30-19#TEF1-437-RPL30-5#TEF1-450-RPL30-5#TEF1-390-RPL3-153#TEF1-390-RPL3-168#TEF1-393-RPL3-153#TEF1-41-RPL3-153#TEF1-253-NOP1-102#TEF1-390-NOP1-102#TEF1-393-NOP1-102#TEF1-393-NOP1-299#T…	-454#TEF1-154-TEF1-51#TEF1-159-TEF1-217#TEF1-159-TEF1-222#TEF1-159-TEF1-224#TEF1-159-TEF1-36#TEF1-159-TEF1-393#TEF1-159-TEF1-41#TEF1-159-TEF1-437#TEF1-159-TEF1-55#TEF1-170-TEF1-177#TEF1-170-TEF1-178#TEF1-170-TEF1-217#TEF1-170-TEF1-222#TEF1-170-TEF1-328#TE	TEF1-170-YDJ1-134#TEF1-222-YDJ1-117#TEF1-447-YDJ1-134#VMA1-407-YDJ1-134#YDJ1-129-YDJ1-134#YDJ1-129-YDJ1-314#YDJ1-129-YDJ1-364#YDJ1-134-YDJ1-214#YDJ1-144-YDJ1-214#YDJ1-157-YDJ1-198#YDJ1-225-YDJ1-320#YDJ1-23-YDJ1-37#YDJ1-32-YDJ1-46#YDJ1-347-YDJ1-348#YDJ1-348-YDJ1-348
TEF1	RPL5	1	0	3.05638e-15	458	297	sp|P02994|TEF1	sp|P26321|RPL5	TEF1-159-PAB1-504#TEF1-170-PAB1-105#TEF1-178-PAB1-504#TEF1-217-PAB1-504#TEF1-222-PAB1-504#TEF1-328-PAB1-504#TEF1-36-PAB1-105#TEF1-393-PAB1-105#TEF1-393-PAB1-306#TEF1-437-PAB1-306#TEF1-55-PAB1-504#TEF1-62-PAB1-504#TEF1-217-RPL24A-91#TEF1-253-RPL24A-61#TEF1-376-RPL24A-27#TEF1-390-RPL24A-27#TEF1-393-RPL24A-149#TEF1-393-RPL24A-27#TEF1-393-RPL24A-61#TEF1-393-RPL24A-12#TEF1-393-RPL24A-129#TEF1-393-RPL2…	1-139#TEF1-328-SSB1-501#TEF1-390-SSB1-497#TEF1-393-SSB1-428#TEF1-393-SSB1-565#TEF1-437-SSB1-251#TEF1-437-SSB1-608#TEF1-454-SSB1-497#TEF1-178-RPL30-19#TEF1-393-RPL30-19#TEF1-393-RPL30-22#TEF1-393-RPL30-66#TEF1-41-RPL30-19#TEF1-437-RPL30-5#TEF1-450-RPL30-5#TEF1-390-RPL3-153#TEF1-390-RPL3-168#TEF1-393-RPL3-153#TEF1-41-RPL3-153#TEF1-253-NOP1-102#TEF1-390-NOP1-102#TEF1-393-NOP1-102#TEF1-393-NOP1-299#T…	-454#TEF1-154-TEF1-51#TEF1-159-TEF1-217#TEF1-159-TEF1-222#TEF1-159-TEF1-224#TEF1-159-TEF1-36#TEF1-159-TEF1-393#TEF1-159-TEF1-41#TEF1-159-TEF1-437#TEF1-159-TEF1-55#TEF1-170-TEF1-177#TEF1-170-TEF1-178#TEF1-170-TEF1-217#TEF1-170-TEF1-222#TEF1-170-TEF1-328#TE	TEF1-253-RPL5-254#RPL1B-91-RPL5-254#RPL5-112-RPL5-254#RPL5-120-RPL5-254#RPL5-27-RPL5-41#RPL5-270-RPL5-279#RPL5-270-RPL5-289#RPL5-41-RPL5-48
TEF1	RPS5	6	0	2.6253e-19	458	225	sp|P02994|TEF1	sp|P26783|RPS5	TEF1-159-PAB1-504#TEF1-170-PAB1-105#TEF1-178-PAB1-504#TEF1-217-PAB1-504#TEF1-222-PAB1-504#TEF1-328-PAB1-504#TEF1-36-PAB1-105#TEF1-393-PAB1-105#TEF1-393-PAB1-306#TEF1-437-PAB1-306#TEF1-55-PAB1-504#TEF1-62-PAB1-504#TEF1-217-RPL24A-91#TEF1-253-RPL24A-61#TEF1-376-RPL24A-27#TEF1-390-RPL24A-27#TEF1-393-RPL24A-149#TEF1-393-RPL24A-27#TEF1-393-RPL24A-61#TEF1-393-RPL24A-12#TEF1-393-RPL24A-129#TEF1-393-RPL2…	1-139#TEF1-328-SSB1-501#TEF1-390-SSB1-497#TEF1-393-SSB1-428#TEF1-393-SSB1-565#TEF1-437-SSB1-251#TEF1-437-SSB1-608#TEF1-454-SSB1-497#TEF1-178-RPL30-19#TEF1-393-RPL30-19#TEF1-393-RPL30-22#TEF1-393-RPL30-66#TEF1-41-RPL30-19#TEF1-437-RPL30-5#TEF1-450-RPL30-5#TEF1-390-RPL3-153#TEF1-390-RPL3-168#TEF1-393-RPL3-153#TEF1-41-RPL3-153#TEF1-253-NOP1-102#TEF1-390-NOP1-102#TEF1-393-NOP1-102#TEF1-393-NOP1-299#T…	-454#TEF1-154-TEF1-51#TEF1-159-TEF1-217#TEF1-159-TEF1-222#TEF1-159-TEF1-224#TEF1-159-TEF1-36#TEF1-159-TEF1-393#TEF1-159-TEF1-41#TEF1-159-TEF1-437#TEF1-159-TEF1-55#TEF1-170-TEF1-177#TEF1-170-TEF1-178#TEF1-170-TEF1-217#TEF1-170-TEF1-222#TEF1-170-TEF1-328#TE	TEF1-177-RPS5-222#TEF1-222-RPS5-222#TEF1-328-RPS5-222#TEF1-390-RPS5-222#TEF1-393-RPS5-222#TEF1-454-RPS5-213#SCP160-845-RPS5-203#RPS28B-4-RPS5-203#RPS28B-4-RPS5-222#RPS5-203-RPS5-222#RPS5-212-RPS5-214#RPS5-212-RPS5-222#RPS5-213-RPS5-222
TEF1	RPL16B	1	0	3.77661e-18	458	198	sp|P02994|TEF1	sp|P26785|RPL16B	TEF1-159-PAB1-504#TEF1-170-PAB1-105#TEF1-178-PAB1-504#TEF1-217-PAB1-504#TEF1-222-PAB1-504#TEF1-328-PAB1-504#TEF1-36-PAB1-105#TEF1-393-PAB1-105#TEF1-393-PAB1-306#TEF1-437-PAB1-306#TEF1-55-PAB1-504#TEF1-62-PAB1-504#TEF1-217-RPL24A-91#TEF1-253-RPL24A-61#TEF1-376-RPL24A-27#TEF1-390-RPL24A-27#TEF1-393-RPL24A-149#TEF1-393-RPL24A-27#TEF1-393-RPL24A-61#TEF1-393-RPL24A-12#TEF1-393-RPL24A-129#TEF1-393-RPL2…	1-139#TEF1-328-SSB1-501#TEF1-390-SSB1-497#TEF1-393-SSB1-428#TEF1-393-SSB1-565#TEF1-437-SSB1-251#TEF1-437-SSB1-608#TEF1-454-SSB1-497#TEF1-178-RPL30-19#TEF1-393-RPL30-19#TEF1-393-RPL30-22#TEF1-393-RPL30-66#TEF1-41-RPL30-19#TEF1-437-RPL30-5#TEF1-450-RPL30-5#TEF1-390-RPL3-153#TEF1-390-RPL3-168#TEF1-393-RPL3-153#TEF1-41-RPL3-153#TEF1-253-NOP1-102#TEF1-390-NOP1-102#TEF1-393-NOP1-102#TEF1-393-NOP1-299#T…	-454#TEF1-154-TEF1-51#TEF1-159-TEF1-217#TEF1-159-TEF1-222#TEF1-159-TEF1-224#TEF1-159-TEF1-36#TEF1-159-TEF1-393#TEF1-159-TEF1-41#TEF1-159-TEF1-437#TEF1-159-TEF1-55#TEF1-170-TEF1-177#TEF1-170-TEF1-178#TEF1-170-TEF1-217#TEF1-170-TEF1-222#TEF1-170-TEF1-328#TE	TEF1-393-RPL16B-169#RPL33A-92-RPL16B-95#RPL33A-92-RPL16B-31#RPL3-34-RPL16B-154#RPL16B-95-RPL16A-82#RPL16B-52-RPL16B-59#RPL16B-59-RPL16B-90#RPL16B-59-RPL16B-95#RPL16B-59-RPL16B-81#RPL16B-65-RPL16B-90#RPL16B-65-RPL16B-95#RPL16B-90-RPL16B-95#RPL16B-90-RPL16B-81#RPL16B-95-RPL16B-81#RPL16B-11-RPL16B-24#RPL16B-113-RPL16B-169#RPL16B-169-RPL16B-176
TEF1	RPS7A	3	0	1.48591e-29	458	190	sp|P02994|TEF1	sp|P26786|RPS7A	TEF1-159-PAB1-504#TEF1-170-PAB1-105#TEF1-178-PAB1-504#TEF1-217-PAB1-504#TEF1-222-PAB1-504#TEF1-328-PAB1-504#TEF1-36-PAB1-105#TEF1-393-PAB1-105#TEF1-393-PAB1-306#TEF1-437-PAB1-306#TEF1-55-PAB1-504#TEF1-62-PAB1-504#TEF1-217-RPL24A-91#TEF1-253-RPL24A-61#TEF1-376-RPL24A-27#TEF1-390-RPL24A-27#TEF1-393-RPL24A-149#TEF1-393-RPL24A-27#TEF1-393-RPL24A-61#TEF1-393-RPL24A-12#TEF1-393-RPL24A-129#TEF1-393-RPL2…	1-139#TEF1-328-SSB1-501#TEF1-390-SSB1-497#TEF1-393-SSB1-428#TEF1-393-SSB1-565#TEF1-437-SSB1-251#TEF1-437-SSB1-608#TEF1-454-SSB1-497#TEF1-178-RPL30-19#TEF1-393-RPL30-19#TEF1-393-RPL30-22#TEF1-393-RPL30-66#TEF1-41-RPL30-19#TEF1-437-RPL30-5#TEF1-450-RPL30-5#TEF1-390-RPL3-153#TEF1-390-RPL3-168#TEF1-393-RPL3-153#TEF1-41-RPL3-153#TEF1-253-NOP1-102#TEF1-390-NOP1-102#TEF1-393-NOP1-102#TEF1-393-NOP1-299#T…	-454#TEF1-154-TEF1-51#TEF1-159-TEF1-217#TEF1-159-TEF1-222#TEF1-159-TEF1-224#TEF1-159-TEF1-36#TEF1-159-TEF1-393#TEF1-159-TEF1-41#TEF1-159-TEF1-437#TEF1-159-TEF1-55#TEF1-170-TEF1-177#TEF1-170-TEF1-178#TEF1-170-TEF1-217#TEF1-170-TEF1-222#TEF1-170-TEF1-328#TE	TEF1-393-RPS7A-151#TEF1-393-RPS7A-175#TEF1-454-RPS7A-175#RPS13-27-RPS7A-76#RPS31-48-RPS7A-76#RPS7A-148-RPS7A-138#RPS7A-148-RPS7A-179#RPS7A-151-RPS7A-175#RPS7A-151-RPS7A-138#RPS7A-157-RPS7A-76#RPS7A-175-RPS7A-55#RPS7A-138-RPS7A-55#RPS7A-44-RPS7A-55
TEF1	CPS1	1	0	9.30504e-10	458	576	sp|P02994|TEF1	sp|P27614|CPS1	TEF1-159-PAB1-504#TEF1-170-PAB1-105#TEF1-178-PAB1-504#TEF1-217-PAB1-504#TEF1-222-PAB1-504#TEF1-328-PAB1-504#TEF1-36-PAB1-105#TEF1-393-PAB1-105#TEF1-393-PAB1-306#TEF1-437-PAB1-306#TEF1-55-PAB1-504#TEF1-62-PAB1-504#TEF1-217-RPL24A-91#TEF1-253-RPL24A-61#TEF1-376-RPL24A-27#TEF1-390-RPL24A-27#TEF1-393-RPL24A-149#TEF1-393-RPL24A-27#TEF1-393-RPL24A-61#TEF1-393-RPL24A-12#TEF1-393-RPL24A-129#TEF1-393-RPL2…	1-139#TEF1-328-SSB1-501#TEF1-390-SSB1-497#TEF1-393-SSB1-428#TEF1-393-SSB1-565#TEF1-437-SSB1-251#TEF1-437-SSB1-608#TEF1-454-SSB1-497#TEF1-178-RPL30-19#TEF1-393-RPL30-19#TEF1-393-RPL30-22#TEF1-393-RPL30-66#TEF1-41-RPL30-19#TEF1-437-RPL30-5#TEF1-450-RPL30-5#TEF1-390-RPL3-153#TEF1-390-RPL3-168#TEF1-393-RPL3-153#TEF1-41-RPL3-153#TEF1-253-NOP1-102#TEF1-390-NOP1-102#TEF1-393-NOP1-102#TEF1-393-NOP1-299#T…	-454#TEF1-154-TEF1-51#TEF1-159-TEF1-217#TEF1-159-TEF1-222#TEF1-159-TEF1-224#TEF1-159-TEF1-36#TEF1-159-TEF1-393#TEF1-159-TEF1-41#TEF1-159-TEF1-437#TEF1-159-TEF1-55#TEF1-170-TEF1-177#TEF1-170-TEF1-178#TEF1-170-TEF1-217#TEF1-170-TEF1-222#TEF1-170-TEF1-328#TE	TEF1-437-CPS1-356#CPS1-107-CPS1-107#CPS1-107-CPS1-403#CPS1-356-CPS1-372#CPS1-356-CPS1-374#CPS1-356-CPS1-62#CPS1-360-CPS1-374#CPS1-360-CPS1-62#CPS1-437-CPS1-449
TEF1	ARO2	1	0	1.35982e-09	458	376	sp|P02994|TEF1	sp|P28777|ARO2	TEF1-159-PAB1-504#TEF1-170-PAB1-105#TEF1-178-PAB1-504#TEF1-217-PAB1-504#TEF1-222-PAB1-504#TEF1-328-PAB1-504#TEF1-36-PAB1-105#TEF1-393-PAB1-105#TEF1-393-PAB1-306#TEF1-437-PAB1-306#TEF1-55-PAB1-504#TEF1-62-PAB1-504#TEF1-217-RPL24A-91#TEF1-253-RPL24A-61#TEF1-376-RPL24A-27#TEF1-390-RPL24A-27#TEF1-393-RPL24A-149#TEF1-393-RPL24A-27#TEF1-393-RPL24A-61#TEF1-393-RPL24A-12#TEF1-393-RPL24A-129#TEF1-393-RPL2…	1-139#TEF1-328-SSB1-501#TEF1-390-SSB1-497#TEF1-393-SSB1-428#TEF1-393-SSB1-565#TEF1-437-SSB1-251#TEF1-437-SSB1-608#TEF1-454-SSB1-497#TEF1-178-RPL30-19#TEF1-393-RPL30-19#TEF1-393-RPL30-22#TEF1-393-RPL30-66#TEF1-41-RPL30-19#TEF1-437-RPL30-5#TEF1-450-RPL30-5#TEF1-390-RPL3-153#TEF1-390-RPL3-168#TEF1-393-RPL3-153#TEF1-41-RPL3-153#TEF1-253-NOP1-102#TEF1-390-NOP1-102#TEF1-393-NOP1-102#TEF1-393-NOP1-299#T…	-454#TEF1-154-TEF1-51#TEF1-159-TEF1-217#TEF1-159-TEF1-222#TEF1-159-TEF1-224#TEF1-159-TEF1-36#TEF1-159-TEF1-393#TEF1-159-TEF1-41#TEF1-159-TEF1-437#TEF1-159-TEF1-55#TEF1-170-TEF1-177#TEF1-170-TEF1-178#TEF1-170-TEF1-217#TEF1-170-TEF1-222#TEF1-170-TEF1-328#TE	TEF1-393-ARO2-279#RPL12B-40-ARO2-116#RPL12B-40-ARO2-279#RPL12B-40-ARO2-321#RPL12B-48-ARO2-116#ARO2-116-ARO2-212#ARO2-116-ARO2-279#ARO2-116-ARO2-321#ARO2-116-ARO2-335#ARO2-183-ARO2-279#ARO2-183-ARO2-287#ARO2-183-ARO2-335#ARO2-183-ARO2-52#ARO2-203-ARO2-335#ARO2-203-ARO2-52#ARO2-212-ARO2-321#ARO2-212-ARO2-335#ARO2-279-ARO2-287#ARO2-279-ARO2-321#ARO2-321-ARO2-52#ARO2-335-ARO2-52#ARO2-52-ARO2-60
TEF1	RPL8B	4	0	3.0075e-29	458	256	sp|P02994|TEF1	sp|P29453|RPL8B	TEF1-159-PAB1-504#TEF1-170-PAB1-105#TEF1-178-PAB1-504#TEF1-217-PAB1-504#TEF1-222-PAB1-504#TEF1-328-PAB1-504#TEF1-36-PAB1-105#TEF1-393-PAB1-105#TEF1-393-PAB1-306#TEF1-437-PAB1-306#TEF1-55-PAB1-504#TEF1-62-PAB1-504#TEF1-217-RPL24A-91#TEF1-253-RPL24A-61#TEF1-376-RPL24A-27#TEF1-390-RPL24A-27#TEF1-393-RPL24A-149#TEF1-393-RPL24A-27#TEF1-393-RPL24A-61#TEF1-393-RPL24A-12#TEF1-393-RPL24A-129#TEF1-393-RPL2…	1-139#TEF1-328-SSB1-501#TEF1-390-SSB1-497#TEF1-393-SSB1-428#TEF1-393-SSB1-565#TEF1-437-SSB1-251#TEF1-437-SSB1-608#TEF1-454-SSB1-497#TEF1-178-RPL30-19#TEF1-393-RPL30-19#TEF1-393-RPL30-22#TEF1-393-RPL30-66#TEF1-41-RPL30-19#TEF1-437-RPL30-5#TEF1-450-RPL30-5#TEF1-390-RPL3-153#TEF1-390-RPL3-168#TEF1-393-RPL3-153#TEF1-41-RPL3-153#TEF1-253-NOP1-102#TEF1-390-NOP1-102#TEF1-393-NOP1-102#TEF1-393-NOP1-299#T…	-454#TEF1-154-TEF1-51#TEF1-159-TEF1-217#TEF1-159-TEF1-222#TEF1-159-TEF1-224#TEF1-159-TEF1-36#TEF1-159-TEF1-393#TEF1-159-TEF1-41#TEF1-159-TEF1-437#TEF1-159-TEF1-55#TEF1-170-TEF1-177#TEF1-170-TEF1-178#TEF1-170-TEF1-217#TEF1-170-TEF1-222#TEF1-170-TEF1-328#TE	TEF1-393-RPL8B-225#TEF1-41-RPL8B-15#TEF1-447-RPL8B-92#TEF1-454-RPL8B-15#RPL25-11-RPL8B-213#RPL25-11-RPL8B-225#RPL25-11-RPL8B-92#RPL25-11-RPL8B-96#RPL25-6-RPL8B-15#RPL25-6-RPL8B-225#RPL25-6-RPL8B-230#RPL25-6-RPL8B-6#RPL25-6-RPL8B-92#RPL25-6-RPL8B-23#RPL15A-83-RPL8B-43#RPL15A-83-RPL8B-6#RPL27A-116-RPL8B-18#RPL27A-116-RPL8B-15#RPL27A-126-RPL8B-18#RPL27A-126-RPL8B-23#RPS4B-161-RPL8B-15#RPS6B-214-RPL8…
TEF1	CAM1	1	0	3.40323e-15	458	415	sp|P02994|TEF1	sp|P29547|CAM1	TEF1-159-PAB1-504#TEF1-170-PAB1-105#TEF1-178-PAB1-504#TEF1-217-PAB1-504#TEF1-222-PAB1-504#TEF1-328-PAB1-504#TEF1-36-PAB1-105#TEF1-393-PAB1-105#TEF1-393-PAB1-306#TEF1-437-PAB1-306#TEF1-55-PAB1-504#TEF1-62-PAB1-504#TEF1-217-RPL24A-91#TEF1-253-RPL24A-61#TEF1-376-RPL24A-27#TEF1-390-RPL24A-27#TEF1-393-RPL24A-149#TEF1-393-RPL24A-27#TEF1-393-RPL24A-61#TEF1-393-RPL24A-12#TEF1-393-RPL24A-129#TEF1-393-RPL2…	1-139#TEF1-328-SSB1-501#TEF1-390-SSB1-497#TEF1-393-SSB1-428#TEF1-393-SSB1-565#TEF1-437-SSB1-251#TEF1-437-SSB1-608#TEF1-454-SSB1-497#TEF1-178-RPL30-19#TEF1-393-RPL30-19#TEF1-393-RPL30-22#TEF1-393-RPL30-66#TEF1-41-RPL30-19#TEF1-437-RPL30-5#TEF1-450-RPL30-5#TEF1-390-RPL3-153#TEF1-390-RPL3-168#TEF1-393-RPL3-153#TEF1-41-RPL3-153#TEF1-253-NOP1-102#TEF1-390-NOP1-102#TEF1-393-NOP1-102#TEF1-393-NOP1-299#T…	-454#TEF1-154-TEF1-51#TEF1-159-TEF1-217#TEF1-159-TEF1-222#TEF1-159-TEF1-224#TEF1-159-TEF1-36#TEF1-159-TEF1-393#TEF1-159-TEF1-41#TEF1-159-TEF1-437#TEF1-159-TEF1-55#TEF1-170-TEF1-177#TEF1-170-TEF1-178#TEF1-170-TEF1-217#TEF1-170-TEF1-222#TEF1-170-TEF1-328#TE	TEF1-390-CAM1-202#CAM1-127-CAM1-220#CAM1-127-CAM1-225#CAM1-127-CAM1-235#CAM1-127-CAM1-48#CAM1-202-CAM1-209#CAM1-202-CAM1-22#CAM1-202-CAM1-25#CAM1-206-CAM1-22#CAM1-206-CAM1-25#CAM1-22-CAM1-29#CAM1-235-CAM1-237#CAM1-235-CAM1-241#CAM1-241-CAM1-253#CAM1-25-CAM1-78#CAM1-29-CAM1-56#CAM1-56-CAM1-72
TEF1	VMA5	10	0	1.79179e-31	458	392	sp|P02994|TEF1	sp|P31412|VMA5	TEF1-159-PAB1-504#TEF1-170-PAB1-105#TEF1-178-PAB1-504#TEF1-217-PAB1-504#TEF1-222-PAB1-504#TEF1-328-PAB1-504#TEF1-36-PAB1-105#TEF1-393-PAB1-105#TEF1-393-PAB1-306#TEF1-437-PAB1-306#TEF1-55-PAB1-504#TEF1-62-PAB1-504#TEF1-217-RPL24A-91#TEF1-253-RPL24A-61#TEF1-376-RPL24A-27#TEF1-390-RPL24A-27#TEF1-393-RPL24A-149#TEF1-393-RPL24A-27#TEF1-393-RPL24A-61#TEF1-393-RPL24A-12#TEF1-393-RPL24A-129#TEF1-393-RPL2…	1-139#TEF1-328-SSB1-501#TEF1-390-SSB1-497#TEF1-393-SSB1-428#TEF1-393-SSB1-565#TEF1-437-SSB1-251#TEF1-437-SSB1-608#TEF1-454-SSB1-497#TEF1-178-RPL30-19#TEF1-393-RPL30-19#TEF1-393-RPL30-22#TEF1-393-RPL30-66#TEF1-41-RPL30-19#TEF1-437-RPL30-5#TEF1-450-RPL30-5#TEF1-390-RPL3-153#TEF1-390-RPL3-168#TEF1-393-RPL3-153#TEF1-41-RPL3-153#TEF1-253-NOP1-102#TEF1-390-NOP1-102#TEF1-393-NOP1-102#TEF1-393-NOP1-299#T…	-454#TEF1-154-TEF1-51#TEF1-159-TEF1-217#TEF1-159-TEF1-222#TEF1-159-TEF1-224#TEF1-159-TEF1-36#TEF1-159-TEF1-393#TEF1-159-TEF1-41#TEF1-159-TEF1-437#TEF1-159-TEF1-55#TEF1-170-TEF1-177#TEF1-170-TEF1-178#TEF1-170-TEF1-217#TEF1-170-TEF1-222#TEF1-170-TEF1-328#TE	TDH3-143-VMA5-125#TEF1-154-VMA5-241#TEF1-170-VMA5-241#TEF1-224-VMA5-241#TEF1-253-VMA5-241#TEF1-271-VMA5-241#TEF1-328-VMA5-241#TEF1-390-VMA5-241#TEF1-393-VMA5-241#TEF1-437-VMA5-241#TEF1-454-VMA5-241#RPS31-48-VMA5-241#SEC4-152-VMA5-241#SEC4-196-VMA5-241#RPL43B-28-VMA5-241#RPL35B-26-VMA5-54#SSB1-161-VMA5-241#PHO8-1-VMA5-241#RSR1-187-VMA5-241#VMA2-506-VMA5-125#VMA2-507-VMA5-125#VMA2-507-VMA5-241#VMA2…
TEF1	EFT1	9	0	1.77212e-25	458	842	sp|P02994|TEF1	sp|P32324|EFT1	TEF1-159-PAB1-504#TEF1-170-PAB1-105#TEF1-178-PAB1-504#TEF1-217-PAB1-504#TEF1-222-PAB1-504#TEF1-328-PAB1-504#TEF1-36-PAB1-105#TEF1-393-PAB1-105#TEF1-393-PAB1-306#TEF1-437-PAB1-306#TEF1-55-PAB1-504#TEF1-62-PAB1-504#TEF1-217-RPL24A-91#TEF1-253-RPL24A-61#TEF1-376-RPL24A-27#TEF1-390-RPL24A-27#TEF1-393-RPL24A-149#TEF1-393-RPL24A-27#TEF1-393-RPL24A-61#TEF1-393-RPL24A-12#TEF1-393-RPL24A-129#TEF1-393-RPL2…	1-139#TEF1-328-SSB1-501#TEF1-390-SSB1-497#TEF1-393-SSB1-428#TEF1-393-SSB1-565#TEF1-437-SSB1-251#TEF1-437-SSB1-608#TEF1-454-SSB1-497#TEF1-178-RPL30-19#TEF1-393-RPL30-19#TEF1-393-RPL30-22#TEF1-393-RPL30-66#TEF1-41-RPL30-19#TEF1-437-RPL30-5#TEF1-450-RPL30-5#TEF1-390-RPL3-153#TEF1-390-RPL3-168#TEF1-393-RPL3-153#TEF1-41-RPL3-153#TEF1-253-NOP1-102#TEF1-390-NOP1-102#TEF1-393-NOP1-102#TEF1-393-NOP1-299#T…	-454#TEF1-154-TEF1-51#TEF1-159-TEF1-217#TEF1-159-TEF1-222#TEF1-159-TEF1-224#TEF1-159-TEF1-36#TEF1-159-TEF1-393#TEF1-159-TEF1-41#TEF1-159-TEF1-437#TEF1-159-TEF1-55#TEF1-170-TEF1-177#TEF1-170-TEF1-178#TEF1-170-TEF1-217#TEF1-170-TEF1-222#TEF1-170-TEF1-328#TE	TEF1-222-EFT1-582#TEF1-253-EFT1-2#TEF1-328-EFT1-410#TEF1-390-EFT1-410#TEF1-393-EFT1-410#TEF1-393-EFT1-582#TEF1-437-EFT1-410#TEF1-450-EFT1-410#TEF1-450-EFT1-582#RPL24A-91-EFT1-2#RPP0-132-EFT1-267#RPP0-144-EFT1-260#RPP0-144-EFT1-267#RPS30B-20-EFT1-422#RPS30B-20-EFT1-423#RPS30B-20-EFT1-429#RPL23B-64-EFT1-61#RPL23B-66-EFT1-50#RPL23B-66-EFT1-61#RPL23B-72-EFT1-391#RPL2B-155-EFT1-429#RPL3-66-EFT1-321#YD…
TEF1	YBT1	3	0	2.88003e-27	458	1661	sp|P02994|TEF1	sp|P32386|YBT1	TEF1-159-PAB1-504#TEF1-170-PAB1-105#TEF1-178-PAB1-504#TEF1-217-PAB1-504#TEF1-222-PAB1-504#TEF1-328-PAB1-504#TEF1-36-PAB1-105#TEF1-393-PAB1-105#TEF1-393-PAB1-306#TEF1-437-PAB1-306#TEF1-55-PAB1-504#TEF1-62-PAB1-504#TEF1-217-RPL24A-91#TEF1-253-RPL24A-61#TEF1-376-RPL24A-27#TEF1-390-RPL24A-27#TEF1-393-RPL24A-149#TEF1-393-RPL24A-27#TEF1-393-RPL24A-61#TEF1-393-RPL24A-12#TEF1-393-RPL24A-129#TEF1-393-RPL2…	1-139#TEF1-328-SSB1-501#TEF1-390-SSB1-497#TEF1-393-SSB1-428#TEF1-393-SSB1-565#TEF1-437-SSB1-251#TEF1-437-SSB1-608#TEF1-454-SSB1-497#TEF1-178-RPL30-19#TEF1-393-RPL30-19#TEF1-393-RPL30-22#TEF1-393-RPL30-66#TEF1-41-RPL30-19#TEF1-437-RPL30-5#TEF1-450-RPL30-5#TEF1-390-RPL3-153#TEF1-390-RPL3-168#TEF1-393-RPL3-153#TEF1-41-RPL3-153#TEF1-253-NOP1-102#TEF1-390-NOP1-102#TEF1-393-NOP1-102#TEF1-393-NOP1-299#T…	-454#TEF1-154-TEF1-51#TEF1-159-TEF1-217#TEF1-159-TEF1-222#TEF1-159-TEF1-224#TEF1-159-TEF1-36#TEF1-159-TEF1-393#TEF1-159-TEF1-41#TEF1-159-TEF1-437#TEF1-159-TEF1-55#TEF1-170-TEF1-177#TEF1-170-TEF1-178#TEF1-170-TEF1-217#TEF1-170-TEF1-222#TEF1-170-TEF1-328#TE	TEF1-253-YBT1-548#TEF1-390-YBT1-548#TEF1-41-YBT1-1421#BCY1-177-YBT1-1399#BCY1-177-YBT1-1421#BCY1-177-YBT1-805#BCY1-177-YBT1-814#BCY1-177-YBT1-821#BCY1-177-YBT1-979#RSR1-260-YBT1-548#CDC42-128-YBT1-680#CDC42-128-YBT1-983#YJU3-187-YBT1-548#YBT1-104-YBT1-112#YBT1-104-YBT1-680#YBT1-104-YBT1-681#YBT1-104-YBT1-705#YBT1-112-YBT1-117#YBT1-1136-YBT1-1354#YBT1-1144-YBT1-1354#YBT1-1149-YBT1-821#YBT1-1149-YB…
TEF1	MDH3	1	0	9.99754e-09	458	343	sp|P02994|TEF1	sp|P32419|MDH3	TEF1-159-PAB1-504#TEF1-170-PAB1-105#TEF1-178-PAB1-504#TEF1-217-PAB1-504#TEF1-222-PAB1-504#TEF1-328-PAB1-504#TEF1-36-PAB1-105#TEF1-393-PAB1-105#TEF1-393-PAB1-306#TEF1-437-PAB1-306#TEF1-55-PAB1-504#TEF1-62-PAB1-504#TEF1-217-RPL24A-91#TEF1-253-RPL24A-61#TEF1-376-RPL24A-27#TEF1-390-RPL24A-27#TEF1-393-RPL24A-149#TEF1-393-RPL24A-27#TEF1-393-RPL24A-61#TEF1-393-RPL24A-12#TEF1-393-RPL24A-129#TEF1-393-RPL2…	1-139#TEF1-328-SSB1-501#TEF1-390-SSB1-497#TEF1-393-SSB1-428#TEF1-393-SSB1-565#TEF1-437-SSB1-251#TEF1-437-SSB1-608#TEF1-454-SSB1-497#TEF1-178-RPL30-19#TEF1-393-RPL30-19#TEF1-393-RPL30-22#TEF1-393-RPL30-66#TEF1-41-RPL30-19#TEF1-437-RPL30-5#TEF1-450-RPL30-5#TEF1-390-RPL3-153#TEF1-390-RPL3-168#TEF1-393-RPL3-153#TEF1-41-RPL3-153#TEF1-253-NOP1-102#TEF1-390-NOP1-102#TEF1-393-NOP1-102#TEF1-393-NOP1-299#T…	-454#TEF1-154-TEF1-51#TEF1-159-TEF1-217#TEF1-159-TEF1-222#TEF1-159-TEF1-224#TEF1-159-TEF1-36#TEF1-159-TEF1-393#TEF1-159-TEF1-41#TEF1-159-TEF1-437#TEF1-159-TEF1-55#TEF1-170-TEF1-177#TEF1-170-TEF1-178#TEF1-170-TEF1-217#TEF1-170-TEF1-222#TEF1-170-TEF1-328#TE	TEF1-390-MDH3-81#MDH2-2-MDH3-225#MDH3-106-MDH3-167#MDH3-138-MDH3-167#MDH3-164-MDH3-167#MDH3-164-MDH3-43#MDH3-167-MDH3-180#MDH3-167-MDH3-225#MDH3-180-MDH3-225#MDH3-180-MDH3-310#MDH3-225-MDH3-225#MDH3-225-MDH3-334#MDH3-225-MDH3-43#MDH3-225-MDH3-98#MDH3-324-MDH3-342#MDH3-342-MDH3-98#MDH3-81-MDH3-91
TEF1	HXT1	2	0	2.02673e-16	458	570	sp|P02994|TEF1	sp|P32465|HXT1	TEF1-159-PAB1-504#TEF1-170-PAB1-105#TEF1-178-PAB1-504#TEF1-217-PAB1-504#TEF1-222-PAB1-504#TEF1-328-PAB1-504#TEF1-36-PAB1-105#TEF1-393-PAB1-105#TEF1-393-PAB1-306#TEF1-437-PAB1-306#TEF1-55-PAB1-504#TEF1-62-PAB1-504#TEF1-217-RPL24A-91#TEF1-253-RPL24A-61#TEF1-376-RPL24A-27#TEF1-390-RPL24A-27#TEF1-393-RPL24A-149#TEF1-393-RPL24A-27#TEF1-393-RPL24A-61#TEF1-393-RPL24A-12#TEF1-393-RPL24A-129#TEF1-393-RPL2…	1-139#TEF1-328-SSB1-501#TEF1-390-SSB1-497#TEF1-393-SSB1-428#TEF1-393-SSB1-565#TEF1-437-SSB1-251#TEF1-437-SSB1-608#TEF1-454-SSB1-497#TEF1-178-RPL30-19#TEF1-393-RPL30-19#TEF1-393-RPL30-22#TEF1-393-RPL30-66#TEF1-41-RPL30-19#TEF1-437-RPL30-5#TEF1-450-RPL30-5#TEF1-390-RPL3-153#TEF1-390-RPL3-168#TEF1-393-RPL3-153#TEF1-41-RPL3-153#TEF1-253-NOP1-102#TEF1-390-NOP1-102#TEF1-393-NOP1-102#TEF1-393-NOP1-299#T…	-454#TEF1-154-TEF1-51#TEF1-159-TEF1-217#TEF1-159-TEF1-222#TEF1-159-TEF1-224#TEF1-159-TEF1-36#TEF1-159-TEF1-393#TEF1-159-TEF1-41#TEF1-159-TEF1-437#TEF1-159-TEF1-55#TEF1-170-TEF1-177#TEF1-170-TEF1-178#TEF1-170-TEF1-217#TEF1-170-TEF1-222#TEF1-170-TEF1-328#TE	TEF1-177-HXT1-27#TEF1-437-HXT1-27#RPS31-48-HXT1-27#YCP4-212-HXT1-27#YCP4-213-HXT1-27#HXT1-27-HXT1-545
TEF1	EFB1	19	0	1.52676e-60	458	206	sp|P02994|TEF1	sp|P32471|EFB1	TEF1-159-PAB1-504#TEF1-170-PAB1-105#TEF1-178-PAB1-504#TEF1-217-PAB1-504#TEF1-222-PAB1-504#TEF1-328-PAB1-504#TEF1-36-PAB1-105#TEF1-393-PAB1-105#TEF1-393-PAB1-306#TEF1-437-PAB1-306#TEF1-55-PAB1-504#TEF1-62-PAB1-504#TEF1-217-RPL24A-91#TEF1-253-RPL24A-61#TEF1-376-RPL24A-27#TEF1-390-RPL24A-27#TEF1-393-RPL24A-149#TEF1-393-RPL24A-27#TEF1-393-RPL24A-61#TEF1-393-RPL24A-12#TEF1-393-RPL24A-129#TEF1-393-RPL2…	1-139#TEF1-328-SSB1-501#TEF1-390-SSB1-497#TEF1-393-SSB1-428#TEF1-393-SSB1-565#TEF1-437-SSB1-251#TEF1-437-SSB1-608#TEF1-454-SSB1-497#TEF1-178-RPL30-19#TEF1-393-RPL30-19#TEF1-393-RPL30-22#TEF1-393-RPL30-66#TEF1-41-RPL30-19#TEF1-437-RPL30-5#TEF1-450-RPL30-5#TEF1-390-RPL3-153#TEF1-390-RPL3-168#TEF1-393-RPL3-153#TEF1-41-RPL3-153#TEF1-253-NOP1-102#TEF1-390-NOP1-102#TEF1-393-NOP1-102#TEF1-393-NOP1-299#T…	-454#TEF1-154-TEF1-51#TEF1-159-TEF1-217#TEF1-159-TEF1-222#TEF1-159-TEF1-224#TEF1-159-TEF1-36#TEF1-159-TEF1-393#TEF1-159-TEF1-41#TEF1-159-TEF1-437#TEF1-159-TEF1-55#TEF1-170-TEF1-177#TEF1-170-TEF1-178#TEF1-170-TEF1-217#TEF1-170-TEF1-222#TEF1-170-TEF1-328#TE	TEF1-154-EFB1-109#TEF1-159-EFB1-109#TEF1-159-EFB1-113#TEF1-170-EFB1-13#TEF1-177-EFB1-13#TEF1-217-EFB1-13#TEF1-222-EFB1-13#TEF1-271-EFB1-13#TEF1-328-EFB1-13#TEF1-384-EFB1-13#TEF1-390-EFB1-13#TEF1-390-EFB1-8#TEF1-393-EFB1-109#TEF1-393-EFB1-13#TEF1-41-EFB1-109#TEF1-444-EFB1-13#TEF1-447-EFB1-13#TEF1-454-EFB1-13#TEF1-51-EFB1-113#EFB1-109-EFB1-113#EFB1-109-EFB1-116#EFB1-109-EFB1-13#EFB1-13-EFB1-8
TEF1	PET309	5	0	2.23354e-09	458	965	sp|P02994|TEF1	sp|P32522|PET309	TEF1-159-PAB1-504#TEF1-170-PAB1-105#TEF1-178-PAB1-504#TEF1-217-PAB1-504#TEF1-222-PAB1-504#TEF1-328-PAB1-504#TEF1-36-PAB1-105#TEF1-393-PAB1-105#TEF1-393-PAB1-306#TEF1-437-PAB1-306#TEF1-55-PAB1-504#TEF1-62-PAB1-504#TEF1-217-RPL24A-91#TEF1-253-RPL24A-61#TEF1-376-RPL24A-27#TEF1-390-RPL24A-27#TEF1-393-RPL24A-149#TEF1-393-RPL24A-27#TEF1-393-RPL24A-61#TEF1-393-RPL24A-12#TEF1-393-RPL24A-129#TEF1-393-RPL2…	1-139#TEF1-328-SSB1-501#TEF1-390-SSB1-497#TEF1-393-SSB1-428#TEF1-393-SSB1-565#TEF1-437-SSB1-251#TEF1-437-SSB1-608#TEF1-454-SSB1-497#TEF1-178-RPL30-19#TEF1-393-RPL30-19#TEF1-393-RPL30-22#TEF1-393-RPL30-66#TEF1-41-RPL30-19#TEF1-437-RPL30-5#TEF1-450-RPL30-5#TEF1-390-RPL3-153#TEF1-390-RPL3-168#TEF1-393-RPL3-153#TEF1-41-RPL3-153#TEF1-253-NOP1-102#TEF1-390-NOP1-102#TEF1-393-NOP1-102#TEF1-393-NOP1-299#T…	-454#TEF1-154-TEF1-51#TEF1-159-TEF1-217#TEF1-159-TEF1-222#TEF1-159-TEF1-224#TEF1-159-TEF1-36#TEF1-159-TEF1-393#TEF1-159-TEF1-41#TEF1-159-TEF1-437#TEF1-159-TEF1-55#TEF1-170-TEF1-177#TEF1-170-TEF1-178#TEF1-170-TEF1-217#TEF1-170-TEF1-222#TEF1-170-TEF1-328#TE	TEF1-178-PET309-964#TEF1-217-PET309-964#TEF1-383-PET309-964#TEF1-384-PET309-964#TEF1-444-PET309-964#RPL2B-155-PET309-964
TEF1	ZUO1	3	0	3.13117e-22	458	433	sp|P02994|TEF1	sp|P32527|ZUO1	TEF1-159-PAB1-504#TEF1-170-PAB1-105#TEF1-178-PAB1-504#TEF1-217-PAB1-504#TEF1-222-PAB1-504#TEF1-328-PAB1-504#TEF1-36-PAB1-105#TEF1-393-PAB1-105#TEF1-393-PAB1-306#TEF1-437-PAB1-306#TEF1-55-PAB1-504#TEF1-62-PAB1-504#TEF1-217-RPL24A-91#TEF1-253-RPL24A-61#TEF1-376-RPL24A-27#TEF1-390-RPL24A-27#TEF1-393-RPL24A-149#TEF1-393-RPL24A-27#TEF1-393-RPL24A-61#TEF1-393-RPL24A-12#TEF1-393-RPL24A-129#TEF1-393-RPL2…	1-139#TEF1-328-SSB1-501#TEF1-390-SSB1-497#TEF1-393-SSB1-428#TEF1-393-SSB1-565#TEF1-437-SSB1-251#TEF1-437-SSB1-608#TEF1-454-SSB1-497#TEF1-178-RPL30-19#TEF1-393-RPL30-19#TEF1-393-RPL30-22#TEF1-393-RPL30-66#TEF1-41-RPL30-19#TEF1-437-RPL30-5#TEF1-450-RPL30-5#TEF1-390-RPL3-153#TEF1-390-RPL3-168#TEF1-393-RPL3-153#TEF1-41-RPL3-153#TEF1-253-NOP1-102#TEF1-390-NOP1-102#TEF1-393-NOP1-102#TEF1-393-NOP1-299#T…	-454#TEF1-154-TEF1-51#TEF1-159-TEF1-217#TEF1-159-TEF1-222#TEF1-159-TEF1-224#TEF1-159-TEF1-36#TEF1-159-TEF1-393#TEF1-159-TEF1-41#TEF1-159-TEF1-437#TEF1-159-TEF1-55#TEF1-170-TEF1-177#TEF1-170-TEF1-178#TEF1-170-TEF1-217#TEF1-170-TEF1-222#TEF1-170-TEF1-328#TE	ILV1-191-ZUO1-323#TEF1-390-ZUO1-201#TEF1-393-ZUO1-201#TEF1-447-ZUO1-348#RPL17A-46-ZUO1-201#RPL31A-5-ZUO1-201#RPL31A-5-ZUO1-274#RPL31A-78-ZUO1-201#RPL31A-78-ZUO1-274#RPL20B-38-ZUO1-274#RPS6B-46-ZUO1-337#ZUO1-131-ZUO1-59#ZUO1-146-ZUO1-160#ZUO1-146-ZUO1-59#ZUO1-177-ZUO1-274#ZUO1-210-ZUO1-294#ZUO1-315-ZUO1-331#ZUO1-323-ZUO1-331#ZUO1-337-ZUO1-344#ZUO1-34-ZUO1-59
TEF1	VPH1	13	0	1.28136e-71	458	840	sp|P02994|TEF1	sp|P32563|VPH1	TEF1-159-PAB1-504#TEF1-170-PAB1-105#TEF1-178-PAB1-504#TEF1-217-PAB1-504#TEF1-222-PAB1-504#TEF1-328-PAB1-504#TEF1-36-PAB1-105#TEF1-393-PAB1-105#TEF1-393-PAB1-306#TEF1-437-PAB1-306#TEF1-55-PAB1-504#TEF1-62-PAB1-504#TEF1-217-RPL24A-91#TEF1-253-RPL24A-61#TEF1-376-RPL24A-27#TEF1-390-RPL24A-27#TEF1-393-RPL24A-149#TEF1-393-RPL24A-27#TEF1-393-RPL24A-61#TEF1-393-RPL24A-12#TEF1-393-RPL24A-129#TEF1-393-RPL2…	1-139#TEF1-328-SSB1-501#TEF1-390-SSB1-497#TEF1-393-SSB1-428#TEF1-393-SSB1-565#TEF1-437-SSB1-251#TEF1-437-SSB1-608#TEF1-454-SSB1-497#TEF1-178-RPL30-19#TEF1-393-RPL30-19#TEF1-393-RPL30-22#TEF1-393-RPL30-66#TEF1-41-RPL30-19#TEF1-437-RPL30-5#TEF1-450-RPL30-5#TEF1-390-RPL3-153#TEF1-390-RPL3-168#TEF1-393-RPL3-153#TEF1-41-RPL3-153#TEF1-253-NOP1-102#TEF1-390-NOP1-102#TEF1-393-NOP1-102#TEF1-393-NOP1-299#T…	-454#TEF1-154-TEF1-51#TEF1-159-TEF1-217#TEF1-159-TEF1-222#TEF1-159-TEF1-224#TEF1-159-TEF1-36#TEF1-159-TEF1-393#TEF1-159-TEF1-41#TEF1-159-TEF1-437#TEF1-159-TEF1-55#TEF1-170-TEF1-177#TEF1-170-TEF1-178#TEF1-170-TEF1-217#TEF1-170-TEF1-222#TEF1-170-TEF1-328#TE	MBF1-102-VPH1-251#MBF1-47-VPH1-276#RAS2-251-VPH1-276#YPT1-184-VPH1-276#YPT1-184-VPH1-279#YPT1-55-VPH1-276#YPT1-55-VPH1-279#TEF1-170-VPH1-276#TEF1-177-VPH1-276#TEF1-217-VPH1-276#TEF1-253-VPH1-251#TEF1-328-VPH1-47#TEF1-36-VPH1-276#TEF1-390-VPH1-276#TEF1-393-VPH1-214#TEF1-393-VPH1-276#TEF1-393-VPH1-47#TEF1-437-VPH1-276#TEF1-450-VPH1-276#TEF1-454-VPH1-276#RPS31-48-VPH1-276#RPS31-48-VPH1-279#RHO1-187-…
TEF1	SNQ2	1	0	2.48946e-17	458	1501	sp|P02994|TEF1	sp|P32568|SNQ2	TEF1-159-PAB1-504#TEF1-170-PAB1-105#TEF1-178-PAB1-504#TEF1-217-PAB1-504#TEF1-222-PAB1-504#TEF1-328-PAB1-504#TEF1-36-PAB1-105#TEF1-393-PAB1-105#TEF1-393-PAB1-306#TEF1-437-PAB1-306#TEF1-55-PAB1-504#TEF1-62-PAB1-504#TEF1-217-RPL24A-91#TEF1-253-RPL24A-61#TEF1-376-RPL24A-27#TEF1-390-RPL24A-27#TEF1-393-RPL24A-149#TEF1-393-RPL24A-27#TEF1-393-RPL24A-61#TEF1-393-RPL24A-12#TEF1-393-RPL24A-129#TEF1-393-RPL2…	1-139#TEF1-328-SSB1-501#TEF1-390-SSB1-497#TEF1-393-SSB1-428#TEF1-393-SSB1-565#TEF1-437-SSB1-251#TEF1-437-SSB1-608#TEF1-454-SSB1-497#TEF1-178-RPL30-19#TEF1-393-RPL30-19#TEF1-393-RPL30-22#TEF1-393-RPL30-66#TEF1-41-RPL30-19#TEF1-437-RPL30-5#TEF1-450-RPL30-5#TEF1-390-RPL3-153#TEF1-390-RPL3-168#TEF1-393-RPL3-153#TEF1-41-RPL3-153#TEF1-253-NOP1-102#TEF1-390-NOP1-102#TEF1-393-NOP1-102#TEF1-393-NOP1-299#T…	-454#TEF1-154-TEF1-51#TEF1-159-TEF1-217#TEF1-159-TEF1-222#TEF1-159-TEF1-224#TEF1-159-TEF1-36#TEF1-159-TEF1-393#TEF1-159-TEF1-41#TEF1-159-TEF1-437#TEF1-159-TEF1-55#TEF1-170-TEF1-177#TEF1-170-TEF1-178#TEF1-170-TEF1-217#TEF1-170-TEF1-222#TEF1-170-TEF1-328#TE	RAS2-298-SNQ2-868#TEF1-253-SNQ2-127#SNQ2-1069-SNQ2-5#SNQ2-1069-SNQ2-50#SNQ2-1069-SNQ2-868#SNQ2-1140-SNQ2-1154#SNQ2-1140-SNQ2-5#SNQ2-127-SNQ2-468#SNQ2-127-SNQ2-475#SNQ2-459-SNQ2-466#SNQ2-460-SNQ2-5#SNQ2-473-SNQ2-486#SNQ2-475-SNQ2-5#SNQ2-5-SNQ2-50#SNQ2-5-SNQ2-868
TEF1	YPT7	1	0	1.65909e-09	458	208	sp|P02994|TEF1	sp|P32939|YPT7	TEF1-159-PAB1-504#TEF1-170-PAB1-105#TEF1-178-PAB1-504#TEF1-217-PAB1-504#TEF1-222-PAB1-504#TEF1-328-PAB1-504#TEF1-36-PAB1-105#TEF1-393-PAB1-105#TEF1-393-PAB1-306#TEF1-437-PAB1-306#TEF1-55-PAB1-504#TEF1-62-PAB1-504#TEF1-217-RPL24A-91#TEF1-253-RPL24A-61#TEF1-376-RPL24A-27#TEF1-390-RPL24A-27#TEF1-393-RPL24A-149#TEF1-393-RPL24A-27#TEF1-393-RPL24A-61#TEF1-393-RPL24A-12#TEF1-393-RPL24A-129#TEF1-393-RPL2…	1-139#TEF1-328-SSB1-501#TEF1-390-SSB1-497#TEF1-393-SSB1-428#TEF1-393-SSB1-565#TEF1-437-SSB1-251#TEF1-437-SSB1-608#TEF1-454-SSB1-497#TEF1-178-RPL30-19#TEF1-393-RPL30-19#TEF1-393-RPL30-22#TEF1-393-RPL30-66#TEF1-41-RPL30-19#TEF1-437-RPL30-5#TEF1-450-RPL30-5#TEF1-390-RPL3-153#TEF1-390-RPL3-168#TEF1-393-RPL3-153#TEF1-41-RPL3-153#TEF1-253-NOP1-102#TEF1-390-NOP1-102#TEF1-393-NOP1-102#TEF1-393-NOP1-299#T…	-454#TEF1-154-TEF1-51#TEF1-159-TEF1-217#TEF1-159-TEF1-222#TEF1-159-TEF1-224#TEF1-159-TEF1-36#TEF1-159-TEF1-393#TEF1-159-TEF1-41#TEF1-159-TEF1-437#TEF1-159-TEF1-55#TEF1-170-TEF1-177#TEF1-170-TEF1-178#TEF1-170-TEF1-217#TEF1-170-TEF1-222#TEF1-170-TEF1-328#TE	TEF1-437-YPT7-140#CDC42-128-YPT7-140#CDC42-128-YPT7-32#CDC42-128-YPT7-38#ZRC1-353-YPT7-140#OLE1-487-YPT7-134#OLE1-487-YPT7-32#OLE1-490-YPT7-140#PEP3-236-YPT7-32#VMA5-241-YPT7-140#VMA5-241-YPT7-147#VMA5-241-YPT7-38#VPH1-276-YPT7-134#VPH1-276-YPT7-140#VPH1-276-YPT7-32#VPH1-276-YPT7-38#VPH1-279-YPT7-134#VPH1-279-YPT7-140#VPH1-279-YPT7-32#YPT7-134-YPT7-140#YPT7-134-YPT7-160#YPT7-134-YPT7-38#YPT7-21-Y…
TEF1	PDR5	5	0	3.38996e-26	458	1511	sp|P02994|TEF1	sp|P33302|PDR5	TEF1-159-PAB1-504#TEF1-170-PAB1-105#TEF1-178-PAB1-504#TEF1-217-PAB1-504#TEF1-222-PAB1-504#TEF1-328-PAB1-504#TEF1-36-PAB1-105#TEF1-393-PAB1-105#TEF1-393-PAB1-306#TEF1-437-PAB1-306#TEF1-55-PAB1-504#TEF1-62-PAB1-504#TEF1-217-RPL24A-91#TEF1-253-RPL24A-61#TEF1-376-RPL24A-27#TEF1-390-RPL24A-27#TEF1-393-RPL24A-149#TEF1-393-RPL24A-27#TEF1-393-RPL24A-61#TEF1-393-RPL24A-12#TEF1-393-RPL24A-129#TEF1-393-RPL2…	1-139#TEF1-328-SSB1-501#TEF1-390-SSB1-497#TEF1-393-SSB1-428#TEF1-393-SSB1-565#TEF1-437-SSB1-251#TEF1-437-SSB1-608#TEF1-454-SSB1-497#TEF1-178-RPL30-19#TEF1-393-RPL30-19#TEF1-393-RPL30-22#TEF1-393-RPL30-66#TEF1-41-RPL30-19#TEF1-437-RPL30-5#TEF1-450-RPL30-5#TEF1-390-RPL3-153#TEF1-390-RPL3-168#TEF1-393-RPL3-153#TEF1-41-RPL3-153#TEF1-253-NOP1-102#TEF1-390-NOP1-102#TEF1-393-NOP1-102#TEF1-393-NOP1-299#T…	-454#TEF1-154-TEF1-51#TEF1-159-TEF1-217#TEF1-159-TEF1-222#TEF1-159-TEF1-224#TEF1-159-TEF1-36#TEF1-159-TEF1-393#TEF1-159-TEF1-41#TEF1-159-TEF1-437#TEF1-159-TEF1-55#TEF1-170-TEF1-177#TEF1-170-TEF1-178#TEF1-170-TEF1-217#TEF1-170-TEF1-222#TEF1-170-TEF1-328#TE	TEF1-253-PDR5-1168#TEF1-390-PDR5-45#TEF1-393-PDR5-45#TEF1-447-PDR5-45#TEF1-450-PDR5-45#PMA1-356-PDR5-486#RPS31-48-PDR5-45#RPS31-48-PDR5-825#RPS31-6-PDR5-462#SSB1-603-PDR5-45#SEC63-322-PDR5-436#YCP4-225-PDR5-1089#YCP4-225-PDR5-45#HXT1-27-PDR5-436#SNQ2-1069-PDR5-825#SNQ2-868-PDR5-45#PDR5-896-PDR5-1168#PDR5-957-PDR5-802#PDR5-1089-PDR5-45#PDR5-1089-PDR5-480#PDR5-1168-PDR5-940#PDR5-1177-PDR5-940#PDR5-…
TEF1	CBF5	1	0	1.41227e-14	458	483	sp|P02994|TEF1	sp|P33322|CBF5	TEF1-159-PAB1-504#TEF1-170-PAB1-105#TEF1-178-PAB1-504#TEF1-217-PAB1-504#TEF1-222-PAB1-504#TEF1-328-PAB1-504#TEF1-36-PAB1-105#TEF1-393-PAB1-105#TEF1-393-PAB1-306#TEF1-437-PAB1-306#TEF1-55-PAB1-504#TEF1-62-PAB1-504#TEF1-217-RPL24A-91#TEF1-253-RPL24A-61#TEF1-376-RPL24A-27#TEF1-390-RPL24A-27#TEF1-393-RPL24A-149#TEF1-393-RPL24A-27#TEF1-393-RPL24A-61#TEF1-393-RPL24A-12#TEF1-393-RPL24A-129#TEF1-393-RPL2…	1-139#TEF1-328-SSB1-501#TEF1-390-SSB1-497#TEF1-393-SSB1-428#TEF1-393-SSB1-565#TEF1-437-SSB1-251#TEF1-437-SSB1-608#TEF1-454-SSB1-497#TEF1-178-RPL30-19#TEF1-393-RPL30-19#TEF1-393-RPL30-22#TEF1-393-RPL30-66#TEF1-41-RPL30-19#TEF1-437-RPL30-5#TEF1-450-RPL30-5#TEF1-390-RPL3-153#TEF1-390-RPL3-168#TEF1-393-RPL3-153#TEF1-41-RPL3-153#TEF1-253-NOP1-102#TEF1-390-NOP1-102#TEF1-393-NOP1-102#TEF1-393-NOP1-299#T…	-454#TEF1-154-TEF1-51#TEF1-159-TEF1-217#TEF1-159-TEF1-222#TEF1-159-TEF1-224#TEF1-159-TEF1-36#TEF1-159-TEF1-393#TEF1-159-TEF1-41#TEF1-159-TEF1-437#TEF1-159-TEF1-55#TEF1-170-TEF1-177#TEF1-170-TEF1-178#TEF1-170-TEF1-217#TEF1-170-TEF1-222#TEF1-170-TEF1-328#TE	TEF1-437-CBF5-413#GAR1-104-CBF5-134#GAR1-125-CBF5-114#GAR1-127-CBF5-114#GAR1-133-CBF5-114#GAR1-59-CBF5-410#GAR1-59-CBF5-413#GAR1-59-CBF5-476#NHP2-143-CBF5-134#NHP2-15-CBF5-180#NHP2-32-CBF5-137#CBF5-134-CBF5-180#CBF5-31-CBF5-50#CBF5-358-CBF5-363#CBF5-358-CBF5-367#CBF5-358-CBF5-370#CBF5-363-CBF5-370#CBF5-367-CBF5-370#CBF5-367-CBF5-383#CBF5-367-CBF5-413#CBF5-370-CBF5-383#CBF5-370-CBF5-384#CBF5-384-C…
TEF1	GCN1	1	0	1.94143e-07	458	2672	sp|P02994|TEF1	sp|P33892|GCN1	TEF1-159-PAB1-504#TEF1-170-PAB1-105#TEF1-178-PAB1-504#TEF1-217-PAB1-504#TEF1-222-PAB1-504#TEF1-328-PAB1-504#TEF1-36-PAB1-105#TEF1-393-PAB1-105#TEF1-393-PAB1-306#TEF1-437-PAB1-306#TEF1-55-PAB1-504#TEF1-62-PAB1-504#TEF1-217-RPL24A-91#TEF1-253-RPL24A-61#TEF1-376-RPL24A-27#TEF1-390-RPL24A-27#TEF1-393-RPL24A-149#TEF1-393-RPL24A-27#TEF1-393-RPL24A-61#TEF1-393-RPL24A-12#TEF1-393-RPL24A-129#TEF1-393-RPL2…	1-139#TEF1-328-SSB1-501#TEF1-390-SSB1-497#TEF1-393-SSB1-428#TEF1-393-SSB1-565#TEF1-437-SSB1-251#TEF1-437-SSB1-608#TEF1-454-SSB1-497#TEF1-178-RPL30-19#TEF1-393-RPL30-19#TEF1-393-RPL30-22#TEF1-393-RPL30-66#TEF1-41-RPL30-19#TEF1-437-RPL30-5#TEF1-450-RPL30-5#TEF1-390-RPL3-153#TEF1-390-RPL3-168#TEF1-393-RPL3-153#TEF1-41-RPL3-153#TEF1-253-NOP1-102#TEF1-390-NOP1-102#TEF1-393-NOP1-102#TEF1-393-NOP1-299#T…	-454#TEF1-154-TEF1-51#TEF1-159-TEF1-217#TEF1-159-TEF1-222#TEF1-159-TEF1-224#TEF1-159-TEF1-36#TEF1-159-TEF1-393#TEF1-159-TEF1-41#TEF1-159-TEF1-437#TEF1-159-TEF1-55#TEF1-170-TEF1-177#TEF1-170-TEF1-178#TEF1-170-TEF1-217#TEF1-170-TEF1-222#TEF1-170-TEF1-328#TE	TEF1-242-GCN1-954#GUK1-20-GCN1-2175#GCN1-1434-GCN1-1506#GCN1-1434-GCN1-1513#GCN1-1747-GCN1-1754#GCN1-202-GCN1-250#GCN1-2171-GCN1-2175#GCN1-2175-GCN1-2183#GCN1-2175-GCN1-2186#GCN1-2301-GCN1-2317#GCN1-2366-GCN1-2494#GCN1-2366-GCN1-2495#GCN1-2372-GCN1-2495#GCN1-298-GCN1-346#GCN1-343-GCN1-386#GCN1-386-GCN1-417
TEF1	PRX1	1	0	2.7177e-12	458	261	sp|P02994|TEF1	sp|P34227|PRX1	TEF1-159-PAB1-504#TEF1-170-PAB1-105#TEF1-178-PAB1-504#TEF1-217-PAB1-504#TEF1-222-PAB1-504#TEF1-328-PAB1-504#TEF1-36-PAB1-105#TEF1-393-PAB1-105#TEF1-393-PAB1-306#TEF1-437-PAB1-306#TEF1-55-PAB1-504#TEF1-62-PAB1-504#TEF1-217-RPL24A-91#TEF1-253-RPL24A-61#TEF1-376-RPL24A-27#TEF1-390-RPL24A-27#TEF1-393-RPL24A-149#TEF1-393-RPL24A-27#TEF1-393-RPL24A-61#TEF1-393-RPL24A-12#TEF1-393-RPL24A-129#TEF1-393-RPL2…	1-139#TEF1-328-SSB1-501#TEF1-390-SSB1-497#TEF1-393-SSB1-428#TEF1-393-SSB1-565#TEF1-437-SSB1-251#TEF1-437-SSB1-608#TEF1-454-SSB1-497#TEF1-178-RPL30-19#TEF1-393-RPL30-19#TEF1-393-RPL30-22#TEF1-393-RPL30-66#TEF1-41-RPL30-19#TEF1-437-RPL30-5#TEF1-450-RPL30-5#TEF1-390-RPL3-153#TEF1-390-RPL3-168#TEF1-393-RPL3-153#TEF1-41-RPL3-153#TEF1-253-NOP1-102#TEF1-390-NOP1-102#TEF1-393-NOP1-102#TEF1-393-NOP1-299#T…	-454#TEF1-154-TEF1-51#TEF1-159-TEF1-217#TEF1-159-TEF1-222#TEF1-159-TEF1-224#TEF1-159-TEF1-36#TEF1-159-TEF1-393#TEF1-159-TEF1-41#TEF1-159-TEF1-437#TEF1-159-TEF1-55#TEF1-170-TEF1-177#TEF1-170-TEF1-178#TEF1-170-TEF1-217#TEF1-170-TEF1-222#TEF1-170-TEF1-328#TE	TEF1-444-PRX1-11#PRX1-137-PRX1-172
TEF1	ZRT3	2	0	2.49198e-11	458	503	sp|P02994|TEF1	sp|P34240|ZRT3	TEF1-159-PAB1-504#TEF1-170-PAB1-105#TEF1-178-PAB1-504#TEF1-217-PAB1-504#TEF1-222-PAB1-504#TEF1-328-PAB1-504#TEF1-36-PAB1-105#TEF1-393-PAB1-105#TEF1-393-PAB1-306#TEF1-437-PAB1-306#TEF1-55-PAB1-504#TEF1-62-PAB1-504#TEF1-217-RPL24A-91#TEF1-253-RPL24A-61#TEF1-376-RPL24A-27#TEF1-390-RPL24A-27#TEF1-393-RPL24A-149#TEF1-393-RPL24A-27#TEF1-393-RPL24A-61#TEF1-393-RPL24A-12#TEF1-393-RPL24A-129#TEF1-393-RPL2…	1-139#TEF1-328-SSB1-501#TEF1-390-SSB1-497#TEF1-393-SSB1-428#TEF1-393-SSB1-565#TEF1-437-SSB1-251#TEF1-437-SSB1-608#TEF1-454-SSB1-497#TEF1-178-RPL30-19#TEF1-393-RPL30-19#TEF1-393-RPL30-22#TEF1-393-RPL30-66#TEF1-41-RPL30-19#TEF1-437-RPL30-5#TEF1-450-RPL30-5#TEF1-390-RPL3-153#TEF1-390-RPL3-168#TEF1-393-RPL3-153#TEF1-41-RPL3-153#TEF1-253-NOP1-102#TEF1-390-NOP1-102#TEF1-393-NOP1-102#TEF1-393-NOP1-299#T…	-454#TEF1-154-TEF1-51#TEF1-159-TEF1-217#TEF1-159-TEF1-222#TEF1-159-TEF1-224#TEF1-159-TEF1-36#TEF1-159-TEF1-393#TEF1-159-TEF1-41#TEF1-159-TEF1-437#TEF1-159-TEF1-55#TEF1-170-TEF1-177#TEF1-170-TEF1-178#TEF1-170-TEF1-217#TEF1-170-TEF1-222#TEF1-170-TEF1-328#TE	TEF1-393-ZRT3-266#TEF1-437-ZRT3-266#ZRT3-174-ZRT3-176#ZRT3-174-ZRT3-187#ZRT3-176-ZRT3-187#ZRT3-176-ZRT3-266#ZRT3-242-ZRT3-266
TEF1	TEF4	3	0	7.17375e-19	458	412	sp|P02994|TEF1	sp|P36008|TEF4	TEF1-159-PAB1-504#TEF1-170-PAB1-105#TEF1-178-PAB1-504#TEF1-217-PAB1-504#TEF1-222-PAB1-504#TEF1-328-PAB1-504#TEF1-36-PAB1-105#TEF1-393-PAB1-105#TEF1-393-PAB1-306#TEF1-437-PAB1-306#TEF1-55-PAB1-504#TEF1-62-PAB1-504#TEF1-217-RPL24A-91#TEF1-253-RPL24A-61#TEF1-376-RPL24A-27#TEF1-390-RPL24A-27#TEF1-393-RPL24A-149#TEF1-393-RPL24A-27#TEF1-393-RPL24A-61#TEF1-393-RPL24A-12#TEF1-393-RPL24A-129#TEF1-393-RPL2…	1-139#TEF1-328-SSB1-501#TEF1-390-SSB1-497#TEF1-393-SSB1-428#TEF1-393-SSB1-565#TEF1-437-SSB1-251#TEF1-437-SSB1-608#TEF1-454-SSB1-497#TEF1-178-RPL30-19#TEF1-393-RPL30-19#TEF1-393-RPL30-22#TEF1-393-RPL30-66#TEF1-41-RPL30-19#TEF1-437-RPL30-5#TEF1-450-RPL30-5#TEF1-390-RPL3-153#TEF1-390-RPL3-168#TEF1-393-RPL3-153#TEF1-41-RPL3-153#TEF1-253-NOP1-102#TEF1-390-NOP1-102#TEF1-393-NOP1-102#TEF1-393-NOP1-299#T…	-454#TEF1-154-TEF1-51#TEF1-159-TEF1-217#TEF1-159-TEF1-222#TEF1-159-TEF1-224#TEF1-159-TEF1-36#TEF1-159-TEF1-393#TEF1-159-TEF1-41#TEF1-159-TEF1-437#TEF1-159-TEF1-55#TEF1-170-TEF1-177#TEF1-170-TEF1-178#TEF1-170-TEF1-217#TEF1-170-TEF1-222#TEF1-170-TEF1-328#TE	TEF1-217-TEF4-206#TEF1-390-TEF4-206#TEF1-447-TEF4-90#EFB1-109-TEF4-210#EFB1-109-TEF4-90#TEF4-116-TEF4-206#TEF4-132-TEF4-236#TEF4-206-TEF4-218#TEF4-226-TEF4-240#TEF4-235-TEF4-252#TEF4-236-TEF4-250#TEF4-236-TEF4-252#TEF4-55-TEF4-90#TEF4-90-TEF4-90
TEF1	YPT52	1	0	1.63893e-17	458	234	sp|P02994|TEF1	sp|P36018|YPT52	TEF1-159-PAB1-504#TEF1-170-PAB1-105#TEF1-178-PAB1-504#TEF1-217-PAB1-504#TEF1-222-PAB1-504#TEF1-328-PAB1-504#TEF1-36-PAB1-105#TEF1-393-PAB1-105#TEF1-393-PAB1-306#TEF1-437-PAB1-306#TEF1-55-PAB1-504#TEF1-62-PAB1-504#TEF1-217-RPL24A-91#TEF1-253-RPL24A-61#TEF1-376-RPL24A-27#TEF1-390-RPL24A-27#TEF1-393-RPL24A-149#TEF1-393-RPL24A-27#TEF1-393-RPL24A-61#TEF1-393-RPL24A-12#TEF1-393-RPL24A-129#TEF1-393-RPL2…	1-139#TEF1-328-SSB1-501#TEF1-390-SSB1-497#TEF1-393-SSB1-428#TEF1-393-SSB1-565#TEF1-437-SSB1-251#TEF1-437-SSB1-608#TEF1-454-SSB1-497#TEF1-178-RPL30-19#TEF1-393-RPL30-19#TEF1-393-RPL30-22#TEF1-393-RPL30-66#TEF1-41-RPL30-19#TEF1-437-RPL30-5#TEF1-450-RPL30-5#TEF1-390-RPL3-153#TEF1-390-RPL3-168#TEF1-393-RPL3-153#TEF1-41-RPL3-153#TEF1-253-NOP1-102#TEF1-390-NOP1-102#TEF1-393-NOP1-102#TEF1-393-NOP1-299#T…	-454#TEF1-154-TEF1-51#TEF1-159-TEF1-217#TEF1-159-TEF1-222#TEF1-159-TEF1-224#TEF1-159-TEF1-36#TEF1-159-TEF1-393#TEF1-159-TEF1-41#TEF1-159-TEF1-437#TEF1-159-TEF1-55#TEF1-170-TEF1-177#TEF1-170-TEF1-178#TEF1-170-TEF1-217#TEF1-170-TEF1-222#TEF1-170-TEF1-328#TE	TEF1-437-YPT52-74#CDC42-128-YPT52-204#VPH1-276-YPT52-101#VPH1-276-YPT52-112#VPH1-276-YPT52-204#VPH1-276-YPT52-25#VPH1-276-YPT52-74#VPH1-279-YPT52-25#YPT52-101-YPT52-74#YPT52-112-YPT52-74#YPT52-151-YPT52-177#YPT52-16-YPT52-177#YPT52-16-YPT52-183#YPT52-16-YPT52-204#YPT52-16-YPT52-25#YPT52-161-YPT52-177#YPT52-161-YPT52-192#YPT52-161-YPT52-198#YPT52-161-YPT52-204#YPT52-161-YPT52-25#YPT52-161-YPT52-74…
TEF1	RPL32	6	0	3.89612e-25	458	130	sp|P02994|TEF1	sp|P38061|RPL32	TEF1-159-PAB1-504#TEF1-170-PAB1-105#TEF1-178-PAB1-504#TEF1-217-PAB1-504#TEF1-222-PAB1-504#TEF1-328-PAB1-504#TEF1-36-PAB1-105#TEF1-393-PAB1-105#TEF1-393-PAB1-306#TEF1-437-PAB1-306#TEF1-55-PAB1-504#TEF1-62-PAB1-504#TEF1-217-RPL24A-91#TEF1-253-RPL24A-61#TEF1-376-RPL24A-27#TEF1-390-RPL24A-27#TEF1-393-RPL24A-149#TEF1-393-RPL24A-27#TEF1-393-RPL24A-61#TEF1-393-RPL24A-12#TEF1-393-RPL24A-129#TEF1-393-RPL2…	1-139#TEF1-328-SSB1-501#TEF1-390-SSB1-497#TEF1-393-SSB1-428#TEF1-393-SSB1-565#TEF1-437-SSB1-251#TEF1-437-SSB1-608#TEF1-454-SSB1-497#TEF1-178-RPL30-19#TEF1-393-RPL30-19#TEF1-393-RPL30-22#TEF1-393-RPL30-66#TEF1-41-RPL30-19#TEF1-437-RPL30-5#TEF1-450-RPL30-5#TEF1-390-RPL3-153#TEF1-390-RPL3-168#TEF1-393-RPL3-153#TEF1-41-RPL3-153#TEF1-253-NOP1-102#TEF1-390-NOP1-102#TEF1-393-NOP1-102#TEF1-393-NOP1-299#T…	-454#TEF1-154-TEF1-51#TEF1-159-TEF1-217#TEF1-159-TEF1-222#TEF1-159-TEF1-224#TEF1-159-TEF1-36#TEF1-159-TEF1-393#TEF1-159-TEF1-41#TEF1-159-TEF1-437#TEF1-159-TEF1-55#TEF1-170-TEF1-177#TEF1-170-TEF1-178#TEF1-170-TEF1-217#TEF1-170-TEF1-222#TEF1-170-TEF1-328#TE	TEF1-390-RPL32-113#TEF1-390-RPL32-123#TEF1-390-RPL32-2#TEF1-393-RPL32-113#TEF1-393-RPL32-123#TEF1-41-RPL32-2#RPL7A-2-RPL32-90#RPL6B-2-RPL32-72#RPL6B-2-RPL32-90#RPL6B-8-RPL32-72#RPL17A-180-RPL32-113#RPL17A-180-RPL32-123#IRA2-813-RPL32-2#RPL32-2-RPL7A-14#RPL32-103-RPL32-113#RPL32-113-RPL32-123#RPL32-113-RPL32-2#RPL32-118-RPL32-2#RPL32-118-RPL32-90#RPL32-2-RPL32-90#RPL32-61-RPL32-64
TEF1	SEA4	1	0	4.65132e-09	458	1038	sp|P02994|TEF1	sp|P38164|SEA4	TEF1-159-PAB1-504#TEF1-170-PAB1-105#TEF1-178-PAB1-504#TEF1-217-PAB1-504#TEF1-222-PAB1-504#TEF1-328-PAB1-504#TEF1-36-PAB1-105#TEF1-393-PAB1-105#TEF1-393-PAB1-306#TEF1-437-PAB1-306#TEF1-55-PAB1-504#TEF1-62-PAB1-504#TEF1-217-RPL24A-91#TEF1-253-RPL24A-61#TEF1-376-RPL24A-27#TEF1-390-RPL24A-27#TEF1-393-RPL24A-149#TEF1-393-RPL24A-27#TEF1-393-RPL24A-61#TEF1-393-RPL24A-12#TEF1-393-RPL24A-129#TEF1-393-RPL2…	1-139#TEF1-328-SSB1-501#TEF1-390-SSB1-497#TEF1-393-SSB1-428#TEF1-393-SSB1-565#TEF1-437-SSB1-251#TEF1-437-SSB1-608#TEF1-454-SSB1-497#TEF1-178-RPL30-19#TEF1-393-RPL30-19#TEF1-393-RPL30-22#TEF1-393-RPL30-66#TEF1-41-RPL30-19#TEF1-437-RPL30-5#TEF1-450-RPL30-5#TEF1-390-RPL3-153#TEF1-390-RPL3-168#TEF1-393-RPL3-153#TEF1-41-RPL3-153#TEF1-253-NOP1-102#TEF1-390-NOP1-102#TEF1-393-NOP1-102#TEF1-393-NOP1-299#T…	-454#TEF1-154-TEF1-51#TEF1-159-TEF1-217#TEF1-159-TEF1-222#TEF1-159-TEF1-224#TEF1-159-TEF1-36#TEF1-159-TEF1-393#TEF1-159-TEF1-41#TEF1-159-TEF1-437#TEF1-159-TEF1-55#TEF1-170-TEF1-177#TEF1-170-TEF1-178#TEF1-170-TEF1-217#TEF1-170-TEF1-222#TEF1-170-TEF1-328#TE	TEF1-383-SEA4-686#SEA4-434-SEA4-505#SEA4-441-SEA4-505#SEA4-441-SEA4-686#SEA4-598-SEA4-606#SEA4-598-SEA4-629#SEA4-658-SEA4-686#SEA4-686-SEA4-718#SEA4-864-SEA4-921#SEA4-908-SEA4-921#SEA4-921-SEA4-936
TEF1	HEK2	1	0	4.49031e-17	458	381	sp|P02994|TEF1	sp|P38199|HEK2	TEF1-159-PAB1-504#TEF1-170-PAB1-105#TEF1-178-PAB1-504#TEF1-217-PAB1-504#TEF1-222-PAB1-504#TEF1-328-PAB1-504#TEF1-36-PAB1-105#TEF1-393-PAB1-105#TEF1-393-PAB1-306#TEF1-437-PAB1-306#TEF1-55-PAB1-504#TEF1-62-PAB1-504#TEF1-217-RPL24A-91#TEF1-253-RPL24A-61#TEF1-376-RPL24A-27#TEF1-390-RPL24A-27#TEF1-393-RPL24A-149#TEF1-393-RPL24A-27#TEF1-393-RPL24A-61#TEF1-393-RPL24A-12#TEF1-393-RPL24A-129#TEF1-393-RPL2…	1-139#TEF1-328-SSB1-501#TEF1-390-SSB1-497#TEF1-393-SSB1-428#TEF1-393-SSB1-565#TEF1-437-SSB1-251#TEF1-437-SSB1-608#TEF1-454-SSB1-497#TEF1-178-RPL30-19#TEF1-393-RPL30-19#TEF1-393-RPL30-22#TEF1-393-RPL30-66#TEF1-41-RPL30-19#TEF1-437-RPL30-5#TEF1-450-RPL30-5#TEF1-390-RPL3-153#TEF1-390-RPL3-168#TEF1-393-RPL3-153#TEF1-41-RPL3-153#TEF1-253-NOP1-102#TEF1-390-NOP1-102#TEF1-393-NOP1-102#TEF1-393-NOP1-299#T…	-454#TEF1-154-TEF1-51#TEF1-159-TEF1-217#TEF1-159-TEF1-222#TEF1-159-TEF1-224#TEF1-159-TEF1-36#TEF1-159-TEF1-393#TEF1-159-TEF1-41#TEF1-159-TEF1-437#TEF1-159-TEF1-55#TEF1-170-TEF1-177#TEF1-170-TEF1-178#TEF1-170-TEF1-217#TEF1-170-TEF1-222#TEF1-170-TEF1-328#TE	TEF1-437-HEK2-62#VMA4-227-HEK2-57#HEK2-180-HEK2-189#HEK2-180-HEK2-194#HEK2-180-HEK2-343#HEK2-194-HEK2-244#HEK2-194-HEK2-289#HEK2-194-HEK2-314#HEK2-194-HEK2-82#HEK2-244-HEK2-82#HEK2-245-HEK2-245#HEK2-245-HEK2-285#HEK2-245-HEK2-289#HEK2-245-HEK2-314#HEK2-245-HEK2-82#HEK2-285-HEK2-289#HEK2-285-HEK2-53#HEK2-285-HEK2-82#HEK2-289-HEK2-314#HEK2-289-HEK2-82#HEK2-314-HEK2-76#HEK2-314-HEK2-82#HEK2-317-HEK2…
TEF1	YPT31	1	0	6.41886e-08	458	223	sp|P02994|TEF1	sp|P38555|YPT31	TEF1-159-PAB1-504#TEF1-170-PAB1-105#TEF1-178-PAB1-504#TEF1-217-PAB1-504#TEF1-222-PAB1-504#TEF1-328-PAB1-504#TEF1-36-PAB1-105#TEF1-393-PAB1-105#TEF1-393-PAB1-306#TEF1-437-PAB1-306#TEF1-55-PAB1-504#TEF1-62-PAB1-504#TEF1-217-RPL24A-91#TEF1-253-RPL24A-61#TEF1-376-RPL24A-27#TEF1-390-RPL24A-27#TEF1-393-RPL24A-149#TEF1-393-RPL24A-27#TEF1-393-RPL24A-61#TEF1-393-RPL24A-12#TEF1-393-RPL24A-129#TEF1-393-RPL2…	1-139#TEF1-328-SSB1-501#TEF1-390-SSB1-497#TEF1-393-SSB1-428#TEF1-393-SSB1-565#TEF1-437-SSB1-251#TEF1-437-SSB1-608#TEF1-454-SSB1-497#TEF1-178-RPL30-19#TEF1-393-RPL30-19#TEF1-393-RPL30-22#TEF1-393-RPL30-66#TEF1-41-RPL30-19#TEF1-437-RPL30-5#TEF1-450-RPL30-5#TEF1-390-RPL3-153#TEF1-390-RPL3-168#TEF1-393-RPL3-153#TEF1-41-RPL3-153#TEF1-253-NOP1-102#TEF1-390-NOP1-102#TEF1-393-NOP1-102#TEF1-393-NOP1-299#T…	-454#TEF1-154-TEF1-51#TEF1-159-TEF1-217#TEF1-159-TEF1-222#TEF1-159-TEF1-224#TEF1-159-TEF1-36#TEF1-159-TEF1-393#TEF1-159-TEF1-41#TEF1-159-TEF1-437#TEF1-159-TEF1-55#TEF1-170-TEF1-177#TEF1-170-TEF1-178#TEF1-170-TEF1-217#TEF1-170-TEF1-222#TEF1-170-TEF1-328#TE	TEF1-41-YPT31-60#SSB1-501-YPT31-63#VPH1-276-YPT31-60#VPH1-279-YPT31-60#YPT31-26-YPT31-35#YPT31-63-YPT31-35#YPT31-63-YPT31-43#YPT31-63-YPT31-60
TEF1	RPS20	3	0	1.35945e-13	458	121	sp|P02994|TEF1	sp|P38701|RPS20	TEF1-159-PAB1-504#TEF1-170-PAB1-105#TEF1-178-PAB1-504#TEF1-217-PAB1-504#TEF1-222-PAB1-504#TEF1-328-PAB1-504#TEF1-36-PAB1-105#TEF1-393-PAB1-105#TEF1-393-PAB1-306#TEF1-437-PAB1-306#TEF1-55-PAB1-504#TEF1-62-PAB1-504#TEF1-217-RPL24A-91#TEF1-253-RPL24A-61#TEF1-376-RPL24A-27#TEF1-390-RPL24A-27#TEF1-393-RPL24A-149#TEF1-393-RPL24A-27#TEF1-393-RPL24A-61#TEF1-393-RPL24A-12#TEF1-393-RPL24A-129#TEF1-393-RPL2…	1-139#TEF1-328-SSB1-501#TEF1-390-SSB1-497#TEF1-393-SSB1-428#TEF1-393-SSB1-565#TEF1-437-SSB1-251#TEF1-437-SSB1-608#TEF1-454-SSB1-497#TEF1-178-RPL30-19#TEF1-393-RPL30-19#TEF1-393-RPL30-22#TEF1-393-RPL30-66#TEF1-41-RPL30-19#TEF1-437-RPL30-5#TEF1-450-RPL30-5#TEF1-390-RPL3-153#TEF1-390-RPL3-168#TEF1-393-RPL3-153#TEF1-41-RPL3-153#TEF1-253-NOP1-102#TEF1-390-NOP1-102#TEF1-393-NOP1-102#TEF1-393-NOP1-299#T…	-454#TEF1-154-TEF1-51#TEF1-159-TEF1-217#TEF1-159-TEF1-222#TEF1-159-TEF1-224#TEF1-159-TEF1-36#TEF1-159-TEF1-393#TEF1-159-TEF1-41#TEF1-159-TEF1-437#TEF1-159-TEF1-55#TEF1-170-TEF1-177#TEF1-170-TEF1-178#TEF1-170-TEF1-217#TEF1-170-TEF1-222#TEF1-170-TEF1-328#TE	TEF1-36-RPS20-101#TEF1-393-RPS20-101#TEF1-450-RPS20-101#RPS3-2-RPS20-101#RPS3-2-RPS20-6#RPS3-200-RPS20-30#RPS3-200-RPS20-32#RPS3-45-RPS20-101#RPS3-45-RPS20-6#RPS3-45-RPS20-8#RPS3-7-RPS20-101#RPS31-48-RPS20-32#SCP160-48-RPS20-8#SSB1-251-RPS20-101#SSB1-497-RPS20-101#PDX1-237-RPS20-6#PDX1-237-RPS20-8#ASC1-107-RPS20-32#ASC1-107-RPS20-43#RPS20-101-RPS20-2#RPS20-101-RPS20-30#RPS20-101-RPS20-32#RPS20-10…
TEF1	RPL14B	3	0	6.53306e-14	458	138	sp|P02994|TEF1	sp|P38754|RPL14B	TEF1-159-PAB1-504#TEF1-170-PAB1-105#TEF1-178-PAB1-504#TEF1-217-PAB1-504#TEF1-222-PAB1-504#TEF1-328-PAB1-504#TEF1-36-PAB1-105#TEF1-393-PAB1-105#TEF1-393-PAB1-306#TEF1-437-PAB1-306#TEF1-55-PAB1-504#TEF1-62-PAB1-504#TEF1-217-RPL24A-91#TEF1-253-RPL24A-61#TEF1-376-RPL24A-27#TEF1-390-RPL24A-27#TEF1-393-RPL24A-149#TEF1-393-RPL24A-27#TEF1-393-RPL24A-61#TEF1-393-RPL24A-12#TEF1-393-RPL24A-129#TEF1-393-RPL2…	1-139#TEF1-328-SSB1-501#TEF1-390-SSB1-497#TEF1-393-SSB1-428#TEF1-393-SSB1-565#TEF1-437-SSB1-251#TEF1-437-SSB1-608#TEF1-454-SSB1-497#TEF1-178-RPL30-19#TEF1-393-RPL30-19#TEF1-393-RPL30-22#TEF1-393-RPL30-66#TEF1-41-RPL30-19#TEF1-437-RPL30-5#TEF1-450-RPL30-5#TEF1-390-RPL3-153#TEF1-390-RPL3-168#TEF1-393-RPL3-153#TEF1-41-RPL3-153#TEF1-253-NOP1-102#TEF1-390-NOP1-102#TEF1-393-NOP1-102#TEF1-393-NOP1-299#T…	-454#TEF1-154-TEF1-51#TEF1-159-TEF1-217#TEF1-159-TEF1-222#TEF1-159-TEF1-224#TEF1-159-TEF1-36#TEF1-159-TEF1-393#TEF1-159-TEF1-41#TEF1-159-TEF1-437#TEF1-159-TEF1-55#TEF1-170-TEF1-177#TEF1-170-TEF1-178#TEF1-170-TEF1-217#TEF1-170-TEF1-222#TEF1-170-TEF1-328#TE	TEF1-393-RPL14B-50#TEF1-447-RPL14B-50#TEF1-454-RPL14B-50#RPL20B-161-RPL14B-24#VPH1-317-RPL14B-50#RPL14B-24-RPL14B-31#RPL14B-24-RPL14B-50#RPL14B-31-RPL14B-50#RPL14B-42-RPL14B-50#RPL14B-50-RPL14B-83#RPL14B-50-RPL14B-84
TEF1	SSZ1	1	0	5.87504e-11	458	538	sp|P02994|TEF1	sp|P38788|SSZ1	TEF1-159-PAB1-504#TEF1-170-PAB1-105#TEF1-178-PAB1-504#TEF1-217-PAB1-504#TEF1-222-PAB1-504#TEF1-328-PAB1-504#TEF1-36-PAB1-105#TEF1-393-PAB1-105#TEF1-393-PAB1-306#TEF1-437-PAB1-306#TEF1-55-PAB1-504#TEF1-62-PAB1-504#TEF1-217-RPL24A-91#TEF1-253-RPL24A-61#TEF1-376-RPL24A-27#TEF1-390-RPL24A-27#TEF1-393-RPL24A-149#TEF1-393-RPL24A-27#TEF1-393-RPL24A-61#TEF1-393-RPL24A-12#TEF1-393-RPL24A-129#TEF1-393-RPL2…	1-139#TEF1-328-SSB1-501#TEF1-390-SSB1-497#TEF1-393-SSB1-428#TEF1-393-SSB1-565#TEF1-437-SSB1-251#TEF1-437-SSB1-608#TEF1-454-SSB1-497#TEF1-178-RPL30-19#TEF1-393-RPL30-19#TEF1-393-RPL30-22#TEF1-393-RPL30-66#TEF1-41-RPL30-19#TEF1-437-RPL30-5#TEF1-450-RPL30-5#TEF1-390-RPL3-153#TEF1-390-RPL3-168#TEF1-393-RPL3-153#TEF1-41-RPL3-153#TEF1-253-NOP1-102#TEF1-390-NOP1-102#TEF1-393-NOP1-102#TEF1-393-NOP1-299#T…	-454#TEF1-154-TEF1-51#TEF1-159-TEF1-217#TEF1-159-TEF1-222#TEF1-159-TEF1-224#TEF1-159-TEF1-36#TEF1-159-TEF1-393#TEF1-159-TEF1-41#TEF1-159-TEF1-437#TEF1-159-TEF1-55#TEF1-170-TEF1-177#TEF1-170-TEF1-178#TEF1-170-TEF1-217#TEF1-170-TEF1-222#TEF1-170-TEF1-328#TE	TEF1-437-SSZ1-247#RPL17A-13-SSZ1-247#ZUO1-131-SSZ1-112#ZUO1-131-SSZ1-64#ZUO1-131-SSZ1-80#ZUO1-146-SSZ1-535#ZUO1-146-SSZ1-64#ZUO1-201-SSZ1-247#ZUO1-274-SSZ1-529#ZUO1-59-SSZ1-440#SSZ1-112-SSZ1-64#SSZ1-112-SSZ1-80#SSZ1-139-SSZ1-158#SSZ1-247-SSZ1-263#SSZ1-247-SSZ1-270#SSZ1-435-SSZ1-440#SSZ1-440-SSZ1-529#SSZ1-443-SSZ1-529#SSZ1-64-SSZ1-80#SSZ1-64-SSZ1-85
TEF1	BFR1	5	0	7.36277e-29	458	470	sp|P02994|TEF1	sp|P38934|BFR1	TEF1-159-PAB1-504#TEF1-170-PAB1-105#TEF1-178-PAB1-504#TEF1-217-PAB1-504#TEF1-222-PAB1-504#TEF1-328-PAB1-504#TEF1-36-PAB1-105#TEF1-393-PAB1-105#TEF1-393-PAB1-306#TEF1-437-PAB1-306#TEF1-55-PAB1-504#TEF1-62-PAB1-504#TEF1-217-RPL24A-91#TEF1-253-RPL24A-61#TEF1-376-RPL24A-27#TEF1-390-RPL24A-27#TEF1-393-RPL24A-149#TEF1-393-RPL24A-27#TEF1-393-RPL24A-61#TEF1-393-RPL24A-12#TEF1-393-RPL24A-129#TEF1-393-RPL2…	1-139#TEF1-328-SSB1-501#TEF1-390-SSB1-497#TEF1-393-SSB1-428#TEF1-393-SSB1-565#TEF1-437-SSB1-251#TEF1-437-SSB1-608#TEF1-454-SSB1-497#TEF1-178-RPL30-19#TEF1-393-RPL30-19#TEF1-393-RPL30-22#TEF1-393-RPL30-66#TEF1-41-RPL30-19#TEF1-437-RPL30-5#TEF1-450-RPL30-5#TEF1-390-RPL3-153#TEF1-390-RPL3-168#TEF1-393-RPL3-153#TEF1-41-RPL3-153#TEF1-253-NOP1-102#TEF1-390-NOP1-102#TEF1-393-NOP1-102#TEF1-393-NOP1-299#T…	-454#TEF1-154-TEF1-51#TEF1-159-TEF1-217#TEF1-159-TEF1-222#TEF1-159-TEF1-224#TEF1-159-TEF1-36#TEF1-159-TEF1-393#TEF1-159-TEF1-41#TEF1-159-TEF1-437#TEF1-159-TEF1-55#TEF1-170-TEF1-177#TEF1-170-TEF1-178#TEF1-170-TEF1-217#TEF1-170-TEF1-222#TEF1-170-TEF1-328#TE	MBF1-64-BFR1-261#TEF1-390-BFR1-113#TEF1-393-BFR1-113#TEF1-393-BFR1-39#TEF1-41-BFR1-113#TEF1-437-BFR1-339#RPL24A-27-BFR1-113#RPS3-108-BFR1-261#RPS3-194-BFR1-261#RPS3-2-BFR1-360#RPS3-2-BFR1-373#RPS3-45-BFR1-261#RPS3-45-BFR1-272#RPS3-45-BFR1-276#RPS3-45-BFR1-308#RPS3-78-BFR1-360#RPS9B-154-BFR1-206#RPS9B-154-BFR1-213#RPS9B-154-BFR1-220#RPS9B-154-BFR1-29#RPS9B-154-BFR1-39#RPS9B-90-BFR1-19#RPS9B-90-BFR…
TEF1	STM1	1	0	2.31453e-09	458	273	sp|P02994|TEF1	sp|P39015|STM1	TEF1-159-PAB1-504#TEF1-170-PAB1-105#TEF1-178-PAB1-504#TEF1-217-PAB1-504#TEF1-222-PAB1-504#TEF1-328-PAB1-504#TEF1-36-PAB1-105#TEF1-393-PAB1-105#TEF1-393-PAB1-306#TEF1-437-PAB1-306#TEF1-55-PAB1-504#TEF1-62-PAB1-504#TEF1-217-RPL24A-91#TEF1-253-RPL24A-61#TEF1-376-RPL24A-27#TEF1-390-RPL24A-27#TEF1-393-RPL24A-149#TEF1-393-RPL24A-27#TEF1-393-RPL24A-61#TEF1-393-RPL24A-12#TEF1-393-RPL24A-129#TEF1-393-RPL2…	1-139#TEF1-328-SSB1-501#TEF1-390-SSB1-497#TEF1-393-SSB1-428#TEF1-393-SSB1-565#TEF1-437-SSB1-251#TEF1-437-SSB1-608#TEF1-454-SSB1-497#TEF1-178-RPL30-19#TEF1-393-RPL30-19#TEF1-393-RPL30-22#TEF1-393-RPL30-66#TEF1-41-RPL30-19#TEF1-437-RPL30-5#TEF1-450-RPL30-5#TEF1-390-RPL3-153#TEF1-390-RPL3-168#TEF1-393-RPL3-153#TEF1-41-RPL3-153#TEF1-253-NOP1-102#TEF1-390-NOP1-102#TEF1-393-NOP1-102#TEF1-393-NOP1-299#T…	-454#TEF1-154-TEF1-51#TEF1-159-TEF1-217#TEF1-159-TEF1-222#TEF1-159-TEF1-224#TEF1-159-TEF1-36#TEF1-159-TEF1-393#TEF1-159-TEF1-41#TEF1-159-TEF1-437#TEF1-159-TEF1-55#TEF1-170-TEF1-177#TEF1-170-TEF1-178#TEF1-170-TEF1-217#TEF1-170-TEF1-222#TEF1-170-TEF1-328#TE	TEF1-178-STM1-184#RPS3-2-STM1-165#RPS3-2-STM1-170#RPS3-2-STM1-184#RPS3-2-STM1-204#RPS3-2-STM1-220#RPS3-2-STM1-260#RPS3-200-STM1-143#RPS3-212-STM1-171#RPS3-45-STM1-143#RPS3-45-STM1-165#RPS3-45-STM1-170#RPS3-45-STM1-171#RPS3-45-STM1-184#RPS3-45-STM1-192#RPS3-45-STM1-220#RPS3-45-STM1-260#RPS9B-115-STM1-220#RPS19A-119-STM1-244#RPS19A-27-STM1-220#RPS19A-27-STM1-244#RPS19A-27-STM1-260#RPS30B-53-STM1-12…
TEF1	YCF1	3	0	9.11332e-18	458	1515	sp|P02994|TEF1	sp|P39109|YCF1	TEF1-159-PAB1-504#TEF1-170-PAB1-105#TEF1-178-PAB1-504#TEF1-217-PAB1-504#TEF1-222-PAB1-504#TEF1-328-PAB1-504#TEF1-36-PAB1-105#TEF1-393-PAB1-105#TEF1-393-PAB1-306#TEF1-437-PAB1-306#TEF1-55-PAB1-504#TEF1-62-PAB1-504#TEF1-217-RPL24A-91#TEF1-253-RPL24A-61#TEF1-376-RPL24A-27#TEF1-390-RPL24A-27#TEF1-393-RPL24A-149#TEF1-393-RPL24A-27#TEF1-393-RPL24A-61#TEF1-393-RPL24A-12#TEF1-393-RPL24A-129#TEF1-393-RPL2…	1-139#TEF1-328-SSB1-501#TEF1-390-SSB1-497#TEF1-393-SSB1-428#TEF1-393-SSB1-565#TEF1-437-SSB1-251#TEF1-437-SSB1-608#TEF1-454-SSB1-497#TEF1-178-RPL30-19#TEF1-393-RPL30-19#TEF1-393-RPL30-22#TEF1-393-RPL30-66#TEF1-41-RPL30-19#TEF1-437-RPL30-5#TEF1-450-RPL30-5#TEF1-390-RPL3-153#TEF1-390-RPL3-168#TEF1-393-RPL3-153#TEF1-41-RPL3-153#TEF1-253-NOP1-102#TEF1-390-NOP1-102#TEF1-393-NOP1-102#TEF1-393-NOP1-299#T…	-454#TEF1-154-TEF1-51#TEF1-159-TEF1-217#TEF1-159-TEF1-222#TEF1-159-TEF1-224#TEF1-159-TEF1-36#TEF1-159-TEF1-393#TEF1-159-TEF1-41#TEF1-159-TEF1-437#TEF1-159-TEF1-55#TEF1-170-TEF1-177#TEF1-170-TEF1-178#TEF1-170-TEF1-217#TEF1-170-TEF1-222#TEF1-170-TEF1-328#TE	TEF1-177-YCF1-1484#TEF1-217-YCF1-643#TEF1-454-YCF1-643#RPS31-48-YCF1-643#RHO1-187-YCF1-643#RPS19A-84-YCF1-1457#RPL27A-27-YCF1-268#CDC42-128-YCF1-1250#CDC42-128-YCF1-208#CDC42-128-YCF1-643#VMA4-33-YCF1-1484#FAA1-11-YCF1-1149#VMA5-122-YCF1-1484#VMA5-241-YCF1-643#YBT1-983-YCF1-1457#VPH1-276-YCF1-643#YPT7-134-YCF1-1484#YPT7-140-YCF1-1484#YPT7-140-YCF1-643#YPT7-140-YCF1-647#YPT7-140-YCF1-857#YPT7-38-Y…
TEF1	RPS14B	4	0	1.06675e-27	458	138	sp|P02994|TEF1	sp|P39516|RPS14B	TEF1-159-PAB1-504#TEF1-170-PAB1-105#TEF1-178-PAB1-504#TEF1-217-PAB1-504#TEF1-222-PAB1-504#TEF1-328-PAB1-504#TEF1-36-PAB1-105#TEF1-393-PAB1-105#TEF1-393-PAB1-306#TEF1-437-PAB1-306#TEF1-55-PAB1-504#TEF1-62-PAB1-504#TEF1-217-RPL24A-91#TEF1-253-RPL24A-61#TEF1-376-RPL24A-27#TEF1-390-RPL24A-27#TEF1-393-RPL24A-149#TEF1-393-RPL24A-27#TEF1-393-RPL24A-61#TEF1-393-RPL24A-12#TEF1-393-RPL24A-129#TEF1-393-RPL2…	1-139#TEF1-328-SSB1-501#TEF1-390-SSB1-497#TEF1-393-SSB1-428#TEF1-393-SSB1-565#TEF1-437-SSB1-251#TEF1-437-SSB1-608#TEF1-454-SSB1-497#TEF1-178-RPL30-19#TEF1-393-RPL30-19#TEF1-393-RPL30-22#TEF1-393-RPL30-66#TEF1-41-RPL30-19#TEF1-437-RPL30-5#TEF1-450-RPL30-5#TEF1-390-RPL3-153#TEF1-390-RPL3-168#TEF1-393-RPL3-153#TEF1-41-RPL3-153#TEF1-253-NOP1-102#TEF1-390-NOP1-102#TEF1-393-NOP1-102#TEF1-393-NOP1-299#T…	-454#TEF1-154-TEF1-51#TEF1-159-TEF1-217#TEF1-159-TEF1-222#TEF1-159-TEF1-224#TEF1-159-TEF1-36#TEF1-159-TEF1-393#TEF1-159-TEF1-41#TEF1-159-TEF1-437#TEF1-159-TEF1-55#TEF1-170-TEF1-177#TEF1-170-TEF1-178#TEF1-170-TEF1-217#TEF1-170-TEF1-222#TEF1-170-TEF1-328#TE	TEF1-36-RPS14B-93#TEF1-393-RPS14B-93#TEF1-41-RPS14B-48#TEF1-62-RPS14B-93#RPS1B-240-RPS14B-2#RPS1B-50-RPS14B-2#RPS1B-94-RPS14B-2#RPS14B-93-SSB1-497#RPS14B-48-RPS5-222#RPS14B-73-RPS5-222#RPS14B-93-VPH1-276#RPS14B-48-RPS14B-93#RPS14B-73-RPS14B-2
TEF1	FUN12	1	0	5.80394e-09	458	1002	sp|P02994|TEF1	sp|P39730|FUN12	TEF1-159-PAB1-504#TEF1-170-PAB1-105#TEF1-178-PAB1-504#TEF1-217-PAB1-504#TEF1-222-PAB1-504#TEF1-328-PAB1-504#TEF1-36-PAB1-105#TEF1-393-PAB1-105#TEF1-393-PAB1-306#TEF1-437-PAB1-306#TEF1-55-PAB1-504#TEF1-62-PAB1-504#TEF1-217-RPL24A-91#TEF1-253-RPL24A-61#TEF1-376-RPL24A-27#TEF1-390-RPL24A-27#TEF1-393-RPL24A-149#TEF1-393-RPL24A-27#TEF1-393-RPL24A-61#TEF1-393-RPL24A-12#TEF1-393-RPL24A-129#TEF1-393-RPL2…	1-139#TEF1-328-SSB1-501#TEF1-390-SSB1-497#TEF1-393-SSB1-428#TEF1-393-SSB1-565#TEF1-437-SSB1-251#TEF1-437-SSB1-608#TEF1-454-SSB1-497#TEF1-178-RPL30-19#TEF1-393-RPL30-19#TEF1-393-RPL30-22#TEF1-393-RPL30-66#TEF1-41-RPL30-19#TEF1-437-RPL30-5#TEF1-450-RPL30-5#TEF1-390-RPL3-153#TEF1-390-RPL3-168#TEF1-393-RPL3-153#TEF1-41-RPL3-153#TEF1-253-NOP1-102#TEF1-390-NOP1-102#TEF1-393-NOP1-102#TEF1-393-NOP1-299#T…	-454#TEF1-154-TEF1-51#TEF1-159-TEF1-217#TEF1-159-TEF1-222#TEF1-159-TEF1-224#TEF1-159-TEF1-36#TEF1-159-TEF1-393#TEF1-159-TEF1-41#TEF1-159-TEF1-437#TEF1-159-TEF1-55#TEF1-170-TEF1-177#TEF1-170-TEF1-178#TEF1-170-TEF1-217#TEF1-170-TEF1-222#TEF1-170-TEF1-328#TE	TEF1-454-FUN12-219#RPL42B-29-FUN12-714#RPL1B-130-FUN12-714#RPL2B-155-FUN12-144#RPL2B-155-FUN12-149#RPL2B-155-FUN12-268#RPL30-5-FUN12-932#ERG6-240-FUN12-714#YHR020W-533-FUN12-81#FUN12-121-FUN12-125#FUN12-121-FUN12-129#FUN12-121-FUN12-134#FUN12-121-FUN12-139#FUN12-121-FUN12-149#FUN12-125-FUN12-134#FUN12-125-FUN12-139#FUN12-129-FUN12-139#FUN12-129-FUN12-144#FUN12-134-FUN12-144#FUN12-134-FUN12-149#FU…
TEF1	SSO2	1	0	4.46278e-10	458	295	sp|P02994|TEF1	sp|P39926|SSO2	TEF1-159-PAB1-504#TEF1-170-PAB1-105#TEF1-178-PAB1-504#TEF1-217-PAB1-504#TEF1-222-PAB1-504#TEF1-328-PAB1-504#TEF1-36-PAB1-105#TEF1-393-PAB1-105#TEF1-393-PAB1-306#TEF1-437-PAB1-306#TEF1-55-PAB1-504#TEF1-62-PAB1-504#TEF1-217-RPL24A-91#TEF1-253-RPL24A-61#TEF1-376-RPL24A-27#TEF1-390-RPL24A-27#TEF1-393-RPL24A-149#TEF1-393-RPL24A-27#TEF1-393-RPL24A-61#TEF1-393-RPL24A-12#TEF1-393-RPL24A-129#TEF1-393-RPL2…	1-139#TEF1-328-SSB1-501#TEF1-390-SSB1-497#TEF1-393-SSB1-428#TEF1-393-SSB1-565#TEF1-437-SSB1-251#TEF1-437-SSB1-608#TEF1-454-SSB1-497#TEF1-178-RPL30-19#TEF1-393-RPL30-19#TEF1-393-RPL30-22#TEF1-393-RPL30-66#TEF1-41-RPL30-19#TEF1-437-RPL30-5#TEF1-450-RPL30-5#TEF1-390-RPL3-153#TEF1-390-RPL3-168#TEF1-393-RPL3-153#TEF1-41-RPL3-153#TEF1-253-NOP1-102#TEF1-390-NOP1-102#TEF1-393-NOP1-102#TEF1-393-NOP1-299#T…	-454#TEF1-154-TEF1-51#TEF1-159-TEF1-217#TEF1-159-TEF1-222#TEF1-159-TEF1-224#TEF1-159-TEF1-36#TEF1-159-TEF1-393#TEF1-159-TEF1-41#TEF1-159-TEF1-437#TEF1-159-TEF1-55#TEF1-170-TEF1-177#TEF1-170-TEF1-178#TEF1-170-TEF1-217#TEF1-170-TEF1-222#TEF1-170-TEF1-328#TE	TEF1-222-SSO2-191#PMA1-442-SSO2-191#SSO2-191-SSO1-137#SSO2-191-SSO2-206#SSO2-191-SSO2-141#SSO2-191-SSO2-145
TEF1	VAC8	15	0	3.34781e-40	458	578	sp|P02994|TEF1	sp|P39968|VAC8	TEF1-159-PAB1-504#TEF1-170-PAB1-105#TEF1-178-PAB1-504#TEF1-217-PAB1-504#TEF1-222-PAB1-504#TEF1-328-PAB1-504#TEF1-36-PAB1-105#TEF1-393-PAB1-105#TEF1-393-PAB1-306#TEF1-437-PAB1-306#TEF1-55-PAB1-504#TEF1-62-PAB1-504#TEF1-217-RPL24A-91#TEF1-253-RPL24A-61#TEF1-376-RPL24A-27#TEF1-390-RPL24A-27#TEF1-393-RPL24A-149#TEF1-393-RPL24A-27#TEF1-393-RPL24A-61#TEF1-393-RPL24A-12#TEF1-393-RPL24A-129#TEF1-393-RPL2…	1-139#TEF1-328-SSB1-501#TEF1-390-SSB1-497#TEF1-393-SSB1-428#TEF1-393-SSB1-565#TEF1-437-SSB1-251#TEF1-437-SSB1-608#TEF1-454-SSB1-497#TEF1-178-RPL30-19#TEF1-393-RPL30-19#TEF1-393-RPL30-22#TEF1-393-RPL30-66#TEF1-41-RPL30-19#TEF1-437-RPL30-5#TEF1-450-RPL30-5#TEF1-390-RPL3-153#TEF1-390-RPL3-168#TEF1-393-RPL3-153#TEF1-41-RPL3-153#TEF1-253-NOP1-102#TEF1-390-NOP1-102#TEF1-393-NOP1-102#TEF1-393-NOP1-299#T…	-454#TEF1-154-TEF1-51#TEF1-159-TEF1-217#TEF1-159-TEF1-222#TEF1-159-TEF1-224#TEF1-159-TEF1-36#TEF1-159-TEF1-393#TEF1-159-TEF1-41#TEF1-159-TEF1-437#TEF1-159-TEF1-55#TEF1-170-TEF1-177#TEF1-170-TEF1-178#TEF1-170-TEF1-217#TEF1-170-TEF1-222#TEF1-170-TEF1-328#TE	CDC19-30-VAC8-515#TEF1-154-VAC8-244#TEF1-177-VAC8-162#TEF1-178-VAC8-367#TEF1-217-VAC8-162#TEF1-222-VAC8-367#TEF1-253-VAC8-244#TEF1-271-VAC8-244#TEF1-390-VAC8-244#TEF1-393-VAC8-244#TEF1-393-VAC8-367#TEF1-41-VAC8-174#TEF1-41-VAC8-244#TEF1-437-VAC8-244#TEF1-437-VAC8-367#TEF1-447-VAC8-367#RPS31-48-VAC8-255#RPS31-63-VAC8-244#SEC4-196-VAC8-244#SSB1-428-VAC8-244#RSR1-187-VAC8-244#CHS2-846-VAC8-244#BPT1-…
TEF1	ARB1	1	0	2.7433e-08	458	610	sp|P02994|TEF1	sp|P40024|ARB1	TEF1-159-PAB1-504#TEF1-170-PAB1-105#TEF1-178-PAB1-504#TEF1-217-PAB1-504#TEF1-222-PAB1-504#TEF1-328-PAB1-504#TEF1-36-PAB1-105#TEF1-393-PAB1-105#TEF1-393-PAB1-306#TEF1-437-PAB1-306#TEF1-55-PAB1-504#TEF1-62-PAB1-504#TEF1-217-RPL24A-91#TEF1-253-RPL24A-61#TEF1-376-RPL24A-27#TEF1-390-RPL24A-27#TEF1-393-RPL24A-149#TEF1-393-RPL24A-27#TEF1-393-RPL24A-61#TEF1-393-RPL24A-12#TEF1-393-RPL24A-129#TEF1-393-RPL2…	1-139#TEF1-328-SSB1-501#TEF1-390-SSB1-497#TEF1-393-SSB1-428#TEF1-393-SSB1-565#TEF1-437-SSB1-251#TEF1-437-SSB1-608#TEF1-454-SSB1-497#TEF1-178-RPL30-19#TEF1-393-RPL30-19#TEF1-393-RPL30-22#TEF1-393-RPL30-66#TEF1-41-RPL30-19#TEF1-437-RPL30-5#TEF1-450-RPL30-5#TEF1-390-RPL3-153#TEF1-390-RPL3-168#TEF1-393-RPL3-153#TEF1-41-RPL3-153#TEF1-253-NOP1-102#TEF1-390-NOP1-102#TEF1-393-NOP1-102#TEF1-393-NOP1-299#T…	-454#TEF1-154-TEF1-51#TEF1-159-TEF1-217#TEF1-159-TEF1-222#TEF1-159-TEF1-224#TEF1-159-TEF1-36#TEF1-159-TEF1-393#TEF1-159-TEF1-41#TEF1-159-TEF1-437#TEF1-159-TEF1-55#TEF1-170-TEF1-177#TEF1-170-TEF1-178#TEF1-170-TEF1-217#TEF1-170-TEF1-222#TEF1-170-TEF1-328#TE	TDH3-249-ARB1-27#TEF1-328-ARB1-22#RPL42B-29-ARB1-300#RPL42B-6-ARB1-300#RPL42B-6-ARB1-56#RPL42B-6-ARB1-61#RPL42B-76-ARB1-56#RPL42B-76-ARB1-61#RPL2B-155-ARB1-22#ARB1-56-RPL11A-35#ARB1-313-ARB1-324
TEF1	RPL13B	6	0	3.07343e-28	458	199	sp|P02994|TEF1	sp|P40212|RPL13B	TEF1-159-PAB1-504#TEF1-170-PAB1-105#TEF1-178-PAB1-504#TEF1-217-PAB1-504#TEF1-222-PAB1-504#TEF1-328-PAB1-504#TEF1-36-PAB1-105#TEF1-393-PAB1-105#TEF1-393-PAB1-306#TEF1-437-PAB1-306#TEF1-55-PAB1-504#TEF1-62-PAB1-504#TEF1-217-RPL24A-91#TEF1-253-RPL24A-61#TEF1-376-RPL24A-27#TEF1-390-RPL24A-27#TEF1-393-RPL24A-149#TEF1-393-RPL24A-27#TEF1-393-RPL24A-61#TEF1-393-RPL24A-12#TEF1-393-RPL24A-129#TEF1-393-RPL2…	1-139#TEF1-328-SSB1-501#TEF1-390-SSB1-497#TEF1-393-SSB1-428#TEF1-393-SSB1-565#TEF1-437-SSB1-251#TEF1-437-SSB1-608#TEF1-454-SSB1-497#TEF1-178-RPL30-19#TEF1-393-RPL30-19#TEF1-393-RPL30-22#TEF1-393-RPL30-66#TEF1-41-RPL30-19#TEF1-437-RPL30-5#TEF1-450-RPL30-5#TEF1-390-RPL3-153#TEF1-390-RPL3-168#TEF1-393-RPL3-153#TEF1-41-RPL3-153#TEF1-253-NOP1-102#TEF1-390-NOP1-102#TEF1-393-NOP1-102#TEF1-393-NOP1-299#T…	-454#TEF1-154-TEF1-51#TEF1-159-TEF1-217#TEF1-159-TEF1-222#TEF1-159-TEF1-224#TEF1-159-TEF1-36#TEF1-159-TEF1-393#TEF1-159-TEF1-41#TEF1-159-TEF1-437#TEF1-159-TEF1-55#TEF1-170-TEF1-177#TEF1-170-TEF1-178#TEF1-170-TEF1-217#TEF1-170-TEF1-222#TEF1-170-TEF1-328#TE	RPL36B-13-RPL13B-117#RPL36B-16-RPL13B-117#RPL36B-16-RPL13B-81#RPL36B-4-RPL13B-117#TEF1-41-RPL13B-197#TEF1-447-RPL13B-117#TEF1-450-RPL13B-198#TEF1-454-RPL13B-117#TEF1-454-RPL13B-197#TEF1-454-RPL13B-198#RPL15A-83-RPL13B-5#RPL1B-118-RPL13B-197#RPL1B-130-RPL13B-197#RPL1B-130-RPL13B-198#RPL1B-14-RPL13B-197#RPL1B-147-RPL13B-197#RPL1B-156-RPL13B-197#RPL1B-3-RPL13B-197#RPL35B-94-RPL13B-45#HYP2-86-RPL13B-…
TEF1	SYG1	2	0	3.37098e-14	458	902	sp|P02994|TEF1	sp|P40528|SYG1	TEF1-159-PAB1-504#TEF1-170-PAB1-105#TEF1-178-PAB1-504#TEF1-217-PAB1-504#TEF1-222-PAB1-504#TEF1-328-PAB1-504#TEF1-36-PAB1-105#TEF1-393-PAB1-105#TEF1-393-PAB1-306#TEF1-437-PAB1-306#TEF1-55-PAB1-504#TEF1-62-PAB1-504#TEF1-217-RPL24A-91#TEF1-253-RPL24A-61#TEF1-376-RPL24A-27#TEF1-390-RPL24A-27#TEF1-393-RPL24A-149#TEF1-393-RPL24A-27#TEF1-393-RPL24A-61#TEF1-393-RPL24A-12#TEF1-393-RPL24A-129#TEF1-393-RPL2…	1-139#TEF1-328-SSB1-501#TEF1-390-SSB1-497#TEF1-393-SSB1-428#TEF1-393-SSB1-565#TEF1-437-SSB1-251#TEF1-437-SSB1-608#TEF1-454-SSB1-497#TEF1-178-RPL30-19#TEF1-393-RPL30-19#TEF1-393-RPL30-22#TEF1-393-RPL30-66#TEF1-41-RPL30-19#TEF1-437-RPL30-5#TEF1-450-RPL30-5#TEF1-390-RPL3-153#TEF1-390-RPL3-168#TEF1-393-RPL3-153#TEF1-41-RPL3-153#TEF1-253-NOP1-102#TEF1-390-NOP1-102#TEF1-393-NOP1-102#TEF1-393-NOP1-299#T…	-454#TEF1-154-TEF1-51#TEF1-159-TEF1-217#TEF1-159-TEF1-222#TEF1-159-TEF1-224#TEF1-159-TEF1-36#TEF1-159-TEF1-393#TEF1-159-TEF1-41#TEF1-159-TEF1-437#TEF1-159-TEF1-55#TEF1-170-TEF1-177#TEF1-170-TEF1-178#TEF1-170-TEF1-217#TEF1-170-TEF1-222#TEF1-170-TEF1-328#TE	TEF1-253-SYG1-18#TEF1-393-SYG1-18#PMA1-442-SYG1-82#PMA1-456-SYG1-67#PMA1-456-SYG1-81#RPS31-6-SYG1-18#SSB1-428-SYG1-82#SSB1-497-SYG1-81#CDC42-128-SYG1-81#YBT1-548-SYG1-204#YBT1-548-SYG1-35#YCK3-262-SYG1-207#YCK3-262-SYG1-82#YCK3-267-SYG1-81#YCK3-375-SYG1-207#YCK3-375-SYG1-35#YCK3-375-SYG1-81#YCK3-375-SYG1-82#YCK3-386-SYG1-18#YCK3-386-SYG1-82#YCK3-395-SYG1-82#YCK3-411-SYG1-18#YCK3-411-SYG1-82#VAC8-…
TEF1	INA22	2	0	3.72248e-11	458	216	sp|P02994|TEF1	sp|P40576|INA22	TEF1-159-PAB1-504#TEF1-170-PAB1-105#TEF1-178-PAB1-504#TEF1-217-PAB1-504#TEF1-222-PAB1-504#TEF1-328-PAB1-504#TEF1-36-PAB1-105#TEF1-393-PAB1-105#TEF1-393-PAB1-306#TEF1-437-PAB1-306#TEF1-55-PAB1-504#TEF1-62-PAB1-504#TEF1-217-RPL24A-91#TEF1-253-RPL24A-61#TEF1-376-RPL24A-27#TEF1-390-RPL24A-27#TEF1-393-RPL24A-149#TEF1-393-RPL24A-27#TEF1-393-RPL24A-61#TEF1-393-RPL24A-12#TEF1-393-RPL24A-129#TEF1-393-RPL2…	1-139#TEF1-328-SSB1-501#TEF1-390-SSB1-497#TEF1-393-SSB1-428#TEF1-393-SSB1-565#TEF1-437-SSB1-251#TEF1-437-SSB1-608#TEF1-454-SSB1-497#TEF1-178-RPL30-19#TEF1-393-RPL30-19#TEF1-393-RPL30-22#TEF1-393-RPL30-66#TEF1-41-RPL30-19#TEF1-437-RPL30-5#TEF1-450-RPL30-5#TEF1-390-RPL3-153#TEF1-390-RPL3-168#TEF1-393-RPL3-153#TEF1-41-RPL3-153#TEF1-253-NOP1-102#TEF1-390-NOP1-102#TEF1-393-NOP1-102#TEF1-393-NOP1-299#T…	-454#TEF1-154-TEF1-51#TEF1-159-TEF1-217#TEF1-159-TEF1-222#TEF1-159-TEF1-224#TEF1-159-TEF1-36#TEF1-159-TEF1-393#TEF1-159-TEF1-41#TEF1-159-TEF1-437#TEF1-159-TEF1-55#TEF1-170-TEF1-177#TEF1-170-TEF1-178#TEF1-170-TEF1-217#TEF1-170-TEF1-222#TEF1-170-TEF1-328#TE	TEF1-178-INA22-35#TEF1-217-INA22-35#INA22-154-INA22-163#INA22-161-INA22-174#INA22-174-INA22-180
TEF1	OST1	1	0	2.47514e-08	458	476	sp|P02994|TEF1	sp|P41543|OST1	TEF1-159-PAB1-504#TEF1-170-PAB1-105#TEF1-178-PAB1-504#TEF1-217-PAB1-504#TEF1-222-PAB1-504#TEF1-328-PAB1-504#TEF1-36-PAB1-105#TEF1-393-PAB1-105#TEF1-393-PAB1-306#TEF1-437-PAB1-306#TEF1-55-PAB1-504#TEF1-62-PAB1-504#TEF1-217-RPL24A-91#TEF1-253-RPL24A-61#TEF1-376-RPL24A-27#TEF1-390-RPL24A-27#TEF1-393-RPL24A-149#TEF1-393-RPL24A-27#TEF1-393-RPL24A-61#TEF1-393-RPL24A-12#TEF1-393-RPL24A-129#TEF1-393-RPL2…	1-139#TEF1-328-SSB1-501#TEF1-390-SSB1-497#TEF1-393-SSB1-428#TEF1-393-SSB1-565#TEF1-437-SSB1-251#TEF1-437-SSB1-608#TEF1-454-SSB1-497#TEF1-178-RPL30-19#TEF1-393-RPL30-19#TEF1-393-RPL30-22#TEF1-393-RPL30-66#TEF1-41-RPL30-19#TEF1-437-RPL30-5#TEF1-450-RPL30-5#TEF1-390-RPL3-153#TEF1-390-RPL3-168#TEF1-393-RPL3-153#TEF1-41-RPL3-153#TEF1-253-NOP1-102#TEF1-390-NOP1-102#TEF1-393-NOP1-102#TEF1-393-NOP1-299#T…	-454#TEF1-154-TEF1-51#TEF1-159-TEF1-217#TEF1-159-TEF1-222#TEF1-159-TEF1-224#TEF1-159-TEF1-36#TEF1-159-TEF1-393#TEF1-159-TEF1-41#TEF1-159-TEF1-437#TEF1-159-TEF1-55#TEF1-170-TEF1-177#TEF1-170-TEF1-178#TEF1-170-TEF1-217#TEF1-170-TEF1-222#TEF1-170-TEF1-328#TE	TEF1-328-OST1-263#WBP1-97-OST1-266#OST1-266-OST1-275#OST1-414-OST1-448
TEF1	RPL10	18	0	7.94582e-63	458	221	sp|P02994|TEF1	sp|P41805|RPL10	TEF1-159-PAB1-504#TEF1-170-PAB1-105#TEF1-178-PAB1-504#TEF1-217-PAB1-504#TEF1-222-PAB1-504#TEF1-328-PAB1-504#TEF1-36-PAB1-105#TEF1-393-PAB1-105#TEF1-393-PAB1-306#TEF1-437-PAB1-306#TEF1-55-PAB1-504#TEF1-62-PAB1-504#TEF1-217-RPL24A-91#TEF1-253-RPL24A-61#TEF1-376-RPL24A-27#TEF1-390-RPL24A-27#TEF1-393-RPL24A-149#TEF1-393-RPL24A-27#TEF1-393-RPL24A-61#TEF1-393-RPL24A-12#TEF1-393-RPL24A-129#TEF1-393-RPL2…	1-139#TEF1-328-SSB1-501#TEF1-390-SSB1-497#TEF1-393-SSB1-428#TEF1-393-SSB1-565#TEF1-437-SSB1-251#TEF1-437-SSB1-608#TEF1-454-SSB1-497#TEF1-178-RPL30-19#TEF1-393-RPL30-19#TEF1-393-RPL30-22#TEF1-393-RPL30-66#TEF1-41-RPL30-19#TEF1-437-RPL30-5#TEF1-450-RPL30-5#TEF1-390-RPL3-153#TEF1-390-RPL3-168#TEF1-393-RPL3-153#TEF1-41-RPL3-153#TEF1-253-NOP1-102#TEF1-390-NOP1-102#TEF1-393-NOP1-102#TEF1-393-NOP1-299#T…	-454#TEF1-154-TEF1-51#TEF1-159-TEF1-217#TEF1-159-TEF1-222#TEF1-159-TEF1-224#TEF1-159-TEF1-36#TEF1-159-TEF1-393#TEF1-159-TEF1-41#TEF1-159-TEF1-437#TEF1-159-TEF1-55#TEF1-170-TEF1-177#TEF1-170-TEF1-178#TEF1-170-TEF1-217#TEF1-170-TEF1-222#TEF1-170-TEF1-328#TE	TEF1-177-RPL10-74#TEF1-271-RPL10-203#TEF1-390-RPL10-101#TEF1-390-RPL10-15#TEF1-390-RPL10-158#TEF1-390-RPL10-30#TEF1-393-RPL10-15#TEF1-393-RPL10-203#TEF1-393-RPL10-30#TEF1-393-RPL10-38#TEF1-41-RPL10-74#TEF1-437-RPL10-203#TEF1-444-RPL10-101#TEF1-447-RPL10-101#TEF1-450-RPL10-101#TEF1-450-RPL10-74#TEF1-454-RPL10-101#TEF1-454-RPL10-74#RPL2B-234-RPL10-101#RPL2B-234-RPL10-15#RPL5-5-RPL10-191#COS8-352-RP…
TEF1	BBC1	1	0	1.62006e-08	458	1157	sp|P02994|TEF1	sp|P47068|BBC1	TEF1-159-PAB1-504#TEF1-170-PAB1-105#TEF1-178-PAB1-504#TEF1-217-PAB1-504#TEF1-222-PAB1-504#TEF1-328-PAB1-504#TEF1-36-PAB1-105#TEF1-393-PAB1-105#TEF1-393-PAB1-306#TEF1-437-PAB1-306#TEF1-55-PAB1-504#TEF1-62-PAB1-504#TEF1-217-RPL24A-91#TEF1-253-RPL24A-61#TEF1-376-RPL24A-27#TEF1-390-RPL24A-27#TEF1-393-RPL24A-149#TEF1-393-RPL24A-27#TEF1-393-RPL24A-61#TEF1-393-RPL24A-12#TEF1-393-RPL24A-129#TEF1-393-RPL2…	1-139#TEF1-328-SSB1-501#TEF1-390-SSB1-497#TEF1-393-SSB1-428#TEF1-393-SSB1-565#TEF1-437-SSB1-251#TEF1-437-SSB1-608#TEF1-454-SSB1-497#TEF1-178-RPL30-19#TEF1-393-RPL30-19#TEF1-393-RPL30-22#TEF1-393-RPL30-66#TEF1-41-RPL30-19#TEF1-437-RPL30-5#TEF1-450-RPL30-5#TEF1-390-RPL3-153#TEF1-390-RPL3-168#TEF1-393-RPL3-153#TEF1-41-RPL3-153#TEF1-253-NOP1-102#TEF1-390-NOP1-102#TEF1-393-NOP1-102#TEF1-393-NOP1-299#T…	-454#TEF1-154-TEF1-51#TEF1-159-TEF1-217#TEF1-159-TEF1-222#TEF1-159-TEF1-224#TEF1-159-TEF1-36#TEF1-159-TEF1-393#TEF1-159-TEF1-41#TEF1-159-TEF1-437#TEF1-159-TEF1-55#TEF1-170-TEF1-177#TEF1-170-TEF1-178#TEF1-170-TEF1-217#TEF1-170-TEF1-222#TEF1-170-TEF1-328#TE	TEF1-177-BBC1-858#PMA1-424-BBC1-858#PMA1-442-BBC1-1128#PMA1-442-BBC1-858#PMA1-456-BBC1-858#PMA1-457-BBC1-858#PMA1-435-BBC1-858#PMA1-916-BBC1-858#MYO3-1144-BBC1-858#MYO3-222-BBC1-858#MYO3-520-BBC1-858#BBC1-1008-BBC1-1071#BBC1-1008-BBC1-858#BBC1-1069-BBC1-858#BBC1-1071-BBC1-858#BBC1-1082-BBC1-1091#BBC1-1082-BBC1-1140#BBC1-1087-BBC1-1128#BBC1-180-BBC1-193#BBC1-192-BBC1-201#BBC1-193-BBC1-228#BBC1-223…
TEF1	VTC4	5	0	5.67634e-34	458	721	sp|P02994|TEF1	sp|P47075|VTC4	TEF1-159-PAB1-504#TEF1-170-PAB1-105#TEF1-178-PAB1-504#TEF1-217-PAB1-504#TEF1-222-PAB1-504#TEF1-328-PAB1-504#TEF1-36-PAB1-105#TEF1-393-PAB1-105#TEF1-393-PAB1-306#TEF1-437-PAB1-306#TEF1-55-PAB1-504#TEF1-62-PAB1-504#TEF1-217-RPL24A-91#TEF1-253-RPL24A-61#TEF1-376-RPL24A-27#TEF1-390-RPL24A-27#TEF1-393-RPL24A-149#TEF1-393-RPL24A-27#TEF1-393-RPL24A-61#TEF1-393-RPL24A-12#TEF1-393-RPL24A-129#TEF1-393-RPL2…	1-139#TEF1-328-SSB1-501#TEF1-390-SSB1-497#TEF1-393-SSB1-428#TEF1-393-SSB1-565#TEF1-437-SSB1-251#TEF1-437-SSB1-608#TEF1-454-SSB1-497#TEF1-178-RPL30-19#TEF1-393-RPL30-19#TEF1-393-RPL30-22#TEF1-393-RPL30-66#TEF1-41-RPL30-19#TEF1-437-RPL30-5#TEF1-450-RPL30-5#TEF1-390-RPL3-153#TEF1-390-RPL3-168#TEF1-393-RPL3-153#TEF1-41-RPL3-153#TEF1-253-NOP1-102#TEF1-390-NOP1-102#TEF1-393-NOP1-102#TEF1-393-NOP1-299#T…	-454#TEF1-154-TEF1-51#TEF1-159-TEF1-217#TEF1-159-TEF1-222#TEF1-159-TEF1-224#TEF1-159-TEF1-36#TEF1-159-TEF1-393#TEF1-159-TEF1-41#TEF1-159-TEF1-437#TEF1-159-TEF1-55#TEF1-170-TEF1-177#TEF1-170-TEF1-178#TEF1-170-TEF1-217#TEF1-170-TEF1-222#TEF1-170-TEF1-328#TE	TEF1-178-VTC4-64#TEF1-253-VTC4-597#TEF1-390-VTC4-597#TEF1-393-VTC4-597#TEF1-437-VTC4-311#RPS9B-29-VTC4-291#SEC4-196-VTC4-311#CDC42-128-VTC4-182#CDC42-128-VTC4-190#CDC42-128-VTC4-309#CDC42-128-VTC4-311#CDC42-128-VTC4-597#CDC42-128-VTC4-64#CDC42-128-VTC4-75#VMA4-33-VTC4-64#PHO91-137-VTC4-182#PHO91-137-VTC4-75#PHO91-34-VTC4-75#VPH1-214-VTC4-311#VPH1-276-VTC4-153#VPH1-276-VTC4-311#VPH1-276-VTC4-75#VP…
TEF1	CCC1	1	0	6.83251e-19	458	322	sp|P02994|TEF1	sp|P47818|CCC1	TEF1-159-PAB1-504#TEF1-170-PAB1-105#TEF1-178-PAB1-504#TEF1-217-PAB1-504#TEF1-222-PAB1-504#TEF1-328-PAB1-504#TEF1-36-PAB1-105#TEF1-393-PAB1-105#TEF1-393-PAB1-306#TEF1-437-PAB1-306#TEF1-55-PAB1-504#TEF1-62-PAB1-504#TEF1-217-RPL24A-91#TEF1-253-RPL24A-61#TEF1-376-RPL24A-27#TEF1-390-RPL24A-27#TEF1-393-RPL24A-149#TEF1-393-RPL24A-27#TEF1-393-RPL24A-61#TEF1-393-RPL24A-12#TEF1-393-RPL24A-129#TEF1-393-RPL2…	1-139#TEF1-328-SSB1-501#TEF1-390-SSB1-497#TEF1-393-SSB1-428#TEF1-393-SSB1-565#TEF1-437-SSB1-251#TEF1-437-SSB1-608#TEF1-454-SSB1-497#TEF1-178-RPL30-19#TEF1-393-RPL30-19#TEF1-393-RPL30-22#TEF1-393-RPL30-66#TEF1-41-RPL30-19#TEF1-437-RPL30-5#TEF1-450-RPL30-5#TEF1-390-RPL3-153#TEF1-390-RPL3-168#TEF1-393-RPL3-153#TEF1-41-RPL3-153#TEF1-253-NOP1-102#TEF1-390-NOP1-102#TEF1-393-NOP1-102#TEF1-393-NOP1-299#T…	-454#TEF1-154-TEF1-51#TEF1-159-TEF1-217#TEF1-159-TEF1-222#TEF1-159-TEF1-224#TEF1-159-TEF1-36#TEF1-159-TEF1-393#TEF1-159-TEF1-41#TEF1-159-TEF1-437#TEF1-159-TEF1-55#TEF1-170-TEF1-177#TEF1-170-TEF1-178#TEF1-170-TEF1-217#TEF1-170-TEF1-222#TEF1-170-TEF1-328#TE	TEF1-253-CCC1-166#RHO1-196-CCC1-166#SSB1-497-CCC1-16#CDC42-128-CCC1-74#YBT1-548-CCC1-16#CCC1-16-CCC1-166#CCC1-166-CCC1-171#CCC1-166-CCC1-295#CCC1-166-CCC1-74#CCC1-171-CCC1-295#CCC1-171-CCC1-74#CCC1-171-CCC1-87#CCC1-18-CCC1-18#CCC1-18-CCC1-7#CCC1-74-CCC1-87
TEF1	VMA10	1	0	7.66272e-09	458	114	sp|P02994|TEF1	sp|P48836|VMA10	TEF1-159-PAB1-504#TEF1-170-PAB1-105#TEF1-178-PAB1-504#TEF1-217-PAB1-504#TEF1-222-PAB1-504#TEF1-328-PAB1-504#TEF1-36-PAB1-105#TEF1-393-PAB1-105#TEF1-393-PAB1-306#TEF1-437-PAB1-306#TEF1-55-PAB1-504#TEF1-62-PAB1-504#TEF1-217-RPL24A-91#TEF1-253-RPL24A-61#TEF1-376-RPL24A-27#TEF1-390-RPL24A-27#TEF1-393-RPL24A-149#TEF1-393-RPL24A-27#TEF1-393-RPL24A-61#TEF1-393-RPL24A-12#TEF1-393-RPL24A-129#TEF1-393-RPL2…	1-139#TEF1-328-SSB1-501#TEF1-390-SSB1-497#TEF1-393-SSB1-428#TEF1-393-SSB1-565#TEF1-437-SSB1-251#TEF1-437-SSB1-608#TEF1-454-SSB1-497#TEF1-178-RPL30-19#TEF1-393-RPL30-19#TEF1-393-RPL30-22#TEF1-393-RPL30-66#TEF1-41-RPL30-19#TEF1-437-RPL30-5#TEF1-450-RPL30-5#TEF1-390-RPL3-153#TEF1-390-RPL3-168#TEF1-393-RPL3-153#TEF1-41-RPL3-153#TEF1-253-NOP1-102#TEF1-390-NOP1-102#TEF1-393-NOP1-102#TEF1-393-NOP1-299#T…	-454#TEF1-154-TEF1-51#TEF1-159-TEF1-217#TEF1-159-TEF1-222#TEF1-159-TEF1-224#TEF1-159-TEF1-36#TEF1-159-TEF1-393#TEF1-159-TEF1-41#TEF1-159-TEF1-437#TEF1-159-TEF1-55#TEF1-170-TEF1-177#TEF1-170-TEF1-178#TEF1-170-TEF1-217#TEF1-170-TEF1-222#TEF1-170-TEF1-328#TE	TEF1-41-VMA10-41#PUT2-1-VMA10-60#YGL041W-A-2-VMA10-84#SSB1-497-VMA10-23#SSB1-501-VMA10-23#VMA2-13-VMA10-89#VMA2-13-VMA10-90#VMA2-14-VMA10-104#VMA2-14-VMA10-89#VMA2-14-VMA10-90#VMA2-14-VMA10-91#VMA2-226-VMA10-60#VMA2-23-VMA10-104#VMA2-470-VMA10-60#VMA2-479-VMA10-60#VMA2-507-VMA10-41#VMA2-507-VMA10-55#VMA2-507-VMA10-60#VMA2-507-VMA10-70#VMA2-508-VMA10-60#VMA2-508-VMA10-71#VMA2-6-VMA10-89#VMA2-6-VMA…
TEF1	RPL38	4	0	2.6892e-18	458	78	sp|P02994|TEF1	sp|P49167|RPL38	TEF1-159-PAB1-504#TEF1-170-PAB1-105#TEF1-178-PAB1-504#TEF1-217-PAB1-504#TEF1-222-PAB1-504#TEF1-328-PAB1-504#TEF1-36-PAB1-105#TEF1-393-PAB1-105#TEF1-393-PAB1-306#TEF1-437-PAB1-306#TEF1-55-PAB1-504#TEF1-62-PAB1-504#TEF1-217-RPL24A-91#TEF1-253-RPL24A-61#TEF1-376-RPL24A-27#TEF1-390-RPL24A-27#TEF1-393-RPL24A-149#TEF1-393-RPL24A-27#TEF1-393-RPL24A-61#TEF1-393-RPL24A-12#TEF1-393-RPL24A-129#TEF1-393-RPL2…	1-139#TEF1-328-SSB1-501#TEF1-390-SSB1-497#TEF1-393-SSB1-428#TEF1-393-SSB1-565#TEF1-437-SSB1-251#TEF1-437-SSB1-608#TEF1-454-SSB1-497#TEF1-178-RPL30-19#TEF1-393-RPL30-19#TEF1-393-RPL30-22#TEF1-393-RPL30-66#TEF1-41-RPL30-19#TEF1-437-RPL30-5#TEF1-450-RPL30-5#TEF1-390-RPL3-153#TEF1-390-RPL3-168#TEF1-393-RPL3-153#TEF1-41-RPL3-153#TEF1-253-NOP1-102#TEF1-390-NOP1-102#TEF1-393-NOP1-102#TEF1-393-NOP1-299#T…	-454#TEF1-154-TEF1-51#TEF1-159-TEF1-217#TEF1-159-TEF1-222#TEF1-159-TEF1-224#TEF1-159-TEF1-36#TEF1-159-TEF1-393#TEF1-159-TEF1-41#TEF1-159-TEF1-437#TEF1-159-TEF1-55#TEF1-170-TEF1-177#TEF1-170-TEF1-178#TEF1-170-TEF1-217#TEF1-170-TEF1-222#TEF1-170-TEF1-328#TE	TEF1-390-RPL38-36#TEF1-41-RPL38-21#TEF1-447-RPL38-21#TEF1-454-RPL38-21#RPL24A-144-RPL38-61#RPL24A-149-RPL38-9#RPL24A-129-RPL38-36#RPL24A-129-RPL38-9#RPL24A-137-RPL38-61#RPL24A-137-RPL38-9#RPL22A-2-RPL38-21#RPL24B-129-RPL38-61#SSS1-38-RPL38-21#STM1-74-RPL38-9#RPL38-21-RPL38-74#RPL38-26-RPL38-9#RPL38-33-RPL38-61#RPL38-61-RPL38-64#RPL38-61-RPL38-9#RPL38-64-RPL38-9
TEF1	IMD4	1	0	1.30632e-26	458	524	sp|P02994|TEF1	sp|P50094|IMD4	TEF1-159-PAB1-504#TEF1-170-PAB1-105#TEF1-178-PAB1-504#TEF1-217-PAB1-504#TEF1-222-PAB1-504#TEF1-328-PAB1-504#TEF1-36-PAB1-105#TEF1-393-PAB1-105#TEF1-393-PAB1-306#TEF1-437-PAB1-306#TEF1-55-PAB1-504#TEF1-62-PAB1-504#TEF1-217-RPL24A-91#TEF1-253-RPL24A-61#TEF1-376-RPL24A-27#TEF1-390-RPL24A-27#TEF1-393-RPL24A-149#TEF1-393-RPL24A-27#TEF1-393-RPL24A-61#TEF1-393-RPL24A-12#TEF1-393-RPL24A-129#TEF1-393-RPL2…	1-139#TEF1-328-SSB1-501#TEF1-390-SSB1-497#TEF1-393-SSB1-428#TEF1-393-SSB1-565#TEF1-437-SSB1-251#TEF1-437-SSB1-608#TEF1-454-SSB1-497#TEF1-178-RPL30-19#TEF1-393-RPL30-19#TEF1-393-RPL30-22#TEF1-393-RPL30-66#TEF1-41-RPL30-19#TEF1-437-RPL30-5#TEF1-450-RPL30-5#TEF1-390-RPL3-153#TEF1-390-RPL3-168#TEF1-393-RPL3-153#TEF1-41-RPL3-153#TEF1-253-NOP1-102#TEF1-390-NOP1-102#TEF1-393-NOP1-102#TEF1-393-NOP1-299#T…	-454#TEF1-154-TEF1-51#TEF1-159-TEF1-217#TEF1-159-TEF1-222#TEF1-159-TEF1-224#TEF1-159-TEF1-36#TEF1-159-TEF1-393#TEF1-159-TEF1-41#TEF1-159-TEF1-437#TEF1-159-TEF1-55#TEF1-170-TEF1-177#TEF1-170-TEF1-178#TEF1-170-TEF1-217#TEF1-170-TEF1-222#TEF1-170-TEF1-328#TE	TEF1-437-IMD4-144#CYS4-391-IMD4-113#IMD2-143-IMD4-431#IMD2-156-IMD4-431#IMD4-459-IMD4-520#IMD4-459-IMD4-431#IMD4-520-IMD4-520#IMD4-520-IMD4-144#IMD4-520-IMD4-427#IMD4-520-IMD4-431#IMD4-212-IMD4-233#IMD4-242-IMD4-194#IMD4-242-IMD4-199#IMD4-242-IMD4-206#IMD4-242-IMD4-431#IMD4-113-IMD4-144#IMD4-113-IMD4-157#IMD4-113-IMD4-194#IMD4-144-IMD4-144#IMD4-144-IMD4-199#IMD4-144-IMD4-233#IMD4-144-IMD4-247#IMD…
TEF1	IMD3	2	0	1.37785e-13	458	523	sp|P02994|TEF1	sp|P50095|IMD3	TEF1-159-PAB1-504#TEF1-170-PAB1-105#TEF1-178-PAB1-504#TEF1-217-PAB1-504#TEF1-222-PAB1-504#TEF1-328-PAB1-504#TEF1-36-PAB1-105#TEF1-393-PAB1-105#TEF1-393-PAB1-306#TEF1-437-PAB1-306#TEF1-55-PAB1-504#TEF1-62-PAB1-504#TEF1-217-RPL24A-91#TEF1-253-RPL24A-61#TEF1-376-RPL24A-27#TEF1-390-RPL24A-27#TEF1-393-RPL24A-149#TEF1-393-RPL24A-27#TEF1-393-RPL24A-61#TEF1-393-RPL24A-12#TEF1-393-RPL24A-129#TEF1-393-RPL2…	1-139#TEF1-328-SSB1-501#TEF1-390-SSB1-497#TEF1-393-SSB1-428#TEF1-393-SSB1-565#TEF1-437-SSB1-251#TEF1-437-SSB1-608#TEF1-454-SSB1-497#TEF1-178-RPL30-19#TEF1-393-RPL30-19#TEF1-393-RPL30-22#TEF1-393-RPL30-66#TEF1-41-RPL30-19#TEF1-437-RPL30-5#TEF1-450-RPL30-5#TEF1-390-RPL3-153#TEF1-390-RPL3-168#TEF1-393-RPL3-153#TEF1-41-RPL3-153#TEF1-253-NOP1-102#TEF1-390-NOP1-102#TEF1-393-NOP1-102#TEF1-393-NOP1-299#T…	-454#TEF1-154-TEF1-51#TEF1-159-TEF1-217#TEF1-159-TEF1-222#TEF1-159-TEF1-224#TEF1-159-TEF1-36#TEF1-159-TEF1-393#TEF1-159-TEF1-41#TEF1-159-TEF1-437#TEF1-159-TEF1-55#TEF1-170-TEF1-177#TEF1-170-TEF1-178#TEF1-170-TEF1-217#TEF1-170-TEF1-222#TEF1-170-TEF1-328#TE	TEF1-437-IMD3-430#TEF1-450-IMD3-430#MRPS5-147-IMD3-495#IMD2-32-IMD3-32#IMD4-459-IMD3-430#IMD4-520-IMD3-426#IMD4-520-IMD3-430#IMD4-144-IMD3-156#IMD4-427-IMD3-156#IMD4-427-IMD3-463#IMD4-431-IMD3-156#IMD4-431-IMD3-246#IMD4-431-IMD3-463#IMD3-205-IMD2-160#IMD3-232-IMD2-143#IMD3-232-IMD2-246#IMD3-426-IMD2-143#IMD3-426-IMD2-156#IMD3-430-IMD2-143#IMD3-430-IMD2-156#IMD3-430-IMD2-160#IMD3-430-IMD2-218#IMD3…
TEF1	RPL9B	2	0	4.09078e-29	458	191	sp|P02994|TEF1	sp|P51401|RPL9B	TEF1-159-PAB1-504#TEF1-170-PAB1-105#TEF1-178-PAB1-504#TEF1-217-PAB1-504#TEF1-222-PAB1-504#TEF1-328-PAB1-504#TEF1-36-PAB1-105#TEF1-393-PAB1-105#TEF1-393-PAB1-306#TEF1-437-PAB1-306#TEF1-55-PAB1-504#TEF1-62-PAB1-504#TEF1-217-RPL24A-91#TEF1-253-RPL24A-61#TEF1-376-RPL24A-27#TEF1-390-RPL24A-27#TEF1-393-RPL24A-149#TEF1-393-RPL24A-27#TEF1-393-RPL24A-61#TEF1-393-RPL24A-12#TEF1-393-RPL24A-129#TEF1-393-RPL2…	1-139#TEF1-328-SSB1-501#TEF1-390-SSB1-497#TEF1-393-SSB1-428#TEF1-393-SSB1-565#TEF1-437-SSB1-251#TEF1-437-SSB1-608#TEF1-454-SSB1-497#TEF1-178-RPL30-19#TEF1-393-RPL30-19#TEF1-393-RPL30-22#TEF1-393-RPL30-66#TEF1-41-RPL30-19#TEF1-437-RPL30-5#TEF1-450-RPL30-5#TEF1-390-RPL3-153#TEF1-390-RPL3-168#TEF1-393-RPL3-153#TEF1-41-RPL3-153#TEF1-253-NOP1-102#TEF1-390-NOP1-102#TEF1-393-NOP1-102#TEF1-393-NOP1-299#T…	-454#TEF1-154-TEF1-51#TEF1-159-TEF1-217#TEF1-159-TEF1-222#TEF1-159-TEF1-224#TEF1-159-TEF1-36#TEF1-159-TEF1-393#TEF1-159-TEF1-41#TEF1-159-TEF1-437#TEF1-159-TEF1-55#TEF1-170-TEF1-177#TEF1-170-TEF1-178#TEF1-170-TEF1-217#TEF1-170-TEF1-222#TEF1-170-TEF1-328#TE	RPL28-92-RPL9B-63#TEF1-170-RPL9B-121#TEF1-253-RPL9B-110#RPP0-132-RPL9B-174#RPL20B-149-RPL9B-54#RPL9B-26-RPL9A-21#RPL9B-36-RPL42B-76#RPL9B-106-RPL3-34#RPL9B-121-RPL3-66#RPL9B-36-RPL16B-133#RPL9B-121-EFT1-317#RPL9B-121-EFT1-321#RPL9B-47-RPL14B-2#RPL9B-106-RPL9B-121#RPL9B-110-RPL9B-26#RPL9B-110-RPL9B-36#RPL9B-121-RPL9B-174#RPL9B-121-RPL9B-26#RPL9B-121-RPL9B-84#RPL9B-26-RPL9B-36#RPL9B-26-RPL9B-39#RPL…
TEF1	RPL26B	12	0	2.30265e-34	458	127	sp|P02994|TEF1	sp|P53221|RPL26B	TEF1-159-PAB1-504#TEF1-170-PAB1-105#TEF1-178-PAB1-504#TEF1-217-PAB1-504#TEF1-222-PAB1-504#TEF1-328-PAB1-504#TEF1-36-PAB1-105#TEF1-393-PAB1-105#TEF1-393-PAB1-306#TEF1-437-PAB1-306#TEF1-55-PAB1-504#TEF1-62-PAB1-504#TEF1-217-RPL24A-91#TEF1-253-RPL24A-61#TEF1-376-RPL24A-27#TEF1-390-RPL24A-27#TEF1-393-RPL24A-149#TEF1-393-RPL24A-27#TEF1-393-RPL24A-61#TEF1-393-RPL24A-12#TEF1-393-RPL24A-129#TEF1-393-RPL2…	1-139#TEF1-328-SSB1-501#TEF1-390-SSB1-497#TEF1-393-SSB1-428#TEF1-393-SSB1-565#TEF1-437-SSB1-251#TEF1-437-SSB1-608#TEF1-454-SSB1-497#TEF1-178-RPL30-19#TEF1-393-RPL30-19#TEF1-393-RPL30-22#TEF1-393-RPL30-66#TEF1-41-RPL30-19#TEF1-437-RPL30-5#TEF1-450-RPL30-5#TEF1-390-RPL3-153#TEF1-390-RPL3-168#TEF1-393-RPL3-153#TEF1-41-RPL3-153#TEF1-253-NOP1-102#TEF1-390-NOP1-102#TEF1-393-NOP1-102#TEF1-393-NOP1-299#T…	-454#TEF1-154-TEF1-51#TEF1-159-TEF1-217#TEF1-159-TEF1-222#TEF1-159-TEF1-224#TEF1-159-TEF1-36#TEF1-159-TEF1-393#TEF1-159-TEF1-41#TEF1-159-TEF1-437#TEF1-159-TEF1-55#TEF1-170-TEF1-177#TEF1-170-TEF1-178#TEF1-170-TEF1-217#TEF1-170-TEF1-222#TEF1-170-TEF1-328#TE	TEF1-170-RPL26B-116#TEF1-170-RPL26B-84#TEF1-177-RPL26B-69#TEF1-177-RPL26B-84#TEF1-328-RPL26B-116#TEF1-390-RPL26B-116#TEF1-393-RPL26B-116#TEF1-393-RPL26B-84#TEF1-41-RPL26B-116#TEF1-41-RPL26B-84#TEF1-450-RPL26B-84#TEF1-454-RPL26B-84#RPL24A-144-RPL26B-84#RPL24A-149-RPL26B-116#RPL24A-137-RPL26B-84#RPL17A-13-RPL26B-3#RPL17A-159-RPL26B-2#RPL17A-159-RPL26B-3#RPL18B-72-RPL26B-84#SSB1-497-RPL26B-64#SSB1-4…
TEF1	VOA1	1	0	1.02409e-06	458	265	sp|P02994|TEF1	sp|P53262|VOA1	TEF1-159-PAB1-504#TEF1-170-PAB1-105#TEF1-178-PAB1-504#TEF1-217-PAB1-504#TEF1-222-PAB1-504#TEF1-328-PAB1-504#TEF1-36-PAB1-105#TEF1-393-PAB1-105#TEF1-393-PAB1-306#TEF1-437-PAB1-306#TEF1-55-PAB1-504#TEF1-62-PAB1-504#TEF1-217-RPL24A-91#TEF1-253-RPL24A-61#TEF1-376-RPL24A-27#TEF1-390-RPL24A-27#TEF1-393-RPL24A-149#TEF1-393-RPL24A-27#TEF1-393-RPL24A-61#TEF1-393-RPL24A-12#TEF1-393-RPL24A-129#TEF1-393-RPL2…	1-139#TEF1-328-SSB1-501#TEF1-390-SSB1-497#TEF1-393-SSB1-428#TEF1-393-SSB1-565#TEF1-437-SSB1-251#TEF1-437-SSB1-608#TEF1-454-SSB1-497#TEF1-178-RPL30-19#TEF1-393-RPL30-19#TEF1-393-RPL30-22#TEF1-393-RPL30-66#TEF1-41-RPL30-19#TEF1-437-RPL30-5#TEF1-450-RPL30-5#TEF1-390-RPL3-153#TEF1-390-RPL3-168#TEF1-393-RPL3-153#TEF1-41-RPL3-153#TEF1-253-NOP1-102#TEF1-390-NOP1-102#TEF1-393-NOP1-102#TEF1-393-NOP1-299#T…	-454#TEF1-154-TEF1-51#TEF1-159-TEF1-217#TEF1-159-TEF1-222#TEF1-159-TEF1-224#TEF1-159-TEF1-36#TEF1-159-TEF1-393#TEF1-159-TEF1-41#TEF1-159-TEF1-437#TEF1-159-TEF1-55#TEF1-170-TEF1-177#TEF1-170-TEF1-178#TEF1-170-TEF1-217#TEF1-170-TEF1-222#TEF1-170-TEF1-328#TE	TEF1-393-VOA1-262#VMA5-156-VOA1-262#VMA5-166-VOA1-262#VMA6-120-VOA1-262#VPH1-135-VOA1-262#VPH1-195-VOA1-262#VPH1-214-VOA1-262#VPH1-226-VOA1-262#VPH1-47-VOA1-262#VPH1-77-VOA1-262#VPH1-82-VOA1-262#STV1-248-VOA1-262#VMA7-44-VOA1-262#VMA7-47-VOA1-262
TEF1	HHT1	2	0	1.32104e-19	458	136	sp|P02994|TEF1	sp|P61830|HHT1	TEF1-159-PAB1-504#TEF1-170-PAB1-105#TEF1-178-PAB1-504#TEF1-217-PAB1-504#TEF1-222-PAB1-504#TEF1-328-PAB1-504#TEF1-36-PAB1-105#TEF1-393-PAB1-105#TEF1-393-PAB1-306#TEF1-437-PAB1-306#TEF1-55-PAB1-504#TEF1-62-PAB1-504#TEF1-217-RPL24A-91#TEF1-253-RPL24A-61#TEF1-376-RPL24A-27#TEF1-390-RPL24A-27#TEF1-393-RPL24A-149#TEF1-393-RPL24A-27#TEF1-393-RPL24A-61#TEF1-393-RPL24A-12#TEF1-393-RPL24A-129#TEF1-393-RPL2…	1-139#TEF1-328-SSB1-501#TEF1-390-SSB1-497#TEF1-393-SSB1-428#TEF1-393-SSB1-565#TEF1-437-SSB1-251#TEF1-437-SSB1-608#TEF1-454-SSB1-497#TEF1-178-RPL30-19#TEF1-393-RPL30-19#TEF1-393-RPL30-22#TEF1-393-RPL30-66#TEF1-41-RPL30-19#TEF1-437-RPL30-5#TEF1-450-RPL30-5#TEF1-390-RPL3-153#TEF1-390-RPL3-168#TEF1-393-RPL3-153#TEF1-41-RPL3-153#TEF1-253-NOP1-102#TEF1-390-NOP1-102#TEF1-393-NOP1-102#TEF1-393-NOP1-299#T…	-454#TEF1-154-TEF1-51#TEF1-159-TEF1-217#TEF1-159-TEF1-222#TEF1-159-TEF1-224#TEF1-159-TEF1-36#TEF1-159-TEF1-393#TEF1-159-TEF1-41#TEF1-159-TEF1-437#TEF1-159-TEF1-55#TEF1-170-TEF1-177#TEF1-170-TEF1-178#TEF1-170-TEF1-217#TEF1-170-TEF1-222#TEF1-170-TEF1-328#TE	HTB2-112-HHT1-122#HTB2-112-HHT1-19#HTB2-112-HHT1-80#HTB2-12-HHT1-19#HHF1-13-HHT1-19#HHF1-60-HHT1-122#HHF1-78-HHT1-80#TEF1-390-HHT1-122#TEF1-393-HHT1-19#PGA2-48-HHT1-28#HHT1-10-HHT1-122#HHT1-122-HHT1-122#HHT1-122-HHT1-15#HHT1-122-HHT1-24#HHT1-122-HHT1-5#HHT1-126-HHT1-15#HHT1-15-HHT1-19#HHT1-15-HHT1-28#HHT1-15-HHT1-5#HHT1-24-HHT1-28#HHT1-24-HHT1-5#HHT1-28-HHT1-57
TEF1	TOM5	1	0	3.70271e-10	458	50	sp|P02994|TEF1	sp|P80967|TOM5	TEF1-159-PAB1-504#TEF1-170-PAB1-105#TEF1-178-PAB1-504#TEF1-217-PAB1-504#TEF1-222-PAB1-504#TEF1-328-PAB1-504#TEF1-36-PAB1-105#TEF1-393-PAB1-105#TEF1-393-PAB1-306#TEF1-437-PAB1-306#TEF1-55-PAB1-504#TEF1-62-PAB1-504#TEF1-217-RPL24A-91#TEF1-253-RPL24A-61#TEF1-376-RPL24A-27#TEF1-390-RPL24A-27#TEF1-393-RPL24A-149#TEF1-393-RPL24A-27#TEF1-393-RPL24A-61#TEF1-393-RPL24A-12#TEF1-393-RPL24A-129#TEF1-393-RPL2…	1-139#TEF1-328-SSB1-501#TEF1-390-SSB1-497#TEF1-393-SSB1-428#TEF1-393-SSB1-565#TEF1-437-SSB1-251#TEF1-437-SSB1-608#TEF1-454-SSB1-497#TEF1-178-RPL30-19#TEF1-393-RPL30-19#TEF1-393-RPL30-22#TEF1-393-RPL30-66#TEF1-41-RPL30-19#TEF1-437-RPL30-5#TEF1-450-RPL30-5#TEF1-390-RPL3-153#TEF1-390-RPL3-168#TEF1-393-RPL3-153#TEF1-41-RPL3-153#TEF1-253-NOP1-102#TEF1-390-NOP1-102#TEF1-393-NOP1-102#TEF1-393-NOP1-299#T…	-454#TEF1-154-TEF1-51#TEF1-159-TEF1-217#TEF1-159-TEF1-222#TEF1-159-TEF1-224#TEF1-159-TEF1-36#TEF1-159-TEF1-393#TEF1-159-TEF1-41#TEF1-159-TEF1-437#TEF1-159-TEF1-55#TEF1-170-TEF1-177#TEF1-170-TEF1-178#TEF1-170-TEF1-217#TEF1-170-TEF1-222#TEF1-170-TEF1-328#TE	TEF1-393-TOM5-1
TEF1	RPL34A	1	0	7.28654e-12	458	121	sp|P02994|TEF1	sp|P87262|RPL34A	TEF1-159-PAB1-504#TEF1-170-PAB1-105#TEF1-178-PAB1-504#TEF1-217-PAB1-504#TEF1-222-PAB1-504#TEF1-328-PAB1-504#TEF1-36-PAB1-105#TEF1-393-PAB1-105#TEF1-393-PAB1-306#TEF1-437-PAB1-306#TEF1-55-PAB1-504#TEF1-62-PAB1-504#TEF1-217-RPL24A-91#TEF1-253-RPL24A-61#TEF1-376-RPL24A-27#TEF1-390-RPL24A-27#TEF1-393-RPL24A-149#TEF1-393-RPL24A-27#TEF1-393-RPL24A-61#TEF1-393-RPL24A-12#TEF1-393-RPL24A-129#TEF1-393-RPL2…	1-139#TEF1-328-SSB1-501#TEF1-390-SSB1-497#TEF1-393-SSB1-428#TEF1-393-SSB1-565#TEF1-437-SSB1-251#TEF1-437-SSB1-608#TEF1-454-SSB1-497#TEF1-178-RPL30-19#TEF1-393-RPL30-19#TEF1-393-RPL30-22#TEF1-393-RPL30-66#TEF1-41-RPL30-19#TEF1-437-RPL30-5#TEF1-450-RPL30-5#TEF1-390-RPL3-153#TEF1-390-RPL3-168#TEF1-393-RPL3-153#TEF1-41-RPL3-153#TEF1-253-NOP1-102#TEF1-390-NOP1-102#TEF1-393-NOP1-102#TEF1-393-NOP1-299#T…	-454#TEF1-154-TEF1-51#TEF1-159-TEF1-217#TEF1-159-TEF1-222#TEF1-159-TEF1-224#TEF1-159-TEF1-36#TEF1-159-TEF1-393#TEF1-159-TEF1-41#TEF1-159-TEF1-437#TEF1-159-TEF1-55#TEF1-170-TEF1-177#TEF1-170-TEF1-178#TEF1-170-TEF1-217#TEF1-170-TEF1-222#TEF1-170-TEF1-328#TE	TEF1-253-RPL34A-113#RPL27A-52-RPL34A-99#RPL30-13-RPL34A-113#RPL30-5-RPL34A-106#RPL30-5-RPL34A-113#RPL30-64-RPL34A-106#RPL30-64-RPL34A-113#RPL30-66-RPL34A-106#RPL8B-18-RPL34A-106#RPL8B-15-RPL34A-106#RPL8B-15-RPL34A-113#RPL8B-6-RPL34A-106#RPL8B-23-RPL34A-113#RPT5-35-RPL34A-43#RPL34A-106-RPL34A-99#RPL34A-70-RPL34A-99
TEF1	RHO3	1	0	4.03043e-07	458	231	sp|P02994|TEF1	sp|Q00245|RHO3	TEF1-159-PAB1-504#TEF1-170-PAB1-105#TEF1-178-PAB1-504#TEF1-217-PAB1-504#TEF1-222-PAB1-504#TEF1-328-PAB1-504#TEF1-36-PAB1-105#TEF1-393-PAB1-105#TEF1-393-PAB1-306#TEF1-437-PAB1-306#TEF1-55-PAB1-504#TEF1-62-PAB1-504#TEF1-217-RPL24A-91#TEF1-253-RPL24A-61#TEF1-376-RPL24A-27#TEF1-390-RPL24A-27#TEF1-393-RPL24A-149#TEF1-393-RPL24A-27#TEF1-393-RPL24A-61#TEF1-393-RPL24A-12#TEF1-393-RPL24A-129#TEF1-393-RPL2…	1-139#TEF1-328-SSB1-501#TEF1-390-SSB1-497#TEF1-393-SSB1-428#TEF1-393-SSB1-565#TEF1-437-SSB1-251#TEF1-437-SSB1-608#TEF1-454-SSB1-497#TEF1-178-RPL30-19#TEF1-393-RPL30-19#TEF1-393-RPL30-22#TEF1-393-RPL30-66#TEF1-41-RPL30-19#TEF1-437-RPL30-5#TEF1-450-RPL30-5#TEF1-390-RPL3-153#TEF1-390-RPL3-168#TEF1-393-RPL3-153#TEF1-41-RPL3-153#TEF1-253-NOP1-102#TEF1-390-NOP1-102#TEF1-393-NOP1-102#TEF1-393-NOP1-299#T…	-454#TEF1-154-TEF1-51#TEF1-159-TEF1-217#TEF1-159-TEF1-222#TEF1-159-TEF1-224#TEF1-159-TEF1-36#TEF1-159-TEF1-393#TEF1-159-TEF1-41#TEF1-159-TEF1-437#TEF1-159-TEF1-55#TEF1-170-TEF1-177#TEF1-170-TEF1-178#TEF1-170-TEF1-217#TEF1-170-TEF1-222#TEF1-170-TEF1-328#TE	TEF1-222-RHO3-197#HXT1-27-RHO3-197#CRP1-436-RHO3-197
TEF1	RPS15	2	0	5.00305e-33	458	142	sp|P02994|TEF1	sp|Q01855|RPS15	TEF1-159-PAB1-504#TEF1-170-PAB1-105#TEF1-178-PAB1-504#TEF1-217-PAB1-504#TEF1-222-PAB1-504#TEF1-328-PAB1-504#TEF1-36-PAB1-105#TEF1-393-PAB1-105#TEF1-393-PAB1-306#TEF1-437-PAB1-306#TEF1-55-PAB1-504#TEF1-62-PAB1-504#TEF1-217-RPL24A-91#TEF1-253-RPL24A-61#TEF1-376-RPL24A-27#TEF1-390-RPL24A-27#TEF1-393-RPL24A-149#TEF1-393-RPL24A-27#TEF1-393-RPL24A-61#TEF1-393-RPL24A-12#TEF1-393-RPL24A-129#TEF1-393-RPL2…	1-139#TEF1-328-SSB1-501#TEF1-390-SSB1-497#TEF1-393-SSB1-428#TEF1-393-SSB1-565#TEF1-437-SSB1-251#TEF1-437-SSB1-608#TEF1-454-SSB1-497#TEF1-178-RPL30-19#TEF1-393-RPL30-19#TEF1-393-RPL30-22#TEF1-393-RPL30-66#TEF1-41-RPL30-19#TEF1-437-RPL30-5#TEF1-450-RPL30-5#TEF1-390-RPL3-153#TEF1-390-RPL3-168#TEF1-393-RPL3-153#TEF1-41-RPL3-153#TEF1-253-NOP1-102#TEF1-390-NOP1-102#TEF1-393-NOP1-102#TEF1-393-NOP1-299#T…	-454#TEF1-154-TEF1-51#TEF1-159-TEF1-217#TEF1-159-TEF1-222#TEF1-159-TEF1-224#TEF1-159-TEF1-36#TEF1-159-TEF1-393#TEF1-159-TEF1-41#TEF1-159-TEF1-437#TEF1-159-TEF1-55#TEF1-170-TEF1-177#TEF1-170-TEF1-178#TEF1-170-TEF1-217#TEF1-170-TEF1-222#TEF1-170-TEF1-328#TE	TEF1-170-RPS15-72#TEF1-328-RPS15-8#RPS31-149-RPS15-58#RPS18B-108-RPS15-13#RPS18B-108-RPS15-8#RPS18B-96-RPS15-13#RPS18B-96-RPS15-2#RPS18B-96-RPS15-24#RPS18B-96-RPS15-35#RPS18B-96-RPS15-8#BFR1-338-RPS15-58#BFR1-339-RPS15-58#STM1-244-RPS15-35#RPS15-13-RPL11A-174#RPS15-13-RPL11A-87#RPS15-72-RPL11A-174#RPS15-72-RPL11A-87#RPS15-8-RPL11A-164#RPS15-13-RPS15-24#RPS15-13-RPS15-64#RPS15-13-RPS15-72#RPS15-13…
TEF1	AIM36	1	0	1.95966e-07	458	255	sp|P02994|TEF1	sp|Q03798|AIM36	TEF1-159-PAB1-504#TEF1-170-PAB1-105#TEF1-178-PAB1-504#TEF1-217-PAB1-504#TEF1-222-PAB1-504#TEF1-328-PAB1-504#TEF1-36-PAB1-105#TEF1-393-PAB1-105#TEF1-393-PAB1-306#TEF1-437-PAB1-306#TEF1-55-PAB1-504#TEF1-62-PAB1-504#TEF1-217-RPL24A-91#TEF1-253-RPL24A-61#TEF1-376-RPL24A-27#TEF1-390-RPL24A-27#TEF1-393-RPL24A-149#TEF1-393-RPL24A-27#TEF1-393-RPL24A-61#TEF1-393-RPL24A-12#TEF1-393-RPL24A-129#TEF1-393-RPL2…	1-139#TEF1-328-SSB1-501#TEF1-390-SSB1-497#TEF1-393-SSB1-428#TEF1-393-SSB1-565#TEF1-437-SSB1-251#TEF1-437-SSB1-608#TEF1-454-SSB1-497#TEF1-178-RPL30-19#TEF1-393-RPL30-19#TEF1-393-RPL30-22#TEF1-393-RPL30-66#TEF1-41-RPL30-19#TEF1-437-RPL30-5#TEF1-450-RPL30-5#TEF1-390-RPL3-153#TEF1-390-RPL3-168#TEF1-393-RPL3-153#TEF1-41-RPL3-153#TEF1-253-NOP1-102#TEF1-390-NOP1-102#TEF1-393-NOP1-102#TEF1-393-NOP1-299#T…	-454#TEF1-154-TEF1-51#TEF1-159-TEF1-217#TEF1-159-TEF1-222#TEF1-159-TEF1-224#TEF1-159-TEF1-36#TEF1-159-TEF1-393#TEF1-159-TEF1-41#TEF1-159-TEF1-437#TEF1-159-TEF1-55#TEF1-170-TEF1-177#TEF1-170-TEF1-178#TEF1-170-TEF1-217#TEF1-170-TEF1-222#TEF1-170-TEF1-328#TE	TEF1-242-AIM36-62#AIM36-134-AIM36-236
TEF1	SEG1	1	0	6.69067e-17	458	960	sp|P02994|TEF1	sp|Q04279|SEG1	TEF1-159-PAB1-504#TEF1-170-PAB1-105#TEF1-178-PAB1-504#TEF1-217-PAB1-504#TEF1-222-PAB1-504#TEF1-328-PAB1-504#TEF1-36-PAB1-105#TEF1-393-PAB1-105#TEF1-393-PAB1-306#TEF1-437-PAB1-306#TEF1-55-PAB1-504#TEF1-62-PAB1-504#TEF1-217-RPL24A-91#TEF1-253-RPL24A-61#TEF1-376-RPL24A-27#TEF1-390-RPL24A-27#TEF1-393-RPL24A-149#TEF1-393-RPL24A-27#TEF1-393-RPL24A-61#TEF1-393-RPL24A-12#TEF1-393-RPL24A-129#TEF1-393-RPL2…	1-139#TEF1-328-SSB1-501#TEF1-390-SSB1-497#TEF1-393-SSB1-428#TEF1-393-SSB1-565#TEF1-437-SSB1-251#TEF1-437-SSB1-608#TEF1-454-SSB1-497#TEF1-178-RPL30-19#TEF1-393-RPL30-19#TEF1-393-RPL30-22#TEF1-393-RPL30-66#TEF1-41-RPL30-19#TEF1-437-RPL30-5#TEF1-450-RPL30-5#TEF1-390-RPL3-153#TEF1-390-RPL3-168#TEF1-393-RPL3-153#TEF1-41-RPL3-153#TEF1-253-NOP1-102#TEF1-390-NOP1-102#TEF1-393-NOP1-102#TEF1-393-NOP1-299#T…	-454#TEF1-154-TEF1-51#TEF1-159-TEF1-217#TEF1-159-TEF1-222#TEF1-159-TEF1-224#TEF1-159-TEF1-36#TEF1-159-TEF1-393#TEF1-159-TEF1-41#TEF1-159-TEF1-437#TEF1-159-TEF1-55#TEF1-170-TEF1-177#TEF1-170-TEF1-178#TEF1-170-TEF1-217#TEF1-170-TEF1-222#TEF1-170-TEF1-328#TE	TEF1-437-SEG1-154#PIL1-157-SEG1-32#SEG1-244-SEG1-258#SEG1-258-SEG1-262#SEG1-382-SEG1-396#SEG1-391-SEG1-396#SEG1-458-SEG1-465#SEG1-495-SEG1-503#SEG1-496-SEG1-519#SEG1-942-SEG1-945
TEF1	VBA4	2	0	3.13238e-08	458	768	sp|P02994|TEF1	sp|Q04602|VBA4	TEF1-159-PAB1-504#TEF1-170-PAB1-105#TEF1-178-PAB1-504#TEF1-217-PAB1-504#TEF1-222-PAB1-504#TEF1-328-PAB1-504#TEF1-36-PAB1-105#TEF1-393-PAB1-105#TEF1-393-PAB1-306#TEF1-437-PAB1-306#TEF1-55-PAB1-504#TEF1-62-PAB1-504#TEF1-217-RPL24A-91#TEF1-253-RPL24A-61#TEF1-376-RPL24A-27#TEF1-390-RPL24A-27#TEF1-393-RPL24A-149#TEF1-393-RPL24A-27#TEF1-393-RPL24A-61#TEF1-393-RPL24A-12#TEF1-393-RPL24A-129#TEF1-393-RPL2…	1-139#TEF1-328-SSB1-501#TEF1-390-SSB1-497#TEF1-393-SSB1-428#TEF1-393-SSB1-565#TEF1-437-SSB1-251#TEF1-437-SSB1-608#TEF1-454-SSB1-497#TEF1-178-RPL30-19#TEF1-393-RPL30-19#TEF1-393-RPL30-22#TEF1-393-RPL30-66#TEF1-41-RPL30-19#TEF1-437-RPL30-5#TEF1-450-RPL30-5#TEF1-390-RPL3-153#TEF1-390-RPL3-168#TEF1-393-RPL3-153#TEF1-41-RPL3-153#TEF1-253-NOP1-102#TEF1-390-NOP1-102#TEF1-393-NOP1-102#TEF1-393-NOP1-299#T…	-454#TEF1-154-TEF1-51#TEF1-159-TEF1-217#TEF1-159-TEF1-222#TEF1-159-TEF1-224#TEF1-159-TEF1-36#TEF1-159-TEF1-393#TEF1-159-TEF1-41#TEF1-159-TEF1-437#TEF1-159-TEF1-55#TEF1-170-TEF1-177#TEF1-170-TEF1-178#TEF1-170-TEF1-217#TEF1-170-TEF1-222#TEF1-170-TEF1-328#TE	RPL28-86-VBA4-32#RPL28-86-VBA4-40#RPL28-92-VBA4-32#RPL28-92-VBA4-40#RPL28-92-VBA4-54#TEF1-393-VBA4-40#TEF1-41-VBA4-40#RPL25-6-VBA4-32#RPL25-6-VBA4-40#RPL17A-180-VBA4-26#RPL17A-180-VBA4-32#RPL18B-116-VBA4-40#RPL18B-98-VBA4-40#RPL19B-146-VBA4-26#RPL35B-119-VBA4-32#RPL35B-14-VBA4-26#RPL35B-14-VBA4-32#RPL35B-14-VBA4-40#SSA2-547-VBA4-40#PHO8-1-VBA4-368#PHO8-301-VBA4-691#PHO8-301-VBA4-701#RPL30-22-VBA4…
TEF1	IVY1	1	0	6.74625e-21	458	453	sp|P02994|TEF1	sp|Q04934|IVY1	TEF1-159-PAB1-504#TEF1-170-PAB1-105#TEF1-178-PAB1-504#TEF1-217-PAB1-504#TEF1-222-PAB1-504#TEF1-328-PAB1-504#TEF1-36-PAB1-105#TEF1-393-PAB1-105#TEF1-393-PAB1-306#TEF1-437-PAB1-306#TEF1-55-PAB1-504#TEF1-62-PAB1-504#TEF1-217-RPL24A-91#TEF1-253-RPL24A-61#TEF1-376-RPL24A-27#TEF1-390-RPL24A-27#TEF1-393-RPL24A-149#TEF1-393-RPL24A-27#TEF1-393-RPL24A-61#TEF1-393-RPL24A-12#TEF1-393-RPL24A-129#TEF1-393-RPL2…	1-139#TEF1-328-SSB1-501#TEF1-390-SSB1-497#TEF1-393-SSB1-428#TEF1-393-SSB1-565#TEF1-437-SSB1-251#TEF1-437-SSB1-608#TEF1-454-SSB1-497#TEF1-178-RPL30-19#TEF1-393-RPL30-19#TEF1-393-RPL30-22#TEF1-393-RPL30-66#TEF1-41-RPL30-19#TEF1-437-RPL30-5#TEF1-450-RPL30-5#TEF1-390-RPL3-153#TEF1-390-RPL3-168#TEF1-393-RPL3-153#TEF1-41-RPL3-153#TEF1-253-NOP1-102#TEF1-390-NOP1-102#TEF1-393-NOP1-102#TEF1-393-NOP1-299#T…	-454#TEF1-154-TEF1-51#TEF1-159-TEF1-217#TEF1-159-TEF1-222#TEF1-159-TEF1-224#TEF1-159-TEF1-36#TEF1-159-TEF1-393#TEF1-159-TEF1-41#TEF1-159-TEF1-437#TEF1-159-TEF1-55#TEF1-170-TEF1-177#TEF1-170-TEF1-178#TEF1-170-TEF1-217#TEF1-170-TEF1-222#TEF1-170-TEF1-328#TE	TEF1-437-IVY1-147#YPT7-140-IVY1-367#YPT7-32-IVY1-75#NEO1-277-IVY1-106#NEO1-277-IVY1-205#MON2-556-IVY1-75#IVY1-102-IVY1-209#IVY1-106-IVY1-147#IVY1-106-IVY1-205#IVY1-128-IVY1-128#IVY1-147-IVY1-75#IVY1-203-IVY1-209#IVY1-203-IVY1-214#IVY1-203-IVY1-75#IVY1-203-IVY1-79#IVY1-205-IVY1-214#IVY1-209-IVY1-216#IVY1-214-IVY1-75#IVY1-214-IVY1-79#IVY1-216-IVY1-227
TEF1	YMR226C	1	0	2.15102e-08	458	267	sp|P02994|TEF1	sp|Q05016|YMR226C	TEF1-159-PAB1-504#TEF1-170-PAB1-105#TEF1-178-PAB1-504#TEF1-217-PAB1-504#TEF1-222-PAB1-504#TEF1-328-PAB1-504#TEF1-36-PAB1-105#TEF1-393-PAB1-105#TEF1-393-PAB1-306#TEF1-437-PAB1-306#TEF1-55-PAB1-504#TEF1-62-PAB1-504#TEF1-217-RPL24A-91#TEF1-253-RPL24A-61#TEF1-376-RPL24A-27#TEF1-390-RPL24A-27#TEF1-393-RPL24A-149#TEF1-393-RPL24A-27#TEF1-393-RPL24A-61#TEF1-393-RPL24A-12#TEF1-393-RPL24A-129#TEF1-393-RPL2…	1-139#TEF1-328-SSB1-501#TEF1-390-SSB1-497#TEF1-393-SSB1-428#TEF1-393-SSB1-565#TEF1-437-SSB1-251#TEF1-437-SSB1-608#TEF1-454-SSB1-497#TEF1-178-RPL30-19#TEF1-393-RPL30-19#TEF1-393-RPL30-22#TEF1-393-RPL30-66#TEF1-41-RPL30-19#TEF1-437-RPL30-5#TEF1-450-RPL30-5#TEF1-390-RPL3-153#TEF1-390-RPL3-168#TEF1-393-RPL3-153#TEF1-41-RPL3-153#TEF1-253-NOP1-102#TEF1-390-NOP1-102#TEF1-393-NOP1-102#TEF1-393-NOP1-299#T…	-454#TEF1-154-TEF1-51#TEF1-159-TEF1-217#TEF1-159-TEF1-222#TEF1-159-TEF1-224#TEF1-159-TEF1-36#TEF1-159-TEF1-393#TEF1-159-TEF1-41#TEF1-159-TEF1-437#TEF1-159-TEF1-55#TEF1-170-TEF1-177#TEF1-170-TEF1-178#TEF1-170-TEF1-217#TEF1-170-TEF1-222#TEF1-170-TEF1-328#TE	TEF1-447-YMR226C-13#YMR226C-105-YMR226C-52#YMR226C-184-YMR226C-218#YMR226C-52-YMR226C-58
TEF1	SWR1	2	0	6.99874e-05	458	1514	sp|P02994|TEF1	sp|Q05471|SWR1	TEF1-159-PAB1-504#TEF1-170-PAB1-105#TEF1-178-PAB1-504#TEF1-217-PAB1-504#TEF1-222-PAB1-504#TEF1-328-PAB1-504#TEF1-36-PAB1-105#TEF1-393-PAB1-105#TEF1-393-PAB1-306#TEF1-437-PAB1-306#TEF1-55-PAB1-504#TEF1-62-PAB1-504#TEF1-217-RPL24A-91#TEF1-253-RPL24A-61#TEF1-376-RPL24A-27#TEF1-390-RPL24A-27#TEF1-393-RPL24A-149#TEF1-393-RPL24A-27#TEF1-393-RPL24A-61#TEF1-393-RPL24A-12#TEF1-393-RPL24A-129#TEF1-393-RPL2…	1-139#TEF1-328-SSB1-501#TEF1-390-SSB1-497#TEF1-393-SSB1-428#TEF1-393-SSB1-565#TEF1-437-SSB1-251#TEF1-437-SSB1-608#TEF1-454-SSB1-497#TEF1-178-RPL30-19#TEF1-393-RPL30-19#TEF1-393-RPL30-22#TEF1-393-RPL30-66#TEF1-41-RPL30-19#TEF1-437-RPL30-5#TEF1-450-RPL30-5#TEF1-390-RPL3-153#TEF1-390-RPL3-168#TEF1-393-RPL3-153#TEF1-41-RPL3-153#TEF1-253-NOP1-102#TEF1-390-NOP1-102#TEF1-393-NOP1-102#TEF1-393-NOP1-299#T…	-454#TEF1-154-TEF1-51#TEF1-159-TEF1-217#TEF1-159-TEF1-222#TEF1-159-TEF1-224#TEF1-159-TEF1-36#TEF1-159-TEF1-393#TEF1-159-TEF1-41#TEF1-159-TEF1-437#TEF1-159-TEF1-55#TEF1-170-TEF1-177#TEF1-170-TEF1-178#TEF1-170-TEF1-217#TEF1-170-TEF1-222#TEF1-170-TEF1-328#TE	TEF1-384-SWR1-148#TEF1-393-SWR1-148
TEF1	IMH1	1	0	1.80582e-08	458	911	sp|P02994|TEF1	sp|Q06704|IMH1	TEF1-159-PAB1-504#TEF1-170-PAB1-105#TEF1-178-PAB1-504#TEF1-217-PAB1-504#TEF1-222-PAB1-504#TEF1-328-PAB1-504#TEF1-36-PAB1-105#TEF1-393-PAB1-105#TEF1-393-PAB1-306#TEF1-437-PAB1-306#TEF1-55-PAB1-504#TEF1-62-PAB1-504#TEF1-217-RPL24A-91#TEF1-253-RPL24A-61#TEF1-376-RPL24A-27#TEF1-390-RPL24A-27#TEF1-393-RPL24A-149#TEF1-393-RPL24A-27#TEF1-393-RPL24A-61#TEF1-393-RPL24A-12#TEF1-393-RPL24A-129#TEF1-393-RPL2…	1-139#TEF1-328-SSB1-501#TEF1-390-SSB1-497#TEF1-393-SSB1-428#TEF1-393-SSB1-565#TEF1-437-SSB1-251#TEF1-437-SSB1-608#TEF1-454-SSB1-497#TEF1-178-RPL30-19#TEF1-393-RPL30-19#TEF1-393-RPL30-22#TEF1-393-RPL30-66#TEF1-41-RPL30-19#TEF1-437-RPL30-5#TEF1-450-RPL30-5#TEF1-390-RPL3-153#TEF1-390-RPL3-168#TEF1-393-RPL3-153#TEF1-41-RPL3-153#TEF1-253-NOP1-102#TEF1-390-NOP1-102#TEF1-393-NOP1-102#TEF1-393-NOP1-299#T…	-454#TEF1-154-TEF1-51#TEF1-159-TEF1-217#TEF1-159-TEF1-222#TEF1-159-TEF1-224#TEF1-159-TEF1-36#TEF1-159-TEF1-393#TEF1-159-TEF1-41#TEF1-159-TEF1-437#TEF1-159-TEF1-55#TEF1-170-TEF1-177#TEF1-170-TEF1-178#TEF1-170-TEF1-217#TEF1-170-TEF1-222#TEF1-170-TEF1-328#TE	TEF1-444-IMH1-911#GND1-246-IMH1-262#ELO1-6-IMH1-676#IMH1-117-IMH1-121#IMH1-144-IMH1-150#IMH1-157-IMH1-159#IMH1-172-IMH1-174#IMH1-174-IMH1-184#IMH1-184-IMH1-193#IMH1-37-IMH1-47#IMH1-382-IMH1-388#IMH1-414-IMH1-425#IMH1-419-IMH1-428#IMH1-448-IMH1-455#IMH1-455-IMH1-462#IMH1-462-IMH1-473#IMH1-475-IMH1-486#IMH1-503-IMH1-513#IMH1-538-IMH1-549#IMH1-595-IMH1-614#IMH1-669-IMH1-676#IMH1-762-IMH1-767#IMH1-81…
TEF1	FRA1	1	0	6.93757e-18	458	749	sp|P02994|TEF1	sp|Q07825|FRA1	TEF1-159-PAB1-504#TEF1-170-PAB1-105#TEF1-178-PAB1-504#TEF1-217-PAB1-504#TEF1-222-PAB1-504#TEF1-328-PAB1-504#TEF1-36-PAB1-105#TEF1-393-PAB1-105#TEF1-393-PAB1-306#TEF1-437-PAB1-306#TEF1-55-PAB1-504#TEF1-62-PAB1-504#TEF1-217-RPL24A-91#TEF1-253-RPL24A-61#TEF1-376-RPL24A-27#TEF1-390-RPL24A-27#TEF1-393-RPL24A-149#TEF1-393-RPL24A-27#TEF1-393-RPL24A-61#TEF1-393-RPL24A-12#TEF1-393-RPL24A-129#TEF1-393-RPL2…	1-139#TEF1-328-SSB1-501#TEF1-390-SSB1-497#TEF1-393-SSB1-428#TEF1-393-SSB1-565#TEF1-437-SSB1-251#TEF1-437-SSB1-608#TEF1-454-SSB1-497#TEF1-178-RPL30-19#TEF1-393-RPL30-19#TEF1-393-RPL30-22#TEF1-393-RPL30-66#TEF1-41-RPL30-19#TEF1-437-RPL30-5#TEF1-450-RPL30-5#TEF1-390-RPL3-153#TEF1-390-RPL3-168#TEF1-393-RPL3-153#TEF1-41-RPL3-153#TEF1-253-NOP1-102#TEF1-390-NOP1-102#TEF1-393-NOP1-102#TEF1-393-NOP1-299#T…	-454#TEF1-154-TEF1-51#TEF1-159-TEF1-217#TEF1-159-TEF1-222#TEF1-159-TEF1-224#TEF1-159-TEF1-36#TEF1-159-TEF1-393#TEF1-159-TEF1-41#TEF1-159-TEF1-437#TEF1-159-TEF1-55#TEF1-170-TEF1-177#TEF1-170-TEF1-178#TEF1-170-TEF1-217#TEF1-170-TEF1-222#TEF1-170-TEF1-328#TE	TEF1-393-FRA1-501#CDC42-128-FRA1-466#PAT1-324-FRA1-258#RPL8B-146-FRA1-685#VAC8-162-FRA1-4#VAC8-174-FRA1-501#VAC8-367-FRA1-4#CCC1-16-FRA1-707#CCC1-166-FRA1-4#CCC1-166-FRA1-571#CCC1-166-FRA1-702#CCC1-171-FRA1-2#CCC1-18-FRA1-707#CCC1-74-FRA1-2#CCC1-74-FRA1-4#CCC1-74-FRA1-501#CCC1-87-FRA1-2#CCC1-87-FRA1-4#ALG12-497-FRA1-315#FRA1-117-FRA1-225#FRA1-174-FRA1-220#FRA1-174-FRA1-4#FRA1-2-FRA1-466#FRA1-2-FR…
TEF1	MDM38	2	0	2.83344e-07	458	573	sp|P02994|TEF1	sp|Q08179|MDM38	TEF1-159-PAB1-504#TEF1-170-PAB1-105#TEF1-178-PAB1-504#TEF1-217-PAB1-504#TEF1-222-PAB1-504#TEF1-328-PAB1-504#TEF1-36-PAB1-105#TEF1-393-PAB1-105#TEF1-393-PAB1-306#TEF1-437-PAB1-306#TEF1-55-PAB1-504#TEF1-62-PAB1-504#TEF1-217-RPL24A-91#TEF1-253-RPL24A-61#TEF1-376-RPL24A-27#TEF1-390-RPL24A-27#TEF1-393-RPL24A-149#TEF1-393-RPL24A-27#TEF1-393-RPL24A-61#TEF1-393-RPL24A-12#TEF1-393-RPL24A-129#TEF1-393-RPL2…	1-139#TEF1-328-SSB1-501#TEF1-390-SSB1-497#TEF1-393-SSB1-428#TEF1-393-SSB1-565#TEF1-437-SSB1-251#TEF1-437-SSB1-608#TEF1-454-SSB1-497#TEF1-178-RPL30-19#TEF1-393-RPL30-19#TEF1-393-RPL30-22#TEF1-393-RPL30-66#TEF1-41-RPL30-19#TEF1-437-RPL30-5#TEF1-450-RPL30-5#TEF1-390-RPL3-153#TEF1-390-RPL3-168#TEF1-393-RPL3-153#TEF1-41-RPL3-153#TEF1-253-NOP1-102#TEF1-390-NOP1-102#TEF1-393-NOP1-102#TEF1-393-NOP1-299#T…	-454#TEF1-154-TEF1-51#TEF1-159-TEF1-217#TEF1-159-TEF1-222#TEF1-159-TEF1-224#TEF1-159-TEF1-36#TEF1-159-TEF1-393#TEF1-159-TEF1-41#TEF1-159-TEF1-437#TEF1-159-TEF1-55#TEF1-170-TEF1-177#TEF1-170-TEF1-178#TEF1-170-TEF1-217#TEF1-170-TEF1-222#TEF1-170-TEF1-328#TE	TEF1-41-MDM38-433#TEF1-437-MDM38-433#VMA10-60-MDM38-480#MDM38-468-MDM38-480
TEF1	MDN1	1	0	1.81102e-06	458	4910	sp|P02994|TEF1	sp|Q12019|MDN1	TEF1-159-PAB1-504#TEF1-170-PAB1-105#TEF1-178-PAB1-504#TEF1-217-PAB1-504#TEF1-222-PAB1-504#TEF1-328-PAB1-504#TEF1-36-PAB1-105#TEF1-393-PAB1-105#TEF1-393-PAB1-306#TEF1-437-PAB1-306#TEF1-55-PAB1-504#TEF1-62-PAB1-504#TEF1-217-RPL24A-91#TEF1-253-RPL24A-61#TEF1-376-RPL24A-27#TEF1-390-RPL24A-27#TEF1-393-RPL24A-149#TEF1-393-RPL24A-27#TEF1-393-RPL24A-61#TEF1-393-RPL24A-12#TEF1-393-RPL24A-129#TEF1-393-RPL2…	1-139#TEF1-328-SSB1-501#TEF1-390-SSB1-497#TEF1-393-SSB1-428#TEF1-393-SSB1-565#TEF1-437-SSB1-251#TEF1-437-SSB1-608#TEF1-454-SSB1-497#TEF1-178-RPL30-19#TEF1-393-RPL30-19#TEF1-393-RPL30-22#TEF1-393-RPL30-66#TEF1-41-RPL30-19#TEF1-437-RPL30-5#TEF1-450-RPL30-5#TEF1-390-RPL3-153#TEF1-390-RPL3-168#TEF1-393-RPL3-153#TEF1-41-RPL3-153#TEF1-253-NOP1-102#TEF1-390-NOP1-102#TEF1-393-NOP1-102#TEF1-393-NOP1-299#T…	-454#TEF1-154-TEF1-51#TEF1-159-TEF1-217#TEF1-159-TEF1-222#TEF1-159-TEF1-224#TEF1-159-TEF1-36#TEF1-159-TEF1-393#TEF1-159-TEF1-41#TEF1-159-TEF1-437#TEF1-159-TEF1-55#TEF1-170-TEF1-177#TEF1-170-TEF1-178#TEF1-170-TEF1-217#TEF1-170-TEF1-222#TEF1-170-TEF1-328#TE	TEF1-41-MDN1-618#VMA4-87-MDN1-1463#MDN1-1010-MDN1-942#MDN1-1265-MDN1-1548#MDN1-1419-MDN1-1463#MDN1-1548-MDN1-1873#MDN1-2318-MDN1-2946#MDN1-3180-MDN1-3334#MDN1-3657-MDN1-3662#MDN1-4753-MDN1-4785#MDN1-611-MDN1-618
TEF1	MRH1	1	0	1.51642e-08	458	320	sp|P02994|TEF1	sp|Q12117|MRH1	TEF1-159-PAB1-504#TEF1-170-PAB1-105#TEF1-178-PAB1-504#TEF1-217-PAB1-504#TEF1-222-PAB1-504#TEF1-328-PAB1-504#TEF1-36-PAB1-105#TEF1-393-PAB1-105#TEF1-393-PAB1-306#TEF1-437-PAB1-306#TEF1-55-PAB1-504#TEF1-62-PAB1-504#TEF1-217-RPL24A-91#TEF1-253-RPL24A-61#TEF1-376-RPL24A-27#TEF1-390-RPL24A-27#TEF1-393-RPL24A-149#TEF1-393-RPL24A-27#TEF1-393-RPL24A-61#TEF1-393-RPL24A-12#TEF1-393-RPL24A-129#TEF1-393-RPL2…	1-139#TEF1-328-SSB1-501#TEF1-390-SSB1-497#TEF1-393-SSB1-428#TEF1-393-SSB1-565#TEF1-437-SSB1-251#TEF1-437-SSB1-608#TEF1-454-SSB1-497#TEF1-178-RPL30-19#TEF1-393-RPL30-19#TEF1-393-RPL30-22#TEF1-393-RPL30-66#TEF1-41-RPL30-19#TEF1-437-RPL30-5#TEF1-450-RPL30-5#TEF1-390-RPL3-153#TEF1-390-RPL3-168#TEF1-393-RPL3-153#TEF1-41-RPL3-153#TEF1-253-NOP1-102#TEF1-390-NOP1-102#TEF1-393-NOP1-102#TEF1-393-NOP1-299#T…	-454#TEF1-154-TEF1-51#TEF1-159-TEF1-217#TEF1-159-TEF1-222#TEF1-159-TEF1-224#TEF1-159-TEF1-36#TEF1-159-TEF1-393#TEF1-159-TEF1-41#TEF1-159-TEF1-437#TEF1-159-TEF1-55#TEF1-170-TEF1-177#TEF1-170-TEF1-178#TEF1-170-TEF1-217#TEF1-170-TEF1-222#TEF1-170-TEF1-328#TE	RAS2-298-MRH1-300#TEF1-217-MRH1-300#PMA1-356-MRH1-300#PMA1-385-MRH1-300#PMA1-417-MRH1-300#PMA1-424-MRH1-300#PMA1-424-MRH1-317#PMA1-437-MRH1-300#PMA1-442-MRH1-300#PMA1-444-MRH1-300#PMA1-456-MRH1-300#PMA1-643-MRH1-300#PMA1-174-MRH1-300#PMA1-252-MRH1-300#PMA1-428-MRH1-300#PMA1-431-MRH1-300#PMA1-99-MRH1-300#MRH1-104-MRH1-17#MRH1-17-MRH1-9#MRH1-17-MRH1-94#MRH1-284-MRH1-300#MRH1-300-MRH1-300#MRH1-300-M…
TEF1	YRA1	1	0	8.34728e-09	458	226	sp|P02994|TEF1	sp|Q12159|YRA1	TEF1-159-PAB1-504#TEF1-170-PAB1-105#TEF1-178-PAB1-504#TEF1-217-PAB1-504#TEF1-222-PAB1-504#TEF1-328-PAB1-504#TEF1-36-PAB1-105#TEF1-393-PAB1-105#TEF1-393-PAB1-306#TEF1-437-PAB1-306#TEF1-55-PAB1-504#TEF1-62-PAB1-504#TEF1-217-RPL24A-91#TEF1-253-RPL24A-61#TEF1-376-RPL24A-27#TEF1-390-RPL24A-27#TEF1-393-RPL24A-149#TEF1-393-RPL24A-27#TEF1-393-RPL24A-61#TEF1-393-RPL24A-12#TEF1-393-RPL24A-129#TEF1-393-RPL2…	1-139#TEF1-328-SSB1-501#TEF1-390-SSB1-497#TEF1-393-SSB1-428#TEF1-393-SSB1-565#TEF1-437-SSB1-251#TEF1-437-SSB1-608#TEF1-454-SSB1-497#TEF1-178-RPL30-19#TEF1-393-RPL30-19#TEF1-393-RPL30-22#TEF1-393-RPL30-66#TEF1-41-RPL30-19#TEF1-437-RPL30-5#TEF1-450-RPL30-5#TEF1-390-RPL3-153#TEF1-390-RPL3-168#TEF1-393-RPL3-153#TEF1-41-RPL3-153#TEF1-253-NOP1-102#TEF1-390-NOP1-102#TEF1-393-NOP1-102#TEF1-393-NOP1-299#T…	-454#TEF1-154-TEF1-51#TEF1-159-TEF1-217#TEF1-159-TEF1-222#TEF1-159-TEF1-224#TEF1-159-TEF1-36#TEF1-159-TEF1-393#TEF1-159-TEF1-41#TEF1-159-TEF1-437#TEF1-159-TEF1-55#TEF1-170-TEF1-177#TEF1-170-TEF1-178#TEF1-170-TEF1-217#TEF1-170-TEF1-222#TEF1-170-TEF1-328#TE	TEF1-437-YRA1-70#RPL2B-155-YRA1-17#RPL2B-155-YRA1-38#HYP2-40-YRA1-79#YRA1-127-YRA1-70#YRA1-165-YRA1-172#YRA1-165-YRA1-210#YRA1-165-YRA1-7#YRA1-165-YRA1-70#YRA1-165-YRA1-79#YRA1-165-YRA1-90#YRA1-17-YRA1-38#YRA1-17-YRA1-70#YRA1-17-YRA1-90#YRA1-210-YRA1-225#YRA1-210-YRA1-90#YRA1-38-YRA1-70#YRA1-38-YRA1-79#YRA1-70-YRA1-79#YRA1-70-YRA1-90
TEF1	GIN4	1	0	1.9662e-09	458	1142	sp|P02994|TEF1	sp|Q12263|GIN4	TEF1-159-PAB1-504#TEF1-170-PAB1-105#TEF1-178-PAB1-504#TEF1-217-PAB1-504#TEF1-222-PAB1-504#TEF1-328-PAB1-504#TEF1-36-PAB1-105#TEF1-393-PAB1-105#TEF1-393-PAB1-306#TEF1-437-PAB1-306#TEF1-55-PAB1-504#TEF1-62-PAB1-504#TEF1-217-RPL24A-91#TEF1-253-RPL24A-61#TEF1-376-RPL24A-27#TEF1-390-RPL24A-27#TEF1-393-RPL24A-149#TEF1-393-RPL24A-27#TEF1-393-RPL24A-61#TEF1-393-RPL24A-12#TEF1-393-RPL24A-129#TEF1-393-RPL2…	1-139#TEF1-328-SSB1-501#TEF1-390-SSB1-497#TEF1-393-SSB1-428#TEF1-393-SSB1-565#TEF1-437-SSB1-251#TEF1-437-SSB1-608#TEF1-454-SSB1-497#TEF1-178-RPL30-19#TEF1-393-RPL30-19#TEF1-393-RPL30-22#TEF1-393-RPL30-66#TEF1-41-RPL30-19#TEF1-437-RPL30-5#TEF1-450-RPL30-5#TEF1-390-RPL3-153#TEF1-390-RPL3-168#TEF1-393-RPL3-153#TEF1-41-RPL3-153#TEF1-253-NOP1-102#TEF1-390-NOP1-102#TEF1-393-NOP1-102#TEF1-393-NOP1-299#T…	-454#TEF1-154-TEF1-51#TEF1-159-TEF1-217#TEF1-159-TEF1-222#TEF1-159-TEF1-224#TEF1-159-TEF1-36#TEF1-159-TEF1-393#TEF1-159-TEF1-41#TEF1-159-TEF1-437#TEF1-159-TEF1-55#TEF1-170-TEF1-177#TEF1-170-TEF1-178#TEF1-170-TEF1-217#TEF1-170-TEF1-222#TEF1-170-TEF1-328#TE	TEF1-454-GIN4-598#RPP0-132-GIN4-598#YET3-180-GIN4-369#GIN4-1007-GIN4-1015#GIN4-1007-GIN4-996#GIN4-1047-GIN4-1107#GIN4-167-GIN4-299#GIN4-2-GIN4-32#GIN4-299-GIN4-373#GIN4-715-GIN4-731#GIN4-886-GIN4-892
TEF1	YVC1	2	0	3.62237e-10	458	675	sp|P02994|TEF1	sp|Q12324|YVC1	TEF1-159-PAB1-504#TEF1-170-PAB1-105#TEF1-178-PAB1-504#TEF1-217-PAB1-504#TEF1-222-PAB1-504#TEF1-328-PAB1-504#TEF1-36-PAB1-105#TEF1-393-PAB1-105#TEF1-393-PAB1-306#TEF1-437-PAB1-306#TEF1-55-PAB1-504#TEF1-62-PAB1-504#TEF1-217-RPL24A-91#TEF1-253-RPL24A-61#TEF1-376-RPL24A-27#TEF1-390-RPL24A-27#TEF1-393-RPL24A-149#TEF1-393-RPL24A-27#TEF1-393-RPL24A-61#TEF1-393-RPL24A-12#TEF1-393-RPL24A-129#TEF1-393-RPL2…	1-139#TEF1-328-SSB1-501#TEF1-390-SSB1-497#TEF1-393-SSB1-428#TEF1-393-SSB1-565#TEF1-437-SSB1-251#TEF1-437-SSB1-608#TEF1-454-SSB1-497#TEF1-178-RPL30-19#TEF1-393-RPL30-19#TEF1-393-RPL30-22#TEF1-393-RPL30-66#TEF1-41-RPL30-19#TEF1-437-RPL30-5#TEF1-450-RPL30-5#TEF1-390-RPL3-153#TEF1-390-RPL3-168#TEF1-393-RPL3-153#TEF1-41-RPL3-153#TEF1-253-NOP1-102#TEF1-390-NOP1-102#TEF1-393-NOP1-102#TEF1-393-NOP1-299#T…	-454#TEF1-154-TEF1-51#TEF1-159-TEF1-217#TEF1-159-TEF1-222#TEF1-159-TEF1-224#TEF1-159-TEF1-36#TEF1-159-TEF1-393#TEF1-159-TEF1-41#TEF1-159-TEF1-437#TEF1-159-TEF1-55#TEF1-170-TEF1-177#TEF1-170-TEF1-178#TEF1-170-TEF1-217#TEF1-170-TEF1-222#TEF1-170-TEF1-328#TE	TEF1-393-YVC1-599#TEF1-437-YVC1-599#SEC4-196-YVC1-599#CDC42-128-YVC1-593#CDC42-153-YVC1-599#SSH4-171-YVC1-599#SSH4-461-YVC1-599#VPH1-276-YVC1-599#YPT7-140-YVC1-599#YPT31-60-YVC1-599#VAC8-244-YVC1-84#VTC4-182-YVC1-599#VTC4-311-YVC1-599#VTC3-264-YVC1-599#YVC1-2-YVC1-593#YVC1-2-YVC1-599#YVC1-43-YVC1-593#YVC1-593-YVC1-599#YVC1-593-YVC1-612#YVC1-593-YVC1-615#YVC1-599-YVC1-612#YVC1-599-YVC1-615#YVC1-61…
TEF1	NOP56	1	0	5.31473e-09	458	504	sp|P02994|TEF1	sp|Q12460|NOP56	TEF1-159-PAB1-504#TEF1-170-PAB1-105#TEF1-178-PAB1-504#TEF1-217-PAB1-504#TEF1-222-PAB1-504#TEF1-328-PAB1-504#TEF1-36-PAB1-105#TEF1-393-PAB1-105#TEF1-393-PAB1-306#TEF1-437-PAB1-306#TEF1-55-PAB1-504#TEF1-62-PAB1-504#TEF1-217-RPL24A-91#TEF1-253-RPL24A-61#TEF1-376-RPL24A-27#TEF1-390-RPL24A-27#TEF1-393-RPL24A-149#TEF1-393-RPL24A-27#TEF1-393-RPL24A-61#TEF1-393-RPL24A-12#TEF1-393-RPL24A-129#TEF1-393-RPL2…	1-139#TEF1-328-SSB1-501#TEF1-390-SSB1-497#TEF1-393-SSB1-428#TEF1-393-SSB1-565#TEF1-437-SSB1-251#TEF1-437-SSB1-608#TEF1-454-SSB1-497#TEF1-178-RPL30-19#TEF1-393-RPL30-19#TEF1-393-RPL30-22#TEF1-393-RPL30-66#TEF1-41-RPL30-19#TEF1-437-RPL30-5#TEF1-450-RPL30-5#TEF1-390-RPL3-153#TEF1-390-RPL3-168#TEF1-393-RPL3-153#TEF1-41-RPL3-153#TEF1-253-NOP1-102#TEF1-390-NOP1-102#TEF1-393-NOP1-102#TEF1-393-NOP1-299#T…	-454#TEF1-154-TEF1-51#TEF1-159-TEF1-217#TEF1-159-TEF1-222#TEF1-159-TEF1-224#TEF1-159-TEF1-36#TEF1-159-TEF1-393#TEF1-159-TEF1-41#TEF1-159-TEF1-437#TEF1-159-TEF1-55#TEF1-170-TEF1-177#TEF1-170-TEF1-178#TEF1-170-TEF1-217#TEF1-170-TEF1-222#TEF1-170-TEF1-328#TE	TEF1-447-NOP56-419#NOP1-168-NOP56-439#NOP1-212-NOP56-164#NOP1-299-NOP56-21#NOP1-299-NOP56-32#NOP1-299-NOP56-439#VMA4-77-NOP56-94#SRP40-328-NOP56-349#PXR1-104-NOP56-140#NOP56-140-NOP56-164#NOP56-140-NOP56-21#NOP56-2-NOP56-439#NOP56-32-NOP56-94#NOP56-366-NOP56-405#NOP56-366-NOP56-406#NOP56-366-NOP56-419#NOP56-366-NOP56-439#NOP56-370-NOP56-382#NOP56-370-NOP56-419#NOP56-382-NOP56-406#NOP56-405-NOP56-…
TEF1	RPS25A	2	0	1.13885e-23	458	108	sp|P02994|TEF1	sp|Q3E792|RPS25A	TEF1-159-PAB1-504#TEF1-170-PAB1-105#TEF1-178-PAB1-504#TEF1-217-PAB1-504#TEF1-222-PAB1-504#TEF1-328-PAB1-504#TEF1-36-PAB1-105#TEF1-393-PAB1-105#TEF1-393-PAB1-306#TEF1-437-PAB1-306#TEF1-55-PAB1-504#TEF1-62-PAB1-504#TEF1-217-RPL24A-91#TEF1-253-RPL24A-61#TEF1-376-RPL24A-27#TEF1-390-RPL24A-27#TEF1-393-RPL24A-149#TEF1-393-RPL24A-27#TEF1-393-RPL24A-61#TEF1-393-RPL24A-12#TEF1-393-RPL24A-129#TEF1-393-RPL2…	1-139#TEF1-328-SSB1-501#TEF1-390-SSB1-497#TEF1-393-SSB1-428#TEF1-393-SSB1-565#TEF1-437-SSB1-251#TEF1-437-SSB1-608#TEF1-454-SSB1-497#TEF1-178-RPL30-19#TEF1-393-RPL30-19#TEF1-393-RPL30-22#TEF1-393-RPL30-66#TEF1-41-RPL30-19#TEF1-437-RPL30-5#TEF1-450-RPL30-5#TEF1-390-RPL3-153#TEF1-390-RPL3-168#TEF1-393-RPL3-153#TEF1-41-RPL3-153#TEF1-253-NOP1-102#TEF1-390-NOP1-102#TEF1-393-NOP1-102#TEF1-393-NOP1-299#T…	-454#TEF1-154-TEF1-51#TEF1-159-TEF1-217#TEF1-159-TEF1-222#TEF1-159-TEF1-224#TEF1-159-TEF1-36#TEF1-159-TEF1-393#TEF1-159-TEF1-41#TEF1-159-TEF1-437#TEF1-159-TEF1-55#TEF1-170-TEF1-177#TEF1-170-TEF1-178#TEF1-170-TEF1-217#TEF1-170-TEF1-222#TEF1-170-TEF1-328#TE	TEF1-393-RPS25A-12#TEF1-393-RPS25A-46#NOT3-110-RPS25A-70#RPL11A-35-RPS25A-12#RPL11A-35-RPS25A-21#RPL11A-35-RPS25A-9#RPL1B-78-RPS25A-12#RPL1B-91-RPS25A-21#RPS18B-56-RPS25A-85#RPS5-203-RPS25A-12#RPS5-203-RPS25A-21#RPS5-203-RPS25A-9#RPS5-212-RPS25A-21#RPS5-212-RPS25A-9#RPS5-222-RPS25A-12#RPS5-222-RPS25A-21#RPS5-222-RPS25A-9#STM1-74-RPS25A-12#STM1-74-RPS25A-9#STM1-83-RPS25A-12#RPS14B-50-RPS25A-12#RPS…
TEF1	RPS22B	1	0	3.83508e-08	458	130	sp|P02994|TEF1	sp|Q3E7Y3|RPS22B	TEF1-159-PAB1-504#TEF1-170-PAB1-105#TEF1-178-PAB1-504#TEF1-217-PAB1-504#TEF1-222-PAB1-504#TEF1-328-PAB1-504#TEF1-36-PAB1-105#TEF1-393-PAB1-105#TEF1-393-PAB1-306#TEF1-437-PAB1-306#TEF1-55-PAB1-504#TEF1-62-PAB1-504#TEF1-217-RPL24A-91#TEF1-253-RPL24A-61#TEF1-376-RPL24A-27#TEF1-390-RPL24A-27#TEF1-393-RPL24A-149#TEF1-393-RPL24A-27#TEF1-393-RPL24A-61#TEF1-393-RPL24A-12#TEF1-393-RPL24A-129#TEF1-393-RPL2…	1-139#TEF1-328-SSB1-501#TEF1-390-SSB1-497#TEF1-393-SSB1-428#TEF1-393-SSB1-565#TEF1-437-SSB1-251#TEF1-437-SSB1-608#TEF1-454-SSB1-497#TEF1-178-RPL30-19#TEF1-393-RPL30-19#TEF1-393-RPL30-22#TEF1-393-RPL30-66#TEF1-41-RPL30-19#TEF1-437-RPL30-5#TEF1-450-RPL30-5#TEF1-390-RPL3-153#TEF1-390-RPL3-168#TEF1-393-RPL3-153#TEF1-41-RPL3-153#TEF1-253-NOP1-102#TEF1-390-NOP1-102#TEF1-393-NOP1-102#TEF1-393-NOP1-299#T…	-454#TEF1-154-TEF1-51#TEF1-159-TEF1-217#TEF1-159-TEF1-222#TEF1-159-TEF1-224#TEF1-159-TEF1-36#TEF1-159-TEF1-393#TEF1-159-TEF1-41#TEF1-159-TEF1-437#TEF1-159-TEF1-55#TEF1-170-TEF1-177#TEF1-170-TEF1-178#TEF1-170-TEF1-217#TEF1-170-TEF1-222#TEF1-170-TEF1-328#TE	TY1B-H-427-RPS22B-71#TEF1-41-RPS22B-71#FPR3-48-RPS22B-82#RPL10-30-RPS22B-71#RPS22B-19-RPS22B-71#RPS22B-71-RPS22B-82
COX4	SSC1	1	0	5.27039e-08	155	654	sp|P04037|COX4	sp|P0CS90|SSC1	COX4-74-SSC1-514	ATP2-108-SSC1-344#TEF1-178-SSC1-596#COX4-74-SSC1-514#ILV5-126-SSC1-115#ILV5-136-SSC1-115#ILV5-136-SSC1-344#ILV5-136-SSC1-582#ILV5-163-SSC1-115#ILV5-163-SSC1-344#ILV5-163-SSC1-514#ILV5-187-SSC1-115#ILV5-208-SSC1-183#ILV5-208-SSC1-268#ILV5-208-SSC1-337#ILV5-208-SSC1-344#ILV5-208-SSC1-72#ILV5-208-SSC1-98#ILV5-353-SSC1-337#ILV5-353-SSC1-582#ILV5-370-SSC1-344#ILV5-370-SSC1-72#ILV5-385-SSC1-337#ILV5-38…	2.19371e-06	4.54957068423198e-06#3.84474883018421e-08#2.19371268564798e-06#2.21367111601428e-08#7.46180418391709e-18#4.25157426220453e-07#2.46387933663934e-17#3.95262835226274e-14#1.29776333118761e-07#1.08272883667331e-05#2.96307858810937e-15#1.26003750581707e-08#2.93928925004872e-07#1.46731331872426e-07#3.83890328576787e-05#9.2880378524271e-06#1.56107459654194e-05#2.97020180783014e-09#1.23660979938663e-09#2…
RPO21	RPB2	1	0	2.7046e-11	1733	1224	sp|P04050|RPO21	sp|P08518|RPB2	RPO21-1262-RPB2-270#RPO21-1093-RPO21-705#RPO21-1286-RPO21-705#RPO21-15-RPO21-2#RPO21-15-RPO21-34#RPO21-34-RPO21-49#RPO21-368-RPO21-461#RPO21-372-RPO21-403#RPO21-687-RPO21-689#RPO21-688-RPO21-695#RPO21-689-RPO21-705	RPO21-1262-RPB2-270#RPB2-148-RPB2-87#RPB2-227-RPB2-246#RPB2-228-RPB2-246#RPB2-228-RPB2-507#RPB2-344-RPB2-353#RPB2-451-RPB2-865#RPB2-934-RPB2-972#RPB2-972-RPB2-987	2.30539432323005e-09#8.7469704059085e-10#2.30474589353306e-05#4.1247234156958e-25#4.11471787808089e-16#3.60958911782708e-09#9.81260827703325e-12#6.20553704163081e-09#1.25077643396119e-07#6.31230386001987e-16#8.38421188281905e-10	2.30539432323005e-09#1.46511328454973e-07#7.9950840111723e-09#2.01285215631728e-05#1.18184419103734e-09#9.97172963098957e-13#2.85078262058977e-19#5.18084265493387e-09#4.47942047538644e-12
RPO31	RET1	1	0	1.39113e-16	1460	1149	sp|P04051|RPO31	sp|P22276|RET1	RPO31-1127-RET1-212#RPO31-1065-RPO31-1069#RPO31-1216-RPO31-1242#RPO31-1216-RPO31-1249#RPO31-1378-RPO31-143#RPO31-631-RPO31-673	RPO31-1127-RET1-212#VMA2-6-RET1-6#RET1-202-RET1-230#RET1-26-RET1-33#RET1-30-RET1-33#RET1-33-RET1-629#RET1-394-RET1-405#RET1-6-RET1-9	6.52623126260808e-15#1.20341089609384e-09#1.05076113741117e-11#1.24884026639665e-17#1.29776333118761e-07#3.66425874094325e-11	6.52623126260808e-15#1.15015918975027e-05#4.07072191295388e-11#1.16562429049444e-12#7.30811549702004e-08#1.46764441356539e-22#1.11287563493023e-11#5.59962147033944e-06
PAB1	SSB1	1	0	1.34526e-15	577	613	sp|P04147|PAB1	sp|P11484|SSB1	PAB1-504-SSB1-428#PAB1-362-SSA4-515#PAB1-504-ARE1-336#PAB1-306-RPC19-134#PAB1-105-TIF4631-153#PAB1-105-TIF4631-169#PAB1-105-TIF4631-171#PAB1-164-TIF4631-153#PAB1-164-TIF4631-192#PAB1-105-PAB1-131#PAB1-105-PAB1-164#PAB1-105-PAB1-166#PAB1-105-PAB1-259#PAB1-105-PAB1-268#PAB1-105-PAB1-306#PAB1-105-PAB1-318#PAB1-105-PAB1-362#PAB1-105-PAB1-504#PAB1-105-PAB1-515#PAB1-105-PAB1-567#PAB1-105-PAB1-7#PAB1-10…	TY1B-H-45-SSB1-497#CDC19-204-SSB1-87#ENO1-337-SSB1-58#TEF1-170-SSB1-428#TEF1-177-SSB1-501#TEF1-178-SSB1-58#TEF1-217-SSB1-501#TEF1-222-SSB1-161#TEF1-222-SSB1-501#TEF1-242-SSB1-139#TEF1-328-SSB1-501#TEF1-390-SSB1-497#TEF1-393-SSB1-428#TEF1-393-SSB1-565#TEF1-437-SSB1-251#TEF1-437-SSB1-608#TEF1-454-SSB1-497#PAB1-504-SSB1-428#RPL24A-149-SSB1-497#RPS31-48-SSB1-161#RPS31-48-SSB1-501#ILV5-208-SSB1-251#CM…	3.63660294578755e-12#3.99961349529614e-05#2.15172850045629e-11#6.97905587754578e-08#5.99484953969666e-09#5.22676968300205e-17#1.19064123046339e-32#1.00133429434155e-11#1.66181656488304e-13#5.79667106365684e-34#6.30505017707535e-07#1.61842172374873e-37#5.71982082170664e-31#5.24541006035052e-09#1.22395987970053e-13#8.16583439815264e-17#5.73717616140628e-42#1.80470591141976e-42#7.723383507991e-27#1.…	1.27801828849595e-13#1.65907285465616e-12#2.32179011154546e-09#2.8588428775399e-13#1.36809402375978e-14#8.15114111623861e-06#1.7774070044447e-09#3.87445075632969e-06#9.62385264381095e-11#4.35114574732109e-05#1.46884328900979e-27#7.2049759074325e-11#6.42965704749812e-12#8.41387247037429e-13#1.40562193301005e-30#6.94821349596923e-10#9.32687226331867e-12#3.63660294578755e-12#1.32389311396459e-10#7.7…
PAB1	SSA4	1	0	1.83166e-06	577	642	sp|P04147|PAB1	sp|P22202|SSA4	PAB1-504-SSB1-428#PAB1-362-SSA4-515#PAB1-504-ARE1-336#PAB1-306-RPC19-134#PAB1-105-TIF4631-153#PAB1-105-TIF4631-169#PAB1-105-TIF4631-171#PAB1-164-TIF4631-153#PAB1-164-TIF4631-192#PAB1-105-PAB1-131#PAB1-105-PAB1-164#PAB1-105-PAB1-166#PAB1-105-PAB1-259#PAB1-105-PAB1-268#PAB1-105-PAB1-306#PAB1-105-PAB1-318#PAB1-105-PAB1-362#PAB1-105-PAB1-504#PAB1-105-PAB1-515#PAB1-105-PAB1-567#PAB1-105-PAB1-7#PAB1-10…	PAB1-362-SSA4-515#SSA4-244-SSA4-249	3.63660294578755e-12#3.99961349529614e-05#2.15172850045629e-11#6.97905587754578e-08#5.99484953969666e-09#5.22676968300205e-17#1.19064123046339e-32#1.00133429434155e-11#1.66181656488304e-13#5.79667106365684e-34#6.30505017707535e-07#1.61842172374873e-37#5.71982082170664e-31#5.24541006035052e-09#1.22395987970053e-13#8.16583439815264e-17#5.73717616140628e-42#1.80470591141976e-42#7.723383507991e-27#1.…	3.99961349529614e-05#2.74486595322469e-14
PAB1	ARE1	1	0	8.00658e-14	577	610	sp|P04147|PAB1	sp|P25628|ARE1	PAB1-504-SSB1-428#PAB1-362-SSA4-515#PAB1-504-ARE1-336#PAB1-306-RPC19-134#PAB1-105-TIF4631-153#PAB1-105-TIF4631-169#PAB1-105-TIF4631-171#PAB1-164-TIF4631-153#PAB1-164-TIF4631-192#PAB1-105-PAB1-131#PAB1-105-PAB1-164#PAB1-105-PAB1-166#PAB1-105-PAB1-259#PAB1-105-PAB1-268#PAB1-105-PAB1-306#PAB1-105-PAB1-318#PAB1-105-PAB1-362#PAB1-105-PAB1-504#PAB1-105-PAB1-515#PAB1-105-PAB1-567#PAB1-105-PAB1-7#PAB1-10…	PAB1-504-ARE1-336#ARE1-145-ARE1-154#ARE1-145-ARE1-158#ARE1-145-ARE1-162#ARE1-145-ARE1-26#ARE1-15-ARE1-26#ARE1-154-ARE1-166#ARE1-154-ARE1-26#ARE1-162-ARE1-26#ARE1-26-ARE1-349#ARE1-330-ARE1-336	3.63660294578755e-12#3.99961349529614e-05#2.15172850045629e-11#6.97905587754578e-08#5.99484953969666e-09#5.22676968300205e-17#1.19064123046339e-32#1.00133429434155e-11#1.66181656488304e-13#5.79667106365684e-34#6.30505017707535e-07#1.61842172374873e-37#5.71982082170664e-31#5.24541006035052e-09#1.22395987970053e-13#8.16583439815264e-17#5.73717616140628e-42#1.80470591141976e-42#7.723383507991e-27#1.…	2.15172850045629e-11#2.26196372814095e-13#3.84084715454349e-07#6.61785392387696e-09#2.63103128644314e-15#2.10919799661905e-22#1.99763898708559e-09#4.14921779713811e-07#4.65213892939339e-09#1.09706399219514e-21#4.7041343542627e-17
PAB1	RPC19	1	0	8.79536e-11	577	142	sp|P04147|PAB1	sp|P28000|RPC19	PAB1-504-SSB1-428#PAB1-362-SSA4-515#PAB1-504-ARE1-336#PAB1-306-RPC19-134#PAB1-105-TIF4631-153#PAB1-105-TIF4631-169#PAB1-105-TIF4631-171#PAB1-164-TIF4631-153#PAB1-164-TIF4631-192#PAB1-105-PAB1-131#PAB1-105-PAB1-164#PAB1-105-PAB1-166#PAB1-105-PAB1-259#PAB1-105-PAB1-268#PAB1-105-PAB1-306#PAB1-105-PAB1-318#PAB1-105-PAB1-362#PAB1-105-PAB1-504#PAB1-105-PAB1-515#PAB1-105-PAB1-567#PAB1-105-PAB1-7#PAB1-10…	PAB1-306-RPC19-134#RPC19-1-RPC19-9#RPC19-2-RPC19-9	3.63660294578755e-12#3.99961349529614e-05#2.15172850045629e-11#6.97905587754578e-08#5.99484953969666e-09#5.22676968300205e-17#1.19064123046339e-32#1.00133429434155e-11#1.66181656488304e-13#5.79667106365684e-34#6.30505017707535e-07#1.61842172374873e-37#5.71982082170664e-31#5.24541006035052e-09#1.22395987970053e-13#8.16583439815264e-17#5.73717616140628e-42#1.80470591141976e-42#7.723383507991e-27#1.…	6.97905587754578e-08#1.9630058346263e-11#9.45491540923583e-12
PAB1	TIF4631	5	0	7.47287e-42	577	952	sp|P04147|PAB1	sp|P39935|TIF4631	PAB1-504-SSB1-428#PAB1-362-SSA4-515#PAB1-504-ARE1-336#PAB1-306-RPC19-134#PAB1-105-TIF4631-153#PAB1-105-TIF4631-169#PAB1-105-TIF4631-171#PAB1-164-TIF4631-153#PAB1-164-TIF4631-192#PAB1-105-PAB1-131#PAB1-105-PAB1-164#PAB1-105-PAB1-166#PAB1-105-PAB1-259#PAB1-105-PAB1-268#PAB1-105-PAB1-306#PAB1-105-PAB1-318#PAB1-105-PAB1-362#PAB1-105-PAB1-504#PAB1-105-PAB1-515#PAB1-105-PAB1-567#PAB1-105-PAB1-7#PAB1-10…	PAB1-105-TIF4631-153#PAB1-105-TIF4631-169#PAB1-105-TIF4631-171#PAB1-164-TIF4631-153#PAB1-164-TIF4631-192#CDC33-24-TIF4631-463#RPL2B-155-TIF4631-906#TIF1-304-TIF4631-862#FUN12-789-TIF4631-259#TIF4631-591-TIF4631-603#TIF4631-133-TIF4631-147#TIF4631-133-TIF4631-153#TIF4631-133-TIF4631-169#TIF4631-139-TIF4631-153#TIF4631-139-TIF4631-169#TIF4631-147-TIF4631-153#TIF4631-147-TIF4631-169#TIF4631-153-TIF4…	3.63660294578755e-12#3.99961349529614e-05#2.15172850045629e-11#6.97905587754578e-08#5.99484953969666e-09#5.22676968300205e-17#1.19064123046339e-32#1.00133429434155e-11#1.66181656488304e-13#5.79667106365684e-34#6.30505017707535e-07#1.61842172374873e-37#5.71982082170664e-31#5.24541006035052e-09#1.22395987970053e-13#8.16583439815264e-17#5.73717616140628e-42#1.80470591141976e-42#7.723383507991e-27#1.…	5.99484953969666e-09#5.22676968300205e-17#1.19064123046339e-32#1.00133429434155e-11#1.66181656488304e-13#6.98783751423916e-09#7.32980079615751e-14#6.29792515054082e-13#5.11550013757054e-07#1.421684644284e-07#3.55565120886176e-24#3.82939595076229e-18#4.11661836716975e-14#8.23652050060743e-16#2.46904242279084e-10#6.43333117456303e-18#1.34291604776839e-10#1.69505710983215e-17#1.2468063039857e-14#5.2…
RPL24A	RPL17A	5	0	1.5315e-29	155	184	sp|P04449|RPL24A	sp|P05740|RPL17A	RPL24A-149-RPL17A-13#RPL24A-149-RPL17A-159#RPL24A-149-RPL17A-180#RPL24A-129-RPL17A-13#RPL24A-129-RPL17A-159#RPL24A-102-RPL22A-2#RPL24A-27-CDC33-172#RPL24A-27-RPL11A-35#RPL24A-149-RPL31A-5#RPL24A-91-RPL31A-2#RPL24A-91-RPL31A-5#RPL24A-91-RPL31A-78#RPL24A-97-RPL31A-5#RPL24A-97-RPL31A-78#RPL24A-129-RPL31A-5#RPL24A-149-RPL43B-28#RPL24A-129-RPL43B-28#RPL24A-129-RPL43B-7#RPL24A-137-RPL43B-28#RPL24A-97-R…	TEF1-390-RPL17A-180#TEF1-393-RPL17A-13#TEF1-393-RPL17A-180#TEF1-437-RPL17A-13#TEF1-444-RPL17A-180#TEF1-447-RPL17A-13#TEF1-450-RPL17A-13#TEF1-450-RPL17A-180#TEF1-454-RPL17A-46#RPL24A-149-RPL17A-13#RPL24A-149-RPL17A-159#RPL24A-149-RPL17A-180#RPL24A-129-RPL17A-13#RPL24A-129-RPL17A-159#RPL6B-117-RPL17A-180#RPL6B-128-RPL17A-180#RPL17A-111-RPL17A-13#RPL17A-13-RPL17A-153#RPL17A-13-RPL17A-159#RPL17A-13-R…	6.5139469184479e-20#1.22975889690829e-19#9.04390739425787e-08#1.309713336703e-12#1.23469404906065e-08#2.17099595765902e-05#3.24835058068761e-07#1.05893067721823e-05#5.54130492018153e-14#1.82639280451101e-05#2.88765679274511e-16#4.19172730862717e-05#1.1783338950784e-13#2.60707966645912e-09#1.08687802401894e-08#2.01325129577476e-08#1.25695386220409e-09#9.09604036979476e-06#1.26151882860577e-15#3.73…	3.83903579235474e-08#2.56339634513633e-09#5.75959713922714e-08#3.74978302576193e-14#6.28479502240655e-08#3.15733890362152e-06#2.69142226662903e-06#2.29980366061043e-12#1.58841240406894e-05#6.5139469184479e-20#1.22975889690829e-19#9.04390739425787e-08#1.309713336703e-12#1.23469404906065e-08#4.32466590929002e-10#2.03221486502929e-10#2.1091482730769e-30#3.14698752858726e-24#5.51491576842829e-43#1.58…
RPL24A	RPL22A	1	0	3.17856e-07	155	121	sp|P04449|RPL24A	sp|P05749|RPL22A	RPL24A-149-RPL17A-13#RPL24A-149-RPL17A-159#RPL24A-149-RPL17A-180#RPL24A-129-RPL17A-13#RPL24A-129-RPL17A-159#RPL24A-102-RPL22A-2#RPL24A-27-CDC33-172#RPL24A-27-RPL11A-35#RPL24A-149-RPL31A-5#RPL24A-91-RPL31A-2#RPL24A-91-RPL31A-5#RPL24A-91-RPL31A-78#RPL24A-97-RPL31A-5#RPL24A-97-RPL31A-78#RPL24A-129-RPL31A-5#RPL24A-149-RPL43B-28#RPL24A-129-RPL43B-28#RPL24A-129-RPL43B-7#RPL24A-137-RPL43B-28#RPL24A-97-R…	RPL24A-102-RPL22A-2	6.5139469184479e-20#1.22975889690829e-19#9.04390739425787e-08#1.309713336703e-12#1.23469404906065e-08#2.17099595765902e-05#3.24835058068761e-07#1.05893067721823e-05#5.54130492018153e-14#1.82639280451101e-05#2.88765679274511e-16#4.19172730862717e-05#1.1783338950784e-13#2.60707966645912e-09#1.08687802401894e-08#2.01325129577476e-08#1.25695386220409e-09#9.09604036979476e-06#1.26151882860577e-15#3.73…	2.171e-05
RPL24A	CDC33	1	0	4.09373e-10	155	213	sp|P04449|RPL24A	sp|P07260|CDC33	RPL24A-149-RPL17A-13#RPL24A-149-RPL17A-159#RPL24A-149-RPL17A-180#RPL24A-129-RPL17A-13#RPL24A-129-RPL17A-159#RPL24A-102-RPL22A-2#RPL24A-27-CDC33-172#RPL24A-27-RPL11A-35#RPL24A-149-RPL31A-5#RPL24A-91-RPL31A-2#RPL24A-91-RPL31A-5#RPL24A-91-RPL31A-78#RPL24A-97-RPL31A-5#RPL24A-97-RPL31A-78#RPL24A-129-RPL31A-5#RPL24A-149-RPL43B-28#RPL24A-129-RPL43B-28#RPL24A-129-RPL43B-7#RPL24A-137-RPL43B-28#RPL24A-97-R…	TEF1-217-CDC33-172#TEF1-253-CDC33-172#TEF1-328-CDC33-172#TEF1-41-CDC33-172#TEF1-437-CDC33-172#RPL24A-27-CDC33-172#CDC33-111-CDC33-172#CDC33-172-CDC33-183#CDC33-36-CDC33-8	6.5139469184479e-20#1.22975889690829e-19#9.04390739425787e-08#1.309713336703e-12#1.23469404906065e-08#2.17099595765902e-05#3.24835058068761e-07#1.05893067721823e-05#5.54130492018153e-14#1.82639280451101e-05#2.88765679274511e-16#4.19172730862717e-05#1.1783338950784e-13#2.60707966645912e-09#1.08687802401894e-08#2.01325129577476e-08#1.25695386220409e-09#9.09604036979476e-06#1.26151882860577e-15#3.73…	3.95588081442826e-05#1.04500539879669e-07#3.50747078733626e-07#5.26846810203484e-05#1.44578771873628e-06#3.24835058068761e-07#4.18814207206418e-18#4.38953510290586e-09#2.08927698194284e-23
RPL24A	RPL11A	1	0	3.20602e-09	155	174	sp|P04449|RPL24A	sp|P0C0W9|RPL11A	RPL24A-149-RPL17A-13#RPL24A-149-RPL17A-159#RPL24A-149-RPL17A-180#RPL24A-129-RPL17A-13#RPL24A-129-RPL17A-159#RPL24A-102-RPL22A-2#RPL24A-27-CDC33-172#RPL24A-27-RPL11A-35#RPL24A-149-RPL31A-5#RPL24A-91-RPL31A-2#RPL24A-91-RPL31A-5#RPL24A-91-RPL31A-78#RPL24A-97-RPL31A-5#RPL24A-97-RPL31A-78#RPL24A-129-RPL31A-5#RPL24A-149-RPL43B-28#RPL24A-129-RPL43B-28#RPL24A-129-RPL43B-7#RPL24A-137-RPL43B-28#RPL24A-97-R…	TEF1-222-RPL11A-35#TEF1-393-RPL11A-35#TEF1-393-RPL11A-49#TEF1-41-RPL11A-35#TEF1-41-RPL11A-64#TEF1-447-RPL11A-35#TEF1-450-RPL11A-35#RPL24A-27-RPL11A-35#RPL17A-180-RPL11A-35#NOT3-110-RPL11A-35#SUI3-171-RPL11A-35#RPL11A-4-RPL11A-164#RPL11A-13-RPL11A-166#RPL11A-13-RPL11A-75#RPL11A-164-RPL11A-174#RPL11A-174-RPL11A-87#RPL11A-35-RPL11A-64#RPL11A-35-RPL11A-75#RPL11A-49-RPL11A-64#RPL11A-49-RPL11A-75#RPL11…	6.5139469184479e-20#1.22975889690829e-19#9.04390739425787e-08#1.309713336703e-12#1.23469404906065e-08#2.17099595765902e-05#3.24835058068761e-07#1.05893067721823e-05#5.54130492018153e-14#1.82639280451101e-05#2.88765679274511e-16#4.19172730862717e-05#1.1783338950784e-13#2.60707966645912e-09#1.08687802401894e-08#2.01325129577476e-08#1.25695386220409e-09#9.09604036979476e-06#1.26151882860577e-15#3.73…	8.36328714165397e-10#1.13800797032805e-21#6.19249533672544e-11#8.49377958542948e-06#1.52567613185609e-05#4.85255547376345e-08#7.89419126627829e-10#1.05893067721823e-05#2.40365476451481e-08#8.03924178904471e-15#3.49578666443268e-15#1.58644958546034e-11#1.67531372629411e-09#9.43671255566789e-08#5.81667390560943e-16#1.66388295999402e-06#2.49228025003452e-21#2.80996269224753e-23#2.9364762490728e-28#1…
RPL24A	RPL31A	7	0	4.55216e-26	155	113	sp|P04449|RPL24A	sp|P0C2H8|RPL31A	RPL24A-149-RPL17A-13#RPL24A-149-RPL17A-159#RPL24A-149-RPL17A-180#RPL24A-129-RPL17A-13#RPL24A-129-RPL17A-159#RPL24A-102-RPL22A-2#RPL24A-27-CDC33-172#RPL24A-27-RPL11A-35#RPL24A-149-RPL31A-5#RPL24A-91-RPL31A-2#RPL24A-91-RPL31A-5#RPL24A-91-RPL31A-78#RPL24A-97-RPL31A-5#RPL24A-97-RPL31A-78#RPL24A-129-RPL31A-5#RPL24A-149-RPL43B-28#RPL24A-129-RPL43B-28#RPL24A-129-RPL43B-7#RPL24A-137-RPL43B-28#RPL24A-97-R…	TEF1-437-RPL31A-5#TEF1-450-RPL31A-78#RPL24A-149-RPL31A-5#RPL24A-91-RPL31A-2#RPL24A-91-RPL31A-5#RPL24A-91-RPL31A-78#RPL24A-97-RPL31A-5#RPL24A-97-RPL31A-78#RPL24A-129-RPL31A-5#RPL17A-89-RPL31A-86#RPL17A-46-RPL31A-5#RPL17A-46-RPL31A-78#RPL17A-46-RPL31A-86#RPL31A-26-RPL31A-65#RPL31A-34-RPL31A-41#RPL31A-5-RPL31A-78#RPL31A-5-RPL31A-86#RPL31A-5-RPL31A-41#RPL31A-61-RPL31A-65#RPL31A-78-RPL31A-41	6.5139469184479e-20#1.22975889690829e-19#9.04390739425787e-08#1.309713336703e-12#1.23469404906065e-08#2.17099595765902e-05#3.24835058068761e-07#1.05893067721823e-05#5.54130492018153e-14#1.82639280451101e-05#2.88765679274511e-16#4.19172730862717e-05#1.1783338950784e-13#2.60707966645912e-09#1.08687802401894e-08#2.01325129577476e-08#1.25695386220409e-09#9.09604036979476e-06#1.26151882860577e-15#3.73…	1.9219937807225e-07#1.4966812418926e-10#5.54130492018153e-14#1.82639280451101e-05#2.88765679274511e-16#4.19172730862717e-05#1.1783338950784e-13#2.60707966645912e-09#1.08687802401894e-08#2.1857628651868e-60#1.42228782522435e-18#7.39795659803714e-23#1.13494081794187e-22#3.30168644515571e-09#9.9350733532164e-08#4.0959127187528e-24#2.20151183585083e-21#1.25185075379234e-24#1.36577484993574e-15#2.0285…
RPL24A	RPL43B	4	0	6.67343e-25	155	92	sp|P04449|RPL24A	sp|P0CX26|RPL43B	RPL24A-149-RPL17A-13#RPL24A-149-RPL17A-159#RPL24A-149-RPL17A-180#RPL24A-129-RPL17A-13#RPL24A-129-RPL17A-159#RPL24A-102-RPL22A-2#RPL24A-27-CDC33-172#RPL24A-27-RPL11A-35#RPL24A-149-RPL31A-5#RPL24A-91-RPL31A-2#RPL24A-91-RPL31A-5#RPL24A-91-RPL31A-78#RPL24A-97-RPL31A-5#RPL24A-97-RPL31A-78#RPL24A-129-RPL31A-5#RPL24A-149-RPL43B-28#RPL24A-129-RPL43B-28#RPL24A-129-RPL43B-7#RPL24A-137-RPL43B-28#RPL24A-97-R…	TEF1-222-RPL43B-28#TEF1-271-RPL43B-28#TEF1-390-RPL43B-7#TEF1-393-RPL43B-28#TEF1-393-RPL43B-7#TEF1-41-RPL43B-28#TEF1-444-RPL43B-28#TEF1-450-RPL43B-7#TEF1-454-RPL43B-28#TEF1-454-RPL43B-7#RPL24A-149-RPL43B-28#RPL24A-129-RPL43B-28#RPL24A-129-RPL43B-7#RPL24A-137-RPL43B-28#RPL43B-13-RPL43B-28	6.5139469184479e-20#1.22975889690829e-19#9.04390739425787e-08#1.309713336703e-12#1.23469404906065e-08#2.17099595765902e-05#3.24835058068761e-07#1.05893067721823e-05#5.54130492018153e-14#1.82639280451101e-05#2.88765679274511e-16#4.19172730862717e-05#1.1783338950784e-13#2.60707966645912e-09#1.08687802401894e-08#2.01325129577476e-08#1.25695386220409e-09#9.09604036979476e-06#1.26151882860577e-15#3.73…	7.03494757412032e-12#2.66901807806973e-06#9.32687226331867e-12#2.05873168751943e-11#1.23727232297945e-05#3.05218896188223e-07#8.74051200005017e-09#2.23576427418541e-05#5.66991496162665e-07#1.79065081330883e-07#2.01325129577476e-08#1.25695386220409e-09#9.09604036979476e-06#1.26151882860577e-15#4.7841102045571e-20
RPL24A	RPL42B	1	0	5.18286e-11	155	106	sp|P04449|RPL24A	sp|P0CX28|RPL42B	RPL24A-149-RPL17A-13#RPL24A-149-RPL17A-159#RPL24A-149-RPL17A-180#RPL24A-129-RPL17A-13#RPL24A-129-RPL17A-159#RPL24A-102-RPL22A-2#RPL24A-27-CDC33-172#RPL24A-27-RPL11A-35#RPL24A-149-RPL31A-5#RPL24A-91-RPL31A-2#RPL24A-91-RPL31A-5#RPL24A-91-RPL31A-78#RPL24A-97-RPL31A-5#RPL24A-97-RPL31A-78#RPL24A-129-RPL31A-5#RPL24A-149-RPL43B-28#RPL24A-129-RPL43B-28#RPL24A-129-RPL43B-7#RPL24A-137-RPL43B-28#RPL24A-97-R…	TEF1-177-RPL42B-6#TEF1-253-RPL42B-76#TEF1-271-RPL42B-6#TEF1-328-RPL42B-29#TEF1-390-RPL42B-29#TEF1-390-RPL42B-6#TEF1-393-RPL42B-29#TEF1-393-RPL42B-6#TEF1-393-RPL42B-76#TEF1-41-RPL42B-6#TEF1-437-RPL42B-6#TEF1-447-RPL42B-29#TEF1-450-RPL42B-29#TEF1-454-RPL42B-29#TEF1-454-RPL42B-6#RPL24A-97-RPL42B-6#NOT3-154-RPL42B-76#RPL42B-29-RPL11A-35#RPL42B-97-RPL11A-49#RPL42B-19-RPL42B-76#RPL42B-24-RPL42B-6#RPL42…	6.5139469184479e-20#1.22975889690829e-19#9.04390739425787e-08#1.309713336703e-12#1.23469404906065e-08#2.17099595765902e-05#3.24835058068761e-07#1.05893067721823e-05#5.54130492018153e-14#1.82639280451101e-05#2.88765679274511e-16#4.19172730862717e-05#1.1783338950784e-13#2.60707966645912e-09#1.08687802401894e-08#2.01325129577476e-08#1.25695386220409e-09#9.09604036979476e-06#1.26151882860577e-15#3.73…	4.03925977312588e-09#2.47976194008353e-06#3.26809094215177e-06#5.82103767096254e-12#5.43434082095353e-05#2.70664490957314e-08#6.8998658273032e-15#5.36687738433343e-16#1.00401661911098e-13#4.36307953535331e-11#1.40897280709963e-11#5.27102631319114e-06#3.24327181491203e-10#8.6040244433142e-08#1.72247387615482e-05#3.73630548488703e-07#1.58644958546034e-11#4.17369262516427e-08#3.01504647013624e-16#1.…
RPL24A	RPS24B	13	0	2.19329e-51	155	135	sp|P04449|RPL24A	sp|P0CX32|RPS24B	RPL24A-149-RPL17A-13#RPL24A-149-RPL17A-159#RPL24A-149-RPL17A-180#RPL24A-129-RPL17A-13#RPL24A-129-RPL17A-159#RPL24A-102-RPL22A-2#RPL24A-27-CDC33-172#RPL24A-27-RPL11A-35#RPL24A-149-RPL31A-5#RPL24A-91-RPL31A-2#RPL24A-91-RPL31A-5#RPL24A-91-RPL31A-78#RPL24A-97-RPL31A-5#RPL24A-97-RPL31A-78#RPL24A-129-RPL31A-5#RPL24A-149-RPL43B-28#RPL24A-129-RPL43B-28#RPL24A-129-RPL43B-7#RPL24A-137-RPL43B-28#RPL24A-97-R…	TEF1-390-RPS24B-49#TEF1-41-RPS24B-99#RPL24A-144-RPS24B-49#RPL24A-144-RPS24B-83#RPL24A-144-RPS24B-84#RPL24A-149-RPS24B-49#RPL24A-149-RPS24B-83#RPL24A-149-RPS24B-84#RPL24A-129-RPS24B-83#RPL24A-137-RPS24B-21#RPL24A-137-RPS24B-49#RPL24A-137-RPS24B-83#RPL24A-137-RPS24B-84#RPL24A-140-RPS24B-49#RPL24A-140-RPS24B-84#RPL25-11-RPS24B-49#RPS24B-102-RPS24B-83#RPS24B-11-RPS24B-68#RPS24B-21-RPS24B-37#RPS24B-21…	6.5139469184479e-20#1.22975889690829e-19#9.04390739425787e-08#1.309713336703e-12#1.23469404906065e-08#2.17099595765902e-05#3.24835058068761e-07#1.05893067721823e-05#5.54130492018153e-14#1.82639280451101e-05#2.88765679274511e-16#4.19172730862717e-05#1.1783338950784e-13#2.60707966645912e-09#1.08687802401894e-08#2.01325129577476e-08#1.25695386220409e-09#9.09604036979476e-06#1.26151882860577e-15#3.73…	9.19087944108312e-11#4.8275333025439e-05#2.91042524018184e-13#4.15657673209012e-11#8.60663941994141e-10#3.21430545580825e-24#2.27875947527741e-22#2.27904509970941e-11#3.8067792825578e-12#1.45617672006131e-29#1.19935811095014e-10#3.49724872870856e-13#1.01491090843504e-13#4.14093454788321e-07#1.74895706978476e-11#1.4227309818073e-05#3.92464590385111e-08#2.13720562118175e-18#4.38818527525075e-22#2.1…
RPL24A	RPS4B	8	0	1.36612e-48	155	261	sp|P04449|RPL24A	sp|P0CX36|RPS4B	RPL24A-149-RPL17A-13#RPL24A-149-RPL17A-159#RPL24A-149-RPL17A-180#RPL24A-129-RPL17A-13#RPL24A-129-RPL17A-159#RPL24A-102-RPL22A-2#RPL24A-27-CDC33-172#RPL24A-27-RPL11A-35#RPL24A-149-RPL31A-5#RPL24A-91-RPL31A-2#RPL24A-91-RPL31A-5#RPL24A-91-RPL31A-78#RPL24A-97-RPL31A-5#RPL24A-97-RPL31A-78#RPL24A-129-RPL31A-5#RPL24A-149-RPL43B-28#RPL24A-129-RPL43B-28#RPL24A-129-RPL43B-7#RPL24A-137-RPL43B-28#RPL24A-97-R…	TEF1-393-RPS4B-161#TEF1-393-RPS4B-168#TEF1-447-RPS4B-161#RPL24A-144-RPS4B-233#RPL24A-144-RPS4B-71#RPL24A-149-RPS4B-161#RPL24A-149-RPS4B-168#RPL24A-149-RPS4B-233#RPL24A-149-RPS4B-71#RPL24A-137-RPS4B-71#RPL24A-140-RPS4B-71#RPS4B-106-RPS4B-122#RPS4B-106-RPS4B-168#RPS4B-106-RPS4B-245#RPS4B-122-RPS4B-128#RPS4B-122-RPS4B-168#RPS4B-122-RPS4B-240#RPS4B-128-RPS4B-134#RPS4B-133-RPS4B-168#RPS4B-134-RPS4B-16…	6.5139469184479e-20#1.22975889690829e-19#9.04390739425787e-08#1.309713336703e-12#1.23469404906065e-08#2.17099595765902e-05#3.24835058068761e-07#1.05893067721823e-05#5.54130492018153e-14#1.82639280451101e-05#2.88765679274511e-16#4.19172730862717e-05#1.1783338950784e-13#2.60707966645912e-09#1.08687802401894e-08#2.01325129577476e-08#1.25695386220409e-09#9.09604036979476e-06#1.26151882860577e-15#3.73…	9.1107353794539e-07#2.28909763272125e-09#1.20394672312371e-05#1.39698763864767e-11#2.69523945505024e-05#4.51221257054829e-27#2.24171387199219e-25#4.05975541565106e-23#2.31575673831298e-05#1.25077643396119e-07#1.13266195653596e-05#1.25227489602467e-22#2.67678935687851e-12#6.88539302475815e-25#1.52776039322179e-07#6.36844516316067e-18#4.95509462385487e-32#2.01184082557544e-08#6.68955391624702e-08#1…
RPL24A	RPS6B	7	0	3.55694e-57	155	236	sp|P04449|RPL24A	sp|P0CX38|RPS6B	RPL24A-149-RPL17A-13#RPL24A-149-RPL17A-159#RPL24A-149-RPL17A-180#RPL24A-129-RPL17A-13#RPL24A-129-RPL17A-159#RPL24A-102-RPL22A-2#RPL24A-27-CDC33-172#RPL24A-27-RPL11A-35#RPL24A-149-RPL31A-5#RPL24A-91-RPL31A-2#RPL24A-91-RPL31A-5#RPL24A-91-RPL31A-78#RPL24A-97-RPL31A-5#RPL24A-97-RPL31A-78#RPL24A-129-RPL31A-5#RPL24A-149-RPL43B-28#RPL24A-129-RPL43B-28#RPL24A-129-RPL43B-7#RPL24A-137-RPL43B-28#RPL24A-97-R…	TEF1-177-RPS6B-214#TEF1-393-RPS6B-214#TEF1-444-RPS6B-214#TEF1-447-RPS6B-214#TEF1-450-RPS6B-214#RPL24A-149-RPS6B-164#RPL24A-149-RPS6B-167#RPL24A-149-RPS6B-214#RPL24A-69-RPS6B-30#RPL24A-70-RPS6B-30#RPL24A-91-RPS6B-116#RPL24A-12-RPS6B-30#FAS1-576-RPS6B-214#RPS4B-155-RPS6B-223#RPS4B-168-RPS6B-214#RPS4B-174-RPS6B-214#RPS4B-198-RPS6B-223#RPS6B-131-RPS6B-143#RPS6B-131-RPS6B-174#RPS6B-131-RPS6B-51#RPS6B-…	6.5139469184479e-20#1.22975889690829e-19#9.04390739425787e-08#1.309713336703e-12#1.23469404906065e-08#2.17099595765902e-05#3.24835058068761e-07#1.05893067721823e-05#5.54130492018153e-14#1.82639280451101e-05#2.88765679274511e-16#4.19172730862717e-05#1.1783338950784e-13#2.60707966645912e-09#1.08687802401894e-08#2.01325129577476e-08#1.25695386220409e-09#9.09604036979476e-06#1.26151882860577e-15#3.73…	4.43533133143869e-11#1.31833170464081e-06#1.78404302285119e-05#7.51030994282929e-08#2.50321993104514e-05#1.22320945814791e-06#1.53158965431431e-09#1.05739673034807e-24#3.72157477141194e-12#1.25379971924908e-14#1.25172458568066e-29#2.14602176370562e-14#7.26753895955895e-06#1.10622052497473e-07#2.26954640998227e-35#4.68808546277696e-28#4.17083320546544e-05#1.17097721021663e-09#2.14068415299935e-08#…
RPL24A	RPL23B	4	0	1.95698e-11	155	137	sp|P04449|RPL24A	sp|P0CX42|RPL23B	RPL24A-149-RPL17A-13#RPL24A-149-RPL17A-159#RPL24A-149-RPL17A-180#RPL24A-129-RPL17A-13#RPL24A-129-RPL17A-159#RPL24A-102-RPL22A-2#RPL24A-27-CDC33-172#RPL24A-27-RPL11A-35#RPL24A-149-RPL31A-5#RPL24A-91-RPL31A-2#RPL24A-91-RPL31A-5#RPL24A-91-RPL31A-78#RPL24A-97-RPL31A-5#RPL24A-97-RPL31A-78#RPL24A-129-RPL31A-5#RPL24A-149-RPL43B-28#RPL24A-129-RPL43B-28#RPL24A-129-RPL43B-7#RPL24A-137-RPL43B-28#RPL24A-97-R…	TEF1-390-RPL23B-64#TEF1-393-RPL23B-64#TEF1-393-RPL23B-66#TEF1-41-RPL23B-64#TEF1-450-RPL23B-64#TEF1-450-RPL23B-66#RPL24A-144-RPL23B-64#RPL24A-149-RPL23B-64#RPL24A-91-RPL23B-64#RPL24A-129-RPL23B-64#RPL23B-10-RPL23B-63#RPL23B-10-RPL23B-64#RPL23B-110-RPL23B-72#RPL23B-63-RPL23B-72#RPL23B-64-RPL23B-72#RPL23B-66-RPL23B-72	6.5139469184479e-20#1.22975889690829e-19#9.04390739425787e-08#1.309713336703e-12#1.23469404906065e-08#2.17099595765902e-05#3.24835058068761e-07#1.05893067721823e-05#5.54130492018153e-14#1.82639280451101e-05#2.88765679274511e-16#4.19172730862717e-05#1.1783338950784e-13#2.60707966645912e-09#1.08687802401894e-08#2.01325129577476e-08#1.25695386220409e-09#9.09604036979476e-06#1.26151882860577e-15#3.73…	2.61503735678845e-10#1.30775191300404e-05#2.09733053343707e-05#1.40302891372252e-05#5.24230998423879e-10#1.13266195653596e-05#2.84015162073452e-07#2.43155731507232e-05#8.60402444331418e-08#3.75360685900723e-08#3.00396772249958e-18#1.89563372977845e-05#5.9425373543842e-10#2.36991521848358e-05#3.90071133404694e-07#1.15346376091251e-05
RPL24A	RPL2B	4	0	4.43538e-13	155	254	sp|P04449|RPL24A	sp|P0CX46|RPL2B	RPL24A-149-RPL17A-13#RPL24A-149-RPL17A-159#RPL24A-149-RPL17A-180#RPL24A-129-RPL17A-13#RPL24A-129-RPL17A-159#RPL24A-102-RPL22A-2#RPL24A-27-CDC33-172#RPL24A-27-RPL11A-35#RPL24A-149-RPL31A-5#RPL24A-91-RPL31A-2#RPL24A-91-RPL31A-5#RPL24A-91-RPL31A-78#RPL24A-97-RPL31A-5#RPL24A-97-RPL31A-78#RPL24A-129-RPL31A-5#RPL24A-149-RPL43B-28#RPL24A-129-RPL43B-28#RPL24A-129-RPL43B-7#RPL24A-137-RPL43B-28#RPL24A-97-R…	TEF1-154-RPL2B-155#TEF1-170-RPL2B-155#TEF1-177-RPL2B-234#TEF1-178-RPL2B-155#TEF1-178-RPL2B-234#TEF1-217-RPL2B-155#TEF1-222-RPL2B-155#TEF1-224-RPL2B-234#TEF1-242-RPL2B-251#TEF1-253-RPL2B-155#TEF1-328-RPL2B-155#TEF1-328-RPL2B-234#TEF1-328-RPL2B-251#TEF1-36-RPL2B-234#TEF1-384-RPL2B-155#TEF1-390-RPL2B-155#TEF1-390-RPL2B-234#TEF1-390-RPL2B-251#TEF1-393-RPL2B-155#TEF1-393-RPL2B-234#TEF1-401-RPL2B-155#T…	6.5139469184479e-20#1.22975889690829e-19#9.04390739425787e-08#1.309713336703e-12#1.23469404906065e-08#2.17099595765902e-05#3.24835058068761e-07#1.05893067721823e-05#5.54130492018153e-14#1.82639280451101e-05#2.88765679274511e-16#4.19172730862717e-05#1.1783338950784e-13#2.60707966645912e-09#1.08687802401894e-08#2.01325129577476e-08#1.25695386220409e-09#9.09604036979476e-06#1.26151882860577e-15#3.73…	4.23176824773147e-10#7.33634512213778e-06#2.21006840031008e-05#1.05696614263076e-09#1.6469282932867e-05#3.40983612138511e-09#2.13254795034924e-10#5.24564736808376e-10#2.06303101638224e-08#7.43123256046838e-06#6.84301239862711e-08#1.03020257789139e-28#1.88621118374378e-07#4.65712052486445e-17#1.93555678879971e-07#1.08912240443084e-13#3.7554986502145e-19#1.46756820401243e-05#2.24134639020678e-11#3.…
RPL24A	RPL19B	17	0	7.17292e-48	155	189	sp|P04449|RPL24A	sp|P0CX83|RPL19B	RPL24A-149-RPL17A-13#RPL24A-149-RPL17A-159#RPL24A-149-RPL17A-180#RPL24A-129-RPL17A-13#RPL24A-129-RPL17A-159#RPL24A-102-RPL22A-2#RPL24A-27-CDC33-172#RPL24A-27-RPL11A-35#RPL24A-149-RPL31A-5#RPL24A-91-RPL31A-2#RPL24A-91-RPL31A-5#RPL24A-91-RPL31A-78#RPL24A-97-RPL31A-5#RPL24A-97-RPL31A-78#RPL24A-129-RPL31A-5#RPL24A-149-RPL43B-28#RPL24A-129-RPL43B-28#RPL24A-129-RPL43B-7#RPL24A-137-RPL43B-28#RPL24A-97-R…	TEF1-217-RPL19B-19#TEF1-390-RPL19B-186#TEF1-393-RPL19B-133#TEF1-437-RPL19B-153#TEF1-444-RPL19B-146#TEF1-447-RPL19B-133#TEF1-447-RPL19B-146#TEF1-450-RPL19B-133#TEF1-450-RPL19B-146#TEF1-454-RPL19B-133#TEF1-454-RPL19B-146#RPL24A-102-RPL19B-133#RPL24A-127-RPL19B-133#RPL24A-127-RPL19B-146#RPL24A-144-RPL19B-146#RPL24A-144-RPL19B-153#RPL24A-149-RPL19B-146#RPL24A-149-RPL19B-153#RPL24A-91-RPL19B-133#RPL24…	6.5139469184479e-20#1.22975889690829e-19#9.04390739425787e-08#1.309713336703e-12#1.23469404906065e-08#2.17099595765902e-05#3.24835058068761e-07#1.05893067721823e-05#5.54130492018153e-14#1.82639280451101e-05#2.88765679274511e-16#4.19172730862717e-05#1.1783338950784e-13#2.60707966645912e-09#1.08687802401894e-08#2.01325129577476e-08#1.25695386220409e-09#9.09604036979476e-06#1.26151882860577e-15#3.73…	2.28095892777555e-05#5.90468289041266e-10#7.27436060835863e-08#3.32824685528704e-15#3.68337776599567e-08#9.48433799019874e-08#4.23176824773147e-10#4.71391881270468e-10#9.51888181971726e-10#1.72247387615482e-05#7.37360904112015e-06#1.52776039322179e-07#6.81073233687227e-08#6.43313803617828e-08#5.25988241344617e-12#3.40983612138511e-09#4.58636263112993e-18#1.33299917830669e-16#7.57048398307585e-06#…
RPL24A	SSB1	1	0	4.06104e-14	155	613	sp|P04449|RPL24A	sp|P11484|SSB1	RPL24A-149-RPL17A-13#RPL24A-149-RPL17A-159#RPL24A-149-RPL17A-180#RPL24A-129-RPL17A-13#RPL24A-129-RPL17A-159#RPL24A-102-RPL22A-2#RPL24A-27-CDC33-172#RPL24A-27-RPL11A-35#RPL24A-149-RPL31A-5#RPL24A-91-RPL31A-2#RPL24A-91-RPL31A-5#RPL24A-91-RPL31A-78#RPL24A-97-RPL31A-5#RPL24A-97-RPL31A-78#RPL24A-129-RPL31A-5#RPL24A-149-RPL43B-28#RPL24A-129-RPL43B-28#RPL24A-129-RPL43B-7#RPL24A-137-RPL43B-28#RPL24A-97-R…	TY1B-H-45-SSB1-497#CDC19-204-SSB1-87#ENO1-337-SSB1-58#TEF1-170-SSB1-428#TEF1-177-SSB1-501#TEF1-178-SSB1-58#TEF1-217-SSB1-501#TEF1-222-SSB1-161#TEF1-222-SSB1-501#TEF1-242-SSB1-139#TEF1-328-SSB1-501#TEF1-390-SSB1-497#TEF1-393-SSB1-428#TEF1-393-SSB1-565#TEF1-437-SSB1-251#TEF1-437-SSB1-608#TEF1-454-SSB1-497#PAB1-504-SSB1-428#RPL24A-149-SSB1-497#RPS31-48-SSB1-161#RPS31-48-SSB1-501#ILV5-208-SSB1-251#CM…	6.5139469184479e-20#1.22975889690829e-19#9.04390739425787e-08#1.309713336703e-12#1.23469404906065e-08#2.17099595765902e-05#3.24835058068761e-07#1.05893067721823e-05#5.54130492018153e-14#1.82639280451101e-05#2.88765679274511e-16#4.19172730862717e-05#1.1783338950784e-13#2.60707966645912e-09#1.08687802401894e-08#2.01325129577476e-08#1.25695386220409e-09#9.09604036979476e-06#1.26151882860577e-15#3.73…	1.27801828849595e-13#1.65907285465616e-12#2.32179011154546e-09#2.8588428775399e-13#1.36809402375978e-14#8.15114111623861e-06#1.7774070044447e-09#3.87445075632969e-06#9.62385264381095e-11#4.35114574732109e-05#1.46884328900979e-27#7.2049759074325e-11#6.42965704749812e-12#8.41387247037429e-13#1.40562193301005e-30#6.94821349596923e-10#9.32687226331867e-12#3.63660294578755e-12#1.32389311396459e-10#7.7…
RPL24A	RPL30	1	0	4.08541e-13	155	105	sp|P04449|RPL24A	sp|P14120|RPL30	RPL24A-149-RPL17A-13#RPL24A-149-RPL17A-159#RPL24A-149-RPL17A-180#RPL24A-129-RPL17A-13#RPL24A-129-RPL17A-159#RPL24A-102-RPL22A-2#RPL24A-27-CDC33-172#RPL24A-27-RPL11A-35#RPL24A-149-RPL31A-5#RPL24A-91-RPL31A-2#RPL24A-91-RPL31A-5#RPL24A-91-RPL31A-78#RPL24A-97-RPL31A-5#RPL24A-97-RPL31A-78#RPL24A-129-RPL31A-5#RPL24A-149-RPL43B-28#RPL24A-129-RPL43B-28#RPL24A-129-RPL43B-7#RPL24A-137-RPL43B-28#RPL24A-97-R…	TEF1-178-RPL30-19#TEF1-393-RPL30-19#TEF1-393-RPL30-22#TEF1-393-RPL30-66#TEF1-41-RPL30-19#TEF1-437-RPL30-5#TEF1-450-RPL30-5#RPL24A-144-RPL30-22#RPS13-39-RPL30-5#RPS13-43-RPL30-5#RPS13-93-RPL30-5#RPL27A-6-RPL30-64#RPL27A-9-RPL30-64#RPL2B-155-RPL30-5#RPL19B-186-RPL30-19#RPL19B-186-RPL30-5#RPL30-13-RPL30-66#RPL30-19-RPL30-5#RPL30-22-RPL30-32#RPL30-22-RPL30-66#RPL30-5-RPL30-53#RPL30-5-RPL30-66#RPL30-5…	6.5139469184479e-20#1.22975889690829e-19#9.04390739425787e-08#1.309713336703e-12#1.23469404906065e-08#2.17099595765902e-05#3.24835058068761e-07#1.05893067721823e-05#5.54130492018153e-14#1.82639280451101e-05#2.88765679274511e-16#4.19172730862717e-05#1.1783338950784e-13#2.60707966645912e-09#1.08687802401894e-08#2.01325129577476e-08#1.25695386220409e-09#9.09604036979476e-06#1.26151882860577e-15#3.73…	1.76616525882071e-05#6.11327026211694e-20#1.39695176140558e-15#2.04771674250219e-19#1.79053494801696e-09#5.9436207132879e-05#1.24227710614949e-07#2.37157706984283e-09#2.78709597435638e-26#1.07114850078455e-30#6.58630698640008e-26#3.94665310602646e-12#7.29854909858363e-24#7.43886699763151e-08#3.95290739157011e-17#2.53366855551315e-13#1.13760768858478e-40#5.4070708203114e-27#2.24878619836387e-09#4.…
RPL24A	RPL3	2	0	7.47852e-15	155	100	sp|P04449|RPL24A	sp|P14126|RPL3	RPL24A-149-RPL17A-13#RPL24A-149-RPL17A-159#RPL24A-149-RPL17A-180#RPL24A-129-RPL17A-13#RPL24A-129-RPL17A-159#RPL24A-102-RPL22A-2#RPL24A-27-CDC33-172#RPL24A-27-RPL11A-35#RPL24A-149-RPL31A-5#RPL24A-91-RPL31A-2#RPL24A-91-RPL31A-5#RPL24A-91-RPL31A-78#RPL24A-97-RPL31A-5#RPL24A-97-RPL31A-78#RPL24A-129-RPL31A-5#RPL24A-149-RPL43B-28#RPL24A-129-RPL43B-28#RPL24A-129-RPL43B-7#RPL24A-137-RPL43B-28#RPL24A-97-R…	TEF1-390-RPL3-153#TEF1-390-RPL3-168#TEF1-393-RPL3-153#TEF1-41-RPL3-153#RPL24A-91-RPL3-168#RPL24A-97-RPL3-168#RPL42B-76-RPL3-30#RPL3-132-RPL3-153#RPL3-132-RPL3-168#RPL3-136-RPL3-153#RPL3-168-RPL3-201#RPL3-168-RPL3-287#RPL3-168-RPL3-318#RPL3-281-RPL3-349#RPL3-281-RPL3-66#RPL3-287-RPL3-303#RPL3-325-RPL3-349#RPL3-34-RPL3-39#RPL3-340-RPL3-349#RPL3-349-RPL3-364#RPL3-349-RPL3-376#RPL3-349-RPL3-39	6.5139469184479e-20#1.22975889690829e-19#9.04390739425787e-08#1.309713336703e-12#1.23469404906065e-08#2.17099595765902e-05#3.24835058068761e-07#1.05893067721823e-05#5.54130492018153e-14#1.82639280451101e-05#2.88765679274511e-16#4.19172730862717e-05#1.1783338950784e-13#2.60707966645912e-09#1.08687802401894e-08#2.01325129577476e-08#1.25695386220409e-09#9.09604036979476e-06#1.26151882860577e-15#3.73…	2.52283586744096e-08#1.46756820401243e-05#9.78422079949607e-12#4.29576510780175e-05#1.61785203461439e-11#2.16105662070791e-05#2.04594183786614e-05#8.25363991722495e-09#3.94187053166247e-05#5.24230998423879e-10#2.58178979692588e-06#5.09981204416892e-10#1.40646728106729e-14#1.9771668429397e-24#3.08009597416186e-10#3.14090514531526e-08#4.48699339852141e-13#9.72872107841634e-08#1.80149260544897e-10#1…
RPL24A	YEF3	1	0	3.4562e-08	155	1044	sp|P04449|RPL24A	sp|P16521|YEF3	RPL24A-149-RPL17A-13#RPL24A-149-RPL17A-159#RPL24A-149-RPL17A-180#RPL24A-129-RPL17A-13#RPL24A-129-RPL17A-159#RPL24A-102-RPL22A-2#RPL24A-27-CDC33-172#RPL24A-27-RPL11A-35#RPL24A-149-RPL31A-5#RPL24A-91-RPL31A-2#RPL24A-91-RPL31A-5#RPL24A-91-RPL31A-78#RPL24A-97-RPL31A-5#RPL24A-97-RPL31A-78#RPL24A-129-RPL31A-5#RPL24A-149-RPL43B-28#RPL24A-129-RPL43B-28#RPL24A-129-RPL43B-7#RPL24A-137-RPL43B-28#RPL24A-97-R…	CDC19-281-YEF3-789#TEF1-170-YEF3-789#TEF1-177-YEF3-789#TEF1-217-YEF3-315#TEF1-217-YEF3-789#TEF1-393-YEF3-789#TEF1-437-YEF3-315#TEF1-437-YEF3-789#RPL24A-27-YEF3-789#RPL43B-28-YEF3-789#RPL42B-76-YEF3-789#RPL42B-76-YEF3-187#RPL1B-130-YEF3-789#RPL1B-91-YEF3-204#RPL1B-91-YEF3-1009#RPL2B-155-YEF3-789#SSB1-58-YEF3-789#YEF3-789-RPL11A-35#YEF3-1013-RPL11A-35#YEF3-204-YEF3-789#YEF3-204-YEF3-630#YEF3-315-YE…	6.5139469184479e-20#1.22975889690829e-19#9.04390739425787e-08#1.309713336703e-12#1.23469404906065e-08#2.17099595765902e-05#3.24835058068761e-07#1.05893067721823e-05#5.54130492018153e-14#1.82639280451101e-05#2.88765679274511e-16#4.19172730862717e-05#1.1783338950784e-13#2.60707966645912e-09#1.08687802401894e-08#2.01325129577476e-08#1.25695386220409e-09#9.09604036979476e-06#1.26151882860577e-15#3.73…	7.38581151883931e-10#1.12412627630375e-13#2.38976359940186e-17#2.87337862630224e-07#1.96211199738962e-07#5.45296818605109e-10#9.5381353066172e-06#1.63532951442216e-17#1.98188070037526e-05#1.13793557568798e-12#2.72130583829763e-10#7.91704414141716e-10#8.76618276676485e-23#8.66991181303381e-25#1.16609018573117e-05#1.01807863506805e-07#5.98951580047844e-16#3.87879646727902e-16#3.96571694105454e-06#5…
RPL24A	VMA4	1	0	6.60366e-11	155	233	sp|P04449|RPL24A	sp|P22203|VMA4	RPL24A-149-RPL17A-13#RPL24A-149-RPL17A-159#RPL24A-149-RPL17A-180#RPL24A-129-RPL17A-13#RPL24A-129-RPL17A-159#RPL24A-102-RPL22A-2#RPL24A-27-CDC33-172#RPL24A-27-RPL11A-35#RPL24A-149-RPL31A-5#RPL24A-91-RPL31A-2#RPL24A-91-RPL31A-5#RPL24A-91-RPL31A-78#RPL24A-97-RPL31A-5#RPL24A-97-RPL31A-78#RPL24A-129-RPL31A-5#RPL24A-149-RPL43B-28#RPL24A-129-RPL43B-28#RPL24A-129-RPL43B-7#RPL24A-137-RPL43B-28#RPL24A-97-R…	TEF1-454-VMA4-31#RPL24A-108-VMA4-83#RPS31-48-VMA4-87#MST1-459-VMA4-63#TUB1-395-VMA4-87#SSA2-342-VMA4-63#VMA2-125-VMA4-104#VMA2-13-VMA4-227#VMA2-14-VMA4-106#VMA2-14-VMA4-163#VMA2-14-VMA4-227#VMA2-2-VMA4-227#VMA2-226-VMA4-68#VMA2-226-VMA4-83#VMA2-226-VMA4-87#VMA2-23-VMA4-163#VMA2-43-VMA4-136#VMA2-438-VMA4-63#VMA2-507-VMA4-227#VMA2-507-VMA4-33#VMA2-507-VMA4-38#VMA2-507-VMA4-47#VMA2-507-VMA4-63#VMA2-…	6.5139469184479e-20#1.22975889690829e-19#9.04390739425787e-08#1.309713336703e-12#1.23469404906065e-08#2.17099595765902e-05#3.24835058068761e-07#1.05893067721823e-05#5.54130492018153e-14#1.82639280451101e-05#2.88765679274511e-16#4.19172730862717e-05#1.1783338950784e-13#2.60707966645912e-09#1.08687802401894e-08#2.01325129577476e-08#1.25695386220409e-09#9.09604036979476e-06#1.26151882860577e-15#3.73…	2.37014206138761e-08#6.43470030904568e-07#1.0972974400184e-07#2.0112415767509e-11#1.71099374657121e-06#1.76132327225238e-07#1.1924762649163e-28#4.08208681414027e-14#4.41219244395381e-19#7.86385794013126e-18#2.68805524793872e-32#1.44010633910354e-24#2.45135702309553e-29#8.91474791824204e-20#1.0972974400184e-07#3.43264356359414e-11#7.61904984199576e-12#3.61222822519198e-36#5.65243453864981e-19#2.63…
RPL24A	RPL24B	19	0	1.21557e-73	155	155	sp|P04449|RPL24A	sp|P24000|RPL24B	RPL24A-149-RPL17A-13#RPL24A-149-RPL17A-159#RPL24A-149-RPL17A-180#RPL24A-129-RPL17A-13#RPL24A-129-RPL17A-159#RPL24A-102-RPL22A-2#RPL24A-27-CDC33-172#RPL24A-27-RPL11A-35#RPL24A-149-RPL31A-5#RPL24A-91-RPL31A-2#RPL24A-91-RPL31A-5#RPL24A-91-RPL31A-78#RPL24A-97-RPL31A-5#RPL24A-97-RPL31A-78#RPL24A-129-RPL31A-5#RPL24A-149-RPL43B-28#RPL24A-129-RPL43B-28#RPL24A-129-RPL43B-7#RPL24A-137-RPL43B-28#RPL24A-97-R…	TEF1-217-RPL24B-137#TEF1-390-RPL24B-129#TEF1-393-RPL24B-129#TEF1-393-RPL24B-140#TEF1-454-RPL24B-129#RPL24A-144-RPL24B-129#RPL24A-144-RPL24B-137#RPL24A-149-RPL24B-12#RPL24A-149-RPL24B-129#RPL24A-149-RPL24B-137#RPL24A-149-RPL24B-140#RPL24A-27-RPL24B-12#RPL24A-27-RPL24B-129#RPL24A-27-RPL24B-137#RPL24A-27-RPL24B-2#RPL24A-35-RPL24B-12#RPL24A-61-RPL24B-12#RPL24A-61-RPL24B-129#RPL24A-69-RPL24B-12#RPL24A…	6.5139469184479e-20#1.22975889690829e-19#9.04390739425787e-08#1.309713336703e-12#1.23469404906065e-08#2.17099595765902e-05#3.24835058068761e-07#1.05893067721823e-05#5.54130492018153e-14#1.82639280451101e-05#2.88765679274511e-16#4.19172730862717e-05#1.1783338950784e-13#2.60707966645912e-09#1.08687802401894e-08#2.01325129577476e-08#1.25695386220409e-09#9.09604036979476e-06#1.26151882860577e-15#3.73…	9.34174755119375e-06#5.62919186608594e-11#6.89799254693691e-18#1.70969500774501e-05#1.30775191300404e-05#3.98202516321047e-11#2.00794988237601e-13#2.99781070346373e-25#1.20094197960206e-14#3.44837574383429e-28#1.93555678879971e-07#1.42994975841042e-05#2.88737293567702e-07#4.4802265159353e-07#2.35789739301419e-05#1.33535014945952e-26#5.83088868840658e-28#4.72817489046011e-07#1.29824554670552e-25#4…
RPL24A	EFT1	1	0	2.32256e-11	155	842	sp|P04449|RPL24A	sp|P32324|EFT1	RPL24A-149-RPL17A-13#RPL24A-149-RPL17A-159#RPL24A-149-RPL17A-180#RPL24A-129-RPL17A-13#RPL24A-129-RPL17A-159#RPL24A-102-RPL22A-2#RPL24A-27-CDC33-172#RPL24A-27-RPL11A-35#RPL24A-149-RPL31A-5#RPL24A-91-RPL31A-2#RPL24A-91-RPL31A-5#RPL24A-91-RPL31A-78#RPL24A-97-RPL31A-5#RPL24A-97-RPL31A-78#RPL24A-129-RPL31A-5#RPL24A-149-RPL43B-28#RPL24A-129-RPL43B-28#RPL24A-129-RPL43B-7#RPL24A-137-RPL43B-28#RPL24A-97-R…	TEF1-222-EFT1-582#TEF1-253-EFT1-2#TEF1-328-EFT1-410#TEF1-390-EFT1-410#TEF1-393-EFT1-410#TEF1-393-EFT1-582#TEF1-437-EFT1-410#TEF1-450-EFT1-410#TEF1-450-EFT1-582#RPL24A-91-EFT1-2#RPP0-132-EFT1-267#RPP0-144-EFT1-260#RPP0-144-EFT1-267#RPS30B-20-EFT1-422#RPS30B-20-EFT1-423#RPS30B-20-EFT1-429#RPL23B-64-EFT1-61#RPL23B-66-EFT1-50#RPL23B-66-EFT1-61#RPL23B-72-EFT1-391#RPL2B-155-EFT1-429#RPL3-66-EFT1-321#YD…	6.5139469184479e-20#1.22975889690829e-19#9.04390739425787e-08#1.309713336703e-12#1.23469404906065e-08#2.17099595765902e-05#3.24835058068761e-07#1.05893067721823e-05#5.54130492018153e-14#1.82639280451101e-05#2.88765679274511e-16#4.19172730862717e-05#1.1783338950784e-13#2.60707966645912e-09#1.08687802401894e-08#2.01325129577476e-08#1.25695386220409e-09#9.09604036979476e-06#1.26151882860577e-15#3.73…	1.50375497697892e-05#2.69983114709165e-07#6.75003980246002e-06#1.03204918894016e-09#8.53894687088306e-06#7.30386608492302e-10#1.31753112768575e-05#5.53846314595052e-05#2.40211314234716e-10#3.14822371789256e-08#2.11320287116321e-21#1.08231253801341e-25#1.36446614653604e-27#4.18554420387779e-11#4.7679956238305e-07#2.82583226051682e-05#5.50277394147023e-10#1.16430066397827e-07#5.50277394147023e-10#5…
RPL24A	CRP1	1	0	1.30241e-09	155	465	sp|P04449|RPL24A	sp|P38845|CRP1	RPL24A-149-RPL17A-13#RPL24A-149-RPL17A-159#RPL24A-149-RPL17A-180#RPL24A-129-RPL17A-13#RPL24A-129-RPL17A-159#RPL24A-102-RPL22A-2#RPL24A-27-CDC33-172#RPL24A-27-RPL11A-35#RPL24A-149-RPL31A-5#RPL24A-91-RPL31A-2#RPL24A-91-RPL31A-5#RPL24A-91-RPL31A-78#RPL24A-97-RPL31A-5#RPL24A-97-RPL31A-78#RPL24A-129-RPL31A-5#RPL24A-149-RPL43B-28#RPL24A-129-RPL43B-28#RPL24A-129-RPL43B-7#RPL24A-137-RPL43B-28#RPL24A-97-R…	PRC1-476-CRP1-152#RPL24A-27-CRP1-115#PEP4-256-CRP1-250#RPL35B-14-CRP1-40#SSB1-428-CRP1-436#SSB1-501-CRP1-40#CDC42-128-CRP1-376#CDC42-128-CRP1-389#VPH1-276-CRP1-373#VPH1-276-CRP1-376#VPH1-279-CRP1-376#CRP1-115-CRP1-37#CRP1-115-CRP1-40#CRP1-115-CRP1-54#CRP1-336-CRP1-352#CRP1-336-CRP1-359#CRP1-336-CRP1-360#CRP1-336-CRP1-376#CRP1-336-CRP1-389#CRP1-352-CRP1-357#CRP1-352-CRP1-359#CRP1-352-CRP1-360#CRP1…	6.5139469184479e-20#1.22975889690829e-19#9.04390739425787e-08#1.309713336703e-12#1.23469404906065e-08#2.17099595765902e-05#3.24835058068761e-07#1.05893067721823e-05#5.54130492018153e-14#1.82639280451101e-05#2.88765679274511e-16#4.19172730862717e-05#1.1783338950784e-13#2.60707966645912e-09#1.08687802401894e-08#2.01325129577476e-08#1.25695386220409e-09#9.09604036979476e-06#1.26151882860577e-15#3.73…	7.41317866959448e-39#4.07180885143412e-06#5.62106177416217e-16#1.37166160705804e-14#2.69523945505024e-05#1.59729022744906e-09#2.53444246982284e-05#2.23996742111464e-12#1.05142490810133e-11#7.80267601967778e-17#5.17788340078204e-21#5.14253835709265e-09#3.10451649763361e-31#3.88772386785134e-31#5.05591746526829e-32#3.16505539880055e-42#1.12881433442714e-37#4.82459662914911e-14#4.35578631633265e-05#…
RPL24A	YHR202W	1	0	6.28805e-07	155	602	sp|P04449|RPL24A	sp|P38887|YHR202W	RPL24A-149-RPL17A-13#RPL24A-149-RPL17A-159#RPL24A-149-RPL17A-180#RPL24A-129-RPL17A-13#RPL24A-129-RPL17A-159#RPL24A-102-RPL22A-2#RPL24A-27-CDC33-172#RPL24A-27-RPL11A-35#RPL24A-149-RPL31A-5#RPL24A-91-RPL31A-2#RPL24A-91-RPL31A-5#RPL24A-91-RPL31A-78#RPL24A-97-RPL31A-5#RPL24A-97-RPL31A-78#RPL24A-129-RPL31A-5#RPL24A-149-RPL43B-28#RPL24A-129-RPL43B-28#RPL24A-129-RPL43B-7#RPL24A-137-RPL43B-28#RPL24A-97-R…	RPL24A-127-YHR202W-152#YHR202W-330-YHR202W-350#YHR202W-347-YHR202W-350#YHR202W-532-YHR202W-536	6.5139469184479e-20#1.22975889690829e-19#9.04390739425787e-08#1.309713336703e-12#1.23469404906065e-08#2.17099595765902e-05#3.24835058068761e-07#1.05893067721823e-05#5.54130492018153e-14#1.82639280451101e-05#2.88765679274511e-16#4.19172730862717e-05#1.1783338950784e-13#2.60707966645912e-09#1.08687802401894e-08#2.01325129577476e-08#1.25695386220409e-09#9.09604036979476e-06#1.26151882860577e-15#3.73…	6.24633608739931e-05#2.79554773441433e-05#4.16237165191519e-06#3.40413181124522e-32
RPL24A	BFR1	1	0	1.28733e-09	155	470	sp|P04449|RPL24A	sp|P38934|BFR1	RPL24A-149-RPL17A-13#RPL24A-149-RPL17A-159#RPL24A-149-RPL17A-180#RPL24A-129-RPL17A-13#RPL24A-129-RPL17A-159#RPL24A-102-RPL22A-2#RPL24A-27-CDC33-172#RPL24A-27-RPL11A-35#RPL24A-149-RPL31A-5#RPL24A-91-RPL31A-2#RPL24A-91-RPL31A-5#RPL24A-91-RPL31A-78#RPL24A-97-RPL31A-5#RPL24A-97-RPL31A-78#RPL24A-129-RPL31A-5#RPL24A-149-RPL43B-28#RPL24A-129-RPL43B-28#RPL24A-129-RPL43B-7#RPL24A-137-RPL43B-28#RPL24A-97-R…	MBF1-64-BFR1-261#TEF1-390-BFR1-113#TEF1-393-BFR1-113#TEF1-393-BFR1-39#TEF1-41-BFR1-113#TEF1-437-BFR1-339#RPL24A-27-BFR1-113#RPS3-108-BFR1-261#RPS3-194-BFR1-261#RPS3-2-BFR1-360#RPS3-2-BFR1-373#RPS3-45-BFR1-261#RPS3-45-BFR1-272#RPS3-45-BFR1-276#RPS3-45-BFR1-308#RPS3-78-BFR1-360#RPS9B-154-BFR1-206#RPS9B-154-BFR1-213#RPS9B-154-BFR1-220#RPS9B-154-BFR1-29#RPS9B-154-BFR1-39#RPS9B-90-BFR1-19#RPS9B-90-BFR…	6.5139469184479e-20#1.22975889690829e-19#9.04390739425787e-08#1.309713336703e-12#1.23469404906065e-08#2.17099595765902e-05#3.24835058068761e-07#1.05893067721823e-05#5.54130492018153e-14#1.82639280451101e-05#2.88765679274511e-16#4.19172730862717e-05#1.1783338950784e-13#2.60707966645912e-09#1.08687802401894e-08#2.01325129577476e-08#1.25695386220409e-09#9.09604036979476e-06#1.26151882860577e-15#3.73…	1.09512925092637e-07#1.50380801806736e-08#7.48758179682893e-11#1.80632923931959e-12#3.7246951606382e-05#4.80522638324509e-13#1.73608723528889e-05#6.52002537824358e-07#1.70431401688034e-13#1.01972657309348e-08#8.25087984170099e-11#2.16065446954793e-11#4.37208040143028e-13#3.12100695897154e-11#3.23521911379602e-24#3.33395908660254e-19#5.28442399291709e-18#1.18499162008449e-10#1.03255086864017e-18#9…
RPL24A	RET2	1	0	8.26339e-09	155	546	sp|P04449|RPL24A	sp|P43621|RET2	RPL24A-149-RPL17A-13#RPL24A-149-RPL17A-159#RPL24A-149-RPL17A-180#RPL24A-129-RPL17A-13#RPL24A-129-RPL17A-159#RPL24A-102-RPL22A-2#RPL24A-27-CDC33-172#RPL24A-27-RPL11A-35#RPL24A-149-RPL31A-5#RPL24A-91-RPL31A-2#RPL24A-91-RPL31A-5#RPL24A-91-RPL31A-78#RPL24A-97-RPL31A-5#RPL24A-97-RPL31A-78#RPL24A-129-RPL31A-5#RPL24A-149-RPL43B-28#RPL24A-129-RPL43B-28#RPL24A-129-RPL43B-7#RPL24A-137-RPL43B-28#RPL24A-97-R…	RPL24A-129-RET2-22#RPL24B-129-RET2-22#RET2-166-RET2-176#RET2-315-RET2-348#RET2-343-RET2-355	6.5139469184479e-20#1.22975889690829e-19#9.04390739425787e-08#1.309713336703e-12#1.23469404906065e-08#2.17099595765902e-05#3.24835058068761e-07#1.05893067721823e-05#5.54130492018153e-14#1.82639280451101e-05#2.88765679274511e-16#4.19172730862717e-05#1.1783338950784e-13#2.60707966645912e-09#1.08687802401894e-08#2.01325129577476e-08#1.25695386220409e-09#9.09604036979476e-06#1.26151882860577e-15#3.73…	1.77399809294413e-06#5.29438718060865e-05#1.90270943197461e-06#8.90397517744806e-14#3.9122297727682e-05
RPL24A	RPL38	6	0	9.08828e-49	155	78	sp|P04449|RPL24A	sp|P49167|RPL38	RPL24A-149-RPL17A-13#RPL24A-149-RPL17A-159#RPL24A-149-RPL17A-180#RPL24A-129-RPL17A-13#RPL24A-129-RPL17A-159#RPL24A-102-RPL22A-2#RPL24A-27-CDC33-172#RPL24A-27-RPL11A-35#RPL24A-149-RPL31A-5#RPL24A-91-RPL31A-2#RPL24A-91-RPL31A-5#RPL24A-91-RPL31A-78#RPL24A-97-RPL31A-5#RPL24A-97-RPL31A-78#RPL24A-129-RPL31A-5#RPL24A-149-RPL43B-28#RPL24A-129-RPL43B-28#RPL24A-129-RPL43B-7#RPL24A-137-RPL43B-28#RPL24A-97-R…	TEF1-390-RPL38-36#TEF1-41-RPL38-21#TEF1-447-RPL38-21#TEF1-454-RPL38-21#RPL24A-144-RPL38-61#RPL24A-149-RPL38-9#RPL24A-129-RPL38-36#RPL24A-129-RPL38-9#RPL24A-137-RPL38-61#RPL24A-137-RPL38-9#RPL22A-2-RPL38-21#RPL24B-129-RPL38-61#SSS1-38-RPL38-21#STM1-74-RPL38-9#RPL38-21-RPL38-74#RPL38-26-RPL38-9#RPL38-33-RPL38-61#RPL38-61-RPL38-64#RPL38-61-RPL38-9#RPL38-64-RPL38-9	6.5139469184479e-20#1.22975889690829e-19#9.04390739425787e-08#1.309713336703e-12#1.23469404906065e-08#2.17099595765902e-05#3.24835058068761e-07#1.05893067721823e-05#5.54130492018153e-14#1.82639280451101e-05#2.88765679274511e-16#4.19172730862717e-05#1.1783338950784e-13#2.60707966645912e-09#1.08687802401894e-08#2.01325129577476e-08#1.25695386220409e-09#9.09604036979476e-06#1.26151882860577e-15#3.73…	5.36794567395429e-06#1.75507181707879e-08#2.53586025476333e-08#2.35514721721943e-05#5.88393687662675e-05#9.56032609787471e-27#5.71841013898441e-06#6.62092479200918e-07#1.92993496034332e-16#5.0279915735242e-22#7.30717175045775e-06#2.56694323565839e-07#5.95921952376992e-11#9.11305329629166e-06#2.16265927300476e-05#1.52501740347657e-09#3.87445075632969e-06#6.83914556616429e-23#1.35070703827835e-35#3…
RPL24A	RPL26B	3	0	1.28931e-29	155	127	sp|P04449|RPL24A	sp|P53221|RPL26B	RPL24A-149-RPL17A-13#RPL24A-149-RPL17A-159#RPL24A-149-RPL17A-180#RPL24A-129-RPL17A-13#RPL24A-129-RPL17A-159#RPL24A-102-RPL22A-2#RPL24A-27-CDC33-172#RPL24A-27-RPL11A-35#RPL24A-149-RPL31A-5#RPL24A-91-RPL31A-2#RPL24A-91-RPL31A-5#RPL24A-91-RPL31A-78#RPL24A-97-RPL31A-5#RPL24A-97-RPL31A-78#RPL24A-129-RPL31A-5#RPL24A-149-RPL43B-28#RPL24A-129-RPL43B-28#RPL24A-129-RPL43B-7#RPL24A-137-RPL43B-28#RPL24A-97-R…	TEF1-170-RPL26B-116#TEF1-170-RPL26B-84#TEF1-177-RPL26B-69#TEF1-177-RPL26B-84#TEF1-328-RPL26B-116#TEF1-390-RPL26B-116#TEF1-393-RPL26B-116#TEF1-393-RPL26B-84#TEF1-41-RPL26B-116#TEF1-41-RPL26B-84#TEF1-450-RPL26B-84#TEF1-454-RPL26B-84#RPL24A-144-RPL26B-84#RPL24A-149-RPL26B-116#RPL24A-137-RPL26B-84#RPL17A-13-RPL26B-3#RPL17A-159-RPL26B-2#RPL17A-159-RPL26B-3#RPL18B-72-RPL26B-84#SSB1-497-RPL26B-64#SSB1-4…	6.5139469184479e-20#1.22975889690829e-19#9.04390739425787e-08#1.309713336703e-12#1.23469404906065e-08#2.17099595765902e-05#3.24835058068761e-07#1.05893067721823e-05#5.54130492018153e-14#1.82639280451101e-05#2.88765679274511e-16#4.19172730862717e-05#1.1783338950784e-13#2.60707966645912e-09#1.08687802401894e-08#2.01325129577476e-08#1.25695386220409e-09#9.09604036979476e-06#1.26151882860577e-15#3.73…	1.20394672312371e-05#1.50279632450418e-18#4.12450590111049e-09#4.73645191173667e-16#2.00138225994703e-10#1.46377425656559e-09#1.0277046513238e-09#3.09269538340025e-14#1.10191118426956e-08#1.55310580795013e-05#1.26033280154513e-07#6.63389678224092e-05#4.78117319885859e-05#1.72564708364213e-07#1.35093990880329e-19#1.11455806772237e-18#2.12830854601214e-18#6.70495751119907e-09#1.17297872493257e-19#1…
RPL24A	LAP3	1	0	6.88073e-08	155	483	sp|P04449|RPL24A	sp|Q01532|LAP3	RPL24A-149-RPL17A-13#RPL24A-149-RPL17A-159#RPL24A-149-RPL17A-180#RPL24A-129-RPL17A-13#RPL24A-129-RPL17A-159#RPL24A-102-RPL22A-2#RPL24A-27-CDC33-172#RPL24A-27-RPL11A-35#RPL24A-149-RPL31A-5#RPL24A-91-RPL31A-2#RPL24A-91-RPL31A-5#RPL24A-91-RPL31A-78#RPL24A-97-RPL31A-5#RPL24A-97-RPL31A-78#RPL24A-129-RPL31A-5#RPL24A-149-RPL43B-28#RPL24A-129-RPL43B-28#RPL24A-129-RPL43B-7#RPL24A-137-RPL43B-28#RPL24A-97-R…	RPL24A-27-LAP3-2#RPA135-1144-LAP3-225#LAP3-279-LAP3-76#LAP3-44-LAP3-76	6.5139469184479e-20#1.22975889690829e-19#9.04390739425787e-08#1.309713336703e-12#1.23469404906065e-08#2.17099595765902e-05#3.24835058068761e-07#1.05893067721823e-05#5.54130492018153e-14#1.82639280451101e-05#2.88765679274511e-16#4.19172730862717e-05#1.1783338950784e-13#2.60707966645912e-09#1.08687802401894e-08#2.01325129577476e-08#1.25695386220409e-09#9.09604036979476e-06#1.26151882860577e-15#3.73…	7.37360904112015e-06#6.08687702710772e-06#1.7774070044447e-09#1.47964686022188e-10
RPL24A	EGD1	1	0	4.38204e-13	155	157	sp|P04449|RPL24A	sp|Q02642|EGD1	RPL24A-149-RPL17A-13#RPL24A-149-RPL17A-159#RPL24A-149-RPL17A-180#RPL24A-129-RPL17A-13#RPL24A-129-RPL17A-159#RPL24A-102-RPL22A-2#RPL24A-27-CDC33-172#RPL24A-27-RPL11A-35#RPL24A-149-RPL31A-5#RPL24A-91-RPL31A-2#RPL24A-91-RPL31A-5#RPL24A-91-RPL31A-78#RPL24A-97-RPL31A-5#RPL24A-97-RPL31A-78#RPL24A-129-RPL31A-5#RPL24A-149-RPL43B-28#RPL24A-129-RPL43B-28#RPL24A-129-RPL43B-7#RPL24A-137-RPL43B-28#RPL24A-97-R…	RPL24A-91-EGD1-13#RPL31A-78-EGD1-19#RPL31A-78-EGD1-43#EGD2-156-EGD1-19#EGD2-156-EGD1-7#EGD2-26-EGD1-43#EGD2-26-EGD1-7#EGD2-30-EGD1-30#EGD2-30-EGD1-39#EGD2-30-EGD1-43#EGD2-30-EGD1-66#EGD2-42-EGD1-13#EGD2-42-EGD1-2#EGD2-43-EGD1-13#EGD1-10-EGD1-30#EGD1-10-EGD1-43#EGD1-13-EGD1-30#EGD1-13-EGD1-7#EGD1-19-EGD1-7#EGD1-39-EGD1-7	6.5139469184479e-20#1.22975889690829e-19#9.04390739425787e-08#1.309713336703e-12#1.23469404906065e-08#2.17099595765902e-05#3.24835058068761e-07#1.05893067721823e-05#5.54130492018153e-14#1.82639280451101e-05#2.88765679274511e-16#4.19172730862717e-05#1.1783338950784e-13#2.60707966645912e-09#1.08687802401894e-08#2.01325129577476e-08#1.25695386220409e-09#9.09604036979476e-06#1.26151882860577e-15#3.73…	1.43999772796362e-09#4.40306503097137e-23#2.60842560477755e-12#2.00752044767993e-07#3.18242467792275e-05#3.04380977285895e-18#4.89593622284855e-07#1.07317026314978e-16#6.30415402316274e-18#8.07033322582855e-13#4.82274686414821e-23#2.41553041178651e-07#2.2463836057617e-06#2.24596603106616e-18#8.90457919057927e-13#6.56609430844923e-06#9.57776190521017e-06#1.00558961579656e-17#1.36045521410584e-19#2…
RPL24A	HOS3	1	0	2.74791e-09	155	697	sp|P04449|RPL24A	sp|Q02959|HOS3	RPL24A-149-RPL17A-13#RPL24A-149-RPL17A-159#RPL24A-149-RPL17A-180#RPL24A-129-RPL17A-13#RPL24A-129-RPL17A-159#RPL24A-102-RPL22A-2#RPL24A-27-CDC33-172#RPL24A-27-RPL11A-35#RPL24A-149-RPL31A-5#RPL24A-91-RPL31A-2#RPL24A-91-RPL31A-5#RPL24A-91-RPL31A-78#RPL24A-97-RPL31A-5#RPL24A-97-RPL31A-78#RPL24A-129-RPL31A-5#RPL24A-149-RPL43B-28#RPL24A-129-RPL43B-28#RPL24A-129-RPL43B-7#RPL24A-137-RPL43B-28#RPL24A-97-R…	RPL24A-97-HOS3-66#HOS3-102-HOS3-4#HOS3-14-HOS3-4	6.5139469184479e-20#1.22975889690829e-19#9.04390739425787e-08#1.309713336703e-12#1.23469404906065e-08#2.17099595765902e-05#3.24835058068761e-07#1.05893067721823e-05#5.54130492018153e-14#1.82639280451101e-05#2.88765679274511e-16#4.19172730862717e-05#1.1783338950784e-13#2.60707966645912e-09#1.08687802401894e-08#2.01325129577476e-08#1.25695386220409e-09#9.09604036979476e-06#1.26151882860577e-15#3.73…	9.05015793522094e-08#6.94544454741764e-07#4.54823692845519e-10
RPL25	PMA1	2	0	1.11346e-12	142	918	sp|P04456|RPL25	sp|P05030|PMA1	RPL25-74-PMA1-482#RPL25-74-PMA1-252#RPL25-100-RPL27A-116#RPL25-49-RPL27A-116#RPL25-11-RPS24B-49#RPL25-100-RPL35B-26#RPL25-6-RPL35B-14#RPL25-11-RPL8B-213#RPL25-11-RPL8B-225#RPL25-11-RPL8B-92#RPL25-11-RPL8B-96#RPL25-6-RPL8B-15#RPL25-6-RPL8B-225#RPL25-6-RPL8B-230#RPL25-6-RPL8B-6#RPL25-6-RPL8B-92#RPL25-6-RPL8B-23#RPL25-11-CBR1-133#RPL25-6-CBR1-133#RPL25-11-PHB1-154#RPL25-6-NOP15-109#RPL25-6-VBA4-32#R…	RAS1-244-PMA1-457#RAS2-251-PMA1-457#RAS2-286-PMA1-456#RAS2-294-PMA1-424#RAS2-294-PMA1-916#RAS2-298-PMA1-424#RAS2-298-PMA1-174#RAS2-298-PMA1-431#TEF1-154-PMA1-442#TEF1-170-PMA1-442#TEF1-170-PMA1-431#TEF1-177-PMA1-437#TEF1-177-PMA1-442#TEF1-177-PMA1-444#TEF1-178-PMA1-442#TEF1-217-PMA1-417#TEF1-217-PMA1-442#TEF1-217-PMA1-444#TEF1-217-PMA1-431#TEF1-217-PMA1-916#TEF1-222-PMA1-437#TEF1-222-PMA1-444#TEF…	4.40930180780966e-08#1.43884969858175e-09#1.0972974400184e-07#2.60913118405933e-05#1.4227309818073e-05#1.95235687508461e-05#6.84310779335804e-24#6.81626392960098e-07#3.39696478074803e-08#6.4525390295906e-10#5.55968727158225e-09#3.74854832114754e-16#3.62932120388386e-24#3.15100351968188e-07#3.20917264528578e-13#1.27720759956538e-18#4.05051001926088e-11#3.26921872672223e-06#2.21376684482325e-15#1.4…	3.74607400805727e-34#9.4563701999005e-32#2.74286442710401e-18#3.55565120886176e-24#2.15185971164258e-05#7.86385794013126e-18#6.70411989819039e-16#2.52832591655265e-06#5.37975931446266e-12#1.73207751398888e-11#2.64545183202118e-09#7.91601689391909e-08#2.80380928048546e-09#3.92464590385112e-08#3.30168644515571e-09#7.64076827672529e-07#6.67796434294045e-11#2.68509566361988e-11#1.30775191300404e-05#1…
RPL25	RPL27A	2	0	2.73159e-11	142	136	sp|P04456|RPL25	sp|P0C2H6|RPL27A	RPL25-74-PMA1-482#RPL25-74-PMA1-252#RPL25-100-RPL27A-116#RPL25-49-RPL27A-116#RPL25-11-RPS24B-49#RPL25-100-RPL35B-26#RPL25-6-RPL35B-14#RPL25-11-RPL8B-213#RPL25-11-RPL8B-225#RPL25-11-RPL8B-92#RPL25-11-RPL8B-96#RPL25-6-RPL8B-15#RPL25-6-RPL8B-225#RPL25-6-RPL8B-230#RPL25-6-RPL8B-6#RPL25-6-RPL8B-92#RPL25-6-RPL8B-23#RPL25-11-CBR1-133#RPL25-6-CBR1-133#RPL25-11-PHB1-154#RPL25-6-NOP15-109#RPL25-6-VBA4-32#R…	TEF1-393-RPL27A-116#RPL25-100-RPL27A-116#RPL25-49-RPL27A-116#RPL27A-52-RPL27A-116#RPL27A-52-RPL27A-22#RPL27A-116-RPL27A-126#RPL27A-116-RPL27A-60#RPL27A-116-RPL27A-67#RPL27A-116-RPL27A-93#RPL27A-27-RPL27A-6#RPL27A-27-RPL27A-93#RPL27A-6-RPL27A-93	4.40930180780966e-08#1.43884969858175e-09#1.0972974400184e-07#2.60913118405933e-05#1.4227309818073e-05#1.95235687508461e-05#6.84310779335804e-24#6.81626392960098e-07#3.39696478074803e-08#6.4525390295906e-10#5.55968727158225e-09#3.74854832114754e-16#3.62932120388386e-24#3.15100351968188e-07#3.20917264528578e-13#1.27720759956538e-18#4.05051001926088e-11#3.26921872672223e-06#2.21376684482325e-15#1.4…	1.2968907195478e-05#1.0972974400184e-07#2.60913118405933e-05#7.60600371364842e-12#3.30481806159732e-12#1.16184892977194e-09#2.46088806250468e-06#4.78648999668297e-10#1.34672034377968e-08#4.54823692845519e-10#9.38826269396708e-26#6.74950455576021e-09
RPL25	RPS24B	1	0	3.54172e-09	142	135	sp|P04456|RPL25	sp|P0CX32|RPS24B	RPL25-74-PMA1-482#RPL25-74-PMA1-252#RPL25-100-RPL27A-116#RPL25-49-RPL27A-116#RPL25-11-RPS24B-49#RPL25-100-RPL35B-26#RPL25-6-RPL35B-14#RPL25-11-RPL8B-213#RPL25-11-RPL8B-225#RPL25-11-RPL8B-92#RPL25-11-RPL8B-96#RPL25-6-RPL8B-15#RPL25-6-RPL8B-225#RPL25-6-RPL8B-230#RPL25-6-RPL8B-6#RPL25-6-RPL8B-92#RPL25-6-RPL8B-23#RPL25-11-CBR1-133#RPL25-6-CBR1-133#RPL25-11-PHB1-154#RPL25-6-NOP15-109#RPL25-6-VBA4-32#R…	TEF1-390-RPS24B-49#TEF1-41-RPS24B-99#RPL24A-144-RPS24B-49#RPL24A-144-RPS24B-83#RPL24A-144-RPS24B-84#RPL24A-149-RPS24B-49#RPL24A-149-RPS24B-83#RPL24A-149-RPS24B-84#RPL24A-129-RPS24B-83#RPL24A-137-RPS24B-21#RPL24A-137-RPS24B-49#RPL24A-137-RPS24B-83#RPL24A-137-RPS24B-84#RPL24A-140-RPS24B-49#RPL24A-140-RPS24B-84#RPL25-11-RPS24B-49#RPS24B-102-RPS24B-83#RPS24B-11-RPS24B-68#RPS24B-21-RPS24B-37#RPS24B-21…	4.40930180780966e-08#1.43884969858175e-09#1.0972974400184e-07#2.60913118405933e-05#1.4227309818073e-05#1.95235687508461e-05#6.84310779335804e-24#6.81626392960098e-07#3.39696478074803e-08#6.4525390295906e-10#5.55968727158225e-09#3.74854832114754e-16#3.62932120388386e-24#3.15100351968188e-07#3.20917264528578e-13#1.27720759956538e-18#4.05051001926088e-11#3.26921872672223e-06#2.21376684482325e-15#1.4…	9.19087944108312e-11#4.8275333025439e-05#2.91042524018184e-13#4.15657673209012e-11#8.60663941994141e-10#3.21430545580825e-24#2.27875947527741e-22#2.27904509970941e-11#3.8067792825578e-12#1.45617672006131e-29#1.19935811095014e-10#3.49724872870856e-13#1.01491090843504e-13#4.14093454788321e-07#1.74895706978476e-11#1.4227309818073e-05#3.92464590385111e-08#2.13720562118175e-18#4.38818527525075e-22#2.1…
RPL25	RPL35B	2	0	1.70351e-33	142	120	sp|P04456|RPL25	sp|P0CX85|RPL35B	RPL25-74-PMA1-482#RPL25-74-PMA1-252#RPL25-100-RPL27A-116#RPL25-49-RPL27A-116#RPL25-11-RPS24B-49#RPL25-100-RPL35B-26#RPL25-6-RPL35B-14#RPL25-11-RPL8B-213#RPL25-11-RPL8B-225#RPL25-11-RPL8B-92#RPL25-11-RPL8B-96#RPL25-6-RPL8B-15#RPL25-6-RPL8B-225#RPL25-6-RPL8B-230#RPL25-6-RPL8B-6#RPL25-6-RPL8B-92#RPL25-6-RPL8B-23#RPL25-11-CBR1-133#RPL25-6-CBR1-133#RPL25-11-PHB1-154#RPL25-6-NOP15-109#RPL25-6-VBA4-32#R…	TEF1-154-RPL35B-26#TEF1-253-RPL35B-26#TEF1-390-RPL35B-14#TEF1-393-RPL35B-14#TEF1-393-RPL35B-71#TEF1-41-RPL35B-14#TEF1-41-RPL35B-26#TEF1-41-RPL35B-43#TEF1-444-RPL35B-14#TEF1-447-RPL35B-14#TEF1-450-RPL35B-14#TEF1-454-RPL35B-14#RPL25-100-RPL35B-26#RPL25-6-RPL35B-14#RPL22A-2-RPL35B-14#RPS9B-65-RPL35B-14#RPS9B-68-RPL35B-14#RPL31A-5-RPL35B-14#RPL19B-146-RPL35B-103#RPL35B-103-RPL35B-107#RPL35B-103-RPL35…	4.40930180780966e-08#1.43884969858175e-09#1.0972974400184e-07#2.60913118405933e-05#1.4227309818073e-05#1.95235687508461e-05#6.84310779335804e-24#6.81626392960098e-07#3.39696478074803e-08#6.4525390295906e-10#5.55968727158225e-09#3.74854832114754e-16#3.62932120388386e-24#3.15100351968188e-07#3.20917264528578e-13#1.27720759956538e-18#4.05051001926088e-11#3.26921872672223e-06#2.21376684482325e-15#1.4…	9.7851840327776e-08#9.29630171845573e-18#5.25954708661325e-12#1.07822412795886e-20#1.02260303097135e-07#1.50375497697892e-05#9.15595188910757e-07#5.64509242945172e-10#9.07200897910592e-08#5.85671582282517e-08#3.58031377371285e-14#5.36877947342988e-14#1.95235687508461e-05#6.84310779335804e-24#6.08687702710772e-06#1.93897746061636e-05#6.4525390295906e-10#6.07946583071235e-19#7.22011818516033e-12#4.…
RPL25	RPL8B	10	0	9.03477e-34	142	256	sp|P04456|RPL25	sp|P29453|RPL8B	RPL25-74-PMA1-482#RPL25-74-PMA1-252#RPL25-100-RPL27A-116#RPL25-49-RPL27A-116#RPL25-11-RPS24B-49#RPL25-100-RPL35B-26#RPL25-6-RPL35B-14#RPL25-11-RPL8B-213#RPL25-11-RPL8B-225#RPL25-11-RPL8B-92#RPL25-11-RPL8B-96#RPL25-6-RPL8B-15#RPL25-6-RPL8B-225#RPL25-6-RPL8B-230#RPL25-6-RPL8B-6#RPL25-6-RPL8B-92#RPL25-6-RPL8B-23#RPL25-11-CBR1-133#RPL25-6-CBR1-133#RPL25-11-PHB1-154#RPL25-6-NOP15-109#RPL25-6-VBA4-32#R…	TEF1-393-RPL8B-225#TEF1-41-RPL8B-15#TEF1-447-RPL8B-92#TEF1-454-RPL8B-15#RPL25-11-RPL8B-213#RPL25-11-RPL8B-225#RPL25-11-RPL8B-92#RPL25-11-RPL8B-96#RPL25-6-RPL8B-15#RPL25-6-RPL8B-225#RPL25-6-RPL8B-230#RPL25-6-RPL8B-6#RPL25-6-RPL8B-92#RPL25-6-RPL8B-23#RPL15A-83-RPL8B-43#RPL15A-83-RPL8B-6#RPL27A-116-RPL8B-18#RPL27A-116-RPL8B-15#RPL27A-126-RPL8B-18#RPL27A-126-RPL8B-23#RPS4B-161-RPL8B-15#RPS6B-214-RPL8…	4.40930180780966e-08#1.43884969858175e-09#1.0972974400184e-07#2.60913118405933e-05#1.4227309818073e-05#1.95235687508461e-05#6.84310779335804e-24#6.81626392960098e-07#3.39696478074803e-08#6.4525390295906e-10#5.55968727158225e-09#3.74854832114754e-16#3.62932120388386e-24#3.15100351968188e-07#3.20917264528578e-13#1.27720759956538e-18#4.05051001926088e-11#3.26921872672223e-06#2.21376684482325e-15#1.4…	1.8356328096107e-13#1.20860157459993e-09#1.24715115117353e-05#6.06386461949718e-08#6.81626392960098e-07#3.39696478074803e-08#6.4525390295906e-10#5.55968727158225e-09#3.74854832114754e-16#3.62932120388386e-24#3.15100351968188e-07#3.20917264528578e-13#1.27720759956538e-18#4.05051001926088e-11#8.88177986854266e-31#9.33246084283837e-10#1.40302891372252e-05#3.57699236377216e-08#6.78850292918733e-06#9.…
RPL25	CBR1	2	0	4.95982e-18	142	284	sp|P04456|RPL25	sp|P38626|CBR1	RPL25-74-PMA1-482#RPL25-74-PMA1-252#RPL25-100-RPL27A-116#RPL25-49-RPL27A-116#RPL25-11-RPS24B-49#RPL25-100-RPL35B-26#RPL25-6-RPL35B-14#RPL25-11-RPL8B-213#RPL25-11-RPL8B-225#RPL25-11-RPL8B-92#RPL25-11-RPL8B-96#RPL25-6-RPL8B-15#RPL25-6-RPL8B-225#RPL25-6-RPL8B-230#RPL25-6-RPL8B-6#RPL25-6-RPL8B-92#RPL25-6-RPL8B-23#RPL25-11-CBR1-133#RPL25-6-CBR1-133#RPL25-11-PHB1-154#RPL25-6-NOP15-109#RPL25-6-VBA4-32#R…	RPL25-11-CBR1-133#RPL25-6-CBR1-133#RPS8B-142-CBR1-133#RPL35B-14-CBR1-133#PMT2-11-CBR1-86#PMT2-52-CBR1-133#ERG24-105-CBR1-133#VPH1-276-CBR1-86#SSS1-38-CBR1-133#SSS1-38-CBR1-36#PHO88-172-CBR1-133#CBR1-119-CBR1-86#CBR1-133-CBR1-36#CBR1-133-CBR1-86	4.40930180780966e-08#1.43884969858175e-09#1.0972974400184e-07#2.60913118405933e-05#1.4227309818073e-05#1.95235687508461e-05#6.84310779335804e-24#6.81626392960098e-07#3.39696478074803e-08#6.4525390295906e-10#5.55968727158225e-09#3.74854832114754e-16#3.62932120388386e-24#3.15100351968188e-07#3.20917264528578e-13#1.27720759956538e-18#4.05051001926088e-11#3.26921872672223e-06#2.21376684482325e-15#1.4…	3.26921872672223e-06#2.21376684482325e-15#2.84680392954146e-05#6.60257568059236e-27#2.57412339314864e-12#4.6948165287701e-13#1.16791921184348e-07#1.00144403290908e-19#1.06655585343982e-19#1.99480663836721e-11#2.16202653408679e-05#4.78253102774736e-19#2.78196036565918e-30#9.3597848390343e-31
RPL25	PHB1	1	0	1.42466e-09	142	287	sp|P04456|RPL25	sp|P40961|PHB1	RPL25-74-PMA1-482#RPL25-74-PMA1-252#RPL25-100-RPL27A-116#RPL25-49-RPL27A-116#RPL25-11-RPS24B-49#RPL25-100-RPL35B-26#RPL25-6-RPL35B-14#RPL25-11-RPL8B-213#RPL25-11-RPL8B-225#RPL25-11-RPL8B-92#RPL25-11-RPL8B-96#RPL25-6-RPL8B-15#RPL25-6-RPL8B-225#RPL25-6-RPL8B-230#RPL25-6-RPL8B-6#RPL25-6-RPL8B-92#RPL25-6-RPL8B-23#RPL25-11-CBR1-133#RPL25-6-CBR1-133#RPL25-11-PHB1-154#RPL25-6-NOP15-109#RPL25-6-VBA4-32#R…	RPL25-11-PHB1-154#PHB1-151-PHB1-154#PHB1-151-PHB1-85#PHB1-154-PHB1-166#PHB1-188-PHB1-199	4.40930180780966e-08#1.43884969858175e-09#1.0972974400184e-07#2.60913118405933e-05#1.4227309818073e-05#1.95235687508461e-05#6.84310779335804e-24#6.81626392960098e-07#3.39696478074803e-08#6.4525390295906e-10#5.55968727158225e-09#3.74854832114754e-16#3.62932120388386e-24#3.15100351968188e-07#3.20917264528578e-13#1.27720759956538e-18#4.05051001926088e-11#3.26921872672223e-06#2.21376684482325e-15#1.4…	1.40098588247154e-06#1.33443096075232e-05#1.32018829915693e-12#1.55672450156121e-06#4.57563598642987e-14
RPL25	NOP15	1	0	2.84541e-11	142	220	sp|P04456|RPL25	sp|P53927|NOP15	RPL25-74-PMA1-482#RPL25-74-PMA1-252#RPL25-100-RPL27A-116#RPL25-49-RPL27A-116#RPL25-11-RPS24B-49#RPL25-100-RPL35B-26#RPL25-6-RPL35B-14#RPL25-11-RPL8B-213#RPL25-11-RPL8B-225#RPL25-11-RPL8B-92#RPL25-11-RPL8B-96#RPL25-6-RPL8B-15#RPL25-6-RPL8B-225#RPL25-6-RPL8B-230#RPL25-6-RPL8B-6#RPL25-6-RPL8B-92#RPL25-6-RPL8B-23#RPL25-11-CBR1-133#RPL25-6-CBR1-133#RPL25-11-PHB1-154#RPL25-6-NOP15-109#RPL25-6-VBA4-32#R…	RPL25-6-NOP15-109#VMA4-33-NOP15-209#NOP15-194-NOP15-201	4.40930180780966e-08#1.43884969858175e-09#1.0972974400184e-07#2.60913118405933e-05#1.4227309818073e-05#1.95235687508461e-05#6.84310779335804e-24#6.81626392960098e-07#3.39696478074803e-08#6.4525390295906e-10#5.55968727158225e-09#3.74854832114754e-16#3.62932120388386e-24#3.15100351968188e-07#3.20917264528578e-13#1.27720759956538e-18#4.05051001926088e-11#3.26921872672223e-06#2.21376684482325e-15#1.4…	9.40631219149188e-09#4.29576510780175e-05#7.14230581523175e-10
RPL25	VBA4	2	0	3.78037e-08	142	768	sp|P04456|RPL25	sp|Q04602|VBA4	RPL25-74-PMA1-482#RPL25-74-PMA1-252#RPL25-100-RPL27A-116#RPL25-49-RPL27A-116#RPL25-11-RPS24B-49#RPL25-100-RPL35B-26#RPL25-6-RPL35B-14#RPL25-11-RPL8B-213#RPL25-11-RPL8B-225#RPL25-11-RPL8B-92#RPL25-11-RPL8B-96#RPL25-6-RPL8B-15#RPL25-6-RPL8B-225#RPL25-6-RPL8B-230#RPL25-6-RPL8B-6#RPL25-6-RPL8B-92#RPL25-6-RPL8B-23#RPL25-11-CBR1-133#RPL25-6-CBR1-133#RPL25-11-PHB1-154#RPL25-6-NOP15-109#RPL25-6-VBA4-32#R…	RPL28-86-VBA4-32#RPL28-86-VBA4-40#RPL28-92-VBA4-32#RPL28-92-VBA4-40#RPL28-92-VBA4-54#TEF1-393-VBA4-40#TEF1-41-VBA4-40#RPL25-6-VBA4-32#RPL25-6-VBA4-40#RPL17A-180-VBA4-26#RPL17A-180-VBA4-32#RPL18B-116-VBA4-40#RPL18B-98-VBA4-40#RPL19B-146-VBA4-26#RPL35B-119-VBA4-32#RPL35B-14-VBA4-26#RPL35B-14-VBA4-32#RPL35B-14-VBA4-40#SSA2-547-VBA4-40#PHO8-1-VBA4-368#PHO8-301-VBA4-691#PHO8-301-VBA4-701#RPL30-22-VBA4…	4.40930180780966e-08#1.43884969858175e-09#1.0972974400184e-07#2.60913118405933e-05#1.4227309818073e-05#1.95235687508461e-05#6.84310779335804e-24#6.81626392960098e-07#3.39696478074803e-08#6.4525390295906e-10#5.55968727158225e-09#3.74854832114754e-16#3.62932120388386e-24#3.15100351968188e-07#3.20917264528578e-13#1.27720759956538e-18#4.05051001926088e-11#3.26921872672223e-06#2.21376684482325e-15#1.4…	1.77241510766002e-21#5.78834003742112e-07#5.19469177035013e-09#8.6040244433142e-08#9.38138800160371e-15#7.64741908467764e-06#1.50375497697892e-05#3.015356987404e-05#9.22941482078394e-06#3.06324305690786e-09#7.97763062428036e-08#1.0763473097779e-05#1.93897746061636e-05#2.27617662190528e-10#1.50375497697892e-05#2.19866851803944e-07#4.79481219193355e-18#6.71557168647979e-06#4.13308882362515e-06#2.53…
THS1	TCB3	1	0	6.67931e-09	734	1545	sp|P04801|THS1	sp|Q03640|TCB3	THS1-234-TCB3-333#THS1-190-THS1-36#THS1-213-THS1-312#THS1-217-THS1-312#THS1-26-THS1-36#THS1-531-THS1-80	THS1-234-TCB3-333#GPA1-39-TCB3-604#NCP1-666-TCB3-32#PET123-193-TCB3-1123#IDP1-418-TCB3-949#DHH1-30-TCB3-333#TCB2-1172-TCB3-333#TCB2-24-TCB3-541#TCB2-24-TCB3-957#TCB2-28-TCB3-541#TCB2-32-TCB3-537#TCB2-32-TCB3-541#TCB2-32-TCB3-731#TCB2-38-TCB3-541#TCB2-38-TCB3-563#TCB2-399-TCB3-143#TCB2-399-TCB3-161#TCB2-399-TCB3-32#TCB2-479-TCB3-340#TCB2-531-TCB3-559#TCB2-531-TCB3-563#TCB2-670-TCB3-626#TCB2-670-TC…	1.23976444026902e-06#4.23015616006953e-17#3.32937572625819e-23#1.65487318236308e-07#4.23176824773147e-10#4.30618514516821e-14	1.23976444026902e-06#1.61015846204741e-05#5.03494292536919e-15#9.08519991425863e-10#6.99733567310316e-08#5.01470664148725e-07#2.37157706984283e-09#3.23705233553643e-08#1.55914909895592e-24#9.39543113282005e-11#1.39614478151595e-07#1.83379852786072e-05#1.16823572483368e-16#3.88150125414264e-08#1.73678161376734e-23#1.00576670088299e-15#3.85969642968548e-16#2.67644006049971e-27#6.89325904188925e-14#…
DPS1	VTC3	1	0	1.08153e-08	557	835	sp|P04802|DPS1	sp|Q02725|VTC3	DPS1-540-VTC3-77#DPS1-107-DPS1-174#DPS1-142-DPS1-151#DPS1-145-DPS1-64#DPS1-151-DPS1-64#DPS1-180-DPS1-382#DPS1-265-DPS1-95#DPS1-266-DPS1-95#DPS1-393-DPS1-437#DPS1-396-DPS1-437#DPS1-403-DPS1-437#DPS1-414-DPS1-432#DPS1-414-DPS1-437#DPS1-432-DPS1-437	DPS1-540-VTC3-77#SES1-87-VTC3-559#SES1-87-VTC3-581#CDC42-128-VTC3-682#PHO91-137-VTC3-264#YBT1-713-VTC3-392#VPH1-276-VTC3-392#VPH1-276-VTC3-642#YDR089W-430-VTC3-93#YCF1-1484-VTC3-392#VAC8-244-VTC3-597#VAC8-255-VTC3-392#VAC8-268-VTC3-569#VTC1-14-VTC3-264#VTC1-14-VTC3-282#VTC1-14-VTC3-590#VTC1-14-VTC3-597#VTC1-14-VTC3-605#VTC1-14-VTC3-654#VTC1-14-VTC3-694#VTC1-14-VTC3-767#VTC1-24-VTC3-682#VTC1-24-VT…	1.12946637370151e-05#3.98936108493948e-09#9.09901290559244e-21#6.75124217233801e-07#3.35823579404855e-09#8.36679196235606e-18#3.28330089176637e-13#1.01430013601681e-10#1.62586898058825e-21#1.68635269043701e-05#1.87951914225765e-28#1.79713819233856e-12#2.85270956940597e-30#1.95235687508461e-05	1.12946637370151e-05#1.50375497697892e-05#6.29879531086714e-10#1.34816394690121e-09#3.6647989705003e-09#3.54924835895571e-17#9.40631219149188e-09#2.17775398416769e-09#2.8938803192793e-15#2.23120671276717e-19#4.8688351378243e-09#1.66556227909326e-05#3.24403162017789e-24#3.48207057366679e-13#2.28896840013262e-10#3.00042438146993e-09#7.30386608492302e-10#1.43340178992232e-10#9.11008296092587e-11#2.0…
MSW1	HYP2	1	0	3.23822e-08	379	157	sp|P04803|MSW1	sp|P23301|HYP2	MSW1-2-HYP2-69#MSW1-153-MSW1-234#MSW1-219-MSW1-368	MSW1-2-HYP2-69#RPL42B-100-HYP2-86#RPL42B-29-HYP2-86#RPL42B-6-HYP2-86#RPL42B-89-HYP2-86#HYP2-28-HYP2-40#HYP2-28-HYP2-69#HYP2-40-HYP2-69#HYP2-40-HYP2-86	5.63596028981291e-06#2.14462131386598e-19#3.48601254067018e-08	5.63596028981291e-06#4.20898277706706e-06#5.83059208924013e-21#6.51454194717296e-17#5.11550013757054e-07#1.52501740347657e-09#4.92865472567759e-12#4.56801654948073e-29#8.15091001264771e-19
HXK1	HXK2	2	0	1.58281e-11	485	486	sp|P04806|HXK1	sp|P04807|HXK2	HXK1-2-HXK2-111#HXK1-2-HXK2-428#HXK1-379-GRS1-595#HXK1-13-HXK1-433#HXK1-111-HXK1-423#HXK1-335-HXK1-372	HXK1-2-HXK2-111#HXK1-2-HXK2-428#HXK2-111-HXK2-176#HXK2-473-HXK2-479	1.67531372629411e-09#2.13500259331874e-09#3.20647486470846e-06#1.57166263807441e-07#1.05057705505461e-33#7.0227402867612e-11	1.67531372629411e-09#2.13500259331874e-09#2.21665388610344e-32#8.26799449991177e-22
HXK1	GRS1	1	0	1.1785e-08	485	690	sp|P04806|HXK1	sp|P38088|GRS1	HXK1-2-HXK2-111#HXK1-2-HXK2-428#HXK1-379-GRS1-595#HXK1-13-HXK1-433#HXK1-111-HXK1-423#HXK1-335-HXK1-372	CDC19-30-GRS1-126#HXK1-379-GRS1-595#GRS1-126-GRS1-280#GRS1-146-GRS1-163#GRS1-146-GRS1-168#GRS1-146-GRS1-182#GRS1-146-GRS1-280#GRS1-168-GRS1-182#GRS1-270-GRS1-438#GRS1-270-GRS1-601#GRS1-270-GRS1-611#GRS1-280-GRS1-321#GRS1-280-GRS1-379#GRS1-280-GRS1-611#GRS1-324-GRS1-343#GRS1-324-GRS1-379#GRS1-455-GRS1-512#GRS1-460-GRS1-509#GRS1-483-GRS1-496#GRS1-488-GRS1-512#GRS1-492-GRS1-509#GRS1-591-GRS1-595#GRS…	1.67531372629411e-09#2.13500259331874e-09#3.20647486470846e-06#1.57166263807441e-07#1.05057705505461e-33#7.0227402867612e-11	8.51256986033895e-09#3.20647486470846e-06#1.11804148596919e-18#9.7851840327776e-08#6.9096854013092e-12#5.63369119733691e-12#1.70732282795093e-14#2.41071828523943e-14#1.38099232419024e-09#5.97740687512321e-13#2.2241048873767e-44#3.41422913419649e-14#2.69842499729044e-27#6.25531335653839e-35#3.42704407883505e-21#1.78583564131551e-20#2.42348404009051e-06#1.42254664361858e-13#3.12206217572173e-06#1.1…
POR1	TOM40	1	0	3.82083e-22	283	387	sp|P04840|POR1	sp|P23644|TOM40	POR1-2-TOM40-28#POR1-211-OM14-35#POR1-211-ALO1-8#POR1-19-POR1-44#POR1-19-POR1-46#POR1-19-POR1-61#POR1-2-POR1-65#POR1-2-POR1-95#POR1-236-POR1-46#POR1-267-POR1-50#POR1-274-POR1-50#POR1-44-POR1-61#POR1-50-POR1-50#POR1-61-POR1-95	POR1-2-TOM40-28	2.55115006339009e-21#1.07054996877064e-28#9.70901682449304e-09#3.19571910096636e-08#2.03707083129071e-18#4.59520907279527e-42#4.15427509794281e-19#2.17047247953163e-18#3.03844193969423e-48#1.14058601835917e-13#1.91064048981792e-32#7.49865572041244e-12#1.70473338273153e-20#9.542253949446e-55	2.55115e-21
POR1	OM14	1	0	1.92228e-30	283	134	sp|P04840|POR1	sp|P38325|OM14	POR1-2-TOM40-28#POR1-211-OM14-35#POR1-211-ALO1-8#POR1-19-POR1-44#POR1-19-POR1-46#POR1-19-POR1-61#POR1-2-POR1-65#POR1-2-POR1-95#POR1-236-POR1-46#POR1-267-POR1-50#POR1-274-POR1-50#POR1-44-POR1-61#POR1-50-POR1-50#POR1-61-POR1-95	POR1-211-OM14-35	2.55115006339009e-21#1.07054996877064e-28#9.70901682449304e-09#3.19571910096636e-08#2.03707083129071e-18#4.59520907279527e-42#4.15427509794281e-19#2.17047247953163e-18#3.03844193969423e-48#1.14058601835917e-13#1.91064048981792e-32#7.49865572041244e-12#1.70473338273153e-20#9.542253949446e-55	1.07055e-28
POR1	ALO1	1	0	2.98472e-10	283	526	sp|P04840|POR1	sp|P54783|ALO1	POR1-2-TOM40-28#POR1-211-OM14-35#POR1-211-ALO1-8#POR1-19-POR1-44#POR1-19-POR1-46#POR1-19-POR1-61#POR1-2-POR1-65#POR1-2-POR1-95#POR1-236-POR1-46#POR1-267-POR1-50#POR1-274-POR1-50#POR1-44-POR1-61#POR1-50-POR1-50#POR1-61-POR1-95	POR1-211-ALO1-8#CBR1-133-ALO1-8#ALO1-491-ALO1-498	2.55115006339009e-21#1.07054996877064e-28#9.70901682449304e-09#3.19571910096636e-08#2.03707083129071e-18#4.59520907279527e-42#4.15427509794281e-19#2.17047247953163e-18#3.03844193969423e-48#1.14058601835917e-13#1.91064048981792e-32#7.49865572041244e-12#1.70473338273153e-20#9.542253949446e-55	9.70901682449304e-09#1.05701314479013e-05#1.45011517193821e-36
PMA1	RPS31	2	0	2.80092e-25	918	152	sp|P05030|PMA1	sp|P05759|RPS31	PMA1-442-RPS31-48#PMA1-456-RPS31-48#PMA1-456-RSR1-218#PMA1-252-RSR1-227#PMA1-424-YCK1-103#PMA1-442-YCK1-284#PMA1-916-YCK2-493#PMA1-385-YCP4-225#PMA1-424-YCP4-213#PMA1-424-YCP4-221#PMA1-424-YCP4-225#PMA1-442-YCP4-191#PMA1-444-YCP4-198#PMA1-643-YCP4-225#PMA1-252-YCP4-213#PMA1-252-YCP4-225#PMA1-431-YCP4-225#PMA1-916-YCP4-212#PMA1-916-YCP4-213#PMA1-916-YCP4-221#PMA1-456-SRO9-73#PMA1-916-GLC7-22#PMA1-…	TDH3-217-RPS31-48#TEF1-393-RPS31-48#PMA1-442-RPS31-48#PMA1-456-RPS31-48#RPS31-11-RPS31-33#RPS31-29-RPS31-48#RPS31-33-RPS31-48#RPS31-33-RPS31-6#RPS31-48-RPS31-48#RPS31-48-RPS31-6#RPS31-48-RPS31-63#RPS31-107-RPS31-136#RPS31-136-RPS31-149	1.58025446152455e-07#3.61945205072217e-22#1.15156908996161e-08#1.44799548533709e-13#1.43938196256297e-07#2.38137727438956e-05#6.20629189243576e-06#1.70462704548674e-08#6.34340685516568e-05#5.6398236298557e-26#2.18272808257769e-10#5.36877947342988e-14#2.17953651534273e-10#6.3368156944007e-17#3.54064568020408e-09#6.54884920769083e-05#1.86022601959973e-05#3.04405535665201e-09#9.67373362392588e-16#6.…	2.79603501405644e-16#1.17972781116922e-13#1.58025446152455e-07#3.61945205072217e-22#1.98336619690631e-34#1.72247387615482e-05#4.79565771442057e-27#6.52317624051491e-30#4.27534582087648e-13#2.23465912515058e-29#1.36733071887482e-35#6.95686226820114e-41#1.90459885601785e-13
PMA1	RSR1	2	0	1.12053e-22	918	272	sp|P05030|PMA1	sp|P13856|RSR1	PMA1-442-RPS31-48#PMA1-456-RPS31-48#PMA1-456-RSR1-218#PMA1-252-RSR1-227#PMA1-424-YCK1-103#PMA1-442-YCK1-284#PMA1-916-YCK2-493#PMA1-385-YCP4-225#PMA1-424-YCP4-213#PMA1-424-YCP4-221#PMA1-424-YCP4-225#PMA1-442-YCP4-191#PMA1-444-YCP4-198#PMA1-643-YCP4-225#PMA1-252-YCP4-213#PMA1-252-YCP4-225#PMA1-431-YCP4-225#PMA1-916-YCP4-212#PMA1-916-YCP4-213#PMA1-916-YCP4-221#PMA1-456-SRO9-73#PMA1-916-GLC7-22#PMA1-…	PMA1-456-RSR1-218#PMA1-252-RSR1-227#SSB1-497-RSR1-187#RSR1-104-RSR1-176#RSR1-104-RSR1-187#RSR1-104-RSR1-200#RSR1-176-RSR1-187#RSR1-176-RSR1-200#RSR1-176-RSR1-204#RSR1-176-RSR1-213#RSR1-176-RSR1-218#RSR1-176-RSR1-225#RSR1-176-RSR1-227#RSR1-176-RSR1-260#RSR1-187-RSR1-200#RSR1-187-RSR1-204#RSR1-187-RSR1-209#RSR1-187-RSR1-213#RSR1-187-RSR1-218#RSR1-187-RSR1-225#RSR1-187-RSR1-227#RSR1-187-RSR1-260#RSR…	1.58025446152455e-07#3.61945205072217e-22#1.15156908996161e-08#1.44799548533709e-13#1.43938196256297e-07#2.38137727438956e-05#6.20629189243576e-06#1.70462704548674e-08#6.34340685516568e-05#5.6398236298557e-26#2.18272808257769e-10#5.36877947342988e-14#2.17953651534273e-10#6.3368156944007e-17#3.54064568020408e-09#6.54884920769083e-05#1.86022601959973e-05#3.04405535665201e-09#9.67373362392588e-16#6.…	1.15156908996161e-08#1.44799548533709e-13#2.12468253530589e-15#3.54442996731695e-38#3.4996856218014e-25#4.36307953535331e-11#1.15767890998206e-37#1.5338348642848e-19#2.63576988500339e-12#2.97579090272711e-05#2.52970131465026e-17#5.44345528214572e-18#8.45801434603541e-11#5.28380864438722e-15#5.05896651086775e-27#2.61312725506184e-11#1.44491739134649e-15#2.10243327572049e-13#2.97625373265884e-22#6.…
PMA1	YCK1	2	0	8.50246e-16	918	538	sp|P05030|PMA1	sp|P23291|YCK1	PMA1-442-RPS31-48#PMA1-456-RPS31-48#PMA1-456-RSR1-218#PMA1-252-RSR1-227#PMA1-424-YCK1-103#PMA1-442-YCK1-284#PMA1-916-YCK2-493#PMA1-385-YCP4-225#PMA1-424-YCP4-213#PMA1-424-YCP4-221#PMA1-424-YCP4-225#PMA1-442-YCP4-191#PMA1-444-YCP4-198#PMA1-643-YCP4-225#PMA1-252-YCP4-213#PMA1-252-YCP4-225#PMA1-431-YCP4-225#PMA1-916-YCP4-212#PMA1-916-YCP4-213#PMA1-916-YCP4-221#PMA1-456-SRO9-73#PMA1-916-GLC7-22#PMA1-…	PMA1-424-YCK1-103#PMA1-442-YCK1-284#YCK1-284-YCK1-289#YCK1-284-YCK1-294#YCK1-425-YCK1-443#YCK1-425-YCK1-450	1.58025446152455e-07#3.61945205072217e-22#1.15156908996161e-08#1.44799548533709e-13#1.43938196256297e-07#2.38137727438956e-05#6.20629189243576e-06#1.70462704548674e-08#6.34340685516568e-05#5.6398236298557e-26#2.18272808257769e-10#5.36877947342988e-14#2.17953651534273e-10#6.3368156944007e-17#3.54064568020408e-09#6.54884920769083e-05#1.86022601959973e-05#3.04405535665201e-09#9.67373362392588e-16#6.…	1.43938196256297e-07#2.38137727438956e-05#2.09007274893165e-07#2.65743132653413e-05#6.54107680986246e-10#5.29329510095987e-11
PMA1	YCK2	1	0	1.15637e-07	918	546	sp|P05030|PMA1	sp|P23292|YCK2	PMA1-442-RPS31-48#PMA1-456-RPS31-48#PMA1-456-RSR1-218#PMA1-252-RSR1-227#PMA1-424-YCK1-103#PMA1-442-YCK1-284#PMA1-916-YCK2-493#PMA1-385-YCP4-225#PMA1-424-YCP4-213#PMA1-424-YCP4-221#PMA1-424-YCP4-225#PMA1-442-YCP4-191#PMA1-444-YCP4-198#PMA1-643-YCP4-225#PMA1-252-YCP4-213#PMA1-252-YCP4-225#PMA1-431-YCP4-225#PMA1-916-YCP4-212#PMA1-916-YCP4-213#PMA1-916-YCP4-221#PMA1-456-SRO9-73#PMA1-916-GLC7-22#PMA1-…	PMA1-916-YCK2-493#YCK1-289-YCK2-286#YCK2-488-YCK2-495	1.58025446152455e-07#3.61945205072217e-22#1.15156908996161e-08#1.44799548533709e-13#1.43938196256297e-07#2.38137727438956e-05#6.20629189243576e-06#1.70462704548674e-08#6.34340685516568e-05#5.6398236298557e-26#2.18272808257769e-10#5.36877947342988e-14#2.17953651534273e-10#6.3368156944007e-17#3.54064568020408e-09#6.54884920769083e-05#1.86022601959973e-05#3.04405535665201e-09#9.67373362392588e-16#6.…	6.20629189243576e-06#8.82725779968167e-06#8.41869368440828e-23
PMA1	YCP4	13	0	4.36438e-65	918	247	sp|P05030|PMA1	sp|P25349|YCP4	PMA1-442-RPS31-48#PMA1-456-RPS31-48#PMA1-456-RSR1-218#PMA1-252-RSR1-227#PMA1-424-YCK1-103#PMA1-442-YCK1-284#PMA1-916-YCK2-493#PMA1-385-YCP4-225#PMA1-424-YCP4-213#PMA1-424-YCP4-221#PMA1-424-YCP4-225#PMA1-442-YCP4-191#PMA1-444-YCP4-198#PMA1-643-YCP4-225#PMA1-252-YCP4-213#PMA1-252-YCP4-225#PMA1-431-YCP4-225#PMA1-916-YCP4-212#PMA1-916-YCP4-213#PMA1-916-YCP4-221#PMA1-456-SRO9-73#PMA1-916-GLC7-22#PMA1-…	PMA1-385-YCP4-225#PMA1-424-YCP4-213#PMA1-424-YCP4-221#PMA1-424-YCP4-225#PMA1-442-YCP4-191#PMA1-444-YCP4-198#PMA1-643-YCP4-225#PMA1-252-YCP4-213#PMA1-252-YCP4-225#PMA1-431-YCP4-225#PMA1-916-YCP4-212#PMA1-916-YCP4-213#PMA1-916-YCP4-221#YCP4-191-YCP4-199#YCP4-191-YCP4-207#YCP4-191-YCP4-212#YCP4-191-YCP4-213#YCP4-191-YCP4-221#YCP4-191-YCP4-225#YCP4-191-YCP4-24#YCP4-198-YCP4-204#YCP4-198-YCP4-207#YCP4…	1.58025446152455e-07#3.61945205072217e-22#1.15156908996161e-08#1.44799548533709e-13#1.43938196256297e-07#2.38137727438956e-05#6.20629189243576e-06#1.70462704548674e-08#6.34340685516568e-05#5.6398236298557e-26#2.18272808257769e-10#5.36877947342988e-14#2.17953651534273e-10#6.3368156944007e-17#3.54064568020408e-09#6.54884920769083e-05#1.86022601959973e-05#3.04405535665201e-09#9.67373362392588e-16#6.…	1.70462704548674e-08#6.34340685516568e-05#5.6398236298557e-26#2.18272808257769e-10#5.36877947342988e-14#2.17953651534273e-10#6.3368156944007e-17#3.54064568020408e-09#6.54884920769083e-05#1.86022601959973e-05#3.04405535665201e-09#9.67373362392588e-16#6.58948462513617e-09#6.64312845637314e-12#2.10568754425678e-09#2.81417336197114e-19#1.38745648134814e-09#3.76819887570632e-09#2.80289430551166e-10#8.…
PMA1	SRO9	1	0	2.61292e-09	918	434	sp|P05030|PMA1	sp|P25567|SRO9	PMA1-442-RPS31-48#PMA1-456-RPS31-48#PMA1-456-RSR1-218#PMA1-252-RSR1-227#PMA1-424-YCK1-103#PMA1-442-YCK1-284#PMA1-916-YCK2-493#PMA1-385-YCP4-225#PMA1-424-YCP4-213#PMA1-424-YCP4-221#PMA1-424-YCP4-225#PMA1-442-YCP4-191#PMA1-444-YCP4-198#PMA1-643-YCP4-225#PMA1-252-YCP4-213#PMA1-252-YCP4-225#PMA1-431-YCP4-225#PMA1-916-YCP4-212#PMA1-916-YCP4-213#PMA1-916-YCP4-221#PMA1-456-SRO9-73#PMA1-916-GLC7-22#PMA1-…	PMA1-456-SRO9-73#RPL2B-155-SRO9-93#SRO9-108-SRO9-113#SRO9-113-SRO9-137#SRO9-113-SRO9-143#SRO9-113-SRO9-73#SRO9-113-SRO9-93#SRO9-136-SRO9-143#SRO9-301-SRO9-352#SRO9-93-SRO9-98	1.58025446152455e-07#3.61945205072217e-22#1.15156908996161e-08#1.44799548533709e-13#1.43938196256297e-07#2.38137727438956e-05#6.20629189243576e-06#1.70462704548674e-08#6.34340685516568e-05#5.6398236298557e-26#2.18272808257769e-10#5.36877947342988e-14#2.17953651534273e-10#6.3368156944007e-17#3.54064568020408e-09#6.54884920769083e-05#1.86022601959973e-05#3.04405535665201e-09#9.67373362392588e-16#6.…	1.38722389200139e-06#3.30412117006823e-10#8.3451462111123e-32#2.2953507799113e-06#1.66905349774285e-17#3.11490439475697e-14#1.38489955305593e-23#1.87478962462493e-09#5.3642311623559e-44#2.16325255529272e-15
PMA1	GLC7	1	0	2.49318e-10	918	312	sp|P05030|PMA1	sp|P32598|GLC7	PMA1-442-RPS31-48#PMA1-456-RPS31-48#PMA1-456-RSR1-218#PMA1-252-RSR1-227#PMA1-424-YCK1-103#PMA1-442-YCK1-284#PMA1-916-YCK2-493#PMA1-385-YCP4-225#PMA1-424-YCP4-213#PMA1-424-YCP4-221#PMA1-424-YCP4-225#PMA1-442-YCP4-191#PMA1-444-YCP4-198#PMA1-643-YCP4-225#PMA1-252-YCP4-213#PMA1-252-YCP4-225#PMA1-431-YCP4-225#PMA1-916-YCP4-212#PMA1-916-YCP4-213#PMA1-916-YCP4-221#PMA1-456-SRO9-73#PMA1-916-GLC7-22#PMA1-…	PMA1-916-GLC7-22#RPL1B-130-GLC7-237#CBP3-215-GLC7-40#PEP3-275-GLC7-22#GCD11-325-GLC7-22#GLC7-22-GLC7-300#GLC7-22-GLC7-97#GLC7-237-GLC7-259#GLC7-40-GLC7-47	1.58025446152455e-07#3.61945205072217e-22#1.15156908996161e-08#1.44799548533709e-13#1.43938196256297e-07#2.38137727438956e-05#6.20629189243576e-06#1.70462704548674e-08#6.34340685516568e-05#5.6398236298557e-26#2.18272808257769e-10#5.36877947342988e-14#2.17953651534273e-10#6.3368156944007e-17#3.54064568020408e-09#6.54884920769083e-05#1.86022601959973e-05#3.04405535665201e-09#9.67373362392588e-16#6.…	1.63917109403014e-07#1.97651212076181e-05#6.43710921091168e-08#1.97887335060496e-26#1.34969369089079e-37#6.42040984997071e-19#1.83403063249782e-47#1.81876078841689e-24#1.25524172009203e-13
PMA1	PDR5	1	0	3.91277e-16	918	1511	sp|P05030|PMA1	sp|P33302|PDR5	PMA1-442-RPS31-48#PMA1-456-RPS31-48#PMA1-456-RSR1-218#PMA1-252-RSR1-227#PMA1-424-YCK1-103#PMA1-442-YCK1-284#PMA1-916-YCK2-493#PMA1-385-YCP4-225#PMA1-424-YCP4-213#PMA1-424-YCP4-221#PMA1-424-YCP4-225#PMA1-442-YCP4-191#PMA1-444-YCP4-198#PMA1-643-YCP4-225#PMA1-252-YCP4-213#PMA1-252-YCP4-225#PMA1-431-YCP4-225#PMA1-916-YCP4-212#PMA1-916-YCP4-213#PMA1-916-YCP4-221#PMA1-456-SRO9-73#PMA1-916-GLC7-22#PMA1-…	TEF1-253-PDR5-1168#TEF1-390-PDR5-45#TEF1-393-PDR5-45#TEF1-447-PDR5-45#TEF1-450-PDR5-45#PMA1-356-PDR5-486#RPS31-48-PDR5-45#RPS31-48-PDR5-825#RPS31-6-PDR5-462#SSB1-603-PDR5-45#SEC63-322-PDR5-436#YCP4-225-PDR5-1089#YCP4-225-PDR5-45#HXT1-27-PDR5-436#SNQ2-1069-PDR5-825#SNQ2-868-PDR5-45#PDR5-896-PDR5-1168#PDR5-957-PDR5-802#PDR5-1089-PDR5-45#PDR5-1089-PDR5-480#PDR5-1168-PDR5-940#PDR5-1177-PDR5-940#PDR5-…	1.58025446152455e-07#3.61945205072217e-22#1.15156908996161e-08#1.44799548533709e-13#1.43938196256297e-07#2.38137727438956e-05#6.20629189243576e-06#1.70462704548674e-08#6.34340685516568e-05#5.6398236298557e-26#2.18272808257769e-10#5.36877947342988e-14#2.17953651534273e-10#6.3368156944007e-17#3.54064568020408e-09#6.54884920769083e-05#1.86022601959973e-05#3.04405535665201e-09#9.67373362392588e-16#6.…	7.85455065163658e-18#7.14230581523175e-10#1.00296406569135e-05#8.38487991117636e-06#2.01753211222197e-07#9.06590452952651e-14#9.60289021517873e-10#1.29587117205367e-23#6.70495751119907e-09#5.63596028981291e-06#6.14635330152903e-06#1.63774498015189e-13#1.81368203297215e-10#3.48524230247244e-07#9.56875139633931e-19#1.50375497697892e-05#2.85078262058977e-19#2.48006648353237e-20#6.08687702710772e-06#…
[truncated: 3,283 more rows]
