# Supplementary material for: Yeast TLDc domain proteins regulate assembly state and subcellular localization of the V-ATPase
Source: EMBO J. 2024 Apr 8;43(9):9. doi: 10.1038/s44318-024-00097-2 (PMC11066047; doi:10.1038/s44318-024-00097-2)
Supplement: Supplementary file 8 — Source data Fig. 3 [file 44318_2024_97_MOESM8_ESM.zip]

Archive with 69 entries (65 files):
- Figure 3/3A/
- Figure 3/3A/dVma11_Rtc5mNG_02_R3D.dv
- Figure 3/3A/dVma11_Rtc5mNG_02_R3D.dv.log
- Figure 3/3A/dVma11_Rtc5mNG_02_R3D_REF.dv
- Figure 3/3A/dVma11_Rtc5mNG_02_R3D_REF.dv.log
- Figure 3/3A/dVma4_Rtc5mNG_05_R3D.dv
- Figure 3/3A/dVma4_Rtc5mNG_05_R3D.dv.log
- Figure 3/3A/dVma4_Rtc5mNG_05_R3D_REF.dv
- Figure 3/3A/dVma4_Rtc5mNG_05_R3D_REF.dv.log
- Figure 3/3A/dVph1_Rtc5mNG_05_R3D.dv
- Figure 3/3A/dVph1_Rtc5mNG_05_R3D.dv.log
- Figure 3/3A/dVph1_Rtc5mNG_05_R3D_REF.dv
- Figure 3/3A/dVph1_Rtc5mNG_05_R3D_REF.dv.log
- Figure 3/3A/Fig 3A_Quantification.xlsx
- Figure 3/3A/Rtc5-mNG_dVma5_02_R3D.dv
- Figure 3/3A/Rtc5-mNG_dVma5_02_R3D.dv.log
- Figure 3/3A/Rtc5-mNG_dVma5_02_R3D_REF.dv
- Figure 3/3A/Rtc5-mNG_dVma5_02_R3D_REF.dv.log
- Figure 3/3A/Rtc5-mNG_dVma5_02_R3D_task.sh.joblog
- Figure 3/3A/Wt_Rtc5mNG_03_R3D.dv
- Figure 3/3A/Wt_Rtc5mNG_03_R3D.dv.log
- Figure 3/3A/Wt_Rtc5mNG_03_R3D_REF.dv
- Figure 3/3A/Wt_Rtc5mNG_03_R3D_REF.dv.log
- Figure 3/3C/
- Figure 3/3C/3C_Quantification.xlsx
- Figure 3/3C/Rtc5-mNG_02_R3D.dv
- Figure 3/3C/Rtc5-mNG_02_R3D.dv.log
- Figure 3/3C/Rtc5-mNG_02_R3D_REF.dv
- Figure 3/3C/Rtc5-mNG_02_R3D_REF.dv.log
- Figure 3/3C/Rtc5-mNG_dRav1_04_R3D.dv
- Figure 3/3C/Rtc5-mNG_dRav1_04_R3D.dv.log
- Figure 3/3C/Rtc5-mNG_dRav1_04_R3D_REF.dv
- Figure 3/3C/Rtc5-mNG_dRav1_04_R3D_REF.dv.log
- Figure 3/3D/
- Figure 3/3D/Fig 3D_Quantification.xlsx
- Figure 3/3D/Rtc5mNG_Gal_04_R3D.dv
- Figure 3/3D/Rtc5mNG_Gal_04_R3D.dv.log
- Figure 3/3D/Rtc5mNG_Gal_04_R3D_REF.dv
- Figure 3/3D/Rtc5mNG_Gal_04_R3D_REF.dv.log
- Figure 3/3D/Rtc5mNG_Glu_01_R3D.dv
- Figure 3/3D/Rtc5mNG_Glu_01_R3D.dv.log
- Figure 3/3D/Rtc5mNG_Glu_01_R3D_REF.dv
- Figure 3/3D/Rtc5mNG_Glu_01_R3D_REF.dv.log
- Figure 3/3D/Vma2_Gal_03_R3D.dv
- Figure 3/3D/Vma2_Gal_03_R3D.dv.log
- Figure 3/3D/Vma2_Gal_03_R3D_REF.dv
- Figure 3/3D/Vma2_Gal_03_R3D_REF.dv.log
- Figure 3/3D/Vma2_Glu_03_R3D.dv
- Figure 3/3D/Vma2_Glu_03_R3D.dv.log
- Figure 3/3D/Vma2_Glu_03_R3D_REF.dv
- Figure 3/3D/Vma2_Glu_03_R3D_REF.dv.log
- Figure 3/3D/Vma5_Gal_04_R3D.dv
- Figure 3/3D/Vma5_Gal_04_R3D.dv.log
- Figure 3/3D/Vma5_Gal_04_R3D_REF.dv
- Figure 3/3D/Vma5_Gal_04_R3D_REF.dv.log
- Figure 3/3D/Vma5_Glu_03_R3D.dv
- Figure 3/3D/Vma5_Glu_03_R3D.dv.log
- Figure 3/3D/Vma5_Glu_03_R3D_REF.dv
- Figure 3/3D/Vma5_Glu_03_R3D_REF.dv.log
- Figure 3/3F/
- Figure 3/3F/Fig 3F_Quantification.xlsx
- Figure 3/3F/Rtc5-mNG_BafA5uM_07_R3D.dv
- Figure 3/3F/Rtc5-mNG_BafA5uM_07_R3D.dv.log
- Figure 3/3F/Rtc5-mNG_BafA5uM_07_R3D_REF.dv
- Figure 3/3F/Rtc5-mNG_BafA5uM_07_R3D_REF.dv.log
- Figure 3/3F/Rtc5-mNG_Ctrl_12_R3D.dv
- Figure 3/3F/Rtc5-mNG_Ctrl_12_R3D.dv.log
- Figure 3/3F/Rtc5-mNG_Ctrl_12_R3D_REF.dv
- Figure 3/3F/Rtc5-mNG_Ctrl_12_R3D_REF.dv.log
