# Supplementary material for: Yeast TLDc domain proteins regulate assembly state and subcellular localization of the V-ATPase
Source: EMBO J. 2024 Apr 8;43(9):9. doi: 10.1038/s44318-024-00097-2 (PMC11066047; doi:10.1038/s44318-024-00097-2)
Supplement: Supplementary file 8 — Source data Fig. 3 [file 44318_2024_97_MOESM8_ESM.zip › Figure 3/3A/dVma11_Rtc5mNG_02_R3D.dv.log]

#
#Tag 0x00FF0408

Resolve3D softWoRx-Acquire Version: 5.9.9 Release 27

Running on host: cn71656S

Resolve3D Image File: /home/Deltavision2/Desktop/2022/Samira/2022-06-01/dVma11_Rtc5mNG_02_R3D.dv

Created  Wed Jun  1 05:48:00 2022


Optics:
  Objective:	Olympus U-Apo N TIRF 100X/1.49 w/Corr. Collar
  Lens ID:  	10011
  Aux Magn: 	1.00

Image Properties:
  XY Dimensions:            	1024 x 1024
  ZWT Dimensions (expected):	4 x 2 x 1
  Pixel Size:               	0.06370 0.06370 0.350
  Binning:                  	1x1
  Flat-field Calibration:   	Off

Camera:
  Type:        	EDGE / sCMOS
  Gain:        	1.00X
  Speed:       	95333KHz
  Temp Setting:	5.0C


Resolve3D Macro:
--------------------------------------------------------
# Created by DeltaVision Experiment Designer (version: 5.9.9 Release 27)
# Experiment Macro Name: Resolve3D


# Open image file
OPF

# Open image file for Reference Image
OPF_REF 1

# Fast Acquire command.
SCANZWT 1,1,1,4,-0.3500,1,2.0000,2,2,3,0,0.600000,1,0,17,1,2,0,0.600000,1,0,17
# Acquire a reference image (mid-stack)
REF_IMG 0.025000,POL,POL,100%,18,2.000,0.000,-0.000

# Close image file(s) 
CLF_REF
CLF
BEEP

#
#
#KEY Experiment Designer Keys: Don't Modify
#
#KEY EXPERIMENT_TYPE STANDARD
#KEY DO_FAST_ACQUISITION T
#KEY FAST_TYPE WZT
#KEY FAST_SHUTTER_EACH EXPOSURE
#KEY FAST_READOUT_MODE NORMAL
#KEY LAMPS_OFF_AT_END F
#KEY DO_Z_SECTIONING T
#KEY Z_APPLY_BACKLASH T
#KEY Z_BACKLASH 2.0000
#KEY Z_START_POSITION MIDDLE
#KEY SECT_SPACING 0.3500
#KEY NUM_Z_SECTIONS 4
#KEY SAMPLE_THICKNESS 1.4000
#KEY CHANNEL 0.600000,A594,A594,100%
#KEY EX_SHUTTERS 3,EX=T,TRANS=F,LASER=F
#KEY EM_SHUTTERS 1,CCD1=T
#KEY CHANNEL 0.600000,FITC,FITC,100%
#KEY EX_SHUTTERS 3,EX=T,TRANS=F,LASER=F
#KEY EM_SHUTTERS 1,CCD1=T
#KEY DO_REFERENCE_IMAGE T
#KEY REF_START_POSITION MIDDLE
#KEY REF_CHANNEL 0.025000,POL,POL,100%
#KEY REF_EX_SHUTTERS 3,EX=F,TRANS=T,LASER=F
#KEY REF_EM_SHUTTERS 1,CCD1=T
#KEY REF_FREQUENCY 1
#KEY DO_CELL_TRACK F
#KEY DO_AUTOFOCUS F
#KEY DO_ULTIMATEFOCUS F
#KEY DO_OAI_SCANNING F
#KEY DO_TIME_LAPSE F
#KEY DO_POINT_VISITING F
#KEY DO_PANEL_COLLECTION F
#
#
--------------------------------------------------------

Experiment Record:
------------------
Image 1.
           Time:       Wed Jun  1 05:48:01 2022
           Time Point: 0.000 secs
           Intensity:  Min = 72, Max = 1063, Mean = 141.33356
           Photosensor reading: 3922231.0
           Exposure time: 0.600000 secs
           EX filter:  A594
           EM filter:  A594
           ND filter:  100%
           Polychroic: FITC/mCh-2
           Stage coordinates:   (-12215.500,-4670.327,-91.845)

Image 2.
           Time:       Wed Jun  1 05:48:02 2022
           Time Point: 0.747 secs
           Intensity:  Min = 173, Max = 1183, Mean = 305.95627
           Photosensor reading: 3885308.0
           Exposure time: 0.600000 secs
           EX filter:  FITC
           EM filter:  FITC
           ND filter:  100%
           Polychroic: FITC/mCh-2
           Stage coordinates:   (-12215.500,-4670.327,-91.845)

Image 3.
           Time:       Wed Jun  1 05:48:03 2022
           Time Point: 1.466 secs
           Intensity:  Min = 74, Max = 1297, Mean = 138.98380
           Photosensor reading: 3922280.0
           Exposure time: 0.600000 secs
           EX filter:  A594
           EM filter:  A594
           ND filter:  100%
           Polychroic: FITC/mCh-2
           Stage coordinates:   (-12215.500,-4670.327,-92.195)

Image 4.
           Time:       Wed Jun  1 05:48:03 2022
           Time Point: 2.186 secs
           Intensity:  Min = 164, Max = 1090, Mean = 291.10684
           Photosensor reading: 3885209.0
           Exposure time: 0.600000 secs
           EX filter:  FITC
           EM filter:  FITC
           ND filter:  100%
           Polychroic: FITC/mCh-2
           Stage coordinates:   (-12215.500,-4670.327,-92.195)

Image 5.
           Time:       Wed Jun  1 05:48:04 2022
           Time Point: 2.905 secs
           Intensity:  Min = 80, Max = 1600, Mean = 137.09966
           Photosensor reading: 3922563.0
           Exposure time: 0.600000 secs
           EX filter:  A594
           EM filter:  A594
           ND filter:  100%
           Polychroic: FITC/mCh-2
           Stage coordinates:   (-12215.500,-4670.327,-92.545)

Image 6.
           Time:       Wed Jun  1 05:48:05 2022
           Time Point: 3.625 secs
           Intensity:  Min = 167, Max = 1045, Mean = 284.99066
           Photosensor reading: 3885154.0
           Exposure time: 0.600000 secs
           EX filter:  FITC
           EM filter:  FITC
           ND filter:  100%
           Polychroic: FITC/mCh-2
           Stage coordinates:   (-12215.500,-4670.327,-92.545)

Image 7.
           Time:       Wed Jun  1 05:48:06 2022
           Time Point: 4.344 secs
           Intensity:  Min = 77, Max = 1268, Mean = 135.61758
           Photosensor reading: 3922687.0
           Exposure time: 0.600000 secs
           EX filter:  A594
           EM filter:  A594
           ND filter:  100%
           Polychroic: FITC/mCh-2
           Stage coordinates:   (-12215.500,-4670.327,-92.895)

Image 8.
           Time:       Wed Jun  1 05:48:07 2022
           Time Point: 5.063 secs
           Intensity:  Min = 163, Max = 1059, Mean = 281.25302
           Photosensor reading: 3885104.0
           Exposure time: 0.600000 secs
           EX filter:  FITC
           EM filter:  FITC
           ND filter:  100%
           Polychroic: FITC/mCh-2
           Stage coordinates:   (-12215.500,-4670.327,-92.895)

Total number of images saved: 8
