# Supplementary material for: Yeast TLDc domain proteins regulate assembly state and subcellular localization of the V-ATPase
Source: EMBO J. 2024 Apr 8;43(9):9. doi: 10.1038/s44318-024-00097-2 (PMC11066047; doi:10.1038/s44318-024-00097-2)
Supplement: Supplementary file 8 — Source data Fig. 3 [file 44318_2024_97_MOESM8_ESM.zip › Figure 3/3A/dVph1_Rtc5mNG_05_R3D.dv.log]

#
#Tag 0x00FF0408

Resolve3D softWoRx-Acquire Version: 5.9.9 Release 27

Running on host: cn71656S

Resolve3D Image File: /home/Deltavision2/Desktop/2022/Samira/2022-06-01/dVph1_Rtc5mNG_05_R3D.dv

Created  Wed Jun  1 05:23:46 2022


Optics:
  Objective:	Olympus U-Apo N TIRF 100X/1.49 w/Corr. Collar
  Lens ID:  	10011
  Aux Magn: 	1.00

Image Properties:
  XY Dimensions:            	1024 x 1024
  ZWT Dimensions (expected):	4 x 2 x 1
  Pixel Size:               	0.06370 0.06370 0.350
  Binning:                  	1x1
  Flat-field Calibration:   	Off

Camera:
  Type:        	EDGE / sCMOS
  Gain:        	1.00X
  Speed:       	95333KHz
  Temp Setting:	5.0C


Resolve3D Macro:
--------------------------------------------------------
# Created by DeltaVision Experiment Designer (version: 5.9.9 Release 27)
# Experiment Macro Name: Resolve3D


# Open image file
OPF

# Open image file for Reference Image
OPF_REF 1

# Fast Acquire command.
SCANZWT 1,1,1,4,-0.3500,1,2.0000,2,2,3,0,0.600000,1,0,17,1,2,0,0.600000,1,0,17
# Acquire a reference image (mid-stack)
REF_IMG 0.025000,POL,POL,100%,18,2.000,0.000,-0.000

# Close image file(s) 
CLF_REF
CLF
BEEP

#
#
#KEY Experiment Designer Keys: Don't Modify
#
#KEY EXPERIMENT_TYPE STANDARD
#KEY DO_FAST_ACQUISITION T
#KEY FAST_TYPE WZT
#KEY FAST_SHUTTER_EACH EXPOSURE
#KEY FAST_READOUT_MODE NORMAL
#KEY LAMPS_OFF_AT_END F
#KEY DO_Z_SECTIONING T
#KEY Z_APPLY_BACKLASH T
#KEY Z_BACKLASH 2.0000
#KEY Z_START_POSITION MIDDLE
#KEY SECT_SPACING 0.3500
#KEY NUM_Z_SECTIONS 4
#KEY SAMPLE_THICKNESS 1.4000
#KEY CHANNEL 0.600000,A594,A594,100%
#KEY EX_SHUTTERS 3,EX=T,TRANS=F,LASER=F
#KEY EM_SHUTTERS 1,CCD1=T
#KEY CHANNEL 0.600000,FITC,FITC,100%
#KEY EX_SHUTTERS 3,EX=T,TRANS=F,LASER=F
#KEY EM_SHUTTERS 1,CCD1=T
#KEY DO_REFERENCE_IMAGE T
#KEY REF_START_POSITION MIDDLE
#KEY REF_CHANNEL 0.025000,POL,POL,100%
#KEY REF_EX_SHUTTERS 3,EX=F,TRANS=T,LASER=F
#KEY REF_EM_SHUTTERS 1,CCD1=T
#KEY REF_FREQUENCY 1
#KEY DO_CELL_TRACK F
#KEY DO_AUTOFOCUS F
#KEY DO_ULTIMATEFOCUS F
#KEY DO_OAI_SCANNING F
#KEY DO_TIME_LAPSE F
#KEY DO_POINT_VISITING F
#KEY DO_PANEL_COLLECTION F
#
#
--------------------------------------------------------

Experiment Record:
------------------
Image 1.
           Time:       Wed Jun  1 05:23:48 2022
           Time Point: 0.000 secs
           Intensity:  Min = 67, Max = 970, Mean = 148.40724
           Photosensor reading: 3922657.0
           Exposure time: 0.600000 secs
           EX filter:  A594
           EM filter:  A594
           ND filter:  100%
           Polychroic: FITC/mCh-2
           Stage coordinates:   (-11291.980,-3081.512,-91.845)

Image 2.
           Time:       Wed Jun  1 05:23:48 2022
           Time Point: 0.747 secs
           Intensity:  Min = 144, Max = 1175, Mean = 286.33173
           Photosensor reading: 3885678.0
           Exposure time: 0.600000 secs
           EX filter:  FITC
           EM filter:  FITC
           ND filter:  100%
           Polychroic: FITC/mCh-2
           Stage coordinates:   (-11291.980,-3081.512,-91.845)

Image 3.
           Time:       Wed Jun  1 05:23:49 2022
           Time Point: 1.466 secs
           Intensity:  Min = 75, Max = 986, Mean = 146.80984
           Photosensor reading: 3922684.0
           Exposure time: 0.600000 secs
           EX filter:  A594
           EM filter:  A594
           ND filter:  100%
           Polychroic: FITC/mCh-2
           Stage coordinates:   (-11291.980,-3081.512,-92.195)

Image 4.
           Time:       Wed Jun  1 05:23:50 2022
           Time Point: 2.186 secs
           Intensity:  Min = 140, Max = 1173, Mean = 276.19580
           Photosensor reading: 3885520.0
           Exposure time: 0.600000 secs
           EX filter:  FITC
           EM filter:  FITC
           ND filter:  100%
           Polychroic: FITC/mCh-2
           Stage coordinates:   (-11291.980,-3081.512,-92.195)

Image 5.
           Time:       Wed Jun  1 05:23:50 2022
           Time Point: 2.905 secs
           Intensity:  Min = 73, Max = 974, Mean = 145.07661
           Photosensor reading: 3922981.0
           Exposure time: 0.600000 secs
           EX filter:  A594
           EM filter:  A594
           ND filter:  100%
           Polychroic: FITC/mCh-2
           Stage coordinates:   (-11291.980,-3081.512,-92.545)

Image 6.
           Time:       Wed Jun  1 05:23:51 2022
           Time Point: 3.624 secs
           Intensity:  Min = 143, Max = 1146, Mean = 272.64160
           Photosensor reading: 3885456.0
           Exposure time: 0.600000 secs
           EX filter:  FITC
           EM filter:  FITC
           ND filter:  100%
           Polychroic: FITC/mCh-2
           Stage coordinates:   (-11291.980,-3081.512,-92.545)

Image 7.
           Time:       Wed Jun  1 05:23:52 2022
           Time Point: 4.344 secs
           Intensity:  Min = 68, Max = 978, Mean = 143.40685
           Photosensor reading: 3923063.0
           Exposure time: 0.600000 secs
           EX filter:  A594
           EM filter:  A594
           ND filter:  100%
           Polychroic: FITC/mCh-2
           Stage coordinates:   (-11291.980,-3081.512,-92.895)

Image 8.
           Time:       Wed Jun  1 05:23:53 2022
           Time Point: 5.063 secs
           Intensity:  Min = 140, Max = 1123, Mean = 270.30750
           Photosensor reading: 3885401.0
           Exposure time: 0.600000 secs
           EX filter:  FITC
           EM filter:  FITC
           ND filter:  100%
           Polychroic: FITC/mCh-2
           Stage coordinates:   (-11291.980,-3081.512,-92.895)

Total number of images saved: 8
