# Supplementary material for: Yeast TLDc domain proteins regulate assembly state and subcellular localization of the V-ATPase
Source: EMBO J. 2024 Apr 8;43(9):9. doi: 10.1038/s44318-024-00097-2 (PMC11066047; doi:10.1038/s44318-024-00097-2)
Supplement: Supplementary file 8 — Source data Fig. 3 [file 44318_2024_97_MOESM8_ESM.zip › Figure 3/3A/Fig 3A_Quantification.xlsx]

## Sheet: Quantification_Fig 3A
Control											vma4Δ											Rtc5-mNG vma5Δ											vma11Δ											vph1Δ
				Normalized values											Normalized values																						Normalized values											Normalized values
																										Normalized values
	FM4-64	mNG		FM4-64	mNG							FM4-64	mNG		FM4-64	mNG							FM4-64	mNG		FM4-64	mNG							FM4-64	mNG		FM4-64	mNG							FM4-64	mNG		FM4-64	mNG
0.00000	240000	1030000		0.199861	0.574478						0.00000	180000	1040000		0.0534598	0.271721						0.00000	210000	630000		0.139336	0.355683						0.00000	150000	1050000		0	0.332506						0.00000	63000	880000		0.310029	0
0.06370	242593	1020676		0.20418	0.562304						0.06370	177492	1220685		0.0492535	0.494885						0.06370	221053	566100		0.154789	0.268267						0.06370	159403	1121791		0.0133305	0.402715						0.06370	67738	948935		0.353233	0.195799
0.12740	237816	1048035		0.196224	0.598025						0.12740	148125	1144645		0	0.400968						0.12740	274892	677778		0.230062	0.421044						0.12740	180000	1331940		0.0425307	0.608232						0.12740	67921	982840		0.354902	0.2921
0.19110	226914	1157831		0.178067	0.741378						0.19110	168490	1274271		0.0341556	0.561069						0.19110	332257	727535		0.310265	0.489112						0.19110	186418	1410000		0.0516294	0.684572						0.19110	72911	983195		0.400403	0.293108
0.25480	208240	1031132		0.146965	0.575956						0.25480	173673	1336235		0.0428484	0.6376						0.25480	350679	684877		0.336021	0.430755						0.25480	215224	1457015		0.0924674	0.730551						0.25480	83872	984418		0.500351	0.296582
0.31850	174982	1032381		0.0915732	0.577586						0.31850	196395	1347379		0.0809571	0.651364						0.31850	429016	683383		0.445545	0.428712						0.31850	210000	1406866		0.0850614	0.681507						0.31850	83444	1035247		0.496448	0.440954
0.38220	215741	1001213		0.159458	0.536893						0.38220	185625	1320139		0.0628939	0.61772						0.38220	449722	865000		0.474494	0.677166						0.38220	215672	1543582		0.0931025	0.81521						0.38220	92243	1135148		0.576682	0.724706
0.44590	218349	1017151		0.163801	0.557702						0.44590	171100	1277822		0.038533	0.565455						0.44590	619522	763032		0.711894	0.537672						0.44590	196716	1453881		0.0662288	0.727486						0.44590	95858	1101302		0.609646	0.628572
0.50960	214806	1045683		0.157901	0.594954						0.50960	187778	1234321		0.0665049	0.511727						0.50960	606049	799012		0.693057	0.586893						0.50960	206119	1496567		0.0795593	0.769231						0.50960	103462	1151203		0.678983	0.770308
0.57330	231059	1065482		0.18497	0.620804						0.57330	214219	1258438		0.110851	0.541513						0.57330	610000	732500		0.698581	0.495904						0.57330	204627	1422090		0.0774441	0.696395						0.57330	113757	1020533		0.772858	0.399161
0.63700	256070	1154682		0.226626	0.737267						0.63700	198765	1341644		0.084932	0.644281						0.63700	626451	766219		0.721581	0.542032						0.63700	191940	1429552		0.0594579	0.703693						0.63700	123241	1013235		0.859338	0.378432
0.70070	277290	1080508		0.261968	0.640423						0.70070	206590	1312077		0.0980558	0.607763						0.70070	629059	740463		0.725228	0.506798						0.70070	190299	1491940		0.0571315	0.764706						0.70070	126795	1122761		0.891745	0.689523
0.76440	315215	1102206		0.325133	0.668752						0.76440	252500	1362222		0.175055	0.669697						0.76440	673333	660000		0.787128	0.396723						0.76440	217164	1560149		0.0952177	0.831411						0.76440	133095	1101716		0.949192	0.629748
0.82810	353210	1045504		0.388414	0.59472						0.82810	304107	1437191		0.261609	0.762291						0.82810	695058	698376		0.817502	0.449222						0.82810	205522	1553284		0.078713	0.824698						0.82810	138667	1166667		1	0.814231
0.89180	395047	1103923		0.458094	0.670994						0.89180	383210	1344012		0.394278	0.647206						0.89180	680540	665586		0.797204	0.404365						0.89180	196716	1448358		0.0662288	0.722084						0.89180	122051	1049546		0.848487	0.481568
0.95550	459295	1355913		0.5651	1						0.95550	449167	1400799		0.504899	0.717343						0.95550	732951	702465		0.87048	0.454816						0.95550	206866	1491492		0.0806183	0.764268						0.95550	114497	1123018		0.779606	0.690253
101920	543784	1328817		0.705817	0.964623						101920	551605	1394815		0.676705	0.709952						101920	809383	820370		0.977341	0.616111						101920	218657	1664478		0.0973343	0.933441						101920	111310	1111953		0.750545	0.658824
108290	646651	1350387		0.877144	0.992785						108290	653603	1377787		0.847773	0.688921						108290	786740	855540		0.945683	0.664224						108290	210299	1660597		0.0854853	0.929646						108290	94456	1063905		0.596861	0.522352
114660	720416	1289401		1	0.91316						114660	712500	1488125		0.946554	0.825199						114660	750000	803750		0.894317	0.593375						114660	230000	1642985		0.113415	0.912422						114660	91852	1145089		0.573117	0.752942
121030	626731	1128638		0.843967	0.703263						121030	734888	1494726		0.984102	0.833352						121030	714799	771667		0.845102	0.549485						121030	264030	1667313		0.161659	0.936214						121030	91057	1128856		0.565868	0.706835
127400	545259	1087042		0.708274	0.648954						127400	715031	1392191		0.950799	0.706711						127400	746852	783025		0.889915	0.565023						127400	326418	1581343		0.250106	0.852138						127400	102333	1176529		0.668688	0.842242
133770	459752	1047893		0.565861	0.597839						133770	668420	1402135		0.872624	0.718993						133770	774062	811667		0.927958	0.604206						133770	330000	1712985		0.255184	0.980879						133770	104675	1059112		0.690043	0.508738
140140	363192	948123		0.405039	0.467577						140140	606265	1379236		0.768379	0.690711						140140	802253	756651		0.967372	0.528943						140140	387463	1732537		0.336649	1						140140	102826	1085385		0.673183	0.583362
146510	304726	952246		0.307663	0.47296						146510	658679	1226686		0.856287	0.502297						146510	792311	825297		0.953472	0.622852						146510	387463	1730149		0.336649	0.997665						146510	106179	1100710		0.703758	0.626891
152880	297363	1058692		0.2954	0.611939						152880	634444	1257778		0.81564	0.540698						152880	793333	888889		0.954901	0.709846						152880	485672	1679403		0.475879	0.948037						152880	108976	1105503		0.729262	0.640504
159250	277787	888660		0.262796	0.38994						159250	614512	1271005		0.782211	0.557035						159250	798530	912523		0.962167	0.742178						159250	550000	1729851		0.567076	0.997373						159250	117146	1183116		0.80376	0.860951
165620	244470	975741		0.207306	0.503636						165620	612508	1246057		0.77885	0.526222						165620	785000	879012		0.943251	0.696334						165620	699254	1621642		0.778672	0.891549						165620	114000	1116667		0.775074	0.672214
171990	225866	945413		0.176321	0.464038						171990	603438	1274219		0.763638	0.561005						171990	789062	862188		0.94893	0.673319						171990	701194	1613731		0.781422	0.883813						171990	105822	1232071		0.700502	1
178360	261497	884616		0.235665	0.38466						178360	603333	1219105		0.763462	0.492933						178360	799012	873519		0.962841	0.68882						178360	826418	1643134		0.958951	0.912567						178360	96237	1238797		0.613101	1.0191
184730	243579	915274		0.205822	0.424688						184730	616566	1171360		0.785656	0.433964						184730	803387	939803		0.968958	0.779497						184730	855373	1600000		1	0.870384						184730	87677	1222801		0.535047	0.97367
191100	201118	890058		0.135103	0.391765						191100	647639	1319306		0.837771	0.616691						191100	803472	925278		0.969077	0.759627						191100	735075	1504627		0.829455	0.777113						191100	65592	1148462		0.333665	0.762522
197470	215804	905124		0.159563	0.411436						197470	625017	1230272		0.79983	0.506726						197470	825590	991597		1	0.850352						197470	693433	1472985		0.770419	0.746169						197470	52016	1119369		0.209872	0.679888
203840	220570	975113		0.167501	0.502816						203840	611358	1217160		0.776921	0.490531						203840	810247	1018025		0.978549	0.886506						203840	657164	1494776		0.719001	0.767479						203840	50004	1131617		0.191525	0.714677
210210	199054	907557		0.131665	0.414612						210210	612413	1172708		0.778691	0.435629						210210	747153	1086528		0.890336	0.980219						210210	632090	1586716		0.683454	0.857393						210210	40107	985207		0.101279	0.298823
216580	177319	874127		0.0954655	0.370965						216580	611088	1125625		0.776468	0.377477						216580	683796	1100988		0.801756	1						216580	687910	1505821		0.762589	0.778281						216580	41412	945089		0.113179	0.184875
222950	192082	925760		0.120053	0.438379						222950	624722	1105380		0.799335	0.352472						222950	616111	981686		0.707125	0.836793						222950	591791	1376269		0.626323	0.651584						222950	39698	1012880		0.0975499	0.377424
229320	199642	977582		0.132645	0.506039						229320	630000	1207500		0.808187	0.4786						229320	535000	930000		0.593722	0.766086						229320	660597	1474179		0.723868	0.747336						229320	36432	1025621		0.0677688	0.413613
235690	200000	935000		0.133241	0.450443						235690	618331	1130243		0.788616	0.38318						235690	459522	916451		0.488196	0.747551						235690	606269	1424328		0.646848	0.698584						235690	34688	1026331		0.0518661	0.415629
242060	231154	832812		0.185128	0.317023						242060	640123	1097793		0.825165	0.343101						242060	410123	929090		0.41913	0.764842						242060	654627	1367761		0.715404	0.643264						242060	29308	957791		0.0028085	0.220953
248430	218488	901110		0.164033	0.406195						248430	638142	1201910		0.821842	0.471696						248430	393924	962917		0.396482	0.811117						248430	640597	1343284		0.695514	0.619326						248430	29000	910000		0	0.0852101
254800	201373	925237		0.135528	0.437696						254800	615309	1128765		0.783548	0.381355						254800	362716	969136		0.35285	0.819625						254800	626119	1373881		0.674989	0.649249
261170	204627	791004		0.140947	0.262437						261170	653787	1200463		0.848082	0.469909						261170	330957	933758		0.308447	0.771227						261170	633134	1283134		0.684934	0.560502
267540	231950	891381		0.186454	0.393492						267540	612639	1142361		0.77907	0.398147						267540	322500	1027083		0.296624	0.898897						267540	614478	1174478		0.658486	0.454241
273910	249642	917462		0.21592	0.427545						273910	672045	1169321		0.878704	0.431445						273910	307809	1023700		0.276084	0.894269						273910	657313	1449104		0.719212	0.722814
280280	261476	999949		0.23563	0.535242						280280	669259	1303179		0.874031	0.596773						280280	289691	978086		0.250753	0.831869						280280	640149	1205075		0.694879	0.484163
286650	292841	1063386		0.287869	0.618068						286650	633750	1330938		0.814476	0.631058						286650	285938	1000000		0.245506	0.861847						286650	656269	1272537		0.717732	0.550139
293020	312184	1039635		0.320085	0.587058						293020	646289	1317832		0.835506	0.614871						293020	281296	1004367		0.239016	0.867821						293020	635075	1411940		0.687686	0.686469
299390	339759	1044003		0.366011	0.592761						299390	660089	1209794		0.858651	0.481433						299390	256497	1040872		0.204344	0.917761						299390	589403	1446567		0.622937	0.720333
305760	373850	1010519		0.42279	0.549043						305760	697778	1234444		0.921862	0.511879						305760	243333	1037778		0.185939	0.913528						305760	646119	1326567		0.703343	0.602978
312130	370723	1119335		0.417582	0.691116						312130	716262	1245581		0.952863	0.525634						312130	239437	949850		0.180492	0.793241						312130	681493	1270746		0.753492	0.548387
318500	456947	1247341		0.561189	0.858245						318500	744367	1468495		1	0.800954						318500	219290	929367		0.152324	0.76522						318500	699851	1230299		0.779518	0.508831
324870	495179	1185822		0.624865	0.777924						324870	699948	1388646		0.925502	0.702333						324870	242465	862049		0.184726	0.673129						324870	728209	1422836		0.819721	0.697125
331240	494617	1323448		0.623929	0.957613						331240	693642	1522840		0.914925	0.868076						331240	253272	1011728		0.199835	0.877891						331240	780597	1317910		0.893991	0.594511
337610	475376	1301143		0.591883	0.928491						337610	647631	1535386		0.837757	0.883571						337610	246489	965289		0.190352	0.814362						337610	761940	1304925		0.867541	0.581813
343980	450862	1225617		0.551055	0.829881						343980	519375	1435000		0.62265	0.759585						343980	245000	871250		0.18827	0.685716						343980	758955	1254627		0.863309	0.532623
350350	422619	1180285		0.504016	0.770695						350350	484172	1464257		0.563608	0.79572						350350	228492	924877		0.16519	0.759078						350350	640000	1212836		0.694668	0.491753
356720	352498	1100197		0.387228	0.666129						356720	412469	1633827		0.44335	1.00516						356720	216049	852840		0.147793	0.660531						356720	566269	1328806		0.59014	0.605167
363090	314876	1114763		0.324568	0.685147						363090	362934	1629653		0.360272	1						363090	191146	820521		0.112976	0.616318						363090	529851	1229851		0.538511	0.508393
369460	269182	1133835		0.248464	0.710048						369460	342847	1575810		0.326582	0.933499						369460	195448	754012		0.118991	0.525333						369460	408358	1212090		0.366271	0.491024
375830	253550	1160665		0.222429	0.745078						375830	324051	1483603		0.295058	0.819614						375830	207419	748750		0.135727	0.518134						375830	400448	1142537		0.355058	0.423004
382200	242783	968196		0.204497	0.493785						382200	274444	1524167		0.211859	0.869715						382200	178333	711111		0.0950619	0.466644						382200	325821	1129403		0.24926	0.410159
388570	212264	990197		0.153667	0.52251						388570	274610	1582735		0.212137	0.942052						388570	183665	719529		0.102517	0.47816						388570	310746	1121343		0.227888	0.402277
394940	192381	989284		0.120551	0.521318						394940	296404	1489460		0.248689	0.826848						394940	173565	788904		0.0883957	0.573065						394940	292090	1057015		0.20144	0.339367
401310	200818	974664		0.134603	0.502229						401310	241250	1420156		0.156187	0.741251						401310	156875	665938		0.0650612	0.404847						401310	306119	1191343		0.221328	0.470734
407680	169386	822155		0.082253	0.303109						407680	180741	1270741		0.0547026	0.556709						407680	169877	512963		0.0832394	0.195575						407680	238209	906866		0.125053	0.192527
414050	169949	816224		0.0831907	0.295365						414050	160228	1153970		0.0202988	0.412485						414050	167805	586856		0.0803425	0.296662						414050	220000	965970		0.0992383	0.250328
420420	151746	850285		0.0528733	0.339836						420420	160972	1154236		0.0215466	0.412814						420420	149722	572361		0.0550605	0.276832						420420	210597	855970		0.0859077	0.142753
426790	148554	831749		0.047557	0.315635						426790	153798	1194396		0.00951459	0.462415						426790	144101	544344		0.0472017	0.238505						426790	190000	710000		0.0567076	0
433160	145318	799036		0.0421674	0.272924						433160	153272	1189753		0.0086324	0.456681						433160	144321	411235		0.0475093	0.05641
439530	143484	730274		0.0391129	0.183146						439530	165382	1061753		0.0289429	0.298588						439530	127500	396181		0.0239916	0.0358159
445900	137232	777772		0.0287001	0.245161						445900	159375	950502		0.0188682	0.161183						445900	131065	402639		0.0289759	0.0446505
452270	136914	750771		0.0281705	0.209908						452270	164304	902924		0.027135	0.102419						452270	110340	408349		0	0.0524619
458640	131103	745026		0.0184922	0.202407						458640	160000	820000		0.0199164	0						458640	140000	370000		0.041468	0
465010	132210	661264		0.0203359	0.0930445
471380	120000	590000		0	0
