# Supplementary material for: Yeast TLDc domain proteins regulate assembly state and subcellular localization of the V-ATPase
Source: EMBO J. 2024 Apr 8;43(9):9. doi: 10.1038/s44318-024-00097-2 (PMC11066047; doi:10.1038/s44318-024-00097-2)
Supplement: Supplementary file 8 — Source data Fig. 3 [file 44318_2024_97_MOESM8_ESM.zip › Figure 3/3A/Rtc5-mNG_dVma5_02_R3D.dv.log]

#
#Tag 0x00FF0408

Resolve3D softWoRx-Acquire Version: 5.9.9 Release 27

Running on host: cn71656S

Resolve3D Image File: /home/Deltavision2/Desktop/2024/Samira/2024-02-27_2/Rtc5-mNG_dVma5_02_R3D.dv

Created  Tue Feb 27 05:36:25 2024


Optics:
  Objective:	Olympus U-Apo N TIRF 100X/1.49 w/Corr. Collar
  Lens ID:  	10011
  Aux Magn: 	1.00

Image Properties:
  XY Dimensions:            	1024 x 1024
  ZWT Dimensions (expected):	12 x 2 x 1
  Pixel Size:               	0.06370 0.06370 0.250
  Binning:                  	1x1
  Flat-field Calibration:   	Off

Camera:
  Type:        	EDGE / sCMOS
  Gain:        	1.00X
  Speed:       	95333KHz
  Temp Setting:	5.0C


Resolve3D Macro:
--------------------------------------------------------
# Created by DeltaVision Experiment Designer (version: 5.9.9 Release 27)
# Experiment Macro Name: Resolve3D


# Open image file
OPF

# Open image file for Reference Image
OPF_REF 1

# Starting Scan From Current Focus (Middle of sample)
# Move to start of sectioning from initial point. Remove backlash.
FOCUS 3.375
FOCUS -1.800
FOCUS -0.100
FOCUS -0.100

# Z sectioning loop.
FIRST_Z
DO 12
  FILTERS TRITC,CY-5,100%
  ACTSHUT 17
  CCD 0.100000
  WRT
  FILTERS FITC,FITC,100%
  ACTSHUT 17
  CCD 0.800000
  WRT
  SECTIONZ -0.250
  NEXT_Z
ENDDO
# Acquire a reference image (mid-stack)
REF_IMG 0.025000,POL,POL,100%,18,2.000,1.625,-1.625

# Close image file(s) 
CLF_REF
CLF

# Move to initial point from end of sectioning.
FOCUS 1.625
BEEP

#
#
#KEY Experiment Designer Keys: Don't Modify
#
#KEY EXPERIMENT_TYPE STANDARD
#KEY DO_FAST_ACQUISITION F
#KEY LAMPS_OFF_AT_END F
#KEY DO_Z_SECTIONING T
#KEY Z_APPLY_BACKLASH T
#KEY Z_BACKLASH 2.0000
#KEY Z_START_POSITION MIDDLE
#KEY SECT_SPACING 0.2500
#KEY NUM_Z_SECTIONS 12
#KEY SAMPLE_THICKNESS 3.0000
#KEY CHANNEL 0.100000,TRITC,CY-5,100%
#KEY EX_SHUTTERS 3,EX=T,TRANS=F,LASER=F
#KEY EM_SHUTTERS 1,CCD1=T
#KEY CHANNEL 0.800000,FITC,FITC,100%
#KEY EX_SHUTTERS 3,EX=T,TRANS=F,LASER=F
#KEY EM_SHUTTERS 1,CCD1=T
#KEY DO_REFERENCE_IMAGE T
#KEY REF_START_POSITION MIDDLE
#KEY REF_CHANNEL 0.025000,POL,POL,100%
#KEY REF_EX_SHUTTERS 3,EX=F,TRANS=T,LASER=F
#KEY REF_EM_SHUTTERS 1,CCD1=T
#KEY REF_FREQUENCY 1
#KEY DO_CELL_TRACK F
#KEY DO_AUTOFOCUS F
#KEY DO_ULTIMATEFOCUS F
#KEY DO_OAI_SCANNING F
#KEY DO_TIME_LAPSE F
#KEY DO_POINT_VISITING F
#KEY DO_PANEL_COLLECTION F
#
#
--------------------------------------------------------

Experiment Record:
------------------
Image 1.
           Time:       Tue Feb 27 05:36:25 2024
           Time Point: 0.000 secs
           Intensity:  Min = 159, Max = 2354, Mean = 300.54614
           Photosensor reading: 3910292.0
           Exposure time: 0.100000 secs
           EX filter:  TRITC
           EM filter:  CY-5
           ND filter:  100%
           Polychroic: FITC/TRITC-1
           Stage coordinates:   (-8844.180,+214.966,+1.386)

Image 2.
           Time:       Tue Feb 27 05:36:26 2024
           Time Point: 0.328 secs
           Intensity:  Min = 99, Max = 999, Mean = 191.87735
           Photosensor reading: 3884621.0
           Exposure time: 0.800000 secs
           EX filter:  FITC
           EM filter:  FITC
           ND filter:  100%
           Polychroic: FITC/TRITC-1
           Stage coordinates:   (-8844.180,+214.966,+1.386)

Image 3.
           Time:       Tue Feb 27 05:36:27 2024
           Time Point: 1.362 secs
           Intensity:  Min = 153, Max = 2697, Mean = 292.75500
           Photosensor reading: 3910613.0
           Exposure time: 0.100000 secs
           EX filter:  TRITC
           EM filter:  CY-5
           ND filter:  100%
           Polychroic: FITC/TRITC-1
           Stage coordinates:   (-8844.180,+214.966,+1.144)

Image 4.
           Time:       Tue Feb 27 05:36:28 2024
           Time Point: 1.690 secs
           Intensity:  Min = 93, Max = 862, Mean = 183.89330
           Photosensor reading: 3884704.0
           Exposure time: 0.800000 secs
           EX filter:  FITC
           EM filter:  FITC
           ND filter:  100%
           Polychroic: FITC/TRITC-1
           Stage coordinates:   (-8844.180,+214.966,+1.144)

Image 5.
           Time:       Tue Feb 27 05:36:28 2024
           Time Point: 2.728 secs
           Intensity:  Min = 152, Max = 3276, Mean = 284.55746
           Photosensor reading: 3910788.0
           Exposure time: 0.100000 secs
           EX filter:  TRITC
           EM filter:  CY-5
           ND filter:  100%
           Polychroic: FITC/TRITC-1
           Stage coordinates:   (-8844.180,+214.966,+0.890)

Image 6.
           Time:       Tue Feb 27 05:36:29 2024
           Time Point: 3.054 secs
           Intensity:  Min = 95, Max = 954, Mean = 180.43254
           Photosensor reading: 3884713.0
           Exposure time: 0.800000 secs
           EX filter:  FITC
           EM filter:  FITC
           ND filter:  100%
           Polychroic: FITC/TRITC-1
           Stage coordinates:   (-8844.180,+214.966,+0.890)

Image 7.
           Time:       Tue Feb 27 05:36:29 2024
           Time Point: 4.088 secs
           Intensity:  Min = 153, Max = 3638, Mean = 277.07947
           Photosensor reading: 3910727.0
           Exposure time: 0.100000 secs
           EX filter:  TRITC
           EM filter:  CY-5
           ND filter:  100%
           Polychroic: FITC/TRITC-1
           Stage coordinates:   (-8844.180,+214.966,+0.642)

Image 8.
           Time:       Tue Feb 27 05:36:30 2024
           Time Point: 4.420 secs
           Intensity:  Min = 92, Max = 949, Mean = 178.24916
           Photosensor reading: 3884753.0
           Exposure time: 0.800000 secs
           EX filter:  FITC
           EM filter:  FITC
           ND filter:  100%
           Polychroic: FITC/TRITC-1
           Stage coordinates:   (-8844.180,+214.966,+0.642)

Image 9.
           Time:       Tue Feb 27 05:36:31 2024
           Time Point: 5.454 secs
           Intensity:  Min = 140, Max = 3859, Mean = 269.98523
           Photosensor reading: 3910901.0
           Exposure time: 0.100000 secs
           EX filter:  TRITC
           EM filter:  CY-5
           ND filter:  100%
           Polychroic: FITC/TRITC-1
           Stage coordinates:   (-8844.180,+214.966,+0.388)

Image 10.
           Time:       Tue Feb 27 05:36:32 2024
           Time Point: 5.780 secs
           Intensity:  Min = 91, Max = 965, Mean = 176.53601
           Photosensor reading: 3884754.0
           Exposure time: 0.800000 secs
           EX filter:  FITC
           EM filter:  FITC
           ND filter:  100%
           Polychroic: FITC/TRITC-1
           Stage coordinates:   (-8844.180,+214.966,+0.388)

Image 11.
           Time:       Tue Feb 27 05:36:32 2024
           Time Point: 6.814 secs
           Intensity:  Min = 138, Max = 3633, Mean = 263.45386
           Photosensor reading: 3910786.0
           Exposure time: 0.100000 secs
           EX filter:  TRITC
           EM filter:  CY-5
           ND filter:  100%
           Polychroic: FITC/TRITC-1
           Stage coordinates:   (-8844.180,+214.966,+0.140)

Image 12.
           Time:       Tue Feb 27 05:36:33 2024
           Time Point: 7.142 secs
           Intensity:  Min = 90, Max = 872, Mean = 175.13928
           Photosensor reading: 3884742.0
           Exposure time: 0.800000 secs
           EX filter:  FITC
           EM filter:  FITC
           ND filter:  100%
           Polychroic: FITC/TRITC-1
           Stage coordinates:   (-8844.180,+214.966,+0.140)

Image 13.
           Time:       Tue Feb 27 05:36:33 2024
           Time Point: 8.176 secs
           Intensity:  Min = 136, Max = 3338, Mean = 257.39371
           Photosensor reading: 3910940.0
           Exposure time: 0.100000 secs
           EX filter:  TRITC
           EM filter:  CY-5
           ND filter:  100%
           Polychroic: FITC/TRITC-1
           Stage coordinates:   (-8844.180,+214.966,-0.113)

Image 14.
           Time:       Tue Feb 27 05:36:34 2024
           Time Point: 8.503 secs
           Intensity:  Min = 82, Max = 893, Mean = 173.95946
           Photosensor reading: 3884738.0
           Exposure time: 0.800000 secs
           EX filter:  FITC
           EM filter:  FITC
           ND filter:  100%
           Polychroic: FITC/TRITC-1
           Stage coordinates:   (-8844.180,+214.966,-0.113)

Image 15.
           Time:       Tue Feb 27 05:36:35 2024
           Time Point: 9.536 secs
           Intensity:  Min = 136, Max = 3356, Mean = 251.47705
           Photosensor reading: 3910840.0
           Exposure time: 0.100000 secs
           EX filter:  TRITC
           EM filter:  CY-5
           ND filter:  100%
           Polychroic: FITC/TRITC-1
           Stage coordinates:   (-8844.180,+214.966,-0.361)

Image 16.
           Time:       Tue Feb 27 05:36:36 2024
           Time Point: 9.863 secs
           Intensity:  Min = 84, Max = 979, Mean = 172.86238
           Photosensor reading: 3884728.0
           Exposure time: 0.800000 secs
           EX filter:  FITC
           EM filter:  FITC
           ND filter:  100%
           Polychroic: FITC/TRITC-1
           Stage coordinates:   (-8844.180,+214.966,-0.361)

Image 17.
           Time:       Tue Feb 27 05:36:36 2024
           Time Point: 10.900 secs
           Intensity:  Min = 128, Max = 3259, Mean = 246.24197
           Photosensor reading: 3910662.0
           Exposure time: 0.100000 secs
           EX filter:  TRITC
           EM filter:  CY-5
           ND filter:  100%
           Polychroic: FITC/TRITC-1
           Stage coordinates:   (-8844.180,+214.966,-0.610)

Image 18.
           Time:       Tue Feb 27 05:36:37 2024
           Time Point: 11.236 secs
           Intensity:  Min = 83, Max = 876, Mean = 171.83044
           Photosensor reading: 3884662.0
           Exposure time: 0.800000 secs
           EX filter:  FITC
           EM filter:  FITC
           ND filter:  100%
           Polychroic: FITC/TRITC-1
           Stage coordinates:   (-8844.180,+214.966,-0.610)

Image 19.
           Time:       Tue Feb 27 05:36:37 2024
           Time Point: 12.284 secs
           Intensity:  Min = 132, Max = 3121, Mean = 241.04762
           Photosensor reading: 3910696.0
           Exposure time: 0.100000 secs
           EX filter:  TRITC
           EM filter:  CY-5
           ND filter:  100%
           Polychroic: FITC/TRITC-1
           Stage coordinates:   (-8844.180,+214.966,-0.863)

Image 20.
           Time:       Tue Feb 27 05:36:39 2024
           Time Point: 12.620 secs
           Intensity:  Min = 91, Max = 911, Mean = 171.11415
           Photosensor reading: 3884617.0
           Exposure time: 0.800000 secs
           EX filter:  FITC
           EM filter:  FITC
           ND filter:  100%
           Polychroic: FITC/TRITC-1
           Stage coordinates:   (-8844.180,+214.966,-0.863)

Image 21.
           Time:       Tue Feb 27 05:36:39 2024
           Time Point: 13.666 secs
           Intensity:  Min = 126, Max = 2962, Mean = 236.37000
           Photosensor reading: 3910818.0
           Exposure time: 0.100000 secs
           EX filter:  TRITC
           EM filter:  CY-5
           ND filter:  100%
           Polychroic: FITC/TRITC-1
           Stage coordinates:   (-8844.180,+214.966,-1.111)

Image 22.
           Time:       Tue Feb 27 05:36:40 2024
           Time Point: 14.001 secs
           Intensity:  Min = 84, Max = 929, Mean = 170.32254
           Photosensor reading: 3884615.0
           Exposure time: 0.800000 secs
           EX filter:  FITC
           EM filter:  FITC
           ND filter:  100%
           Polychroic: FITC/TRITC-1
           Stage coordinates:   (-8844.180,+214.966,-1.111)

Image 23.
           Time:       Tue Feb 27 05:36:40 2024
           Time Point: 15.047 secs
           Intensity:  Min = 119, Max = 2807, Mean = 231.88850
           Photosensor reading: 3910611.0
           Exposure time: 0.100000 secs
           EX filter:  TRITC
           EM filter:  CY-5
           ND filter:  100%
           Polychroic: FITC/TRITC-1
           Stage coordinates:   (-8844.180,+214.966,-1.359)

Image 24.
           Time:       Tue Feb 27 05:36:42 2024
           Time Point: 15.386 secs
           Intensity:  Min = 90, Max = 851, Mean = 169.56635
           Photosensor reading: 3884604.0
           Exposure time: 0.800000 secs
           EX filter:  FITC
           EM filter:  FITC
           ND filter:  100%
           Polychroic: FITC/TRITC-1
           Stage coordinates:   (-8844.180,+214.966,-1.359)

Total number of images saved: 24
