# Supplementary material for: Yeast TLDc domain proteins regulate assembly state and subcellular localization of the V-ATPase
Source: EMBO J. 2024 Apr 8;43(9):9. doi: 10.1038/s44318-024-00097-2 (PMC11066047; doi:10.1038/s44318-024-00097-2)
Supplement: Supplementary file 8 — Source data Fig. 3 [file 44318_2024_97_MOESM8_ESM.zip › Figure 3/3A/Rtc5-mNG_dVma5_02_R3D_task.sh.joblog]

---- Starting Deconvolve Task at Tue Feb 27 05:36:44 PST 2024
---- Finished Task at Tue Feb 27 05:36:55 PST 2024
