# Supplementary material for: Yeast TLDc domain proteins regulate assembly state and subcellular localization of the V-ATPase
Source: EMBO J. 2024 Apr 8;43(9):9. doi: 10.1038/s44318-024-00097-2 (PMC11066047; doi:10.1038/s44318-024-00097-2)
Supplement: Supplementary file 8 — Source data Fig. 3 [file 44318_2024_97_MOESM8_ESM.zip › Figure 3/3C/3C_Quantification.xlsx]

## Sheet: Fig 3C
Control											rav1∆
				Normalized values											Normalized values
	FM4-64	mNeonGreen		FM4-64	mNeonGreen							FM4-64	mNeonGreen		FM4-64	mNeonGreen
0.00000	9	53		0.0500464	0.012043						0.00000	14	70		0.0876355	0.374038
0.06370	9.9696	52.0272		0.0650357	0						0.06370	16.8942	72.3583		0.132866	0.410392
0.12740	10.5406	61.3037		0.073863	0.114841						0.12740	17.5461	67.3664		0.143054	0.333441
0.19110	11.3944	65.3462		0.0870621	0.164886						0.19110	18.7595	78.3757		0.162017	0.503152
0.25480	12.8592	59.7171		0.109707	0.0951991						0.25480	22.0183	87.8944		0.212945	0.649886
0.31850	13.7905	65.1198		0.124104	0.162083						0.31850	22.481	86.0529		0.220176	0.621499
0.38220	15.2958	72.8254		0.147375	0.257477						0.38220	23.693	80.6811		0.239117	0.538691
0.44590	18.8451	83.5364		0.202245	0.390076						0.44590	26.0713	84.3658		0.276285	0.595492
0.50960	21.5775	76.2934		0.244486	0.30041						0.50960	29.8918	86.7129		0.335992	0.631673
0.57330	25.2613	85.4515		0.301435	0.413785						0.57330	35.1899	89.8318		0.418791	0.679752
0.63700	31.662	90.9857		0.400385	0.482297						0.63700	41.0187	88.2301		0.509883	0.655061
0.70070	39.3698	92.1764		0.519542	0.497038						0.70070	47.611	88.0263		0.612907	0.651919
0.76440	48.2418	98.7377		0.656697	0.578265						0.76440	54.0389	92.1658		0.713363	0.715731
0.82810	61.3583	117.118		0.859469	0.805806						0.82810	63.2899	97.8519		0.857937	0.803384
0.89180	67.6183	119.317		0.956244	0.833034						0.89180	67.2107	98.1785		0.919211	0.808419
0.95550	70.4487	113.133		1	0.756476						0.95550	68.2806	104.531		0.935932	0.906341
101920	65.9252	107.302		0.93007	0.684283						101920	68.1344	91.3575		0.933647	0.703271
108290	57.2553	98.0454		0.796039	0.569694						108290	61.3237	85.1338		0.827209	0.607331
114660	46.5324	93.9018		0.630271	0.518398						114660	57.4866	90.2504		0.767243	0.686205
121030	40.0432	91.3198		0.529952	0.486433						121030	53.6483	94.9593		0.707258	0.758794
127400	35.8306	94.445		0.464829	0.525122						127400	54.5842	91.7858		0.721884	0.709873
133770	33.6475	90.0182		0.431079	0.47032						133770	49.6153	87.9434		0.644231	0.650641
140140	34.775	97.8508		0.44851	0.567285						140140	45.4887	82.1684		0.57974	0.561618
146510	33.5223	84.6606		0.429144	0.403994						146510	44.0062	90.6122		0.556572	0.691782
152880	29.5949	82.2664		0.368429	0.374354						152880	42.9019	92.6741		0.539314	0.723567
159250	28	77.2019		0.343773	0.311657						159250	39.9239	87.0575		0.492774	0.636985
165620	27.338	81.8818		0.333539	0.369593						165620	39.0245	81.5272		0.478718	0.551734
171990	26.0399	85.1172		0.313471	0.409646						171990	38.9003	79.7614		0.476777	0.524513
178360	26.3033	87.9587		0.317543	0.444823						178360	40.1013	94.7803		0.495546	0.756034
184730	23.1898	85.6975		0.269411	0.41683						184730	42.4937	86.6595		0.532934	0.63085
191100	24.2492	87.978		0.285788	0.445062						191100	43.7722	78.756		0.552915	0.509015
197470	23.5791	83.4785		0.275429	0.38936						197470	42.8431	79.5876		0.538395	0.521834
203840	22.5634	81.8492		0.259727	0.369189						203840	44.9567	85.14		0.571426	0.607426
210210	22.9415	82.7399		0.265572	0.380216						210210	49.6193	87.8718		0.644293	0.649538
216580	23.193	77.1283		0.26946	0.310746						216580	50.6866	90.3716		0.660973	0.688073
222950	23.4938	80.8369		0.27411	0.356657						222950	53.9548	96.5177		0.712048	0.782817
229320	23.1327	84.0113		0.268528	0.395956						229320	58.3096	94.1855		0.780105	0.746865
235690	24.3226	76.4172		0.286923	0.301942						235690	65.4762	97.349		0.892104	0.795632
242060	27.2997	89.3654		0.332947	0.462238						242060	67.5629	101.163		0.924715	0.854422
248430	29.4747	90.8746		0.366571	0.480922						248430	72.3802	107.261		1	0.948427
254800	30.8389	85.2458		0.38766	0.411238						254800	70.0181	110.606		0.963085	1
261170	33.7491	106.344		0.43265	0.672434						261170	61.681	106.661		0.832793	0.939185
267540	39.7621	100.13		0.525607	0.595497						267540	55.1416	109.837		0.730596	0.988136
273910	44.8189	113.607		0.603781	0.762343						273910	48.54	102.823		0.627426	0.880017
280280	50.6487	110.963		0.693906	0.729612						280280	41.8096	102.686		0.522243	0.877908
286650	55.0085	113.963		0.761305	0.766754						286650	38.8861	101.094		0.476555	0.853357
293020	58.9532	131.299		0.822288	0.981364						293020	38.0763	103.266		0.463899	0.886841
299390	61	130.633		0.85393	0.973116						299390	34.169	100.98		0.402836	0.851605
305760	57.5757	132.804		0.800992	1						305760	30.1139	96.1668		0.339463	0.777408
312130	51.4364	121.984		0.706083	0.866052						312130	28.6834	93.4684		0.317107	0.735811
318500	43.2904	115.406		0.580152	0.784608						318500	26.8117	88.6808		0.287856	0.662009
324870	36.4511	105.007		0.474421	0.655881						324870	24.0396	92.2057		0.244534	0.716346
331240	28.1228	106.949		0.345671	0.679916						331240	21.6978	96.5264		0.207937	0.782951
337610	26.7294	99.4757		0.32413	0.587401						337610	21.4438	96.3136		0.203967	0.779671
343980	24.5666	89.7756		0.290695	0.467316						343980	20.4368	103.665		0.18823	0.892999
350350	21.2303	83.4174		0.239118	0.388603						350350	20	108.061		0.181403	0.960759
356720	16.5735	75.1172		0.167127	0.285849						356720	19.9873	110.209		0.181205	0.993869
363090	16.8822	82.9625		0.1719	0.382972						363090	19.5336	100.483		0.174114	0.843942
369460	15.5096	83.5888		0.15068	0.390725						369460	17.7987	107.06		0.147001	0.945323
375830	13.0141	78.5322		0.112102	0.328126						375830	18.0867	95.1215		0.151502	0.761294
382200	11.5247	81.8697		0.0890765	0.369443						382200	18.7255	86.5276		0.161485	0.628816
388570	10.5987	79.4073		0.0747612	0.338959						388570	18.4684	98.6757		0.157468	0.816083
394940	9.1	76.2938		0.0515923	0.300415						394940	15.7239	98.4823		0.114577	0.813102
401310	9	74.4029		0.0500464	0.277006						401310	15.8366	81.8217		0.116338	0.556274
407680	8.6646	75.9784		0.0448613	0.29651						407680	15.6635	81.2583		0.113633	0.547589
414050	8.0563	74.7594		0.0354574	0.281419						414050	16.6619	87.0835		0.129236	0.637386
420420	8	73.8365		0.0345871	0.269994						420420	17.9827	92.1904		0.149877	0.71611
426790	7.9792	73.7207		0.0342655	0.26856						426790	17.1771	83.6326		0.137287	0.584189
433160	7.2198	69.6739		0.0225257	0.218462						433160	16.518	78.6271		0.126987	0.507028
439530	6.6532	72.9562		0.0137665	0.259096						439530	16.007	86.7097		0.119001	0.631624
445900	5.7627	72.2079		0	0.249832						445900	14.9024	86.0727		0.101738	0.621804
452270	6	80		0.00366849	0.346297						452270	13.6864	71.4858		0.0827345	0.396943
											458640	12.7273	68.9282		0.0677457	0.357516
											465010	11.4651	62.0846		0.0480201	0.25202
											471380	9.897	63.5373		0.0235139	0.274414
											477750	9.7412	56.0322		0.021079	0.158721
											484120	9.7848	49.4293		0.0217604	0.0569349
											490490	8.3924	49.2831		0	0.0546812
											496860	8.6962	45.7359		0.00474778	0
											503230	9	48		0.00949556	0.0349018
