# Supplementary material for: Yeast TLDc domain proteins regulate assembly state and subcellular localization of the V-ATPase
Source: EMBO J. 2024 Apr 8;43(9):9. doi: 10.1038/s44318-024-00097-2 (PMC11066047; doi:10.1038/s44318-024-00097-2)
Supplement: Supplementary file 8 — Source data Fig. 3 [file 44318_2024_97_MOESM8_ESM.zip › Figure 3/3C/Rtc5-mNG_02_R3D.dv.log]

#
#Tag 0x00FF0408

Resolve3D softWoRx-Acquire Version: 5.9.9 Release 27

Running on host: cn71656S

Resolve3D Image File: /home/Deltavision2/Desktop/2023/Samira/2023-10-19/Rtc5-mNG_02_R3D.dv

Created  Thu Oct 19 03:50:09 2023


Optics:
  Objective:	Olympus U-Apo N TIRF 100X/1.49 w/Corr. Collar
  Lens ID:  	10011
  Aux Magn: 	1.00

Image Properties:
  XY Dimensions:            	1024 x 1024
  ZWT Dimensions (expected):	10 x 2 x 1
  Pixel Size:               	0.06370 0.06370 0.350
  Binning:                  	1x1
  Flat-field Calibration:   	Off

Camera:
  Type:        	EDGE / sCMOS
  Gain:        	1.00X
  Speed:       	95333KHz
  Temp Setting:	5.0C


Resolve3D Macro:
--------------------------------------------------------
# Created by DeltaVision Experiment Designer (version: 5.9.9 Release 27)
# Experiment Macro Name: Resolve3D


# Open image file
OPF

# Open image file for Reference Image
OPF_REF 1

# Starting Scan From Current Focus (Middle of sample)
# Move to start of sectioning from initial point. Remove backlash.
FOCUS 9.575
FOCUS -7.800
FOCUS -0.100
FOCUS -0.100

# Z sectioning loop.
FIRST_Z
DO 10
  FILTERS TRITC,CY-5,100%
  ACTSHUT 17
  CCD 0.100000
  WRT
  FILTERS FITC,FITC,100%
  ACTSHUT 17
  CCD 0.800000
  WRT
  SECTIONZ -0.350
  NEXT_Z
ENDDO
# Acquire a reference image (mid-stack)
REF_IMG 0.025000,POL,POL,100%,18,8.000,1.925,-1.925

# Close image file(s) 
CLF_REF
CLF

# Move to initial point from end of sectioning.
FOCUS 1.925
BEEP

#
#
#KEY Experiment Designer Keys: Don't Modify
#
#KEY EXPERIMENT_TYPE STANDARD
#KEY DO_FAST_ACQUISITION F
#KEY LAMPS_OFF_AT_END F
#KEY DO_Z_SECTIONING T
#KEY Z_APPLY_BACKLASH T
#KEY Z_BACKLASH 8.0000
#KEY Z_START_POSITION MIDDLE
#KEY SECT_SPACING 0.3500
#KEY NUM_Z_SECTIONS 10
#KEY SAMPLE_THICKNESS 3.5000
#KEY CHANNEL 0.100000,TRITC,CY-5,100%
#KEY EX_SHUTTERS 3,EX=T,TRANS=F,LASER=F
#KEY EM_SHUTTERS 1,CCD1=T
#KEY CHANNEL 0.800000,FITC,FITC,100%
#KEY EX_SHUTTERS 3,EX=T,TRANS=F,LASER=F
#KEY EM_SHUTTERS 1,CCD1=T
#KEY DO_REFERENCE_IMAGE T
#KEY REF_START_POSITION MIDDLE
#KEY REF_CHANNEL 0.025000,POL,POL,100%
#KEY REF_EX_SHUTTERS 3,EX=F,TRANS=T,LASER=F
#KEY REF_EM_SHUTTERS 1,CCD1=T
#KEY REF_FREQUENCY 1
#KEY DO_CELL_TRACK F
#KEY DO_AUTOFOCUS F
#KEY DO_ULTIMATEFOCUS F
#KEY DO_OAI_SCANNING F
#KEY DO_TIME_LAPSE F
#KEY DO_POINT_VISITING F
#KEY DO_PANEL_COLLECTION F
#
#
--------------------------------------------------------

Experiment Record:
------------------
Image 1.
           Time:       Thu Oct 19 03:50:09 2023
           Time Point: 0.000 secs
           Intensity:  Min = 62, Max = 1638, Mean = 147.44351
           Photosensor reading: 3909797.0
           Exposure time: 0.100000 secs
           EX filter:  TRITC
           EM filter:  CY-5
           ND filter:  100%
           Polychroic: FITC/TRITC-1
           Stage coordinates:   (+5470.540,+1362.805,-6.591)

Image 2.
           Time:       Thu Oct 19 03:50:10 2023
           Time Point: 0.324 secs
           Intensity:  Min = 116, Max = 935, Mean = 200.72086
           Photosensor reading: 3881824.0
           Exposure time: 0.800000 secs
           EX filter:  FITC
           EM filter:  FITC
           ND filter:  100%
           Polychroic: FITC/TRITC-1
           Stage coordinates:   (+5470.540,+1362.805,-6.591)

Image 3.
           Time:       Thu Oct 19 03:50:11 2023
           Time Point: 1.360 secs
           Intensity:  Min = 68, Max = 1902, Mean = 141.73558
           Photosensor reading: 3910009.0
           Exposure time: 0.100000 secs
           EX filter:  TRITC
           EM filter:  CY-5
           ND filter:  100%
           Polychroic: FITC/TRITC-1
           Stage coordinates:   (+5470.540,+1362.805,-6.931)

Image 4.
           Time:       Thu Oct 19 03:50:12 2023
           Time Point: 1.688 secs
           Intensity:  Min = 110, Max = 861, Mean = 189.53757
           Photosensor reading: 3881901.0
           Exposure time: 0.800000 secs
           EX filter:  FITC
           EM filter:  FITC
           ND filter:  100%
           Polychroic: FITC/TRITC-1
           Stage coordinates:   (+5470.540,+1362.805,-6.931)

Image 5.
           Time:       Thu Oct 19 03:50:12 2023
           Time Point: 2.725 secs
           Intensity:  Min = 71, Max = 2592, Mean = 138.42993
           Photosensor reading: 3910064.0
           Exposure time: 0.100000 secs
           EX filter:  TRITC
           EM filter:  CY-5
           ND filter:  100%
           Polychroic: FITC/TRITC-1
           Stage coordinates:   (+5470.540,+1362.805,-7.277)

Image 6.
           Time:       Thu Oct 19 03:50:13 2023
           Time Point: 3.051 secs
           Intensity:  Min = 104, Max = 953, Mean = 185.63358
           Photosensor reading: 3881824.0
           Exposure time: 0.800000 secs
           EX filter:  FITC
           EM filter:  FITC
           ND filter:  100%
           Polychroic: FITC/TRITC-1
           Stage coordinates:   (+5470.540,+1362.805,-7.277)

Image 7.
           Time:       Thu Oct 19 03:50:14 2023
           Time Point: 4.087 secs
           Intensity:  Min = 74, Max = 3433, Mean = 136.27336
           Photosensor reading: 3910102.0
           Exposure time: 0.100000 secs
           EX filter:  TRITC
           EM filter:  CY-5
           ND filter:  100%
           Polychroic: FITC/TRITC-1
           Stage coordinates:   (+5470.540,+1362.805,-7.633)

Image 8.
           Time:       Thu Oct 19 03:50:15 2023
           Time Point: 4.415 secs
           Intensity:  Min = 105, Max = 895, Mean = 183.31868
           Photosensor reading: 3881851.0
           Exposure time: 0.800000 secs
           EX filter:  FITC
           EM filter:  FITC
           ND filter:  100%
           Polychroic: FITC/TRITC-1
           Stage coordinates:   (+5470.540,+1362.805,-7.633)

Image 9.
           Time:       Thu Oct 19 03:50:15 2023
           Time Point: 5.451 secs
           Intensity:  Min = 71, Max = 4794, Mean = 134.69211
           Photosensor reading: 3909933.0
           Exposure time: 0.100000 secs
           EX filter:  TRITC
           EM filter:  CY-5
           ND filter:  100%
           Polychroic: FITC/TRITC-1
           Stage coordinates:   (+5470.540,+1362.805,-7.983)

Image 10.
           Time:       Thu Oct 19 03:50:16 2023
           Time Point: 5.779 secs
           Intensity:  Min = 106, Max = 955, Mean = 181.68555
           Photosensor reading: 3881874.0
           Exposure time: 0.800000 secs
           EX filter:  FITC
           EM filter:  FITC
           ND filter:  100%
           Polychroic: FITC/TRITC-1
           Stage coordinates:   (+5470.540,+1362.805,-7.983)

Image 11.
           Time:       Thu Oct 19 03:50:16 2023
           Time Point: 6.815 secs
           Intensity:  Min = 60, Max = 6061, Mean = 133.44881
           Photosensor reading: 3910025.0
           Exposure time: 0.100000 secs
           EX filter:  TRITC
           EM filter:  CY-5
           ND filter:  100%
           Polychroic: FITC/TRITC-1
           Stage coordinates:   (+5470.540,+1362.805,-8.334)

Image 12.
           Time:       Thu Oct 19 03:50:17 2023
           Time Point: 7.143 secs
           Intensity:  Min = 105, Max = 939, Mean = 180.15097
           Photosensor reading: 3881814.0
           Exposure time: 0.800000 secs
           EX filter:  FITC
           EM filter:  FITC
           ND filter:  100%
           Polychroic: FITC/TRITC-1
           Stage coordinates:   (+5470.540,+1362.805,-8.334)

Image 13.
           Time:       Thu Oct 19 03:50:18 2023
           Time Point: 8.179 secs
           Intensity:  Min = 73, Max = 6733, Mean = 132.40581
           Photosensor reading: 3910064.0
           Exposure time: 0.100000 secs
           EX filter:  TRITC
           EM filter:  CY-5
           ND filter:  100%
           Polychroic: FITC/TRITC-1
           Stage coordinates:   (+5470.540,+1362.805,-8.679)

Image 14.
           Time:       Thu Oct 19 03:50:19 2023
           Time Point: 8.509 secs
           Intensity:  Min = 99, Max = 986, Mean = 179.24234
           Photosensor reading: 3881777.0
           Exposure time: 0.800000 secs
           EX filter:  FITC
           EM filter:  FITC
           ND filter:  100%
           Polychroic: FITC/TRITC-1
           Stage coordinates:   (+5470.540,+1362.805,-8.679)

Image 15.
           Time:       Thu Oct 19 03:50:19 2023
           Time Point: 9.544 secs
           Intensity:  Min = 62, Max = 6472, Mean = 131.63091
           Photosensor reading: 3909851.0
           Exposure time: 0.100000 secs
           EX filter:  TRITC
           EM filter:  CY-5
           ND filter:  100%
           Polychroic: FITC/TRITC-1
           Stage coordinates:   (+5470.540,+1362.805,-9.030)

Image 16.
           Time:       Thu Oct 19 03:50:20 2023
           Time Point: 9.871 secs
           Intensity:  Min = 102, Max = 1015, Mean = 178.46553
           Photosensor reading: 3881764.0
           Exposure time: 0.800000 secs
           EX filter:  FITC
           EM filter:  FITC
           ND filter:  100%
           Polychroic: FITC/TRITC-1
           Stage coordinates:   (+5470.540,+1362.805,-9.030)

Image 17.
           Time:       Thu Oct 19 03:50:20 2023
           Time Point: 10.910 secs
           Intensity:  Min = 67, Max = 6528, Mean = 130.86530
           Photosensor reading: 3909875.0
           Exposure time: 0.100000 secs
           EX filter:  TRITC
           EM filter:  CY-5
           ND filter:  100%
           Polychroic: FITC/TRITC-1
           Stage coordinates:   (+5470.540,+1362.805,-9.380)

Image 18.
           Time:       Thu Oct 19 03:50:21 2023
           Time Point: 11.238 secs
           Intensity:  Min = 96, Max = 997, Mean = 178.05069
           Photosensor reading: 3881694.0
           Exposure time: 0.800000 secs
           EX filter:  FITC
           EM filter:  FITC
           ND filter:  100%
           Polychroic: FITC/TRITC-1
           Stage coordinates:   (+5470.540,+1362.805,-9.380)

Image 19.
           Time:       Thu Oct 19 03:50:22 2023
           Time Point: 12.272 secs
           Intensity:  Min = 62, Max = 5784, Mean = 130.13089
           Photosensor reading: 3909946.0
           Exposure time: 0.100000 secs
           EX filter:  TRITC
           EM filter:  CY-5
           ND filter:  100%
           Polychroic: FITC/TRITC-1
           Stage coordinates:   (+5470.540,+1362.805,-9.731)

Image 20.
           Time:       Thu Oct 19 03:50:23 2023
           Time Point: 12.599 secs
           Intensity:  Min = 97, Max = 954, Mean = 177.05028
           Photosensor reading: 3881744.0
           Exposure time: 0.800000 secs
           EX filter:  FITC
           EM filter:  FITC
           ND filter:  100%
           Polychroic: FITC/TRITC-1
           Stage coordinates:   (+5470.540,+1362.805,-9.731)

Total number of images saved: 20
