# Supplementary material for: Yeast TLDc domain proteins regulate assembly state and subcellular localization of the V-ATPase
Source: EMBO J. 2024 Apr 8;43(9):9. doi: 10.1038/s44318-024-00097-2 (PMC11066047; doi:10.1038/s44318-024-00097-2)
Supplement: Supplementary file 8 — Source data Fig. 3 [file 44318_2024_97_MOESM8_ESM.zip › Figure 3/3C/Rtc5-mNG_dRav1_04_R3D.dv.log]

#
#Tag 0x00FF0408

Resolve3D softWoRx-Acquire Version: 5.9.9 Release 27

Running on host: cn71656S

Resolve3D Image File: /home/Deltavision2/Desktop/2023/Samira/2023-10-19/Rtc5-mNG_dRav1_04_R3D.dv

Created  Thu Oct 19 03:58:02 2023


Optics:
  Objective:	Olympus U-Apo N TIRF 100X/1.49 w/Corr. Collar
  Lens ID:  	10011
  Aux Magn: 	1.00

Image Properties:
  XY Dimensions:            	1024 x 1024
  ZWT Dimensions (expected):	10 x 2 x 1
  Pixel Size:               	0.06370 0.06370 0.350
  Binning:                  	1x1
  Flat-field Calibration:   	Off

Camera:
  Type:        	EDGE / sCMOS
  Gain:        	1.00X
  Speed:       	95333KHz
  Temp Setting:	5.0C


Resolve3D Macro:
--------------------------------------------------------
# Created by DeltaVision Experiment Designer (version: 5.9.9 Release 27)
# Experiment Macro Name: Resolve3D


# Open image file
OPF

# Open image file for Reference Image
OPF_REF 1

# Starting Scan From Current Focus (Middle of sample)
# Move to start of sectioning from initial point. Remove backlash.
FOCUS 9.575
FOCUS -7.800
FOCUS -0.100
FOCUS -0.100

# Z sectioning loop.
FIRST_Z
DO 10
  FILTERS TRITC,CY-5,100%
  ACTSHUT 17
  CCD 0.100000
  WRT
  FILTERS FITC,FITC,100%
  ACTSHUT 17
  CCD 0.800000
  WRT
  SECTIONZ -0.350
  NEXT_Z
ENDDO
# Acquire a reference image (mid-stack)
REF_IMG 0.025000,POL,POL,100%,18,8.000,1.925,-1.925

# Close image file(s) 
CLF_REF
CLF

# Move to initial point from end of sectioning.
FOCUS 1.925
BEEP

#
#
#KEY Experiment Designer Keys: Don't Modify
#
#KEY EXPERIMENT_TYPE STANDARD
#KEY DO_FAST_ACQUISITION F
#KEY LAMPS_OFF_AT_END F
#KEY DO_Z_SECTIONING T
#KEY Z_APPLY_BACKLASH T
#KEY Z_BACKLASH 8.0000
#KEY Z_START_POSITION MIDDLE
#KEY SECT_SPACING 0.3500
#KEY NUM_Z_SECTIONS 10
#KEY SAMPLE_THICKNESS 3.5000
#KEY CHANNEL 0.100000,TRITC,CY-5,100%
#KEY EX_SHUTTERS 3,EX=T,TRANS=F,LASER=F
#KEY EM_SHUTTERS 1,CCD1=T
#KEY CHANNEL 0.800000,FITC,FITC,100%
#KEY EX_SHUTTERS 3,EX=T,TRANS=F,LASER=F
#KEY EM_SHUTTERS 1,CCD1=T
#KEY DO_REFERENCE_IMAGE T
#KEY REF_START_POSITION MIDDLE
#KEY REF_CHANNEL 0.025000,POL,POL,100%
#KEY REF_EX_SHUTTERS 3,EX=F,TRANS=T,LASER=F
#KEY REF_EM_SHUTTERS 1,CCD1=T
#KEY REF_FREQUENCY 1
#KEY DO_CELL_TRACK F
#KEY DO_AUTOFOCUS F
#KEY DO_ULTIMATEFOCUS F
#KEY DO_OAI_SCANNING F
#KEY DO_TIME_LAPSE F
#KEY DO_POINT_VISITING F
#KEY DO_PANEL_COLLECTION F
#
#
--------------------------------------------------------

Experiment Record:
------------------
Image 1.
           Time:       Thu Oct 19 03:58:02 2023
           Time Point: 0.000 secs
           Intensity:  Min = 91, Max = 1661, Mean = 182.29710
           Photosensor reading: 3909081.0
           Exposure time: 0.100000 secs
           EX filter:  TRITC
           EM filter:  CY-5
           ND filter:  100%
           Polychroic: FITC/TRITC-1
           Stage coordinates:   (-9069.480,-32.933,-6.500)

Image 2.
           Time:       Thu Oct 19 03:58:03 2023
           Time Point: 0.328 secs
           Intensity:  Min = 117, Max = 890, Mean = 211.16795
           Photosensor reading: 3881559.0
           Exposure time: 0.800000 secs
           EX filter:  FITC
           EM filter:  FITC
           ND filter:  100%
           Polychroic: FITC/TRITC-1
           Stage coordinates:   (-9069.480,-32.933,-6.500)

Image 3.
           Time:       Thu Oct 19 03:58:03 2023
           Time Point: 1.366 secs
           Intensity:  Min = 90, Max = 1955, Mean = 181.16263
           Photosensor reading: 3909554.0
           Exposure time: 0.100000 secs
           EX filter:  TRITC
           EM filter:  CY-5
           ND filter:  100%
           Polychroic: FITC/TRITC-1
           Stage coordinates:   (-9069.480,-32.933,-6.840)

Image 4.
           Time:       Thu Oct 19 03:58:04 2023
           Time Point: 1.695 secs
           Intensity:  Min = 119, Max = 944, Mean = 201.90829
           Photosensor reading: 3881592.0
           Exposure time: 0.800000 secs
           EX filter:  FITC
           EM filter:  FITC
           ND filter:  100%
           Polychroic: FITC/TRITC-1
           Stage coordinates:   (-9069.480,-32.933,-6.840)

Image 5.
           Time:       Thu Oct 19 03:58:05 2023
           Time Point: 2.729 secs
           Intensity:  Min = 82, Max = 2283, Mean = 179.45621
           Photosensor reading: 3909619.0
           Exposure time: 0.100000 secs
           EX filter:  TRITC
           EM filter:  CY-5
           ND filter:  100%
           Polychroic: FITC/TRITC-1
           Stage coordinates:   (-9069.480,-32.933,-7.190)

Image 6.
           Time:       Thu Oct 19 03:58:06 2023
           Time Point: 3.057 secs
           Intensity:  Min = 108, Max = 942, Mean = 198.54678
           Photosensor reading: 3881587.0
           Exposure time: 0.800000 secs
           EX filter:  FITC
           EM filter:  FITC
           ND filter:  100%
           Polychroic: FITC/TRITC-1
           Stage coordinates:   (-9069.480,-32.933,-7.190)

Image 7.
           Time:       Thu Oct 19 03:58:06 2023
           Time Point: 4.091 secs
           Intensity:  Min = 87, Max = 2742, Mean = 177.55428
           Photosensor reading: 3909471.0
           Exposure time: 0.100000 secs
           EX filter:  TRITC
           EM filter:  CY-5
           ND filter:  100%
           Polychroic: FITC/TRITC-1
           Stage coordinates:   (-9069.480,-32.933,-7.541)

Image 8.
           Time:       Thu Oct 19 03:58:07 2023
           Time Point: 4.419 secs
           Intensity:  Min = 112, Max = 855, Mean = 196.61246
           Photosensor reading: 3881603.0
           Exposure time: 0.800000 secs
           EX filter:  FITC
           EM filter:  FITC
           ND filter:  100%
           Polychroic: FITC/TRITC-1
           Stage coordinates:   (-9069.480,-32.933,-7.541)

Image 9.
           Time:       Thu Oct 19 03:58:07 2023
           Time Point: 5.457 secs
           Intensity:  Min = 87, Max = 3372, Mean = 175.83426
           Photosensor reading: 3909548.0
           Exposure time: 0.100000 secs
           EX filter:  TRITC
           EM filter:  CY-5
           ND filter:  100%
           Polychroic: FITC/TRITC-1
           Stage coordinates:   (-9069.480,-32.933,-7.891)

Image 10.
           Time:       Thu Oct 19 03:58:08 2023
           Time Point: 5.785 secs
           Intensity:  Min = 108, Max = 939, Mean = 195.40814
           Photosensor reading: 3881579.0
           Exposure time: 0.800000 secs
           EX filter:  FITC
           EM filter:  FITC
           ND filter:  100%
           Polychroic: FITC/TRITC-1
           Stage coordinates:   (-9069.480,-32.933,-7.891)

Image 11.
           Time:       Thu Oct 19 03:58:09 2023
           Time Point: 6.819 secs
           Intensity:  Min = 77, Max = 4076, Mean = 173.95329
           Photosensor reading: 3909607.0
           Exposure time: 0.100000 secs
           EX filter:  TRITC
           EM filter:  CY-5
           ND filter:  100%
           Polychroic: FITC/TRITC-1
           Stage coordinates:   (-9069.480,-32.933,-8.242)

Image 12.
           Time:       Thu Oct 19 03:58:10 2023
           Time Point: 7.153 secs
           Intensity:  Min = 108, Max = 912, Mean = 194.38065
           Photosensor reading: 3881586.0
           Exposure time: 0.800000 secs
           EX filter:  FITC
           EM filter:  FITC
           ND filter:  100%
           Polychroic: FITC/TRITC-1
           Stage coordinates:   (-9069.480,-32.933,-8.242)

Image 13.
           Time:       Thu Oct 19 03:58:10 2023
           Time Point: 8.187 secs
           Intensity:  Min = 87, Max = 4432, Mean = 172.04442
           Photosensor reading: 3909653.0
           Exposure time: 0.100000 secs
           EX filter:  TRITC
           EM filter:  CY-5
           ND filter:  100%
           Polychroic: FITC/TRITC-1
           Stage coordinates:   (-9069.480,-32.933,-8.587)

Image 14.
           Time:       Thu Oct 19 03:58:11 2023
           Time Point: 8.517 secs
           Intensity:  Min = 113, Max = 895, Mean = 193.69542
           Photosensor reading: 3881556.0
           Exposure time: 0.800000 secs
           EX filter:  FITC
           EM filter:  FITC
           ND filter:  100%
           Polychroic: FITC/TRITC-1
           Stage coordinates:   (-9069.480,-32.933,-8.587)

Image 15.
           Time:       Thu Oct 19 03:58:12 2023
           Time Point: 9.553 secs
           Intensity:  Min = 84, Max = 4588, Mean = 170.20320
           Photosensor reading: 3909426.0
           Exposure time: 0.100000 secs
           EX filter:  TRITC
           EM filter:  CY-5
           ND filter:  100%
           Polychroic: FITC/TRITC-1
           Stage coordinates:   (-9069.480,-32.933,-8.943)

Image 16.
           Time:       Thu Oct 19 03:58:13 2023
           Time Point: 9.879 secs
           Intensity:  Min = 108, Max = 875, Mean = 192.90738
           Photosensor reading: 3881531.0
           Exposure time: 0.800000 secs
           EX filter:  FITC
           EM filter:  FITC
           ND filter:  100%
           Polychroic: FITC/TRITC-1
           Stage coordinates:   (-9069.480,-32.933,-8.943)

Image 17.
           Time:       Thu Oct 19 03:58:13 2023
           Time Point: 10.915 secs
           Intensity:  Min = 70, Max = 4444, Mean = 168.50444
           Photosensor reading: 3909453.0
           Exposure time: 0.100000 secs
           EX filter:  TRITC
           EM filter:  CY-5
           ND filter:  100%
           Polychroic: FITC/TRITC-1
           Stage coordinates:   (-9069.480,-32.933,-9.288)

Image 18.
           Time:       Thu Oct 19 03:58:14 2023
           Time Point: 11.243 secs
           Intensity:  Min = 108, Max = 875, Mean = 192.48543
           Photosensor reading: 3881480.0
           Exposure time: 0.800000 secs
           EX filter:  FITC
           EM filter:  FITC
           ND filter:  100%
           Polychroic: FITC/TRITC-1
           Stage coordinates:   (-9069.480,-32.933,-9.288)

Image 19.
           Time:       Thu Oct 19 03:58:14 2023
           Time Point: 12.279 secs
           Intensity:  Min = 83, Max = 4610, Mean = 166.83990
           Photosensor reading: 3909581.0
           Exposure time: 0.100000 secs
           EX filter:  TRITC
           EM filter:  CY-5
           ND filter:  100%
           Polychroic: FITC/TRITC-1
           Stage coordinates:   (-9069.480,-32.933,-9.639)

Image 20.
           Time:       Thu Oct 19 03:58:16 2023
           Time Point: 12.607 secs
           Intensity:  Min = 112, Max = 880, Mean = 192.00906
           Photosensor reading: 3881469.0
           Exposure time: 0.800000 secs
           EX filter:  FITC
           EM filter:  FITC
           ND filter:  100%
           Polychroic: FITC/TRITC-1
           Stage coordinates:   (-9069.480,-32.933,-9.639)

Total number of images saved: 20
