# Supplementary material for: Yeast TLDc domain proteins regulate assembly state and subcellular localization of the V-ATPase
Source: EMBO J. 2024 Apr 8;43(9):9. doi: 10.1038/s44318-024-00097-2 (PMC11066047; doi:10.1038/s44318-024-00097-2)
Supplement: Supplementary file 8 — Source data Fig. 3 [file 44318_2024_97_MOESM8_ESM.zip › Figure 3/3D/Fig 3D_Quantification.xlsx]

## Sheet: Rtc5
Rtc5-mNG
Glucose											20' Galactose
				Normalized values											Normalized values
	FM4-64	mNG		FM4-64	mNG							FM4-64	mNG		FM4-64	mNG
0.00000	175000	88500		0.0483973	0.408027						0.00000	27000	960000		0.0310938	0.482382
0.06370	194655	84350		0.0684236	0.376228						0.06370	23100	846150		0	0.374697
0.12740	204013	88457		0.0779583	0.407698						0.12740	24961	986472		0.0148373	0.507421
0.19110	223093	96537		0.0973988	0.469611						0.19110	27093	1006348		0.0318353	0.52622
0.25480	233567	99812		0.108071	0.494705						0.25480	25812	954370		0.0216221	0.477057
0.31850	270296	98534		0.145493	0.484913						0.31850	26645	1022674		0.0282635	0.541662
0.38220	363237	106846		0.24019	0.548603						0.38220	28997	1039917		0.0470154	0.557971
0.44590	398065	118188		0.275676	0.635511						0.44590	31086	1093538		0.0636705	0.608689
0.50960	482402	133153		0.361606	0.75018						0.50960	33472	1130427		0.0826935	0.64358
0.57330	568722	140675		0.449557	0.807817						0.57330	36396	1106254		0.106006	0.620716
0.63700	786923	148253		0.67188	0.865884						0.63700	38949	1209750		0.12636	0.718608
0.70070	878927	147492		0.765622	0.860052						0.70070	38689	1226244		0.124287	0.734208
0.76440	910095	148482		0.797378	0.867638						0.76440	40950	1251613		0.142314	0.758204
0.82810	892553	136001		0.779505	0.772003						0.82810	45026	1316889		0.174811	0.819945
0.89180	767396	121375		0.651984	0.659931						0.89180	45374	1302893		0.177585	0.806707
0.95550	726620	115587		0.610438	0.615581						0.95550	44380	1257742		0.16966	0.764001
101920	538389	111244		0.418651	0.582303						101920	47510	1233195		0.194615	0.740783
108290	511836	111000		0.391596	0.580433						108290	50153	1208054		0.215687	0.717003
114660	532907	100691		0.413065	0.501441						114660	56776	1172924		0.268491	0.683776
121030	446822	100605		0.325354	0.500782						121030	64868	1177201		0.333006	0.687821
127400	435868	104778		0.314193	0.532757						127400	70934	1172768		0.381369	0.683628
133770	470716	104652		0.349699	0.531792						133770	79092	1193684		0.446411	0.703412
140140	394759	97831		0.272308	0.479526						140140	89714	1183642		0.531098	0.693913
146510	385284	97871		0.262654	0.479832						146510	97870	1287534		0.596124	0.792179
152880	351213	102931		0.227939	0.518605						152880	120094	1276816		0.77331	0.782042
159250	349844	100813		0.226544	0.502375						159250	133159	1397471		0.877475	0.896163
165620	374958	87256		0.252133	0.398495						165620	138578	1507253		0.920679	1
171990	368026	94452		0.24507	0.453634						171990	148527	1458814		1	0.954184
178360	376356	99589		0.253557	0.492996						178360	147169	1497565		0.989173	0.990837
184730	373750	99500		0.250902	0.492315						184730	138245	1455224		0.918024	0.950789
191100	358784	97356		0.235653	0.475886						191100	129945	1460083		0.85185	0.955384
197470	377701	103531		0.254927	0.523202						197470	108000	1210000		0.676888	0.718844
203840	377521	109734		0.254744	0.570732						203840	99579	1315578		0.609749	0.818705
210210	398708	105408		0.276331	0.537584						210210	87075	1275650		0.510058	0.780939
216580	409563	106734		0.287391	0.547745						216580	76797	1200499		0.428114	0.709858
222950	396298	106855		0.273876	0.548672						222950	72057	1176857		0.390323	0.687496
229320	429590	109441		0.307797	0.568487						229320	65495	1091446		0.338005	0.60671
235690	446488	112869		0.325014	0.594754						235690	70788	1129688		0.380205	0.642881
242060	469096	111889		0.348049	0.587245						242060	67058	1020406		0.350467	0.539517
248430	566121	116306		0.446907	0.62109						248430	64657	1041967		0.331324	0.55991
254800	546183	119918		0.426592	0.648767						254800	71311	1127326		0.384375	0.640647
261170	594358	129288		0.475677	0.720565						261170	69036	1119001		0.366237	0.632773
267540	721947	125757		0.605676	0.693508						267540	68716	1030562		0.363686	0.549123
273910	874046	143497		0.760648	0.829441						273910	65332	984381		0.336706	0.505443
280280	1108960	165756		1	1						280280	67804	962851		0.356414	0.485079
286650	1065364	150838		0.95558	0.885691						286650	68169	989906		0.359325	0.510669
293020	929688	150346		0.817342	0.881921						293020	74521	943881		0.409968	0.467136
299390	780059	124781		0.664886	0.68603						299390	87277	969043		0.511668	0.490935
305760	573841	105206		0.454772	0.536037						305760	94875	987523		0.572245	0.508415
312130	494243	101923		0.373671	0.510881						312130	103135	990937		0.6381	0.511644
318500	396989	100657		0.27458	0.50118						318500	119083	950458		0.76525	0.473357
324870	309697	89325		0.185639	0.414349						324870	128008	942716		0.836407	0.466034
331240	239471	82112		0.114086	0.359079						331240	137324	972737		0.910681	0.494429
337610	246635	75128		0.121385	0.305564						337610	136989	957274		0.90801	0.479804
343980	206305	58302		0.0802936	0.176636						343980	127611	977274		0.833242	0.498721
350350	176630	53218		0.0500581	0.137679						350350	118565	913361		0.76112	0.438269
356720	155250	46774		0.0282742	0.0883025						356720	90718	804214		0.539102	0.335032
363090	133829	40263		0.00644856	0.038412						363090	76188	764828		0.423258	0.297779
369460	127500	35250		0	0						369460	67766	764204		0.356112	0.297189
											375830	56650	713756		0.267486	0.249473
											382200	49723	528564		0.212259	0.0743096
											388570	37612	548959		0.115701	0.0936001
											394940	39000	450000		0.126767	0

## Sheet: Vma5
Vma5-GFP
Glucose											20' Galactose
				Normalized values											Normalized values
	FM4-64	GFP		FM4-64	GFP							FM4-64	GFP		FM4-64	GFP
0.00000	19000	220000		0.00242321	0.0626714						0.00000	315000	494167		0.187243	0.179285
0.06370	23638	218573		0.0473786	0.0609679						0.06370	331160	562925		0.204105	0.257554
0.12740	31060	215310		0.119319	0.0570727						0.12740	333362	619301		0.206403	0.321727
0.19110	30483	227770		0.113726	0.0719467						0.19110	376332	667494		0.25124	0.376586
0.25480	29215	253784		0.101436	0.103001						0.25480	408038	731861		0.284324	0.449857
0.31850	31518	273649		0.123758	0.126714						0.31850	440323	822615		0.318013	0.553163
0.38220	32930	304799		0.137444	0.163899						0.38220	483276	894449		0.362832	0.634933
0.44590	30561	329742		0.114482	0.193675						0.44590	496083	935565		0.376196	0.681736
0.50960	40065	358919		0.206603	0.228505						0.50960	525790	987862		0.407194	0.741267
0.57330	44003	394143		0.244773	0.270553						0.57330	631387	1111790		0.51738	0.882337
0.63700	43214	421839		0.237125	0.303615						0.63700	723123	1210687		0.613103	0.994913
0.70070	50017	439350		0.303066	0.324518						0.70070	806756	1173469		0.700371	0.952547
0.76440	46939	466625		0.273231	0.357078						0.76440	916182	1183511		0.814553	0.963978
0.82810	53353	483991		0.335401	0.377808						0.82810	1046034	1215156		0.950048	1
0.89180	58307	500559		0.383419	0.397586						0.89180	1060571	1124456		0.965217	0.896755
0.95550	61624	504754		0.415571	0.402594						0.95550	909306	1082448		0.807378	0.848936
101920	72809	580102		0.523985	0.49254						101920	890596	979144		0.787855	0.731343
108290	74986	624612		0.545086	0.545673						108290	888099	949267		0.785249	0.697334
114660	77280	678669		0.567322	0.610203						114660	840784	959164		0.735878	0.7086
121030	77357	718026		0.568068	0.657185						121030	753920	995328		0.645239	0.749766
127400	96194	781950		0.750652	0.733494						127400	708896	872377		0.598258	0.609808
133770	94768	805599		0.73683	0.761725						133770	758658	873590		0.650183	0.611189
140140	100297	923486		0.790422	0.902451						140140	686127	835527		0.574499	0.567861
146510	117766	954737		0.959746	0.939757						146510	630750	808889		0.516716	0.537539
152880	121919	978444		1	0.968057						152880	617142	914805		0.502516	0.658105
159250	117692	1005203		0.959028	1						159250	573286	849616		0.456754	0.583899
165620	117217	953214		0.954424	0.937939						165620	580860	843254		0.464657	0.576657
171990	109123	881049		0.87597	0.851792						171990	575919	783335		0.459502	0.50845
178360	103640	870446		0.822825	0.839135						178360	515369	782027		0.39632	0.506961
184730	96024	827305		0.749004	0.787636						184730	577180	717036		0.460818	0.432981
191100	86897	798813		0.660538	0.753624						191100	590137	732855		0.474338	0.450988
197470	79390	749054		0.587773	0.694225						197470	603672	779792		0.488461	0.504417
203840	85350	724741		0.645543	0.665201						203840	545073	765302		0.427315	0.487923
210210	78861	730602		0.582646	0.672198						210210	603489	823453		0.48827	0.554117
216580	80035	717933		0.594025	0.657074						216580	563437	838202		0.446477	0.570906
222950	79757	726798		0.591331	0.667657						222950	577002	879531		0.460632	0.617952
229320	77587	725552		0.570297	0.666169						229320	623004	836340		0.508633	0.568787
235690	76562	700000		0.560362	0.635667						235690	656419	834244		0.5435	0.566401
242060	64682	659085		0.445211	0.586825						242060	685220	829351		0.573553	0.560831
248430	76095	686744		0.555836	0.619843						248430	741497	841667		0.632276	0.574851
254800	72780	688897		0.523704	0.622413						254800	767067	906345		0.658957	0.648475
261170	73009	664953		0.525923	0.59383						261170	890898	943546		0.78817	0.690821
267540	69423	639545		0.491165	0.563499						267540	971926	907698		0.87272	0.650015
273910	67726	692311		0.474716	0.626488						273910	996027	867144		0.897868	0.603852
280280	74852	679058		0.543787	0.610668						280280	1057376	865897		0.961883	0.602432
286650	68432	662962		0.481559	0.591453						286650	1093905	853158		1	0.587931
293020	74816	681594		0.543438	0.613695						293020	974594	831047		0.875504	0.562762
299390	72060	721094		0.516725	0.660848						299390	764255	815351		0.656023	0.544895
305760	71862	743784		0.514806	0.687934						305760	719394	790197		0.609212	0.516261
312130	77948	725907		0.573796	0.666593						312130	658191	775324		0.545349	0.499331
318500	76111	736572		0.555991	0.679324						318500	557324	779699		0.440099	0.504311
324870	86568	753586		0.657349	0.699635						324870	466683	775303		0.345518	0.499307
331240	90167	775705		0.692233	0.726039						331240	378357	714601		0.253353	0.430209
337610	91265	859011		0.702876	0.825485						337610	319945	705659		0.192403	0.42003
343980	98046	903433		0.768603	0.878513						343980	295617	655822		0.167017	0.3633
350350	101493	902731		0.802014	0.877675						350350	278469	653117		0.149124	0.360221
356720	100365	882695		0.791081	0.853757						356720	296010	692042		0.167428	0.40453
363090	78650	725741		0.580601	0.666395						363090	259860	640068		0.129706	0.345367
369460	77633	639417		0.570743	0.563346						369460	242879	597615		0.111987	0.297042
375830	57436	607888		0.374977	0.525709						375830	239851	579108		0.108828	0.275975
382200	57454	547224		0.375151	0.453292						382200	210894	633543		0.0786123	0.337939
388570	48613	516782		0.289457	0.416952						388570	221135	563718		0.0892984	0.258456
394940	41757	448879		0.223003	0.335894						394940	209825	566566		0.0774968	0.261698
401310	40148	366071		0.207407	0.237042						401310	203425	517771		0.0708187	0.206154
407680	42318	393857		0.228441	0.270212						407680	175790	512914		0.0419826	0.200625
414050	37293	316211		0.179734	0.177522						414050	170090	577715		0.0360349	0.274389
420420	33054	292703		0.138646	0.14946						420420	191826	494550		0.0587156	0.179721
426790	30285	266851		0.111807	0.118599						426790	181378	509138		0.0478135	0.196327
433160	29237	268298		0.101649	0.120327						433160	166280	453757		0.0320593	0.133286
439530	26396	241933		0.0741114	0.0888537						439530	143319	407906		0.00810039	0.0810926
445900	26014	201596		0.0704087	0.0407018						445900	149614	416228		0.014669	0.0905657
452270	22385	175416		0.0352335	0.00944965						452270	135556	336667		0	0
458640	22986	170986		0.0410588	0.00416138
465010	19083	171089		0.00322771	0.00428433
471380	18750	167500		0	0

## Sheet: Vma2
Vma2-GFP
Glucose											20' Galactose
				Normalized values											Normalized values
	FM4-64	GFP		FM4-64	GFP							FM4-64	msGFP2		FM4-64	GFP
0.00000	90000	250000		0	0.016878						0.00000	42000	350000		0.044156	0
0.06370	94970	248646		0.00737854	0.0153915						0.06370	46076	366455		0.0801519	0.0209867
0.12740	109767	244588		0.0293464	0.0109362						0.12740	39508	446665		0.0221486	0.123287
0.19110	112209	234627		0.0329718	0						0.19110	50402	482672		0.118356	0.16921
0.25480	113064	243193		0.0342412	0.00940461						0.25480	54311	517578		0.152877	0.213729
0.31850	139273	266367		0.0731515	0.0348473						0.31850	57246	565915		0.178796	0.275378
0.38220	151139	300898		0.0907679	0.0727589						0.38220	62941	595935		0.22909	0.313666
0.44590	155765	315171		0.0976357	0.0884292						0.44590	69043	601561		0.282978	0.320841
0.50960	169809	358089		0.118486	0.135549						0.50960	69319	681950		0.285415	0.423369
0.57330	190583	329189		0.149327	0.10382						0.57330	84954	727578		0.423491	0.481563
0.63700	204602	341592		0.17014	0.117437						0.63700	92310	834995		0.488453	0.618563
0.70070	229257	368706		0.206743	0.147205						0.70070	108564	940667		0.631995	0.753337
0.76440	268185	352154		0.264536	0.129033						0.76440	116787	1019123		0.704614	0.8534
0.82810	294295	381323		0.3033	0.161057						0.82810	123252	1099595		0.761708	0.956034
0.89180	320688	428692		0.342483	0.213064						0.89180	119892	1092125		0.732035	0.946507
0.95550	359204	457612		0.399664	0.244815						0.95550	116432	1073940		0.701479	0.923314
101920	423913	491644		0.495732	0.282179						101920	111530	1026392		0.658189	0.862671
108290	482800	574000		0.583157	0.372598						108290	96963	928988		0.529545	0.738442
114660	555266	694822		0.690741	0.505248						114660	92314	835316		0.488489	0.618973
121030	573993	701956		0.718544	0.51308						121030	85915	845497		0.431978	0.631957
127400	585986	698616		0.736349	0.509413						127400	87752	828798		0.448201	0.61066
133770	560566	753406		0.69861	0.569567						133770	84704	789556		0.421283	0.56061
140140	573172	808606		0.717325	0.630171						140140	84248	746638		0.417256	0.505873
146510	541457	840149		0.67024	0.664802						146510	80504	739439		0.384192	0.496691
152880	532435	851496		0.656846	0.67726						152880	77281	730204		0.355729	0.484913
159250	493183	844118		0.598572	0.66916						159250	77572	707294		0.358299	0.455693
165620	493875	879302		0.599599	0.707789						165620	79785	719814		0.377843	0.471661
171990	467660	910565		0.56068	0.742112						171990	77787	717304		0.360198	0.46846
178360	445258	821976		0.527422	0.64485						178360	74504	698542		0.331205	0.444531
184730	437738	827176		0.516257	0.650559						184730	83883	714715		0.414033	0.465158
191100	433772	810969		0.510369	0.632766						191100	77877	724299		0.360993	0.477381
197470	427797	703280		0.501499	0.514534						197470	75328	712071		0.338482	0.461786
203840	423415	732724		0.494993	0.546861						203840	72848	676197		0.316581	0.416032
210210	416476	719316		0.484691	0.53214						210210	75880	703023		0.343357	0.450246
216580	431600	732400		0.507145	0.546505						216580	78537	725457		0.366821	0.478858
222950	416194	766782		0.484273	0.584253						222950	77097	719435		0.354104	0.471178
229320	412346	733250		0.47856	0.547438						229320	79407	686630		0.374504	0.429338
235690	420758	683714		0.491049	0.493052						235690	81165	663152		0.39003	0.399394
242060	414561	742941		0.481848	0.558078						242060	75668	690579		0.341485	0.434375
248430	418406	820656		0.487557	0.643401						248430	81892	698548		0.39645	0.444539
254800	417716	794879		0.486532	0.615101						254800	73390	702494		0.321367	0.449571
261170	425846	864221		0.498602	0.691231						261170	75473	691482		0.339762	0.435527
267540	425199	785178		0.497642	0.60445						267540	73073	702924		0.318568	0.45012
273910	397316	855060		0.456246	0.681173						273910	77643	693499		0.358926	0.438099
280280	436526	846360		0.514458	0.671621						280280	82304	695725		0.400088	0.440938
286650	448962	892388		0.532921	0.722156						286650	80130	706655		0.380889	0.454878
293020	466144	874183		0.558429	0.702168						293020	78847	702357		0.369559	0.449397
299390	469442	861913		0.563326	0.688697						299390	79415	729359		0.374575	0.483835
305760	472641	956674		0.568075	0.792735						305760	81890	750563		0.396432	0.510879
312130	469103	911797		0.562822	0.743465						312130	87684	748534		0.4476	0.508291
318500	491384	1007647		0.595901	0.848698						318500	96988	789913		0.529766	0.561066
324870	496400	966400		0.603348	0.803413						324870	97535	783773		0.534596	0.553235
331240	516835	931390		0.633686	0.764976						331240	102295	811361		0.576633	0.58842
337610	518346	1017214		0.635929	0.859202						337610	119451	858060		0.728141	0.64798
343980	530249	983863		0.653601	0.822586						343980	124735	944767		0.774805	0.758567
350350	563737	1027474		0.703317	0.870466						350350	132879	1004063		0.846726	0.834193
356720	585059	1081545		0.734972	0.929831						356720	144196	1081508		0.946668	0.932966
363090	610271	1092000		0.772402	0.94131						363090	150235	1134067		1	1
369460	664458	1128000		0.852849	0.980834						369460	135380	1129093		0.868813	0.993656
375830	703642	1067194		0.911023	0.914075						375830	116695	1049893		0.703802	0.892644
382200	723979	1092491		0.941215	0.941849						382200	103360	879500		0.586038	0.675325
388570	763575	1145457		1	1						388570	83227	781254		0.40824	0.550022
394940	731918	1089880		0.953002	0.938982						394940	66878	788240		0.263858	0.558932
401310	660738	972824		0.847327	0.810466						401310	63726	732331		0.236022	0.487625
407680	604588	992397		0.763965	0.831955						407680	62002	676947		0.220797	0.416989
414050	567266	1003080		0.708557	0.843684						414050	56212	646917		0.169665	0.378688
420420	547485	947102		0.679189	0.782226						420420	54473	624616		0.154307	0.350246
426790	491439	753730		0.595983	0.569923						426790	53296	614465		0.143913	0.337299
433160	456400	713600		0.543963	0.525864						433160	50656	596477		0.120599	0.314357
439530	428089	664298		0.501932	0.471736						439530	45864	593458		0.0782797	0.310507
445900	404637	695190		0.467115	0.505652						445900	42603	577871		0.0494812	0.290627
452270	399765	562127		0.459882	0.359562						452270	37000	570000		0	0.280588
458640	388853	541527		0.443682	0.336945
465010	359783	526226		0.400524	0.320146
471380	345294	541921		0.379013	0.337378
477750	331349	457612		0.358311	0.244815
484120	313415	525179		0.331685	0.318997
490490	324941	440087		0.348797	0.225574
496860	306316	426048		0.321146	0.210161
503230	274526	403028		0.27395	0.184887
509600	249100	394429		0.236202	0.175447
515970	226118	370425		0.202083	0.149093
522340	204588	371658		0.170119	0.150446
528710	188235	349525		0.145841	0.126146
535080	169057	325322		0.117369	0.099574
541450	170000	310000		0.118769	0.082752
