# Supplementary material for: Yeast TLDc domain proteins regulate assembly state and subcellular localization of the V-ATPase
Source: EMBO J. 2024 Apr 8;43(9):9. doi: 10.1038/s44318-024-00097-2 (PMC11066047; doi:10.1038/s44318-024-00097-2)
Supplement: Supplementary file 8 — Source data Fig. 3 [file 44318_2024_97_MOESM8_ESM.zip › Figure 3/3D/Rtc5mNG_Glu_01_R3D.dv.log]

#
#Tag 0x00FF0408

Resolve3D softWoRx-Acquire Version: 5.9.9 Release 27

Running on host: cn71656S

Resolve3D Image File: /home/Deltavision2/Desktop/2022/Samira/2022-06-28/Rtc5mNG_Glu_01_R3D.dv

Created  Tue Jun 28 06:12:10 2022


Optics:
  Objective:	Olympus U-Apo N TIRF 100X/1.49 w/Corr. Collar
  Lens ID:  	10011
  Aux Magn: 	1.00

Image Properties:
  XY Dimensions:            	1024 x 1024
  ZWT Dimensions (expected):	5 x 2 x 1
  Pixel Size:               	0.06370 0.06370 0.350
  Binning:                  	1x1
  Flat-field Calibration:   	Off

Camera:
  Type:        	EDGE / sCMOS
  Gain:        	1.00X
  Speed:       	95333KHz
  Temp Setting:	5.0C


Resolve3D Macro:
--------------------------------------------------------
# Created by DeltaVision Experiment Designer (version: 5.9.9 Release 27)
# Experiment Macro Name: Resolve3D


# Open image file
OPF

# Open image file for Reference Image
OPF_REF 1

# Starting Scan From Current Focus (Middle of sample)
# Move to start of sectioning from initial point. Remove backlash.
FOCUS 2.700
FOCUS -1.800
FOCUS -0.100
FOCUS -0.100

# Z sectioning loop.
FIRST_Z
DO 5
  FILTERS A594,A594,100%
  ACTSHUT 17
  CCD 0.600000
  WRT
  FILTERS FITC,FITC,100%
  ACTSHUT 17
  CCD 0.800000
  WRT
  SECTIONZ -0.350
  NEXT_Z
ENDDO
# Acquire a reference image (mid-stack)
REF_IMG 0.025000,POL,POL,100%,18,2.000,1.050,-1.050

# Close image file(s) 
CLF_REF
CLF

# Move to initial point from end of sectioning.
FOCUS 1.050
BEEP

#
#
#KEY Experiment Designer Keys: Don't Modify
#
#KEY EXPERIMENT_TYPE STANDARD
#KEY DO_FAST_ACQUISITION F
#KEY LAMPS_OFF_AT_END F
#KEY DO_Z_SECTIONING T
#KEY Z_APPLY_BACKLASH T
#KEY Z_BACKLASH 2.0000
#KEY Z_START_POSITION MIDDLE
#KEY SECT_SPACING 0.3500
#KEY NUM_Z_SECTIONS 5
#KEY SAMPLE_THICKNESS 1.7500
#KEY CHANNEL 0.600000,A594,A594,100%
#KEY EX_SHUTTERS 3,EX=T,TRANS=F,LASER=F
#KEY EM_SHUTTERS 1,CCD1=T
#KEY CHANNEL 0.800000,FITC,FITC,100%
#KEY EX_SHUTTERS 3,EX=T,TRANS=F,LASER=F
#KEY EM_SHUTTERS 1,CCD1=T
#KEY DO_REFERENCE_IMAGE T
#KEY REF_START_POSITION MIDDLE
#KEY REF_CHANNEL 0.025000,POL,POL,100%
#KEY REF_EX_SHUTTERS 3,EX=F,TRANS=T,LASER=F
#KEY REF_EM_SHUTTERS 1,CCD1=T
#KEY REF_FREQUENCY 1
#KEY DO_CELL_TRACK F
#KEY DO_AUTOFOCUS F
#KEY DO_ULTIMATEFOCUS F
#KEY DO_OAI_SCANNING F
#KEY DO_TIME_LAPSE F
#KEY DO_POINT_VISITING F
#KEY DO_PANEL_COLLECTION F
#
#
--------------------------------------------------------

Experiment Record:
------------------
Image 1.
           Time:       Tue Jun 28 06:12:11 2022
           Time Point: 0.000 secs
           Intensity:  Min = 80, Max = 1089, Mean = 145.69240
           Photosensor reading: 3918819.0
           Exposure time: 0.600000 secs
           EX filter:  A594
           EM filter:  A594
           ND filter:  100%
           Polychroic: FITC/TRITC-1
           Stage coordinates:   (-12247.560,-2705.982,-119.213)

Image 2.
           Time:       Tue Jun 28 06:12:12 2022
           Time Point: 0.776 secs
           Intensity:  Min = 182, Max = 1395, Mean = 324.58563
           Photosensor reading: 3880701.0
           Exposure time: 0.800000 secs
           EX filter:  FITC
           EM filter:  FITC
           ND filter:  100%
           Polychroic: FITC/TRITC-1
           Stage coordinates:   (-12247.560,-2705.982,-119.213)

Image 3.
           Time:       Tue Jun 28 06:12:13 2022
           Time Point: 1.753 secs
           Intensity:  Min = 61, Max = 1349, Mean = 144.63846
           Photosensor reading: 3919042.0
           Exposure time: 0.600000 secs
           EX filter:  A594
           EM filter:  A594
           ND filter:  100%
           Polychroic: FITC/TRITC-1
           Stage coordinates:   (-12247.560,-2705.982,-119.553)

Image 4.
           Time:       Tue Jun 28 06:12:14 2022
           Time Point: 2.526 secs
           Intensity:  Min = 174, Max = 1321, Mean = 304.51944
           Photosensor reading: 3880714.0
           Exposure time: 0.800000 secs
           EX filter:  FITC
           EM filter:  FITC
           ND filter:  100%
           Polychroic: FITC/TRITC-1
           Stage coordinates:   (-12247.560,-2705.982,-119.553)

Image 5.
           Time:       Tue Jun 28 06:12:15 2022
           Time Point: 3.506 secs
           Intensity:  Min = 71, Max = 1686, Mean = 142.75294
           Photosensor reading: 3919228.0
           Exposure time: 0.600000 secs
           EX filter:  A594
           EM filter:  A594
           ND filter:  100%
           Polychroic: FITC/TRITC-1
           Stage coordinates:   (-12247.560,-2705.982,-119.903)

Image 6.
           Time:       Tue Jun 28 06:12:16 2022
           Time Point: 4.280 secs
           Intensity:  Min = 152, Max = 1416, Mean = 295.84610
           Photosensor reading: 3880661.0
           Exposure time: 0.800000 secs
           EX filter:  FITC
           EM filter:  FITC
           ND filter:  100%
           Polychroic: FITC/TRITC-1
           Stage coordinates:   (-12247.560,-2705.982,-119.903)

Image 7.
           Time:       Tue Jun 28 06:12:16 2022
           Time Point: 5.260 secs
           Intensity:  Min = 72, Max = 1865, Mean = 141.23856
           Photosensor reading: 3919260.0
           Exposure time: 0.600000 secs
           EX filter:  A594
           EM filter:  A594
           ND filter:  100%
           Polychroic: FITC/TRITC-1
           Stage coordinates:   (-12247.560,-2705.982,-120.254)

Image 8.
           Time:       Tue Jun 28 06:12:17 2022
           Time Point: 6.033 secs
           Intensity:  Min = 158, Max = 1466, Mean = 290.44788
           Photosensor reading: 3880629.0
           Exposure time: 0.800000 secs
           EX filter:  FITC
           EM filter:  FITC
           ND filter:  100%
           Polychroic: FITC/TRITC-1
           Stage coordinates:   (-12247.560,-2705.982,-120.254)

Image 9.
           Time:       Tue Jun 28 06:12:18 2022
           Time Point: 7.013 secs
           Intensity:  Min = 69, Max = 1728, Mean = 140.04361
           Photosensor reading: 3919341.0
           Exposure time: 0.600000 secs
           EX filter:  A594
           EM filter:  A594
           ND filter:  100%
           Polychroic: FITC/TRITC-1
           Stage coordinates:   (-12247.560,-2705.982,-120.599)

Image 10.
           Time:       Tue Jun 28 06:12:19 2022
           Time Point: 7.784 secs
           Intensity:  Min = 155, Max = 1563, Mean = 286.92429
           Photosensor reading: 3880662.0
           Exposure time: 0.800000 secs
           EX filter:  FITC
           EM filter:  FITC
           ND filter:  100%
           Polychroic: FITC/TRITC-1
           Stage coordinates:   (-12247.560,-2705.982,-120.599)

Total number of images saved: 10
