# Supplementary material for: Yeast TLDc domain proteins regulate assembly state and subcellular localization of the V-ATPase
Source: EMBO J. 2024 Apr 8;43(9):9. doi: 10.1038/s44318-024-00097-2 (PMC11066047; doi:10.1038/s44318-024-00097-2)
Supplement: Supplementary file 8 — Source data Fig. 3 [file 44318_2024_97_MOESM8_ESM.zip › Figure 3/3D/Vma5_Glu_03_R3D.dv.log]

#
#Tag 0x00FF0408

Resolve3D softWoRx-Acquire Version: 5.9.9 Release 27

Running on host: cn71656S

Resolve3D Image File: /home/Deltavision2/Desktop/2022/Samira/2022-06-28/Vma5_Glu_03_R3D.dv

Created  Tue Jun 28 06:02:21 2022


Optics:
  Objective:	Olympus U-Apo N TIRF 100X/1.49 w/Corr. Collar
  Lens ID:  	10011
  Aux Magn: 	1.00

Image Properties:
  XY Dimensions:            	1024 x 1024
  ZWT Dimensions (expected):	5 x 2 x 1
  Pixel Size:               	0.06370 0.06370 0.350
  Binning:                  	1x1
  Flat-field Calibration:   	Off

Camera:
  Type:        	EDGE / sCMOS
  Gain:        	1.00X
  Speed:       	95333KHz
  Temp Setting:	5.0C


Resolve3D Macro:
--------------------------------------------------------
# Created by DeltaVision Experiment Designer (version: 5.9.9 Release 27)
# Experiment Macro Name: Resolve3D


# Open image file
OPF

# Open image file for Reference Image
OPF_REF 1

# Starting Scan From Current Focus (Middle of sample)
# Move to start of sectioning from initial point. Remove backlash.
FOCUS 2.700
FOCUS -1.800
FOCUS -0.100
FOCUS -0.100

# Z sectioning loop.
FIRST_Z
DO 5
  FILTERS A594,A594,100%
  ACTSHUT 17
  CCD 0.600000
  WRT
  FILTERS FITC,FITC,100%
  ACTSHUT 17
  CCD 0.800000
  WRT
  SECTIONZ -0.350
  NEXT_Z
ENDDO
# Acquire a reference image (mid-stack)
REF_IMG 0.025000,POL,POL,100%,18,2.000,1.050,-1.050

# Close image file(s) 
CLF_REF
CLF

# Move to initial point from end of sectioning.
FOCUS 1.050
BEEP

#
#
#KEY Experiment Designer Keys: Don't Modify
#
#KEY EXPERIMENT_TYPE STANDARD
#KEY DO_FAST_ACQUISITION F
#KEY LAMPS_OFF_AT_END F
#KEY DO_Z_SECTIONING T
#KEY Z_APPLY_BACKLASH T
#KEY Z_BACKLASH 2.0000
#KEY Z_START_POSITION MIDDLE
#KEY SECT_SPACING 0.3500
#KEY NUM_Z_SECTIONS 5
#KEY SAMPLE_THICKNESS 1.7500
#KEY CHANNEL 0.600000,A594,A594,100%
#KEY EX_SHUTTERS 3,EX=T,TRANS=F,LASER=F
#KEY EM_SHUTTERS 1,CCD1=T
#KEY CHANNEL 0.800000,FITC,FITC,100%
#KEY EX_SHUTTERS 3,EX=T,TRANS=F,LASER=F
#KEY EM_SHUTTERS 1,CCD1=T
#KEY DO_REFERENCE_IMAGE T
#KEY REF_START_POSITION MIDDLE
#KEY REF_CHANNEL 0.025000,POL,POL,100%
#KEY REF_EX_SHUTTERS 3,EX=F,TRANS=T,LASER=F
#KEY REF_EM_SHUTTERS 1,CCD1=T
#KEY REF_FREQUENCY 1
#KEY DO_CELL_TRACK F
#KEY DO_AUTOFOCUS F
#KEY DO_ULTIMATEFOCUS F
#KEY DO_OAI_SCANNING F
#KEY DO_TIME_LAPSE F
#KEY DO_POINT_VISITING F
#KEY DO_PANEL_COLLECTION F
#
#
--------------------------------------------------------

Experiment Record:
------------------
Image 1.
           Time:       Tue Jun 28 06:02:22 2022
           Time Point: 0.000 secs
           Intensity:  Min = 78, Max = 1974, Mean = 140.63582
           Photosensor reading: 3918683.0
           Exposure time: 0.600000 secs
           EX filter:  A594
           EM filter:  A594
           ND filter:  100%
           Polychroic: FITC/TRITC-1
           Stage coordinates:   (+6464.070,-568.287,-119.299)

Image 2.
           Time:       Tue Jun 28 06:02:23 2022
           Time Point: 0.773 secs
           Intensity:  Min = 168, Max = 2145, Mean = 282.59973
           Photosensor reading: 3880624.0
           Exposure time: 0.800000 secs
           EX filter:  FITC
           EM filter:  FITC
           ND filter:  100%
           Polychroic: FITC/TRITC-1
           Stage coordinates:   (+6464.070,-568.287,-119.299)

Image 3.
           Time:       Tue Jun 28 06:02:24 2022
           Time Point: 1.753 secs
           Intensity:  Min = 73, Max = 2216, Mean = 138.02521
           Photosensor reading: 3918963.0
           Exposure time: 0.600000 secs
           EX filter:  A594
           EM filter:  A594
           ND filter:  100%
           Polychroic: FITC/TRITC-1
           Stage coordinates:   (+6464.070,-568.287,-119.639)

Image 4.
           Time:       Tue Jun 28 06:02:25 2022
           Time Point: 2.524 secs
           Intensity:  Min = 155, Max = 2600, Mean = 267.79309
           Photosensor reading: 3880574.0
           Exposure time: 0.800000 secs
           EX filter:  FITC
           EM filter:  FITC
           ND filter:  100%
           Polychroic: FITC/TRITC-1
           Stage coordinates:   (+6464.070,-568.287,-119.639)

Image 5.
           Time:       Tue Jun 28 06:02:26 2022
           Time Point: 3.501 secs
           Intensity:  Min = 73, Max = 2432, Mean = 135.95004
           Photosensor reading: 3919105.0
           Exposure time: 0.600000 secs
           EX filter:  A594
           EM filter:  A594
           ND filter:  100%
           Polychroic: FITC/TRITC-1
           Stage coordinates:   (+6464.070,-568.287,-119.990)

Image 6.
           Time:       Tue Jun 28 06:02:26 2022
           Time Point: 4.271 secs
           Intensity:  Min = 157, Max = 3107, Mean = 261.51617
           Photosensor reading: 3880534.0
           Exposure time: 0.800000 secs
           EX filter:  FITC
           EM filter:  FITC
           ND filter:  100%
           Polychroic: FITC/TRITC-1
           Stage coordinates:   (+6464.070,-568.287,-119.990)

Image 7.
           Time:       Tue Jun 28 06:02:27 2022
           Time Point: 5.248 secs
           Intensity:  Min = 73, Max = 2538, Mean = 134.32712
           Photosensor reading: 3919272.0
           Exposure time: 0.600000 secs
           EX filter:  A594
           EM filter:  A594
           ND filter:  100%
           Polychroic: FITC/TRITC-1
           Stage coordinates:   (+6464.070,-568.287,-120.340)

Image 8.
           Time:       Tue Jun 28 06:02:28 2022
           Time Point: 6.021 secs
           Intensity:  Min = 148, Max = 3056, Mean = 257.34644
           Photosensor reading: 3880543.0
           Exposure time: 0.800000 secs
           EX filter:  FITC
           EM filter:  FITC
           ND filter:  100%
           Polychroic: FITC/TRITC-1
           Stage coordinates:   (+6464.070,-568.287,-120.340)

Image 9.
           Time:       Tue Jun 28 06:02:29 2022
           Time Point: 6.999 secs
           Intensity:  Min = 75, Max = 2752, Mean = 132.96390
           Photosensor reading: 3919309.0
           Exposure time: 0.600000 secs
           EX filter:  A594
           EM filter:  A594
           ND filter:  100%
           Polychroic: FITC/TRITC-1
           Stage coordinates:   (+6464.070,-568.287,-120.691)

Image 10.
           Time:       Tue Jun 28 06:02:30 2022
           Time Point: 7.772 secs
           Intensity:  Min = 154, Max = 2515, Mean = 254.40428
           Photosensor reading: 3880549.0
           Exposure time: 0.800000 secs
           EX filter:  FITC
           EM filter:  FITC
           ND filter:  100%
           Polychroic: FITC/TRITC-1
           Stage coordinates:   (+6464.070,-568.287,-120.691)

Total number of images saved: 10
