# Supplementary material for: Yeast TLDc domain proteins regulate assembly state and subcellular localization of the V-ATPase
Source: EMBO J. 2024 Apr 8;43(9):9. doi: 10.1038/s44318-024-00097-2 (PMC11066047; doi:10.1038/s44318-024-00097-2)
Supplement: Supplementary file 8 — Source data Fig. 3 [file 44318_2024_97_MOESM8_ESM.zip › Figure 3/3F/Fig 3F_Quantification.xlsx]

## Sheet: Fig 3F
Control											5 μM BafA
				Normalized values											Normalized values
	FM4-64	mNG		FM4-64	mNG							FM4-64	mNG		FM4-64	mNG
0.00000	160000	390000		0	0						0.00000	359722	30861		0.0555405	0
0.06370	170049	438766		0.0259359	0.0502955						0.06370	349166	34074		0.0376915	0.0308907
0.12740	164050	425763		0.0104528	0.0368847						0.12740	359555	35009		0.0552581	0.03988
0.19110	171767	529071		0.03037	0.143433						0.19110	376074	43211		0.0831899	0.118736
0.25480	178925	519445		0.0488444	0.133505						0.25480	385745	45971		0.0995424	0.145272
0.31850	216637	605183		0.146177	0.221932						0.31850	388515	47673		0.104226	0.161635
0.38220	250499	665286		0.233573	0.28392						0.38220	393550	54156		0.11274	0.223965
0.44590	276712	707479		0.301227	0.327437						0.44590	441667	60377		0.1941	0.283775
0.50960	294766	824408		0.347824	0.448033						0.50960	438117	69701		0.188098	0.373418
0.57330	354747	910369		0.502631	0.53669						0.57330	464462	80928		0.232644	0.481358
0.63700	417155	1092265		0.663703	0.724291						0.63700	450601	82805		0.209207	0.499404
0.70070	466986	1246738		0.792314	0.883609						0.70070	472193	87382		0.245716	0.543408
0.76440	523062	1318512		0.937043	0.957635						0.76440	486875	75656		0.270542	0.430671
0.82810	547455	1257425		1	0.894632						0.82810	510337	72231		0.310213	0.397743
0.89180	495727	1107228		0.866493	0.739724						0.89180	563312	82233		0.399788	0.493905
0.95550	461441	978574		0.778003	0.607035						0.95550	585304	94510		0.436974	0.611939
101920	396744	906076		0.611023	0.532263						101920	632716	101352		0.517142	0.67772
108290	338543	897570		0.46081	0.52349						108290	689044	116463		0.612386	0.823001
114660	344890	910068		0.477191	0.53638						114660	716024	125866		0.658007	0.913404
121030	293153	785083		0.343661	0.407475						121030	858142	130880		0.898312	0.96161
127400	279831	860375		0.309277	0.485128						127400	892056	134873		0.955657	1
133770	272598	801554		0.290609	0.424462						133770	918281	125748		1	0.91227
140140	258741	825806		0.254845	0.449475						140140	871133	105486		0.920278	0.717465
146510	253300	834507		0.240802	0.458449						146510	814506	92707		0.824528	0.594604
152880	231490	803620		0.184512	0.426593						152880	740556	95056		0.699487	0.617188
159250	235123	805413		0.193888	0.428442						159250	688109	94247		0.610805	0.60941
165620	229009	738334		0.178108	0.359259						165620	658130	89667		0.560114	0.565377
171990	226394	758686		0.171359	0.38025						171990	604716	86332		0.469797	0.533313
178360	210906	708957		0.131386	0.328961						178360	584923	86690		0.43633	0.536755
184730	213415	771538		0.137861	0.393505						184730	559084	82773		0.392639	0.499096
191100	217609	785615		0.148686	0.408023						191100	539141	68164		0.358918	0.358641
197470	219471	789769		0.153491	0.412308						197470	513845	81926		0.316145	0.490953
203840	224051	718062		0.165312	0.338352						203840	503086	80756		0.297953	0.479704
210210	219589	742162		0.153796	0.363208						210210	488663	83509		0.273565	0.506172
216580	211899	797360		0.133948	0.420137						216580	487567	74751		0.271712	0.421971
222950	224055	824587		0.165322	0.448218						222950	500833	70680		0.294143	0.382831
229320	240415	744134		0.207547	0.365241						229320	466354	78514		0.235843	0.458149
235690	226382	724923		0.171328	0.345428						235690	455486	83269		0.217467	0.503865
242060	233363	757135		0.189346	0.37865						242060	467111	88705		0.237123	0.556128
248430	221445	728363		0.158586	0.348976						248430	447188	92994		0.203436	0.597364
254800	221681	862366		0.159195	0.487182						254800	474228	78117		0.249157	0.454332
261170	231301	835532		0.184024	0.459506						261170	477822	79229		0.255234	0.465023
267540	247553	713312		0.225969	0.333453						267540	487170	72251		0.271041	0.397935
273910	269278	836704		0.28204	0.460715						273910	482913	68110		0.263842	0.358122
280280	270000	924963		0.283904	0.551742						280280	470521	77459		0.242889	0.448006
286650	287982	910406		0.330314	0.536728						286650	470171	77531		0.242297	0.448698
293020	303674	909773		0.370815	0.536076						293020	456715	73435		0.219545	0.409318
299390	331422	902328		0.442431	0.528397						299390	468507	80152		0.239484	0.473897
305760	345919	975506		0.479847	0.60387						305760	475000	80500		0.250462	0.477243
312130	375517	1079274		0.556237	0.710893						312130	474861	86648		0.250227	0.536352
318500	371970	1110298		0.547083	0.74289						318500	477165	85374		0.254123	0.524103
324870	453773	1185290		0.758212	0.820234						324870	471988	86005		0.24537	0.53017
331240	504537	1284948		0.889231	0.923018						331240	502508	85944		0.296975	0.529583
337610	485283	1324041		0.839537	0.963337						337610	488529	88929		0.273338	0.558282
343980	531623	1359589		0.959138	1						343980	509965	92772		0.309584	0.595229
350350	502836	1328960		0.884841	0.96841						350350	530294	89534		0.343958	0.564098
356720	446183	1232428		0.738623	0.868851						356720	552778	99256		0.381976	0.657568
363090	400910	1196810		0.621775	0.832115						363090	556152	105605		0.387681	0.718609
369460	387076	1084956		0.586071	0.716753						369460	598192	105658		0.458766	0.719119
375830	356618	959786		0.50746	0.587657						375830	639001	106251		0.527769	0.72482
382200	330340	894552		0.439638	0.520377						382200	683125	109792		0.602378	0.758864
388570	315939	834519		0.40247	0.458461						388570	761522	126735		0.734938	0.921759
394940	276513	873160		0.300714	0.498314						394940	776532	125775		0.760319	0.912529
401310	259779	899727		0.257524	0.525715						401310	777387	129933		0.761764	0.952505
407680	239058	924558		0.204044	0.551324						407680	707870	130522		0.644219	0.958168
414050	242208	947893		0.212174	0.575391						414050	643300	126238		0.535039	0.916981
420420	231507	843260		0.184556	0.467476						420420	582578	115086		0.432365	0.809762
426790	251326	887598		0.235707	0.513205						426790	578453	112876		0.42539	0.788515
433160	231905	868050		0.185583	0.493044						433160	549444	113133		0.376339	0.790986
439530	232897	794986		0.188143	0.417688						439530	519716	121497		0.326072	0.871399
445900	218165	803532		0.150121	0.426502						445900	497781	111524		0.288983	0.775516
452270	210245	889082		0.12968	0.514736						452270	497383	105516		0.28831	0.717754
458640	210000	812269		0.129047	0.435513						458640	467222	110556		0.237311	0.76621
465010	220000	775000		0.154857	0.397075						465010	451519	109399		0.210759	0.755086
											471380	435350	110799		0.183419	0.768546
											477750	469570	111061		0.241281	0.771065
											484120	465073	105214		0.233677	0.71485
											490490	439679	107630		0.190739	0.738078
											496860	466658	102998		0.236357	0.693545
											503230	456948	96375		0.219939	0.62987
											509600	442840	101123		0.196084	0.675518
											515970	429863	85729		0.174141	0.527516
											522340	426247	87981		0.168027	0.549167
											528710	407954	84387		0.137095	0.514614
											535080	390625	71094		0.107794	0.386811
											541450	370967	74257		0.0745545	0.417221
											547820	380900	80353		0.0913501	0.47583
											554190	355417	79201		0.0482613	0.464754
											560560	365710	72954		0.0656655	0.404694
											566930	366395	65189		0.0668238	0.330039
											573300	366050	63694		0.0662405	0.315666
											579670	357128	68311		0.0511544	0.360055
											586040	360833	69554		0.0574191	0.372005
											592410	326875	64814		0	0.326433
											598780	335231	59126		0.014129	0.271747
											605150	332709	56181		0.00986463	0.243433
											611520	343889	52139		0.0287687	0.204573
