# Supplementary material for: Yeast TLDc domain proteins regulate assembly state and subcellular localization of the V-ATPase
Source: EMBO J. 2024 Apr 8;43(9):9. doi: 10.1038/s44318-024-00097-2 (PMC11066047; doi:10.1038/s44318-024-00097-2)
Supplement: Supplementary file 8 — Source data Fig. 3 [file 44318_2024_97_MOESM8_ESM.zip › Figure 3/3F/Rtc5-mNG_BafA5uM_07_R3D.dv.log]

#
#Tag 0x00FF0408

Resolve3D softWoRx-Acquire Version: 5.9.9 Release 27

Running on host: cn71656S

Resolve3D Image File: /home/Deltavision2/Desktop/2023/Samira/2023-12-08/Rtc5-mNG_BafA10uM_07_R3D.dv

Created  Fri Dec  8 06:22:36 2023


Optics:
  Objective:	Olympus U-Apo N TIRF 100X/1.49 w/Corr. Collar
  Lens ID:  	10011
  Aux Magn: 	1.00

Image Properties:
  XY Dimensions:            	1024 x 1024
  ZWT Dimensions (expected):	12 x 2 x 1
  Pixel Size:               	0.06370 0.06370 0.250
  Binning:                  	1x1
  Flat-field Calibration:   	Off

Camera:
  Type:        	EDGE / sCMOS
  Gain:        	1.00X
  Speed:       	95333KHz
  Temp Setting:	5.0C


Resolve3D Macro:
--------------------------------------------------------
# Created by DeltaVision Experiment Designer (version: 5.9.9 Release 27)
# Experiment Macro Name: Resolve3D


# Open image file
OPF

# Open image file for Reference Image
OPF_REF 1

# Starting Scan From Current Focus (Middle of sample)
# Move to start of sectioning from initial point. Remove backlash.
FOCUS 9.375
FOCUS -7.800
FOCUS -0.100
FOCUS -0.100

# Z sectioning loop.
FIRST_Z
DO 12
  FILTERS TRITC,CY-5,100%
  ACTSHUT 17
  CCD 0.100000
  WRT
  FILTERS FITC,FITC,100%
  ACTSHUT 17
  CCD 0.600000
  WRT
  SECTIONZ -0.250
  NEXT_Z
ENDDO
# Acquire a reference image (mid-stack)
REF_IMG 0.025000,POL,POL,100%,18,8.000,1.625,-1.625

# Close image file(s) 
CLF_REF
CLF

# Move to initial point from end of sectioning.
FOCUS 1.625
BEEP

#
#
#KEY Experiment Designer Keys: Don't Modify
#
#KEY EXPERIMENT_TYPE STANDARD
#KEY DO_FAST_ACQUISITION F
#KEY LAMPS_OFF_AT_END F
#KEY DO_Z_SECTIONING T
#KEY Z_APPLY_BACKLASH T
#KEY Z_BACKLASH 8.0000
#KEY Z_START_POSITION MIDDLE
#KEY SECT_SPACING 0.2500
#KEY NUM_Z_SECTIONS 12
#KEY SAMPLE_THICKNESS 3.0000
#KEY CHANNEL 0.100000,TRITC,CY-5,100%
#KEY EX_SHUTTERS 3,EX=T,TRANS=F,LASER=F
#KEY EM_SHUTTERS 1,CCD1=T
#KEY CHANNEL 0.600000,FITC,FITC,100%
#KEY EX_SHUTTERS 3,EX=T,TRANS=F,LASER=F
#KEY EM_SHUTTERS 1,CCD1=T
#KEY DO_REFERENCE_IMAGE T
#KEY REF_START_POSITION MIDDLE
#KEY REF_CHANNEL 0.025000,POL,POL,100%
#KEY REF_EX_SHUTTERS 3,EX=F,TRANS=T,LASER=F
#KEY REF_EM_SHUTTERS 1,CCD1=T
#KEY REF_FREQUENCY 1
#KEY DO_CELL_TRACK F
#KEY DO_AUTOFOCUS F
#KEY DO_ULTIMATEFOCUS F
#KEY DO_OAI_SCANNING F
#KEY DO_TIME_LAPSE F
#KEY DO_POINT_VISITING F
#KEY DO_PANEL_COLLECTION F
#
#
--------------------------------------------------------

Experiment Record:
------------------
Image 1.
           Time:       Fri Dec  8 06:22:37 2023
           Time Point: 0.000 secs
           Intensity:  Min = 929, Max = 6770, Mean = 1886.24500
           Photosensor reading: 3909549.0
           Exposure time: 0.100000 secs
           EX filter:  TRITC
           EM filter:  CY-5
           ND filter:  100%
           Polychroic: FITC/TRITC-1
           Stage coordinates:   (+4854.210,+547.329,-0.076)

Image 2.
           Time:       Fri Dec  8 06:22:38 2023
           Time Point: 0.338 secs
           Intensity:  Min = 88, Max = 791, Mean = 160.98933
           Photosensor reading: 3881647.0
           Exposure time: 0.600000 secs
           EX filter:  FITC
           EM filter:  FITC
           ND filter:  100%
           Polychroic: FITC/TRITC-1
           Stage coordinates:   (+4854.210,+547.329,-0.076)

Image 3.
           Time:       Fri Dec  8 06:22:38 2023
           Time Point: 1.188 secs
           Intensity:  Min = 757, Max = 8783, Mean = 1563.82825
           Photosensor reading: 3909998.0
           Exposure time: 0.100000 secs
           EX filter:  TRITC
           EM filter:  CY-5
           ND filter:  100%
           Polychroic: FITC/TRITC-1
           Stage coordinates:   (+4854.210,+547.329,-0.324)

Image 4.
           Time:       Fri Dec  8 06:22:39 2023
           Time Point: 1.524 secs
           Intensity:  Min = 86, Max = 861, Mean = 157.23848
           Photosensor reading: 3881737.0
           Exposure time: 0.600000 secs
           EX filter:  FITC
           EM filter:  FITC
           ND filter:  100%
           Polychroic: FITC/TRITC-1
           Stage coordinates:   (+4854.210,+547.329,-0.324)

Image 5.
           Time:       Fri Dec  8 06:22:39 2023
           Time Point: 2.373 secs
           Intensity:  Min = 695, Max = 7368, Mean = 1331.86328
           Photosensor reading: 3910045.0
           Exposure time: 0.100000 secs
           EX filter:  TRITC
           EM filter:  CY-5
           ND filter:  100%
           Polychroic: FITC/TRITC-1
           Stage coordinates:   (+4854.210,+547.329,-0.572)

Image 6.
           Time:       Fri Dec  8 06:22:40 2023
           Time Point: 2.709 secs
           Intensity:  Min = 88, Max = 828, Mean = 155.80244
           Photosensor reading: 3881626.0
           Exposure time: 0.600000 secs
           EX filter:  FITC
           EM filter:  FITC
           ND filter:  100%
           Polychroic: FITC/TRITC-1
           Stage coordinates:   (+4854.210,+547.329,-0.572)

Image 7.
           Time:       Fri Dec  8 06:22:40 2023
           Time Point: 3.554 secs
           Intensity:  Min = 730, Max = 4425, Mean = 1161.75818
           Photosensor reading: 3910099.0
           Exposure time: 0.100000 secs
           EX filter:  TRITC
           EM filter:  CY-5
           ND filter:  100%
           Polychroic: FITC/TRITC-1
           Stage coordinates:   (+4854.210,+547.329,-0.820)

Image 8.
           Time:       Fri Dec  8 06:22:41 2023
           Time Point: 3.892 secs
           Intensity:  Min = 80, Max = 866, Mean = 155.13393
           Photosensor reading: 3881581.0
           Exposure time: 0.600000 secs
           EX filter:  FITC
           EM filter:  FITC
           ND filter:  100%
           Polychroic: FITC/TRITC-1
           Stage coordinates:   (+4854.210,+547.329,-0.820)

Image 9.
           Time:       Fri Dec  8 06:22:41 2023
           Time Point: 4.737 secs
           Intensity:  Min = 725, Max = 4867, Mean = 1034.03271
           Photosensor reading: 3909849.0
           Exposure time: 0.100000 secs
           EX filter:  TRITC
           EM filter:  CY-5
           ND filter:  100%
           Polychroic: FITC/TRITC-1
           Stage coordinates:   (+4854.210,+547.329,-1.073)

Image 10.
           Time:       Fri Dec  8 06:22:42 2023
           Time Point: 5.072 secs
           Intensity:  Min = 80, Max = 835, Mean = 154.53300
           Photosensor reading: 3881576.0
           Exposure time: 0.600000 secs
           EX filter:  FITC
           EM filter:  FITC
           ND filter:  100%
           Polychroic: FITC/TRITC-1
           Stage coordinates:   (+4854.210,+547.329,-1.073)

Image 11.
           Time:       Fri Dec  8 06:22:43 2023
           Time Point: 5.923 secs
           Intensity:  Min = 671, Max = 5019, Mean = 936.03436
           Photosensor reading: 3909854.0
           Exposure time: 0.100000 secs
           EX filter:  TRITC
           EM filter:  CY-5
           ND filter:  100%
           Polychroic: FITC/TRITC-1
           Stage coordinates:   (+4854.210,+547.329,-1.322)

Image 12.
           Time:       Fri Dec  8 06:22:43 2023
           Time Point: 6.259 secs
           Intensity:  Min = 84, Max = 887, Mean = 154.10469
           Photosensor reading: 3881564.0
           Exposure time: 0.600000 secs
           EX filter:  FITC
           EM filter:  FITC
           ND filter:  100%
           Polychroic: FITC/TRITC-1
           Stage coordinates:   (+4854.210,+547.329,-1.322)

Image 13.
           Time:       Fri Dec  8 06:22:44 2023
           Time Point: 7.106 secs
           Intensity:  Min = 606, Max = 5008, Mean = 857.48737
           Photosensor reading: 3909940.0
           Exposure time: 0.100000 secs
           EX filter:  TRITC
           EM filter:  CY-5
           ND filter:  100%
           Polychroic: FITC/TRITC-1
           Stage coordinates:   (+4854.210,+547.329,-1.570)

Image 14.
           Time:       Fri Dec  8 06:22:45 2023
           Time Point: 7.444 secs
           Intensity:  Min = 85, Max = 839, Mean = 153.58556
           Photosensor reading: 3881513.0
           Exposure time: 0.600000 secs
           EX filter:  FITC
           EM filter:  FITC
           ND filter:  100%
           Polychroic: FITC/TRITC-1
           Stage coordinates:   (+4854.210,+547.329,-1.570)

Image 15.
           Time:       Fri Dec  8 06:22:45 2023
           Time Point: 8.289 secs
           Intensity:  Min = 576, Max = 4906, Mean = 793.07715
           Photosensor reading: 3910028.0
           Exposure time: 0.100000 secs
           EX filter:  TRITC
           EM filter:  CY-5
           ND filter:  100%
           Polychroic: FITC/TRITC-1
           Stage coordinates:   (+4854.210,+547.329,-1.823)

Image 16.
           Time:       Fri Dec  8 06:22:46 2023
           Time Point: 8.624 secs
           Intensity:  Min = 86, Max = 863, Mean = 153.39967
           Photosensor reading: 3881519.0
           Exposure time: 0.600000 secs
           EX filter:  FITC
           EM filter:  FITC
           ND filter:  100%
           Polychroic: FITC/TRITC-1
           Stage coordinates:   (+4854.210,+547.329,-1.823)

Image 17.
           Time:       Fri Dec  8 06:22:46 2023
           Time Point: 9.476 secs
           Intensity:  Min = 534, Max = 4629, Mean = 740.05365
           Photosensor reading: 3909846.0
           Exposure time: 0.100000 secs
           EX filter:  TRITC
           EM filter:  CY-5
           ND filter:  100%
           Polychroic: FITC/TRITC-1
           Stage coordinates:   (+4854.210,+547.329,-2.071)

Image 18.
           Time:       Fri Dec  8 06:22:47 2023
           Time Point: 9.812 secs
           Intensity:  Min = 85, Max = 907, Mean = 153.03377
           Photosensor reading: 3881563.0
           Exposure time: 0.600000 secs
           EX filter:  FITC
           EM filter:  FITC
           ND filter:  100%
           Polychroic: FITC/TRITC-1
           Stage coordinates:   (+4854.210,+547.329,-2.071)

Image 19.
           Time:       Fri Dec  8 06:22:47 2023
           Time Point: 10.659 secs
           Intensity:  Min = 507, Max = 4484, Mean = 694.79285
           Photosensor reading: 3909928.0
           Exposure time: 0.100000 secs
           EX filter:  TRITC
           EM filter:  CY-5
           ND filter:  100%
           Polychroic: FITC/TRITC-1
           Stage coordinates:   (+4854.210,+547.329,-2.319)

Image 20.
           Time:       Fri Dec  8 06:22:48 2023
           Time Point: 10.997 secs
           Intensity:  Min = 70, Max = 839, Mean = 152.86098
           Photosensor reading: 3881622.0
           Exposure time: 0.600000 secs
           EX filter:  FITC
           EM filter:  FITC
           ND filter:  100%
           Polychroic: FITC/TRITC-1
           Stage coordinates:   (+4854.210,+547.329,-2.319)

Image 21.
           Time:       Fri Dec  8 06:22:49 2023
           Time Point: 11.844 secs
           Intensity:  Min = 470, Max = 4503, Mean = 656.13599
           Photosensor reading: 3910045.0
           Exposure time: 0.100000 secs
           EX filter:  TRITC
           EM filter:  CY-5
           ND filter:  100%
           Polychroic: FITC/TRITC-1
           Stage coordinates:   (+4854.210,+547.329,-2.573)

Image 22.
           Time:       Fri Dec  8 06:22:49 2023
           Time Point: 12.179 secs
           Intensity:  Min = 86, Max = 806, Mean = 152.63640
           Photosensor reading: 3881553.0
           Exposure time: 0.600000 secs
           EX filter:  FITC
           EM filter:  FITC
           ND filter:  100%
           Polychroic: FITC/TRITC-1
           Stage coordinates:   (+4854.210,+547.329,-2.573)

Image 23.
           Time:       Fri Dec  8 06:22:50 2023
           Time Point: 13.028 secs
           Intensity:  Min = 426, Max = 4390, Mean = 622.76141
           Photosensor reading: 3910076.0
           Exposure time: 0.100000 secs
           EX filter:  TRITC
           EM filter:  CY-5
           ND filter:  100%
           Polychroic: FITC/TRITC-1
           Stage coordinates:   (+4854.210,+547.329,-2.821)

Image 24.
           Time:       Fri Dec  8 06:22:51 2023
           Time Point: 13.364 secs
           Intensity:  Min = 83, Max = 802, Mean = 152.24207
           Photosensor reading: 3881560.0
           Exposure time: 0.600000 secs
           EX filter:  FITC
           EM filter:  FITC
           ND filter:  100%
           Polychroic: FITC/TRITC-1
           Stage coordinates:   (+4854.210,+547.329,-2.821)

Total number of images saved: 24
