# Supplementary material for: Yeast TLDc domain proteins regulate assembly state and subcellular localization of the V-ATPase
Source: EMBO J. 2024 Apr 8;43(9):9. doi: 10.1038/s44318-024-00097-2 (PMC11066047; doi:10.1038/s44318-024-00097-2)
Supplement: Supplementary file 8 — Source data Fig. 3 [file 44318_2024_97_MOESM8_ESM.zip › Figure 3/3F/Rtc5-mNG_Ctrl_12_R3D.dv.log]

#
#Tag 0x00FF0408

Resolve3D softWoRx-Acquire Version: 5.9.9 Release 27

Running on host: cn71656S

Resolve3D Image File: /home/Deltavision2/Desktop/2023/Samira/2023-12-08/Rtc5-mNG_Ctrl10uM_12_R3D.dv

Created  Fri Dec  8 06:27:55 2023


Optics:
  Objective:	Olympus U-Apo N TIRF 100X/1.49 w/Corr. Collar
  Lens ID:  	10011
  Aux Magn: 	1.00

Image Properties:
  XY Dimensions:            	1024 x 1024
  ZWT Dimensions (expected):	12 x 2 x 1
  Pixel Size:               	0.06370 0.06370 0.250
  Binning:                  	1x1
  Flat-field Calibration:   	Off

Camera:
  Type:        	EDGE / sCMOS
  Gain:        	1.00X
  Speed:       	95333KHz
  Temp Setting:	5.0C


Resolve3D Macro:
--------------------------------------------------------
# Created by DeltaVision Experiment Designer (version: 5.9.9 Release 27)
# Experiment Macro Name: Resolve3D


# Open image file
OPF

# Open image file for Reference Image
OPF_REF 1

# Starting Scan From Current Focus (Middle of sample)
# Move to start of sectioning from initial point. Remove backlash.
FOCUS 9.375
FOCUS -7.800
FOCUS -0.100
FOCUS -0.100

# Z sectioning loop.
FIRST_Z
DO 12
  FILTERS TRITC,CY-5,100%
  ACTSHUT 17
  CCD 0.100000
  WRT
  FILTERS FITC,FITC,100%
  ACTSHUT 17
  CCD 0.600000
  WRT
  SECTIONZ -0.250
  NEXT_Z
ENDDO
# Acquire a reference image (mid-stack)
REF_IMG 0.025000,POL,POL,100%,18,8.000,1.625,-1.625

# Close image file(s) 
CLF_REF
CLF

# Move to initial point from end of sectioning.
FOCUS 1.625
BEEP

#
#
#KEY Experiment Designer Keys: Don't Modify
#
#KEY EXPERIMENT_TYPE STANDARD
#KEY DO_FAST_ACQUISITION F
#KEY LAMPS_OFF_AT_END F
#KEY DO_Z_SECTIONING T
#KEY Z_APPLY_BACKLASH T
#KEY Z_BACKLASH 8.0000
#KEY Z_START_POSITION MIDDLE
#KEY SECT_SPACING 0.2500
#KEY NUM_Z_SECTIONS 12
#KEY SAMPLE_THICKNESS 3.0000
#KEY CHANNEL 0.100000,TRITC,CY-5,100%
#KEY EX_SHUTTERS 3,EX=T,TRANS=F,LASER=F
#KEY EM_SHUTTERS 1,CCD1=T
#KEY CHANNEL 0.600000,FITC,FITC,100%
#KEY EX_SHUTTERS 3,EX=T,TRANS=F,LASER=F
#KEY EM_SHUTTERS 1,CCD1=T
#KEY DO_REFERENCE_IMAGE T
#KEY REF_START_POSITION MIDDLE
#KEY REF_CHANNEL 0.025000,POL,POL,100%
#KEY REF_EX_SHUTTERS 3,EX=F,TRANS=T,LASER=F
#KEY REF_EM_SHUTTERS 1,CCD1=T
#KEY REF_FREQUENCY 1
#KEY DO_CELL_TRACK F
#KEY DO_AUTOFOCUS F
#KEY DO_ULTIMATEFOCUS F
#KEY DO_OAI_SCANNING F
#KEY DO_TIME_LAPSE F
#KEY DO_POINT_VISITING F
#KEY DO_PANEL_COLLECTION F
#
#
--------------------------------------------------------

Experiment Record:
------------------
Image 1.
           Time:       Fri Dec  8 06:27:55 2023
           Time Point: 0.000 secs
           Intensity:  Min = 324, Max = 1874, Mean = 542.73212
           Photosensor reading: 3909455.0
           Exposure time: 0.100000 secs
           EX filter:  TRITC
           EM filter:  CY-5
           ND filter:  100%
           Polychroic: FITC/TRITC-1
           Stage coordinates:   (-1943.600,-14.896,-0.027)

Image 2.
           Time:       Fri Dec  8 06:27:56 2023
           Time Point: 0.327 secs
           Intensity:  Min = 83, Max = 731, Mean = 162.48692
           Photosensor reading: 3881288.0
           Exposure time: 0.600000 secs
           EX filter:  FITC
           EM filter:  FITC
           ND filter:  100%
           Polychroic: FITC/TRITC-1
           Stage coordinates:   (-1943.600,-14.896,-0.027)

Image 3.
           Time:       Fri Dec  8 06:27:57 2023
           Time Point: 1.160 secs
           Intensity:  Min = 268, Max = 2337, Mean = 472.13071
           Photosensor reading: 3909699.0
           Exposure time: 0.100000 secs
           EX filter:  TRITC
           EM filter:  CY-5
           ND filter:  100%
           Polychroic: FITC/TRITC-1
           Stage coordinates:   (-1943.600,-14.896,-0.270)

Image 4.
           Time:       Fri Dec  8 06:27:57 2023
           Time Point: 1.488 secs
           Intensity:  Min = 78, Max = 675, Mean = 153.30124
           Photosensor reading: 3881361.0
           Exposure time: 0.600000 secs
           EX filter:  FITC
           EM filter:  FITC
           ND filter:  100%
           Polychroic: FITC/TRITC-1
           Stage coordinates:   (-1943.600,-14.896,-0.270)

Image 5.
           Time:       Fri Dec  8 06:27:58 2023
           Time Point: 2.322 secs
           Intensity:  Min = 221, Max = 3201, Mean = 424.79614
           Photosensor reading: 3909811.0
           Exposure time: 0.100000 secs
           EX filter:  TRITC
           EM filter:  CY-5
           ND filter:  100%
           Polychroic: FITC/TRITC-1
           Stage coordinates:   (-1943.600,-14.896,-0.523)

Image 6.
           Time:       Fri Dec  8 06:27:59 2023
           Time Point: 2.652 secs
           Intensity:  Min = 88, Max = 672, Mean = 150.03659
           Photosensor reading: 3881329.0
           Exposure time: 0.600000 secs
           EX filter:  FITC
           EM filter:  FITC
           ND filter:  100%
           Polychroic: FITC/TRITC-1
           Stage coordinates:   (-1943.600,-14.896,-0.523)

Image 7.
           Time:       Fri Dec  8 06:27:59 2023
           Time Point: 3.487 secs
           Intensity:  Min = 218, Max = 3340, Mean = 387.77011
           Photosensor reading: 3909599.0
           Exposure time: 0.100000 secs
           EX filter:  TRITC
           EM filter:  CY-5
           ND filter:  100%
           Polychroic: FITC/TRITC-1
           Stage coordinates:   (-1943.600,-14.896,-0.771)

Image 8.
           Time:       Fri Dec  8 06:28:00 2023
           Time Point: 3.814 secs
           Intensity:  Min = 76, Max = 725, Mean = 148.00725
           Photosensor reading: 3881282.0
           Exposure time: 0.600000 secs
           EX filter:  FITC
           EM filter:  FITC
           ND filter:  100%
           Polychroic: FITC/TRITC-1
           Stage coordinates:   (-1943.600,-14.896,-0.771)

Image 9.
           Time:       Fri Dec  8 06:28:00 2023
           Time Point: 4.651 secs
           Intensity:  Min = 192, Max = 3698, Mean = 356.67435
           Photosensor reading: 3909729.0
           Exposure time: 0.100000 secs
           EX filter:  TRITC
           EM filter:  CY-5
           ND filter:  100%
           Polychroic: FITC/TRITC-1
           Stage coordinates:   (-1943.600,-14.896,-1.019)

Image 10.
           Time:       Fri Dec  8 06:28:01 2023
           Time Point: 4.979 secs
           Intensity:  Min = 81, Max = 743, Mean = 146.56458
           Photosensor reading: 3881198.0
           Exposure time: 0.600000 secs
           EX filter:  FITC
           EM filter:  FITC
           ND filter:  100%
           Polychroic: FITC/TRITC-1
           Stage coordinates:   (-1943.600,-14.896,-1.019)

Image 11.
           Time:       Fri Dec  8 06:28:01 2023
           Time Point: 5.816 secs
           Intensity:  Min = 183, Max = 4603, Mean = 329.51218
           Photosensor reading: 3909533.0
           Exposure time: 0.100000 secs
           EX filter:  TRITC
           EM filter:  CY-5
           ND filter:  100%
           Polychroic: FITC/TRITC-1
           Stage coordinates:   (-1943.600,-14.896,-1.273)

Image 12.
           Time:       Fri Dec  8 06:28:02 2023
           Time Point: 6.144 secs
           Intensity:  Min = 79, Max = 703, Mean = 145.51804
           Photosensor reading: 3881195.0
           Exposure time: 0.600000 secs
           EX filter:  FITC
           EM filter:  FITC
           ND filter:  100%
           Polychroic: FITC/TRITC-1
           Stage coordinates:   (-1943.600,-14.896,-1.273)

Image 13.
           Time:       Fri Dec  8 06:28:02 2023
           Time Point: 6.981 secs
           Intensity:  Min = 172, Max = 4792, Mean = 305.44748
           Photosensor reading: 3909712.0
           Exposure time: 0.100000 secs
           EX filter:  TRITC
           EM filter:  CY-5
           ND filter:  100%
           Polychroic: FITC/TRITC-1
           Stage coordinates:   (-1943.600,-14.896,-1.521)

Image 14.
           Time:       Fri Dec  8 06:28:03 2023
           Time Point: 7.309 secs
           Intensity:  Min = 75, Max = 698, Mean = 144.59818
           Photosensor reading: 3881183.0
           Exposure time: 0.600000 secs
           EX filter:  FITC
           EM filter:  FITC
           ND filter:  100%
           Polychroic: FITC/TRITC-1
           Stage coordinates:   (-1943.600,-14.896,-1.521)

Image 15.
           Time:       Fri Dec  8 06:28:03 2023
           Time Point: 8.143 secs
           Intensity:  Min = 158, Max = 5366, Mean = 284.54541
           Photosensor reading: 3909808.0
           Exposure time: 0.100000 secs
           EX filter:  TRITC
           EM filter:  CY-5
           ND filter:  100%
           Polychroic: FITC/TRITC-1
           Stage coordinates:   (-1943.600,-14.896,-1.769)

Image 16.
           Time:       Fri Dec  8 06:28:04 2023
           Time Point: 8.473 secs
           Intensity:  Min = 84, Max = 693, Mean = 144.02954
           Photosensor reading: 3881223.0
           Exposure time: 0.600000 secs
           EX filter:  FITC
           EM filter:  FITC
           ND filter:  100%
           Polychroic: FITC/TRITC-1
           Stage coordinates:   (-1943.600,-14.896,-1.769)

Image 17.
           Time:       Fri Dec  8 06:28:05 2023
           Time Point: 9.305 secs
           Intensity:  Min = 146, Max = 5342, Mean = 266.28745
           Photosensor reading: 3909724.0
           Exposure time: 0.100000 secs
           EX filter:  TRITC
           EM filter:  CY-5
           ND filter:  100%
           Polychroic: FITC/TRITC-1
           Stage coordinates:   (-1943.600,-14.896,-2.023)

Image 18.
           Time:       Fri Dec  8 06:28:05 2023
           Time Point: 9.635 secs
           Intensity:  Min = 81, Max = 686, Mean = 143.37646
           Photosensor reading: 3881221.0
           Exposure time: 0.600000 secs
           EX filter:  FITC
           EM filter:  FITC
           ND filter:  100%
           Polychroic: FITC/TRITC-1
           Stage coordinates:   (-1943.600,-14.896,-2.023)

Image 19.
           Time:       Fri Dec  8 06:28:06 2023
           Time Point: 10.470 secs
           Intensity:  Min = 133, Max = 4637, Mean = 250.23529
           Photosensor reading: 3909849.0
           Exposure time: 0.100000 secs
           EX filter:  TRITC
           EM filter:  CY-5
           ND filter:  100%
           Polychroic: FITC/TRITC-1
           Stage coordinates:   (-1943.600,-14.896,-2.271)

Image 20.
           Time:       Fri Dec  8 06:28:07 2023
           Time Point: 10.798 secs
           Intensity:  Min = 78, Max = 721, Mean = 142.68942
           Photosensor reading: 3881271.0
           Exposure time: 0.600000 secs
           EX filter:  FITC
           EM filter:  FITC
           ND filter:  100%
           Polychroic: FITC/TRITC-1
           Stage coordinates:   (-1943.600,-14.896,-2.271)

Image 21.
           Time:       Fri Dec  8 06:28:07 2023
           Time Point: 11.632 secs
           Intensity:  Min = 122, Max = 4575, Mean = 236.01395
           Photosensor reading: 3909635.0
           Exposure time: 0.100000 secs
           EX filter:  TRITC
           EM filter:  CY-5
           ND filter:  100%
           Polychroic: FITC/TRITC-1
           Stage coordinates:   (-1943.600,-14.896,-2.519)

Image 22.
           Time:       Fri Dec  8 06:28:08 2023
           Time Point: 11.958 secs
           Intensity:  Min = 76, Max = 832, Mean = 142.34709
           Photosensor reading: 3881314.0
           Exposure time: 0.600000 secs
           EX filter:  FITC
           EM filter:  FITC
           ND filter:  100%
           Polychroic: FITC/TRITC-1
           Stage coordinates:   (-1943.600,-14.896,-2.519)

Image 23.
           Time:       Fri Dec  8 06:28:08 2023
           Time Point: 12.794 secs
           Intensity:  Min = 116, Max = 4811, Mean = 223.72951
           Photosensor reading: 3909832.0
           Exposure time: 0.100000 secs
           EX filter:  TRITC
           EM filter:  CY-5
           ND filter:  100%
           Polychroic: FITC/TRITC-1
           Stage coordinates:   (-1943.600,-14.896,-2.773)

Image 24.
           Time:       Fri Dec  8 06:28:09 2023
           Time Point: 13.124 secs
           Intensity:  Min = 79, Max = 814, Mean = 141.74773
           Photosensor reading: 3881236.0
           Exposure time: 0.600000 secs
           EX filter:  FITC
           EM filter:  FITC
           ND filter:  100%
           Polychroic: FITC/TRITC-1
           Stage coordinates:   (-1943.600,-14.896,-2.773)

Total number of images saved: 24
