# Supplementary material for: Yeast TLDc domain proteins regulate assembly state and subcellular localization of the V-ATPase
Source: EMBO J. 2024 Apr 8;43(9):9. doi: 10.1038/s44318-024-00097-2 (PMC11066047; doi:10.1038/s44318-024-00097-2)
Supplement: Supplementary file 9 — Source data Fig. 4 [file 44318_2024_97_MOESM9_ESM.zip]

Archive with 24 entries (20 files):
- Figure 4/4A/
- Figure 4/4A/Fig 4A_Quantification.xlsx
- Figure 4/4A/TEF-msGFP2-Rtc5_YPD_02_R3D.dv
- Figure 4/4A/TEF-msGFP2-Rtc5_YPD_02_R3D.dv.log
- Figure 4/4A/TEF-msGFP2-Rtc5_YPD_02_R3D_REF.dv
- Figure 4/4A/TEF-msGFP2-Rtc5_YPD_02_R3D_REF.dv.log
- Figure 4/4A/TEFprRTC5-msGFP2_YPD_05_R3D.dv
- Figure 4/4A/TEFprRTC5-msGFP2_YPD_05_R3D.dv.log
- Figure 4/4A/TEFprRTC5-msGFP2_YPD_05_R3D_REF.dv
- Figure 4/4A/TEFprRTC5-msGFP2_YPD_05_R3D_REF.dv.log
- Figure 4/4B/
- Figure 4/4B/Fig 4B.svg
- Figure 4/4C/
- Figure 4/4C/Fig 4C.svg
- Figure 4/4D/
- Figure 4/4D/Fig 4D_Quantification.xlsx
- Figure 4/4D/Rtc5G2A-mNG_02_R3D.dv
- Figure 4/4D/Rtc5G2A-mNG_02_R3D.dv.log
- Figure 4/4D/Rtc5G2A-mNG_02_R3D_REF.dv
- Figure 4/4D/Rtc5G2A-mNG_02_R3D_REF.dv.log
- Figure 4/4D/Rtc5-mNG_03_R3D.dv
- Figure 4/4D/Rtc5-mNG_03_R3D.dv.log
- Figure 4/4D/Rtc5-mNG_03_R3D_REF.dv
- Figure 4/4D/Rtc5-mNG_03_R3D_REF.dv.log
