# Supplementary material for: Yeast TLDc domain proteins regulate assembly state and subcellular localization of the V-ATPase
Source: EMBO J. 2024 Apr 8;43(9):9. doi: 10.1038/s44318-024-00097-2 (PMC11066047; doi:10.1038/s44318-024-00097-2)
Supplement: Supplementary file 9 — Source data Fig. 4 [file 44318_2024_97_MOESM9_ESM.zip › Figure 4/4A/Fig 4A_Quantification.xlsx]

## Sheet: Fig 4 A
TEF1pr-Rtc5-msGFP2													TEF1pr-msGFP2-Rtc5
						Normalized values											Normalized values
FM4-64			GFP			FM4-64	GFP
0.00000	205000		0.00000	173000		0	0.542444							FM4-64	GFP		FM4-64	GFP
0.06370	209506		0.06370	168834		0.00675972	0.505242						0	153	118		0.081205	0
0.12740	206596		0.12740	173968		0.00239425	0.551089						0.0637	135.424	125.281		0	0.0665466
0.19110	227284		0.19110	170684		0.0334295	0.521762						0.1274	141.176	140.285		0.0265755	0.20368
0.25480	240297		0.25480	150247		0.0529511	0.33926						0.1911	148.977	156.094		0.0626178	0.34817
0.31850	247063		0.31850	162763		0.0631012	0.451028						0.2548	157.311	154.628		0.101123	0.334771
0.38220	246709		0.38220	164593		0.0625701	0.46737						0.3185	146.323	154.051		0.0503558	0.329498
0.44590	300314		0.44590	173583		0.142986	0.547651						0.3822	153.453	156.794		0.0832979	0.354568
0.50960	334620		0.50960	189352		0.194451	0.688468						0.4459	156.649	168.816		0.0980641	0.464446
0.57330	365550		0.57330	209875		0.240851	0.871738						0.5096	158.717	172.917		0.107619	0.501928
0.63700	442428		0.63700	202869		0.35618	0.809175						0.5733	158.189	169.93		0.105179	0.474628
0.70070	515632		0.70070	200044		0.465997	0.783947						0.637	175.347	185.795		0.184453	0.61963
0.76440	629770		0.76440	198847		0.637223	0.773258						0.7007	170.899	194.675		0.163902	0.700792
0.82810	743192		0.82810	205918		0.807374	0.836402						0.7644	150.837	201.532		0.0712114	0.763463
0.89180	764409		0.89180	224238		0.839202	1						0.8281	172.005	204.408		0.169012	0.789749
0.95550	733121		0.95550	212855		0.792265	0.89835						0.8918	151.267	205.327		0.0731981	0.798148
101920	711524		101920	179913		0.759867	0.604177						0.9555	151.981	215.073		0.076497	0.887224
108290	656922		108290	182341		0.677955	0.62586						1.0192	152.675	213.428		0.0797034	0.87219
114660	568671		114660	171159		0.545564	0.526004						1.0829	149.174	211.801		0.063528	0.857319
121030	507742		121030	166136		0.454161	0.481149						1.1466	153.324	221.333		0.0827019	0.944439
127400	454823		127400	163862		0.374774	0.460842						1.2103	154.813	219.544		0.0895814	0.928088
133770	463458		133770	163109		0.387728	0.454118						1.274	158.654	225.525		0.107328	0.982753
140140	437592		140140	163880		0.348925	0.461003						1.3377	160.94	224.299		0.117889	0.971548
146510	417997		146510	169577		0.319529	0.511877						1.4014	181.444	219.089		0.212622	0.92393
152880	397743		152880	166398		0.289145	0.483488						1.4651	162.752	214.994		0.126261	0.886502
159250	398205		159250	147543		0.289838	0.315113						1.5288	151.257	224.111		0.0731519	0.96983
165620	376099		165620	152227		0.256676	0.356941						1.5925	169.782	218.578		0.158741	0.919259
171990	342163		171990	155369		0.205766	0.384999						1.6562	171.832	221.863		0.168213	0.949283
178360	336164		178360	154428		0.196767	0.376596						1.7199	172.854	221.308		0.172935	0.944211
184730	310053		184730	148618		0.157596	0.324713						1.7836	163.075	225.684		0.127754	0.984206
191100	309385		191100	139063		0.156594	0.239387						1.8473	171.042	227.412		0.164563	1
197470	309534		197470	122840		0.156818	0.0945152						1.911	167.148	214.833		0.146572	0.885031
203840	293010		203840	128884		0.132029	0.148488						1.9747	180.235	215.687		0.207037	0.892836
210210	299114		210210	142255		0.141186	0.267891						2.0384	191.351	211.798		0.258395	0.857292
216580	292211		216580	142611		0.13083	0.27107						2.1021	189.675	211.02		0.250651	0.850181
222950	292400		222950	128974		0.131114	0.149292						2.1658	206.365	200.367		0.327763	0.752815
229320	295721		229320	120345		0.136096	0.0722348						2.2295	193.725	205.312		0.269363	0.798011
235690	260216		235690	128865		0.0828328	0.148318						2.2932	208.166	203.514		0.336084	0.781578
242060	268077		242060	121734		0.0946255	0.0846386						2.3569	215.424	194.538		0.369617	0.699539
248430	256204		248430	128177		0.0768141	0.142175						2.4206	217.917	191.791		0.381136	0.674432
254800	254555		254800	124266		0.0743404	0.107249						2.4843	228.923	191.076		0.431986	0.667897
261170	238593		261170	116403		0.0503948	0.0370327						2.548	242.076	184.195		0.492755	0.605007
267540	243757		267540	119683		0.0581417	0.0663232						2.6117	257.25	181		0.562863	0.575805
273910	256052		273910	120916		0.0765861	0.0773339						2.6754	250.019	176.553		0.529454	0.535161
280280	254460		280280	126855		0.0741979	0.130369						2.7391	297.466	178.397		0.748669	0.552014
286650	259579		286650	120883		0.0818772	0.0770392						2.8028	320.005	169.783		0.852804	0.473284
293020	248987		293020	119331		0.0659875	0.0631798						2.8665	299.528	168.074		0.758196	0.457665
299390	269143		299390	122080		0.0962247	0.0877284						2.9302	289.535	156.126		0.712026	0.348463
305760	269400		305760	124629		0.0966102	0.110491						2.9939	281.637	154.042		0.675536	0.329415
312130	260308		312130	114935		0.0829708	0.0239235						3.0576	251.21	153.41		0.534957	0.323639
318500	250818		318500	133964		0.0687343	0.193853						3.1213	266.522	145.892		0.605701	0.254926
324870	254860		324870	128043		0.0747979	0.140978						3.185	259.384	146.02		0.572722	0.256096
331240	263634		331240	129714		0.0879603	0.1559						3.2487	258.254	142.45		0.567501	0.223467
337610	273136		337610	121253		0.102215	0.0803433						3.3124	254.609	138.8		0.550661	0.190107
343980	277604		343980	112256		0.108918	0						3.3761	242.219	138.908		0.493416	0.191094
350350	279208		350350	128034		0.111324	0.140898						3.4398	227.717	140.616		0.426414	0.206705
356720	280886		356720	120751		0.113841	0.0758604						3.5035	224.578	138.939		0.411911	0.191378
363090	288354		363090	130441		0.125044	0.162392						3.5672	229.814	137.703		0.436102	0.180081
369460	337975		369460	122125		0.199484	0.0881302						3.6309	246.493	137.321		0.513163	0.176589
375830	347611		375830	126127		0.213939	0.123868						3.6946	246.454	141.058		0.512983	0.210745
382200	329508		382200	126564		0.186782	0.127771						3.7583	249.479	137.612		0.526959	0.179249
388570	339341		388570	126899		0.201533	0.130762						3.822	249.849	143.79		0.528668	0.235715
394940	375316		394940	126968		0.255501	0.131378						3.8857	262.501	149.185		0.587123	0.285024
401310	405397		401310	138067		0.300627	0.230492						3.9494	268.25	139.179		0.613685	0.193571
407680	449243		407680	146197		0.366403	0.303093						4.0131	274.219	148.668		0.641263	0.280298
414050	466222		414050	135910		0.391875	0.21123						4.0768	292.857	155.388		0.727375	0.341718
420420	528949		420420	142162		0.485975	0.267061						4.1405	297.332	160.114		0.74805	0.384912
426790	599375		426790	145434		0.591625	0.29628						4.2042	351.864	171.148		1	0.48576
433160	647271		433160	146732		0.663477	0.307871						4.2679	320.197	178.255		0.853692	0.550717
439530	773366		439530	169901		0.852639	0.51477						4.3316	253.291	172.924		0.544571	0.501992
445900	871596		445900	190447		1	0.698246						4.3953	298.611	178.625		0.75396	0.554098
452270	830747		452270	180415		0.93872	0.60866						4.459	246.814	183.056		0.514646	0.594597
458640	785884		458640	182262		0.871418	0.625154						4.5227	241.474	188.729		0.489974	0.646446
465010	663623		465010	186416		0.688007	0.662249						4.5864	233.963	183.67		0.455272	0.600208
471380	551843		471380	181718		0.52032	0.620296						4.6501	224.28	191.785		0.410534	0.674378
477750	454123		477750	162918		0.373724	0.452412						4.7138	195.521	180.613		0.277661	0.572268
484120	421876		484120	148817		0.325348	0.32649						4.7775	193.319	173.588		0.267488	0.508061
490490	366026		490490	141710		0.241565	0.263024						4.8412	189.177	170.554		0.248351	0.480331
496860	317744		496860	155773		0.169134	0.388607						4.9049	186.953	162.669		0.238075	0.408264
503230	270000		503230	133000		0.0975103	0.185244						4.9686	186.213	156.256		0.234656	0.349651
													5.0323	204.427	155.859		0.318809	0.346022
													5.096	189.626	151.546		0.250425	0.306603
													5.1597	181.99	144.331		0.215145	0.240659
													5.2234	185	127		0.229052	0.0822579
