# Supplementary material for: Yeast TLDc domain proteins regulate assembly state and subcellular localization of the V-ATPase
Source: EMBO J. 2024 Apr 8;43(9):9. doi: 10.1038/s44318-024-00097-2 (PMC11066047; doi:10.1038/s44318-024-00097-2)
Supplement: Supplementary file 9 — Source data Fig. 4 [file 44318_2024_97_MOESM9_ESM.zip › Figure 4/4A/TEF-msGFP2-Rtc5_YPD_02_R3D.dv.log]

#
#Tag 0x00FF0408

Resolve3D softWoRx-Acquire Version: 5.9.9 Release 27

Running on host: cn71656S

Resolve3D Image File: /home/Deltavision/Desktop/2020/Samira/2020_09_30_TEF-GFP-Rtc5/TEF-GFP-Rtc5_YPD_02_R3D.dv

Created  Wed Sep 30 07:14:26 2020


Optics:
  Objective:	Olympus U-Apo N TIRF 100X/1.49 w/Corr. Collar
  Lens ID:  	10011
  Aux Magn: 	1.00

Image Properties:
  XY Dimensions:            	1024 x 1024
  ZWT Dimensions (expected):	1 x 2 x 1
  Pixel Size:               	0.06370 0.06370 0.200
  Binning:                  	1x1
  Flat-field Calibration:   	Off

Camera:
  Type:        	EDGE / sCMOS
  Gain:        	1.00X
  Speed:       	95333KHz
  Temp Setting:	5.0C


Resolve3D Macro:
--------------------------------------------------------
# Created by DeltaVision Experiment Designer (version: 5.9.9 Release 27)
# Experiment Macro Name: Resolve3D


# Open image file
OPF

# Open image file for Reference Image
OPF_REF 1
FILTERS A594,CY-5,100%
ACTSHUT 17
CCD 0.400000
WRT
FILTERS FITC,FITC,100%
ACTSHUT 17
CCD 0.250000
WRT
# Acquire a reference image (no Z move)
REF_IMG 0.025000,POL,POL,100%,18,0.000,0.000,0.000

# Close image file(s) 
CLF_REF
CLF
BEEP

#
#
#KEY Experiment Designer Keys: Don't Modify
#
#KEY EXPERIMENT_TYPE STANDARD
#KEY DO_FAST_ACQUISITION F
#KEY LAMPS_OFF_AT_END F
#KEY DO_Z_SECTIONING F
#KEY CHANNEL 0.400000,A594,CY-5,100%
#KEY EX_SHUTTERS 3,EX=T,TRANS=F,LASER=F
#KEY EM_SHUTTERS 1,CCD1=T
#KEY CHANNEL 0.250000,FITC,FITC,100%
#KEY EX_SHUTTERS 3,EX=T,TRANS=F,LASER=F
#KEY EM_SHUTTERS 1,CCD1=T
#KEY DO_REFERENCE_IMAGE T
#KEY REF_START_POSITION MIDDLE
#KEY REF_CHANNEL 0.025000,POL,POL,100%
#KEY REF_EX_SHUTTERS 3,EX=F,TRANS=T,LASER=F
#KEY REF_EM_SHUTTERS 1,CCD1=T
#KEY REF_FREQUENCY 1
#KEY DO_CELL_TRACK F
#KEY DO_AUTOFOCUS F
#KEY DO_ULTIMATEFOCUS F
#KEY DO_OAI_SCANNING F
#KEY DO_TIME_LAPSE F
#KEY DO_POINT_VISITING F
#KEY DO_PANEL_COLLECTION F
#
#
--------------------------------------------------------

Experiment Record:
------------------
Image 1.
           Time:       Wed Sep 30 07:14:26 2020
           Time Point: 0.000 secs
           Intensity:  Min = 71, Max = 586, Mean = 126.69466
           Photosensor reading: 3931890.0
           Exposure time: 0.400000 secs
           EX filter:  A594
           EM filter:  CY-5
           ND filter:  100%
           Polychroic: FITC/TRITC-1
           Stage coordinates:   (-2653.290,-49.080,+0.000)

Image 2.
           Time:       Wed Sep 30 07:14:27 2020
           Time Point: 0.626 secs
           Intensity:  Min = 74, Max = 2484, Mean = 165.08578
           Photosensor reading: 3885291.0
           Exposure time: 0.250000 secs
           EX filter:  FITC
           EM filter:  FITC
           ND filter:  100%
           Polychroic: FITC/TRITC-1
           Stage coordinates:   (-2653.290,-49.080,+0.000)

Total number of images saved: 2
