# Supplementary material for: Yeast TLDc domain proteins regulate assembly state and subcellular localization of the V-ATPase
Source: EMBO J. 2024 Apr 8;43(9):9. doi: 10.1038/s44318-024-00097-2 (PMC11066047; doi:10.1038/s44318-024-00097-2)
Supplement: Supplementary file 9 — Source data Fig. 4 [file 44318_2024_97_MOESM9_ESM.zip › Figure 4/4A/TEFprRTC5-msGFP2_YPD_05_R3D.dv.log]

#
#Tag 0x00FF0408

Resolve3D softWoRx-Acquire Version: 5.9.9 Release 27

Running on host: cn71656S

Resolve3D Image File: /home/Deltavision/Desktop/2020/Samira/TEFprRTC5-GFP_YPD_05_R3D.dv

Created  Wed Jan 29 04:11:48 2020


Optics:
  Objective:	Olympus U-Apo N TIRF 100X/1.49 w/Corr. Collar
  Lens ID:  	10011
  Aux Magn: 	1.00

Image Properties:
  XY Dimensions:            	1024 x 1024
  ZWT Dimensions (expected):	4 x 2 x 1
  Pixel Size:               	0.06370 0.06370 0.250
  Binning:                  	1x1
  Flat-field Calibration:   	Off

Camera:
  Type:        	EDGE / sCMOS
  Gain:        	1.00X
  Speed:       	95333KHz
  Temp Setting:	5.0C


Resolve3D Macro:
--------------------------------------------------------
# Created by DeltaVision Experiment Designer (version: 5.9.9 Release 27)
# Experiment Macro Name: Resolve3D


# Open image file
OPF

# Open image file for Reference Image
OPF_REF 1

# Starting Scan From Current Focus (Middle of sample)
# Move to start of sectioning from initial point. Remove backlash.
FOCUS 8.375
FOCUS -7.800
FOCUS -0.100
FOCUS -0.100

# Z sectioning loop.
FIRST_Z
DO 4
  FILTERS TRITC,CY-5,100%
  ACTSHUT 17
  CCD 0.100000
  WRT
  FILTERS FITC,FITC,100%
  ACTSHUT 17
  CCD 0.150000
  WRT
  SECTIONZ -0.250
  NEXT_Z
ENDDO
# Acquire a reference image (mid-stack)
REF_IMG 0.025000,POL,POL,100%,18,8.000,0.625,-0.625

# Close image file(s) 
CLF_REF
CLF

# Move to initial point from end of sectioning.
FOCUS 0.625
BEEP

#
#
#KEY Experiment Designer Keys: Don't Modify
#
#KEY EXPERIMENT_TYPE STANDARD
#KEY DO_FAST_ACQUISITION F
#KEY LAMPS_OFF_AT_END F
#KEY DO_Z_SECTIONING T
#KEY Z_APPLY_BACKLASH T
#KEY Z_BACKLASH 8.0000
#KEY Z_START_POSITION MIDDLE
#KEY SECT_SPACING 0.2500
#KEY NUM_Z_SECTIONS 4
#KEY SAMPLE_THICKNESS 1.0000
#KEY CHANNEL 0.100000,TRITC,CY-5,100%
#KEY EX_SHUTTERS 3,EX=T,TRANS=F,LASER=F
#KEY EM_SHUTTERS 1,CCD1=T
#KEY CHANNEL 0.150000,FITC,FITC,100%
#KEY EX_SHUTTERS 3,EX=T,TRANS=F,LASER=F
#KEY EM_SHUTTERS 1,CCD1=T
#KEY DO_REFERENCE_IMAGE T
#KEY REF_START_POSITION MIDDLE
#KEY REF_CHANNEL 0.025000,POL,POL,100%
#KEY REF_EX_SHUTTERS 3,EX=F,TRANS=T,LASER=F
#KEY REF_EM_SHUTTERS 1,CCD1=T
#KEY REF_FREQUENCY 1
#KEY DO_CELL_TRACK F
#KEY DO_AUTOFOCUS F
#KEY DO_ULTIMATEFOCUS F
#KEY DO_OAI_SCANNING F
#KEY DO_TIME_LAPSE F
#KEY DO_POINT_VISITING F
#KEY DO_PANEL_COLLECTION F
#
#
--------------------------------------------------------

Experiment Record:
------------------
Image 1.
           Time:       Wed Jan 29 04:11:48 2020
           Time Point: 0.000 secs
           Intensity:  Min = 116, Max = 5481, Mean = 353.33865
           Photosensor reading: 3923614.0
           Exposure time: 0.100000 secs
           EX filter:  TRITC
           EM filter:  CY-5
           ND filter:  100%
           Polychroic: FITC/TRITC-1
           Stage coordinates:   (-96.380,+3906.792,-0.318)

Image 2.
           Time:       Wed Jan 29 04:11:49 2020
           Time Point: 0.340 secs
           Intensity:  Min = 72, Max = 906, Mean = 195.76248
           Photosensor reading: 3883638.0
           Exposure time: 0.150000 secs
           EX filter:  FITC
           EM filter:  FITC
           ND filter:  100%
           Polychroic: FITC/TRITC-1
           Stage coordinates:   (-96.380,+3906.792,-0.318)

Image 3.
           Time:       Wed Jan 29 04:11:49 2020
           Time Point: 0.735 secs
           Intensity:  Min = 116, Max = 5177, Mean = 356.38885
           Photosensor reading: 3924350.0
           Exposure time: 0.100000 secs
           EX filter:  TRITC
           EM filter:  CY-5
           ND filter:  100%
           Polychroic: FITC/TRITC-1
           Stage coordinates:   (-96.380,+3906.792,-0.561)

Image 4.
           Time:       Wed Jan 29 04:11:50 2020
           Time Point: 1.080 secs
           Intensity:  Min = 75, Max = 912, Mean = 189.26878
           Photosensor reading: 3884094.0
           Exposure time: 0.150000 secs
           EX filter:  FITC
           EM filter:  FITC
           ND filter:  100%
           Polychroic: FITC/TRITC-1
           Stage coordinates:   (-96.380,+3906.792,-0.561)

Image 5.
           Time:       Wed Jan 29 04:11:50 2020
           Time Point: 1.475 secs
           Intensity:  Min = 121, Max = 5465, Mean = 354.76727
           Photosensor reading: 3924319.0
           Exposure time: 0.100000 secs
           EX filter:  TRITC
           EM filter:  CY-5
           ND filter:  100%
           Polychroic: FITC/TRITC-1
           Stage coordinates:   (-96.380,+3906.792,-0.809)

Image 6.
           Time:       Wed Jan 29 04:11:50 2020
           Time Point: 1.811 secs
           Intensity:  Min = 71, Max = 864, Mean = 186.40056
           Photosensor reading: 3884223.0
           Exposure time: 0.150000 secs
           EX filter:  FITC
           EM filter:  FITC
           ND filter:  100%
           Polychroic: FITC/TRITC-1
           Stage coordinates:   (-96.380,+3906.792,-0.809)

Image 7.
           Time:       Wed Jan 29 04:11:51 2020
           Time Point: 2.211 secs
           Intensity:  Min = 115, Max = 5912, Mean = 352.74185
           Photosensor reading: 3924495.0
           Exposure time: 0.100000 secs
           EX filter:  TRITC
           EM filter:  CY-5
           ND filter:  100%
           Polychroic: FITC/TRITC-1
           Stage coordinates:   (-96.380,+3906.792,-1.063)

Image 8.
           Time:       Wed Jan 29 04:11:51 2020
           Time Point: 2.547 secs
           Intensity:  Min = 72, Max = 866, Mean = 184.12758
           Photosensor reading: 3884143.0
           Exposure time: 0.150000 secs
           EX filter:  FITC
           EM filter:  FITC
           ND filter:  100%
           Polychroic: FITC/TRITC-1
           Stage coordinates:   (-96.380,+3906.792,-1.063)

Total number of images saved: 8
