# Supplementary material for: Yeast TLDc domain proteins regulate assembly state and subcellular localization of the V-ATPase
Source: EMBO J. 2024 Apr 8;43(9):9. doi: 10.1038/s44318-024-00097-2 (PMC11066047; doi:10.1038/s44318-024-00097-2)
Supplement: Supplementary file 9 — Source data Fig. 4 [file 44318_2024_97_MOESM9_ESM.zip › Figure 4/4D/Fig 4D_Quantification.xlsx]

## Sheet: Quantification Fig 4D
Rtc5-mNG														Rtc5(G2A)-mNG
						Normalized values														Normalized values
FM4-64			mNG			FM4-64	mNG							FM4-64			mNG			FM4-64	mNG
0.00000	172500		0.00000	660000		0	0							0.00000	615000		0.00000	900000		0	0
0.06370	190000		0.06370	744400		0.0381513	0.112653							0.06370	629917		0.06370	956132		0.0259426	0.117394
0.12740	225000		0.12740	794100		0.114454	0.178991							0.12740	650843		0.12740	1111843		0.0623357	0.443048
0.19110	276800		0.19110	847200		0.227382	0.249867							0.19110	656083		0.19110	1083273		0.0714487	0.383297
0.25480	326100		0.25480	887900		0.334859	0.304191							0.25480	707430		0.25480	1112529		0.160748	0.444483
0.31850	380000		0.31850	960000		0.452365	0.400427							0.31850	724959		0.31850	1104380		0.191233	0.42744
0.38220	473100		0.38220	1016700		0.65533	0.476108							0.38220	791219		0.38220	1161934		0.306468	0.547808
0.44590	530800		0.44590	1116000		0.781121	0.608649							0.44590	847702		0.44590	1091008		0.404699	0.399474
0.50960	584400		0.50960	1164700		0.897973	0.673652							0.50960	944186		0.50960	1135744		0.572497	0.493035
0.57330	581600		0.57330	1166800		0.891868	0.676455							0.57330	1019636		0.57330	1180331		0.703715	0.586284
0.63700	565000		0.63700	1230000		0.855679	0.760812							0.63700	1118492		0.63700	1252789		0.875638	0.737822
0.70070	523200		0.70070	1160800		0.764552	0.668446							0.70070	1190000		0.70070	1146000		1	0.514484
0.76440	451800		0.76440	1207700		0.608895	0.731046							0.76440	1170079		0.76440	1138372		0.965355	0.498531
0.82810	401600		0.82810	1113200		0.499455	0.604912							0.82810	1146215		0.82810	1193157		0.923852	0.613108
0.89180	362900		0.89180	1047400		0.415086	0.517085							0.89180	1077645		0.89180	1140256		0.8046	0.502471
0.95550	330000		0.95550	1060000		0.343362	0.533903							0.95550	984215		0.95550	1161983		0.642113	0.547911
101920	313900		101920	1084500		0.308262	0.566604							101920	941893		101920	1154099		0.56851	0.531422
108290	291600		108290	1047600		0.259647	0.517352							108290	898793		108290	1187058		0.493553	0.600353
114660	266300		114660	1055400		0.204491	0.527763							114660	872103		114660	1095719		0.447136	0.409326
121030	257200		121030	1115600		0.184652	0.608115							121030	860562		121030	1010000		0.427064	0.230054
127400	245000		127400	1047500		0.158055	0.517218							127400	843450		127400	1166612		0.397304	0.557592
133770	242000		133770	1018800		0.151515	0.478911							133770	880975		133770	1059868		0.462565	0.334348
140140	249000		140140	1030700		0.166776	0.494794							140140	883000		140140	1125000		0.466087	0.470565
146510	245200		146510	1046800		0.158491	0.516284							146510	886198		146510	1125587		0.471649	0.471792
152880	248800		152880	1084300		0.16634	0.566337							152880	871343		152880	1074888		0.445814	0.36576
159250	260000		159250	1120000		0.190756	0.613988							159250	878843		159250	1240000		0.458857	0.711075
165620	253000		165620	1120700		0.175496	0.614923							165620	884483		165620	1168868		0.468666	0.56231
171990	258000		171990	1072400		0.186396	0.550454							171990	917785		171990	1178529		0.526583	0.582515
178360	272000		178360	1119100		0.216917	0.612787							178360	930909		178360	1222413		0.549407	0.674294
184730	286000		184730	1202400		0.247438	0.723972							184730	964231		184730	1187455		0.607358	0.601183
191100	302500		191100	1172500		0.28341	0.684063							191100	1011839		191100	1186653		0.690155	0.599506
197470	310400		197470	1217600		0.300632	0.744261							197470	1056017		197470	1221620		0.766986	0.672636
203840	321600		203840	1265900		0.325049	0.808729							203840	1075649		203840	1240868		0.801129	0.712891
210210	370400		210210	1295600		0.431437	0.848372							210210	1086000		210210	1138000		0.81913	0.497753
216580	424300		216580	1342900		0.548943	0.911506							216580	1107971		216580	1249297		0.857341	0.730519
222950	460000		222950	1380000		0.626771	0.961025							222950	1091405		222950	1255041		0.82853	0.742532
229320	520200		229320	1398200		0.758012	0.985318							229320	1095649		229320	1288603		0.835911	0.812724
235690	560000		235690	1409200		0.844779	1							235690	1074926		235690	1300595		0.799871	0.837804
242060	619300		242060	1368400		0.974057	0.945542							242060	1091178		242060	1312314		0.828136	0.862313
248430	631200		248430	1295600		1	0.848372							248430	1051818		248430	1285752		0.759683	0.806761
254800	577500		254800	1230000		0.88293	0.760812							254800	1000248		254800	1351302		0.669997	0.943852
261170	526400		261170	1172400		0.771528	0.68393							261170	929372		261170	1290281		0.546734	0.816233
267540	450100		267540	1047100		0.605189	0.516684							267540	885017		267540	1277207		0.469595	0.78889
273910	388400		273910	1038400		0.470678	0.505072							273910	878446		273910	1378149		0.458167	1
280280	336700		280280	962300		0.357968	0.403497							280280	829000		280280	1307000		0.372174	0.851199
286650	280000		286650	1040000		0.234358	0.507208							286650	802479		286650	1325950		0.32605	0.890831
														293020	763905		293020	1318070		0.258965	0.874351
														299390	743570		299390	1337669		0.2236	0.91534
														305760	729917		305760	1322859		0.199856	0.884367
														312130	689074		312130	1346777		0.128824	0.934389
														318500	675599		318500	1297624		0.10539	0.83159
														324870	687835		324870	1297223		0.12667	0.830752
														331240	684483		331240	1275905		0.12084	0.786167
														337610	665818		337610	1257967		0.0883791	0.748652
														343980	655037		343980	1219380		0.0696296	0.667951
														350350	630000		350350	1120000		0.026087	0.460108
