# Supplementary material for: Yeast TLDc domain proteins regulate assembly state and subcellular localization of the V-ATPase
Source: EMBO J. 2024 Apr 8;43(9):9. doi: 10.1038/s44318-024-00097-2 (PMC11066047; doi:10.1038/s44318-024-00097-2)
Supplement: Supplementary file 10 — Source data Fig. 5 [file 44318_2024_97_MOESM10_ESM.zip]

Archive with 36 entries (32 files):
- Figure 5/5B/
- Figure 5/5B/Fig 5B.svg
- Figure 5/5B/YPAD pH=5.5.tif
- Figure 5/5B/YPAD pH=7.5 10 mM ZnCl2.tif
- Figure 5/5B/YPAD pH=7.5 150 mM CaCl2.tif
- Figure 5/5B/YPAD pH=7.5 3 mM ZnCl2.tif
- Figure 5/5B/YPAD pH=7.5.tif
- Figure 5/5C/
- Figure 5/5C/Fig 5C.xlsx
- Figure 5/5F/
- Figure 5/5F/Vma5-msGFP2_20minsGAL_01_R3D.dv
- Figure 5/5F/Vma5-msGFP2_20minsGAL_01_R3D.dv.log
- Figure 5/5F/Vma5-msGFP2_20minsGAL_01_R3D_REF.dv
- Figure 5/5F/Vma5-msGFP2_20minsGAL_01_R3D_REF.dv.log
- Figure 5/5F/Vma5-msGFP2_20minsGAL_dOxr1_07_R3D.dv
- Figure 5/5F/Vma5-msGFP2_20minsGAL_dOxr1_07_R3D.dv.log
- Figure 5/5F/Vma5-msGFP2_20minsGAL_dOxr1_07_R3D_REF.dv
- Figure 5/5F/Vma5-msGFP2_20minsGAL_dOxr1_07_R3D_REF.dv.log
- Figure 5/5F/Vma5-msGFP2_20minsGAL_dRtc5_04_R3D.dv
- Figure 5/5F/Vma5-msGFP2_20minsGAL_dRtc5_04_R3D.dv.log
- Figure 5/5F/Vma5-msGFP2_20minsGAL_dRtc5_04_R3D_REF.dv
- Figure 5/5F/Vma5-msGFP2_20minsGAL_dRtc5_04_R3D_REF.dv.log
- Figure 5/5F/Vma5-msGFP2_Gluc_02_R3D.dv
- Figure 5/5F/Vma5-msGFP2_Gluc_02_R3D.dv.log
- Figure 5/5F/Vma5-msGFP2_Gluc_02_R3D_REF.dv
- Figure 5/5F/Vma5-msGFP2_Gluc_02_R3D_REF.dv.log
- Figure 5/5F/Vma5-msGFP2_Gluc_dOxr1_04_R3D.dv
- Figure 5/5F/Vma5-msGFP2_Gluc_dOxr1_04_R3D.dv.log
- Figure 5/5F/Vma5-msGFP2_Gluc_dOxr1_04_R3D_REF.dv
- Figure 5/5F/Vma5-msGFP2_Gluc_dOxr1_04_R3D_REF.dv.log
- Figure 5/5F/Vma5-msGFP2_Gluc_dRtc5_01_R3D.dv
- Figure 5/5F/Vma5-msGFP2_Gluc_dRtc5_01_R3D.dv.log
- Figure 5/5F/Vma5-msGFP2_Gluc_dRtc5_01_R3D_REF.dv
- Figure 5/5F/Vma5-msGFP2_Gluc_dRtc5_01_R3D_REF.dv.log
- Figure 5/5G/
- Figure 5/5G/Fig 5G.xlsx
