# Supplementary material for: Yeast TLDc domain proteins regulate assembly state and subcellular localization of the V-ATPase
Source: EMBO J. 2024 Apr 8;43(9):9. doi: 10.1038/s44318-024-00097-2 (PMC11066047; doi:10.1038/s44318-024-00097-2)
Supplement: Supplementary file 10 — Source data Fig. 5 [file 44318_2024_97_MOESM10_ESM.zip › Figure 5/5C/Fig 5C.xlsx]

## Sheet: ForR
Exp	Sample	Value				Samples
1	1	0.987987				1	wt
1	1	0.999219				2	vma4Δ
1	1	1.01279				3	rtc5Δ
1	2	1.95				4	oxr1Δ
1	2	2.46007				6	rtc5Δ oxr1Δ
1	2	2.62202
1	3	1.06779
1	3	1.03435
1	3	1.02808
2	1	0.984891
2	1	0.958771
2	1	1.05634
2	2	2.56825
2	2	1.86191
2	2	2.42595
2	3	0.919636
2	3	0.983405
2	3	1.04697
2	4	1.12166
2	4	1.12264
2	4	1.03818
2	6	0.915766
2	6	1.14742
2	6	1.08142
4	1	0.971951
4	1	1.0506
4	1	0.977444
4	2	2.56054
4	2	2.65541
4	2	2.54406
4	4	1.0512
4	4	0.983859
4	4	0.985623
4	6	1.02885
4	6	0.891705
4	6	0.92408
8	1	0.956953
8	1	1.02508
8	1	1.01797
8	2	2.21367
8	2	2.19383
8	2	2.22119
12	1	0.932555
12	1	1.04589
12	1	1.02155
12	2	2.10324
12	2	2.05682
12	2	2.02198
12	3	1.11778
12	3	1.03054
12	3	1.08847
12	4	0.955471
12	4	0.924771
12	4	1.04837
12	6	1.01873
12	6	1.01654
12	6	1.05811
