# Supplementary material for: Yeast TLDc domain proteins regulate assembly state and subcellular localization of the V-ATPase
Source: EMBO J. 2024 Apr 8;43(9):9. doi: 10.1038/s44318-024-00097-2 (PMC11066047; doi:10.1038/s44318-024-00097-2)
Supplement: Supplementary file 10 — Source data Fig. 5 [file 44318_2024_97_MOESM10_ESM.zip › Figure 5/5F/Vma5-msGFP2_20minsGAL_01_R3D.dv.log]

#
#Tag 0x00FF0408

Resolve3D softWoRx-Acquire Version: 5.9.9 Release 27

Running on host: cn71656S

Resolve3D Image File: /home/Deltavision2/Desktop/2023/Samira/2023-11-07/Vma5-msGFP2_20minsGAL_01_R3D.dv

Created  Tue Nov  7 06:28:43 2023


Optics:
  Objective:	Olympus U-Apo N TIRF 100X/1.49 w/Corr. Collar
  Lens ID:  	10011
  Aux Magn: 	1.00

Image Properties:
  XY Dimensions:            	1024 x 1024
  ZWT Dimensions (expected):	12 x 2 x 1
  Pixel Size:               	0.06370 0.06370 0.250
  Binning:                  	1x1
  Flat-field Calibration:   	Off

Camera:
  Type:        	EDGE / sCMOS
  Gain:        	1.00X
  Speed:       	95333KHz
  Temp Setting:	5.0C


Resolve3D Macro:
--------------------------------------------------------
# Created by DeltaVision Experiment Designer (version: 5.9.9 Release 27)
# Experiment Macro Name: Resolve3D


# Open image file
OPF

# Open image file for Reference Image
OPF_REF 1

# Starting Scan From Current Focus (Middle of sample)
# Move to start of sectioning from initial point. Remove backlash.
FOCUS 9.375
FOCUS -7.800
FOCUS -0.100
FOCUS -0.100

# Z sectioning loop.
FIRST_Z
DO 12
  FILTERS TRITC,CY-5,100%
  ACTSHUT 17
  CCD 0.100000
  WRT
  FILTERS FITC,FITC,100%
  ACTSHUT 17
  CCD 0.600000
  WRT
  SECTIONZ -0.250
  NEXT_Z
ENDDO
# Acquire a reference image (mid-stack)
REF_IMG 0.025000,POL,POL,100%,18,8.000,1.625,-1.625

# Close image file(s) 
CLF_REF
CLF

# Move to initial point from end of sectioning.
FOCUS 1.625
BEEP

#
#
#KEY Experiment Designer Keys: Don't Modify
#
#KEY EXPERIMENT_TYPE STANDARD
#KEY DO_FAST_ACQUISITION F
#KEY LAMPS_OFF_AT_END F
#KEY DO_Z_SECTIONING T
#KEY Z_APPLY_BACKLASH T
#KEY Z_BACKLASH 8.0000
#KEY Z_START_POSITION MIDDLE
#KEY SECT_SPACING 0.2500
#KEY NUM_Z_SECTIONS 12
#KEY SAMPLE_THICKNESS 3.0000
#KEY CHANNEL 0.100000,TRITC,CY-5,100%
#KEY EX_SHUTTERS 3,EX=T,TRANS=F,LASER=F
#KEY EM_SHUTTERS 1,CCD1=T
#KEY CHANNEL 0.600000,FITC,FITC,100%
#KEY EX_SHUTTERS 3,EX=T,TRANS=F,LASER=F
#KEY EM_SHUTTERS 1,CCD1=T
#KEY DO_REFERENCE_IMAGE T
#KEY REF_START_POSITION MIDDLE
#KEY REF_CHANNEL 0.025000,POL,POL,100%
#KEY REF_EX_SHUTTERS 3,EX=F,TRANS=T,LASER=F
#KEY REF_EM_SHUTTERS 1,CCD1=T
#KEY REF_FREQUENCY 1
#KEY DO_CELL_TRACK F
#KEY DO_AUTOFOCUS F
#KEY DO_ULTIMATEFOCUS F
#KEY DO_OAI_SCANNING F
#KEY DO_TIME_LAPSE F
#KEY DO_POINT_VISITING F
#KEY DO_PANEL_COLLECTION F
#
#
--------------------------------------------------------

Experiment Record:
------------------
Image 1.
           Time:       Tue Nov  7 06:28:43 2023
           Time Point: 0.000 secs
           Intensity:  Min = 67, Max = 2522, Mean = 154.95415
           Photosensor reading: 3911489.0
           Exposure time: 0.100000 secs
           EX filter:  TRITC
           EM filter:  CY-5
           ND filter:  100%
           Polychroic: FITC/TRITC-1
           Stage coordinates:   (+8933.670,+872.249,+12.115)

Image 2.
           Time:       Tue Nov  7 06:28:44 2023
           Time Point: 0.324 secs
           Intensity:  Min = 108, Max = 721, Mean = 194.84715
           Photosensor reading: 3880807.0
           Exposure time: 0.600000 secs
           EX filter:  FITC
           EM filter:  FITC
           ND filter:  100%
           Polychroic: FITC/TRITC-1
           Stage coordinates:   (+8933.670,+872.249,+12.115)

Image 3.
           Time:       Tue Nov  7 06:28:44 2023
           Time Point: 1.156 secs
           Intensity:  Min = 70, Max = 2870, Mean = 152.35962
           Photosensor reading: 3912744.0
           Exposure time: 0.100000 secs
           EX filter:  TRITC
           EM filter:  CY-5
           ND filter:  100%
           Polychroic: FITC/TRITC-1
           Stage coordinates:   (+8933.670,+872.249,+11.861)

Image 4.
           Time:       Tue Nov  7 06:28:45 2023
           Time Point: 1.484 secs
           Intensity:  Min = 94, Max = 717, Mean = 178.57048
           Photosensor reading: 3881002.0
           Exposure time: 0.600000 secs
           EX filter:  FITC
           EM filter:  FITC
           ND filter:  100%
           Polychroic: FITC/TRITC-1
           Stage coordinates:   (+8933.670,+872.249,+11.861)

Image 5.
           Time:       Tue Nov  7 06:28:46 2023
           Time Point: 2.318 secs
           Intensity:  Min = 60, Max = 3404, Mean = 150.96045
           Photosensor reading: 3912612.0
           Exposure time: 0.100000 secs
           EX filter:  TRITC
           EM filter:  CY-5
           ND filter:  100%
           Polychroic: FITC/TRITC-1
           Stage coordinates:   (+8933.670,+872.249,+11.613)

Image 6.
           Time:       Tue Nov  7 06:28:46 2023
           Time Point: 2.644 secs
           Intensity:  Min = 96, Max = 715, Mean = 172.77490
           Photosensor reading: 3880979.0
           Exposure time: 0.600000 secs
           EX filter:  FITC
           EM filter:  FITC
           ND filter:  100%
           Polychroic: FITC/TRITC-1
           Stage coordinates:   (+8933.670,+872.249,+11.613)

Image 7.
           Time:       Tue Nov  7 06:28:47 2023
           Time Point: 3.477 secs
           Intensity:  Min = 69, Max = 3770, Mean = 149.68866
           Photosensor reading: 3912745.0
           Exposure time: 0.100000 secs
           EX filter:  TRITC
           EM filter:  CY-5
           ND filter:  100%
           Polychroic: FITC/TRITC-1
           Stage coordinates:   (+8933.670,+872.249,+11.360)

Image 8.
           Time:       Tue Nov  7 06:28:48 2023
           Time Point: 3.803 secs
           Intensity:  Min = 96, Max = 771, Mean = 169.01262
           Photosensor reading: 3881030.0
           Exposure time: 0.600000 secs
           EX filter:  FITC
           EM filter:  FITC
           ND filter:  100%
           Polychroic: FITC/TRITC-1
           Stage coordinates:   (+8933.670,+872.249,+11.360)

Image 9.
           Time:       Tue Nov  7 06:28:48 2023
           Time Point: 4.640 secs
           Intensity:  Min = 74, Max = 4839, Mean = 148.70189
           Photosensor reading: 3912608.0
           Exposure time: 0.100000 secs
           EX filter:  TRITC
           EM filter:  CY-5
           ND filter:  100%
           Polychroic: FITC/TRITC-1
           Stage coordinates:   (+8933.670,+872.249,+11.106)

Image 10.
           Time:       Tue Nov  7 06:28:49 2023
           Time Point: 4.968 secs
           Intensity:  Min = 90, Max = 973, Mean = 166.37071
           Photosensor reading: 3881060.0
           Exposure time: 0.600000 secs
           EX filter:  FITC
           EM filter:  FITC
           ND filter:  100%
           Polychroic: FITC/TRITC-1
           Stage coordinates:   (+8933.670,+872.249,+11.106)

Image 11.
           Time:       Tue Nov  7 06:28:49 2023
           Time Point: 5.802 secs
           Intensity:  Min = 69, Max = 5821, Mean = 147.88185
           Photosensor reading: 3912727.0
           Exposure time: 0.100000 secs
           EX filter:  TRITC
           EM filter:  CY-5
           ND filter:  100%
           Polychroic: FITC/TRITC-1
           Stage coordinates:   (+8933.670,+872.249,+10.864)

Image 12.
           Time:       Tue Nov  7 06:28:50 2023
           Time Point: 6.136 secs
           Intensity:  Min = 89, Max = 1005, Mean = 164.55064
           Photosensor reading: 3881015.0
           Exposure time: 0.600000 secs
           EX filter:  FITC
           EM filter:  FITC
           ND filter:  100%
           Polychroic: FITC/TRITC-1
           Stage coordinates:   (+8933.670,+872.249,+10.864)

Image 13.
           Time:       Tue Nov  7 06:28:50 2023
           Time Point: 6.968 secs
           Intensity:  Min = 71, Max = 6498, Mean = 146.98752
           Photosensor reading: 3912800.0
           Exposure time: 0.100000 secs
           EX filter:  TRITC
           EM filter:  CY-5
           ND filter:  100%
           Polychroic: FITC/TRITC-1
           Stage coordinates:   (+8933.670,+872.249,+10.610)

Image 14.
           Time:       Tue Nov  7 06:28:51 2023
           Time Point: 7.296 secs
           Intensity:  Min = 90, Max = 918, Mean = 162.99286
           Photosensor reading: 3881024.0
           Exposure time: 0.600000 secs
           EX filter:  FITC
           EM filter:  FITC
           ND filter:  100%
           Polychroic: FITC/TRITC-1
           Stage coordinates:   (+8933.670,+872.249,+10.610)

Image 15.
           Time:       Tue Nov  7 06:28:51 2023
           Time Point: 8.129 secs
           Intensity:  Min = 63, Max = 7260, Mean = 146.30452
           Photosensor reading: 3912615.0
           Exposure time: 0.100000 secs
           EX filter:  TRITC
           EM filter:  CY-5
           ND filter:  100%
           Polychroic: FITC/TRITC-1
           Stage coordinates:   (+8933.670,+872.249,+10.362)

Image 16.
           Time:       Tue Nov  7 06:28:52 2023
           Time Point: 8.457 secs
           Intensity:  Min = 87, Max = 829, Mean = 161.69351
           Photosensor reading: 3880955.0
           Exposure time: 0.600000 secs
           EX filter:  FITC
           EM filter:  FITC
           ND filter:  100%
           Polychroic: FITC/TRITC-1
           Stage coordinates:   (+8933.670,+872.249,+10.362)

Image 17.
           Time:       Tue Nov  7 06:28:52 2023
           Time Point: 9.291 secs
           Intensity:  Min = 62, Max = 8171, Mean = 145.67836
           Photosensor reading: 3912718.0
           Exposure time: 0.100000 secs
           EX filter:  TRITC
           EM filter:  CY-5
           ND filter:  100%
           Polychroic: FITC/TRITC-1
           Stage coordinates:   (+8933.670,+872.249,+10.108)

Image 18.
           Time:       Tue Nov  7 06:28:53 2023
           Time Point: 9.621 secs
           Intensity:  Min = 87, Max = 810, Mean = 160.73111
           Photosensor reading: 3880975.0
           Exposure time: 0.600000 secs
           EX filter:  FITC
           EM filter:  FITC
           ND filter:  100%
           Polychroic: FITC/TRITC-1
           Stage coordinates:   (+8933.670,+872.249,+10.108)

Image 19.
           Time:       Tue Nov  7 06:28:54 2023
           Time Point: 10.457 secs
           Intensity:  Min = 62, Max = 8839, Mean = 145.09200
           Photosensor reading: 3912521.0
           Exposure time: 0.100000 secs
           EX filter:  TRITC
           EM filter:  CY-5
           ND filter:  100%
           Polychroic: FITC/TRITC-1
           Stage coordinates:   (+8933.670,+872.249,+9.860)

Image 20.
           Time:       Tue Nov  7 06:28:54 2023
           Time Point: 10.783 secs
           Intensity:  Min = 81, Max = 881, Mean = 159.91098
           Photosensor reading: 3880969.0
           Exposure time: 0.600000 secs
           EX filter:  FITC
           EM filter:  FITC
           ND filter:  100%
           Polychroic: FITC/TRITC-1
           Stage coordinates:   (+8933.670,+872.249,+9.860)

Image 21.
           Time:       Tue Nov  7 06:28:55 2023
           Time Point: 11.616 secs
           Intensity:  Min = 68, Max = 8720, Mean = 144.73569
           Photosensor reading: 3912615.0
           Exposure time: 0.100000 secs
           EX filter:  TRITC
           EM filter:  CY-5
           ND filter:  100%
           Polychroic: FITC/TRITC-1
           Stage coordinates:   (+8933.670,+872.249,+9.607)

Image 22.
           Time:       Tue Nov  7 06:28:56 2023
           Time Point: 11.943 secs
           Intensity:  Min = 91, Max = 861, Mean = 159.19312
           Photosensor reading: 3880908.0
           Exposure time: 0.600000 secs
           EX filter:  FITC
           EM filter:  FITC
           ND filter:  100%
           Polychroic: FITC/TRITC-1
           Stage coordinates:   (+8933.670,+872.249,+9.607)

Image 23.
           Time:       Tue Nov  7 06:28:56 2023
           Time Point: 12.780 secs
           Intensity:  Min = 72, Max = 7668, Mean = 144.22238
           Photosensor reading: 3912439.0
           Exposure time: 0.100000 secs
           EX filter:  TRITC
           EM filter:  CY-5
           ND filter:  100%
           Polychroic: FITC/TRITC-1
           Stage coordinates:   (+8933.670,+872.249,+9.364)

Image 24.
           Time:       Tue Nov  7 06:28:57 2023
           Time Point: 13.110 secs
           Intensity:  Min = 87, Max = 872, Mean = 158.53523
           Photosensor reading: 3880919.0
           Exposure time: 0.600000 secs
           EX filter:  FITC
           EM filter:  FITC
           ND filter:  100%
           Polychroic: FITC/TRITC-1
           Stage coordinates:   (+8933.670,+872.249,+9.364)

Total number of images saved: 24
