# Supplementary material for: Yeast TLDc domain proteins regulate assembly state and subcellular localization of the V-ATPase
Source: EMBO J. 2024 Apr 8;43(9):9. doi: 10.1038/s44318-024-00097-2 (PMC11066047; doi:10.1038/s44318-024-00097-2)
Supplement: Supplementary file 10 — Source data Fig. 5 [file 44318_2024_97_MOESM10_ESM.zip › Figure 5/5F/Vma5-msGFP2_20minsGAL_dOxr1_07_R3D.dv.log]

#
#Tag 0x00FF0408

Resolve3D softWoRx-Acquire Version: 5.9.9 Release 27

Running on host: cn71656S

Resolve3D Image File: /home/Deltavision2/Desktop/2023/Samira/2023-11-07/Vma5-msGFP2_20minsGAL_dOxr1_07_R3D.dv

Created  Tue Nov  7 07:04:12 2023


Optics:
  Objective:	Olympus U-Apo N TIRF 100X/1.49 w/Corr. Collar
  Lens ID:  	10011
  Aux Magn: 	1.00

Image Properties:
  XY Dimensions:            	1024 x 1024
  ZWT Dimensions (expected):	12 x 2 x 1
  Pixel Size:               	0.06370 0.06370 0.250
  Binning:                  	1x1
  Flat-field Calibration:   	Off

Camera:
  Type:        	EDGE / sCMOS
  Gain:        	1.00X
  Speed:       	95333KHz
  Temp Setting:	5.0C


Resolve3D Macro:
--------------------------------------------------------
# Created by DeltaVision Experiment Designer (version: 5.9.9 Release 27)
# Experiment Macro Name: Resolve3D


# Open image file
OPF

# Open image file for Reference Image
OPF_REF 1

# Starting Scan From Current Focus (Middle of sample)
# Move to start of sectioning from initial point. Remove backlash.
FOCUS 9.375
FOCUS -7.800
FOCUS -0.100
FOCUS -0.100

# Z sectioning loop.
FIRST_Z
DO 12
  FILTERS TRITC,CY-5,100%
  ACTSHUT 17
  CCD 0.100000
  WRT
  FILTERS FITC,FITC,100%
  ACTSHUT 17
  CCD 0.600000
  WRT
  SECTIONZ -0.250
  NEXT_Z
ENDDO
# Acquire a reference image (mid-stack)
REF_IMG 0.025000,POL,POL,100%,18,8.000,1.625,-1.625

# Close image file(s) 
CLF_REF
CLF

# Move to initial point from end of sectioning.
FOCUS 1.625
BEEP

#
#
#KEY Experiment Designer Keys: Don't Modify
#
#KEY EXPERIMENT_TYPE STANDARD
#KEY DO_FAST_ACQUISITION F
#KEY LAMPS_OFF_AT_END F
#KEY DO_Z_SECTIONING T
#KEY Z_APPLY_BACKLASH T
#KEY Z_BACKLASH 8.0000
#KEY Z_START_POSITION MIDDLE
#KEY SECT_SPACING 0.2500
#KEY NUM_Z_SECTIONS 12
#KEY SAMPLE_THICKNESS 3.0000
#KEY CHANNEL 0.100000,TRITC,CY-5,100%
#KEY EX_SHUTTERS 3,EX=T,TRANS=F,LASER=F
#KEY EM_SHUTTERS 1,CCD1=T
#KEY CHANNEL 0.600000,FITC,FITC,100%
#KEY EX_SHUTTERS 3,EX=T,TRANS=F,LASER=F
#KEY EM_SHUTTERS 1,CCD1=T
#KEY DO_REFERENCE_IMAGE T
#KEY REF_START_POSITION MIDDLE
#KEY REF_CHANNEL 0.025000,POL,POL,100%
#KEY REF_EX_SHUTTERS 3,EX=F,TRANS=T,LASER=F
#KEY REF_EM_SHUTTERS 1,CCD1=T
#KEY REF_FREQUENCY 1
#KEY DO_CELL_TRACK F
#KEY DO_AUTOFOCUS F
#KEY DO_ULTIMATEFOCUS F
#KEY DO_OAI_SCANNING F
#KEY DO_TIME_LAPSE F
#KEY DO_POINT_VISITING F
#KEY DO_PANEL_COLLECTION F
#
#
--------------------------------------------------------

Experiment Record:
------------------
Image 1.
           Time:       Tue Nov  7 07:04:13 2023
           Time Point: 0.000 secs
           Intensity:  Min = 60, Max = 657, Mean = 125.51708
           Photosensor reading: 3911920.0
           Exposure time: 0.100000 secs
           EX filter:  TRITC
           EM filter:  CY-5
           ND filter:  100%
           Polychroic: FITC/TRITC-1
           Stage coordinates:   (+9412.740,-3599.939,+12.115)

Image 2.
           Time:       Tue Nov  7 07:04:14 2023
           Time Point: 0.338 secs
           Intensity:  Min = 111, Max = 771, Mean = 197.71307
           Photosensor reading: 3880808.0
           Exposure time: 0.600000 secs
           EX filter:  FITC
           EM filter:  FITC
           ND filter:  100%
           Polychroic: FITC/TRITC-1
           Stage coordinates:   (+9412.740,-3599.939,+12.115)

Image 3.
           Time:       Tue Nov  7 07:04:14 2023
           Time Point: 1.185 secs
           Intensity:  Min = 73, Max = 728, Mean = 122.60515
           Photosensor reading: 3912450.0
           Exposure time: 0.100000 secs
           EX filter:  TRITC
           EM filter:  CY-5
           ND filter:  100%
           Polychroic: FITC/TRITC-1
           Stage coordinates:   (+9412.740,-3599.939,+11.861)

Image 4.
           Time:       Tue Nov  7 07:04:15 2023
           Time Point: 1.523 secs
           Intensity:  Min = 104, Max = 702, Mean = 181.62721
           Photosensor reading: 3880945.0
           Exposure time: 0.600000 secs
           EX filter:  FITC
           EM filter:  FITC
           ND filter:  100%
           Polychroic: FITC/TRITC-1
           Stage coordinates:   (+9412.740,-3599.939,+11.861)

Image 5.
           Time:       Tue Nov  7 07:04:15 2023
           Time Point: 2.368 secs
           Intensity:  Min = 69, Max = 885, Mean = 121.05013
           Photosensor reading: 3912223.0
           Exposure time: 0.100000 secs
           EX filter:  TRITC
           EM filter:  CY-5
           ND filter:  100%
           Polychroic: FITC/TRITC-1
           Stage coordinates:   (+9412.740,-3599.939,+11.613)

Image 6.
           Time:       Tue Nov  7 07:04:16 2023
           Time Point: 2.705 secs
           Intensity:  Min = 100, Max = 713, Mean = 174.96222
           Photosensor reading: 3880907.0
           Exposure time: 0.600000 secs
           EX filter:  FITC
           EM filter:  FITC
           ND filter:  100%
           Polychroic: FITC/TRITC-1
           Stage coordinates:   (+9412.740,-3599.939,+11.613)

Image 7.
           Time:       Tue Nov  7 07:04:17 2023
           Time Point: 3.552 secs
           Intensity:  Min = 65, Max = 970, Mean = 119.76440
           Photosensor reading: 3912304.0
           Exposure time: 0.100000 secs
           EX filter:  TRITC
           EM filter:  CY-5
           ND filter:  100%
           Polychroic: FITC/TRITC-1
           Stage coordinates:   (+9412.740,-3599.939,+11.360)

Image 8.
           Time:       Tue Nov  7 07:04:17 2023
           Time Point: 3.888 secs
           Intensity:  Min = 95, Max = 771, Mean = 170.91722
           Photosensor reading: 3880928.0
           Exposure time: 0.600000 secs
           EX filter:  FITC
           EM filter:  FITC
           ND filter:  100%
           Polychroic: FITC/TRITC-1
           Stage coordinates:   (+9412.740,-3599.939,+11.360)

Image 9.
           Time:       Tue Nov  7 07:04:18 2023
           Time Point: 4.735 secs
           Intensity:  Min = 65, Max = 1124, Mean = 118.84849
           Photosensor reading: 3912370.0
           Exposure time: 0.100000 secs
           EX filter:  TRITC
           EM filter:  CY-5
           ND filter:  100%
           Polychroic: FITC/TRITC-1
           Stage coordinates:   (+9412.740,-3599.939,+11.106)

Image 10.
           Time:       Tue Nov  7 07:04:19 2023
           Time Point: 5.069 secs
           Intensity:  Min = 76, Max = 784, Mean = 168.04930
           Photosensor reading: 3880877.0
           Exposure time: 0.600000 secs
           EX filter:  FITC
           EM filter:  FITC
           ND filter:  100%
           Polychroic: FITC/TRITC-1
           Stage coordinates:   (+9412.740,-3599.939,+11.106)

Image 11.
           Time:       Tue Nov  7 07:04:19 2023
           Time Point: 5.914 secs
           Intensity:  Min = 65, Max = 1332, Mean = 117.86238
           Photosensor reading: 3912400.0
           Exposure time: 0.100000 secs
           EX filter:  TRITC
           EM filter:  CY-5
           ND filter:  100%
           Polychroic: FITC/TRITC-1
           Stage coordinates:   (+9412.740,-3599.939,+10.864)

Image 12.
           Time:       Tue Nov  7 07:04:20 2023
           Time Point: 6.251 secs
           Intensity:  Min = 94, Max = 887, Mean = 166.11957
           Photosensor reading: 3880886.0
           Exposure time: 0.600000 secs
           EX filter:  FITC
           EM filter:  FITC
           ND filter:  100%
           Polychroic: FITC/TRITC-1
           Stage coordinates:   (+9412.740,-3599.939,+10.864)

Image 13.
           Time:       Tue Nov  7 07:04:20 2023
           Time Point: 7.096 secs
           Intensity:  Min = 59, Max = 1571, Mean = 116.65070
           Photosensor reading: 3912489.0
           Exposure time: 0.100000 secs
           EX filter:  TRITC
           EM filter:  CY-5
           ND filter:  100%
           Polychroic: FITC/TRITC-1
           Stage coordinates:   (+9412.740,-3599.939,+10.610)

Image 14.
           Time:       Tue Nov  7 07:04:21 2023
           Time Point: 7.430 secs
           Intensity:  Min = 93, Max = 869, Mean = 164.61009
           Photosensor reading: 3880904.0
           Exposure time: 0.600000 secs
           EX filter:  FITC
           EM filter:  FITC
           ND filter:  100%
           Polychroic: FITC/TRITC-1
           Stage coordinates:   (+9412.740,-3599.939,+10.610)

Image 15.
           Time:       Tue Nov  7 07:04:21 2023
           Time Point: 8.275 secs
           Intensity:  Min = 69, Max = 1546, Mean = 115.88202
           Photosensor reading: 3912239.0
           Exposure time: 0.100000 secs
           EX filter:  TRITC
           EM filter:  CY-5
           ND filter:  100%
           Polychroic: FITC/TRITC-1
           Stage coordinates:   (+9412.740,-3599.939,+10.362)

Image 16.
           Time:       Tue Nov  7 07:04:22 2023
           Time Point: 8.610 secs
           Intensity:  Min = 94, Max = 931, Mean = 163.10663
           Photosensor reading: 3880869.0
           Exposure time: 0.600000 secs
           EX filter:  FITC
           EM filter:  FITC
           ND filter:  100%
           Polychroic: FITC/TRITC-1
           Stage coordinates:   (+9412.740,-3599.939,+10.362)

Image 17.
           Time:       Tue Nov  7 07:04:22 2023
           Time Point: 9.457 secs
           Intensity:  Min = 69, Max = 1603, Mean = 115.38900
           Photosensor reading: 3912316.0
           Exposure time: 0.100000 secs
           EX filter:  TRITC
           EM filter:  CY-5
           ND filter:  100%
           Polychroic: FITC/TRITC-1
           Stage coordinates:   (+9412.740,-3599.939,+10.108)

Image 18.
           Time:       Tue Nov  7 07:04:23 2023
           Time Point: 9.793 secs
           Intensity:  Min = 94, Max = 840, Mean = 161.88869
           Photosensor reading: 3880834.0
           Exposure time: 0.600000 secs
           EX filter:  FITC
           EM filter:  FITC
           ND filter:  100%
           Polychroic: FITC/TRITC-1
           Stage coordinates:   (+9412.740,-3599.939,+10.108)

Image 19.
           Time:       Tue Nov  7 07:04:24 2023
           Time Point: 10.640 secs
           Intensity:  Min = 68, Max = 1495, Mean = 114.98249
           Photosensor reading: 3912352.0
           Exposure time: 0.100000 secs
           EX filter:  TRITC
           EM filter:  CY-5
           ND filter:  100%
           Polychroic: FITC/TRITC-1
           Stage coordinates:   (+9412.740,-3599.939,+9.860)

Image 20.
           Time:       Tue Nov  7 07:04:24 2023
           Time Point: 10.972 secs
           Intensity:  Min = 88, Max = 829, Mean = 161.02434
           Photosensor reading: 3880788.0
           Exposure time: 0.600000 secs
           EX filter:  FITC
           EM filter:  FITC
           ND filter:  100%
           Polychroic: FITC/TRITC-1
           Stage coordinates:   (+9412.740,-3599.939,+9.860)

Image 21.
           Time:       Tue Nov  7 07:04:25 2023
           Time Point: 11.815 secs
           Intensity:  Min = 69, Max = 1630, Mean = 114.53636
           Photosensor reading: 3912369.0
           Exposure time: 0.100000 secs
           EX filter:  TRITC
           EM filter:  CY-5
           ND filter:  100%
           Polychroic: FITC/TRITC-1
           Stage coordinates:   (+9412.740,-3599.939,+9.607)

Image 22.
           Time:       Tue Nov  7 07:04:26 2023
           Time Point: 12.151 secs
           Intensity:  Min = 93, Max = 903, Mean = 159.93642
           Photosensor reading: 3880769.0
           Exposure time: 0.600000 secs
           EX filter:  FITC
           EM filter:  FITC
           ND filter:  100%
           Polychroic: FITC/TRITC-1
           Stage coordinates:   (+9412.740,-3599.939,+9.607)

Image 23.
           Time:       Tue Nov  7 07:04:26 2023
           Time Point: 12.994 secs
           Intensity:  Min = 72, Max = 1762, Mean = 113.47186
           Photosensor reading: 3912467.0
           Exposure time: 0.100000 secs
           EX filter:  TRITC
           EM filter:  CY-5
           ND filter:  100%
           Polychroic: FITC/TRITC-1
           Stage coordinates:   (+9412.740,-3599.939,+9.364)

Image 24.
           Time:       Tue Nov  7 07:04:27 2023
           Time Point: 13.330 secs
           Intensity:  Min = 88, Max = 1039, Mean = 158.84261
           Photosensor reading: 3880761.0
           Exposure time: 0.600000 secs
           EX filter:  FITC
           EM filter:  FITC
           ND filter:  100%
           Polychroic: FITC/TRITC-1
           Stage coordinates:   (+9412.740,-3599.939,+9.364)

Total number of images saved: 24
