# Supplementary material for: Yeast TLDc domain proteins regulate assembly state and subcellular localization of the V-ATPase
Source: EMBO J. 2024 Apr 8;43(9):9. doi: 10.1038/s44318-024-00097-2 (PMC11066047; doi:10.1038/s44318-024-00097-2)
Supplement: Supplementary file 10 — Source data Fig. 5 [file 44318_2024_97_MOESM10_ESM.zip › Figure 5/5F/Vma5-msGFP2_20minsGAL_dRtc5_04_R3D.dv.log]

#
#Tag 0x00FF0408

Resolve3D softWoRx-Acquire Version: 5.9.9 Release 27

Running on host: cn71656S

Resolve3D Image File: /home/Deltavision2/Desktop/2023/Samira/2023-11-07/Vma5-msGFP2_20minsGAL_dRtc5_04_R3D.dv

Created  Tue Nov  7 06:35:56 2023


Optics:
  Objective:	Olympus U-Apo N TIRF 100X/1.49 w/Corr. Collar
  Lens ID:  	10011
  Aux Magn: 	1.00

Image Properties:
  XY Dimensions:            	1024 x 1024
  ZWT Dimensions (expected):	12 x 2 x 1
  Pixel Size:               	0.06370 0.06370 0.250
  Binning:                  	1x1
  Flat-field Calibration:   	Off

Camera:
  Type:        	EDGE / sCMOS
  Gain:        	1.00X
  Speed:       	95333KHz
  Temp Setting:	5.0C


Resolve3D Macro:
--------------------------------------------------------
# Created by DeltaVision Experiment Designer (version: 5.9.9 Release 27)
# Experiment Macro Name: Resolve3D


# Open image file
OPF

# Open image file for Reference Image
OPF_REF 1

# Starting Scan From Current Focus (Middle of sample)
# Move to start of sectioning from initial point. Remove backlash.
FOCUS 9.375
FOCUS -7.800
FOCUS -0.100
FOCUS -0.100

# Z sectioning loop.
FIRST_Z
DO 12
  FILTERS TRITC,CY-5,100%
  ACTSHUT 17
  CCD 0.100000
  WRT
  FILTERS FITC,FITC,100%
  ACTSHUT 17
  CCD 0.600000
  WRT
  SECTIONZ -0.250
  NEXT_Z
ENDDO
# Acquire a reference image (mid-stack)
REF_IMG 0.025000,POL,POL,100%,18,8.000,1.625,-1.625

# Close image file(s) 
CLF_REF
CLF

# Move to initial point from end of sectioning.
FOCUS 1.625
BEEP

#
#
#KEY Experiment Designer Keys: Don't Modify
#
#KEY EXPERIMENT_TYPE STANDARD
#KEY DO_FAST_ACQUISITION F
#KEY LAMPS_OFF_AT_END F
#KEY DO_Z_SECTIONING T
#KEY Z_APPLY_BACKLASH T
#KEY Z_BACKLASH 8.0000
#KEY Z_START_POSITION MIDDLE
#KEY SECT_SPACING 0.2500
#KEY NUM_Z_SECTIONS 12
#KEY SAMPLE_THICKNESS 3.0000
#KEY CHANNEL 0.100000,TRITC,CY-5,100%
#KEY EX_SHUTTERS 3,EX=T,TRANS=F,LASER=F
#KEY EM_SHUTTERS 1,CCD1=T
#KEY CHANNEL 0.600000,FITC,FITC,100%
#KEY EX_SHUTTERS 3,EX=T,TRANS=F,LASER=F
#KEY EM_SHUTTERS 1,CCD1=T
#KEY DO_REFERENCE_IMAGE T
#KEY REF_START_POSITION MIDDLE
#KEY REF_CHANNEL 0.025000,POL,POL,100%
#KEY REF_EX_SHUTTERS 3,EX=F,TRANS=T,LASER=F
#KEY REF_EM_SHUTTERS 1,CCD1=T
#KEY REF_FREQUENCY 1
#KEY DO_CELL_TRACK F
#KEY DO_AUTOFOCUS F
#KEY DO_ULTIMATEFOCUS F
#KEY DO_OAI_SCANNING F
#KEY DO_TIME_LAPSE F
#KEY DO_POINT_VISITING F
#KEY DO_PANEL_COLLECTION F
#
#
--------------------------------------------------------

Experiment Record:
------------------
Image 1.
           Time:       Tue Nov  7 06:35:56 2023
           Time Point: 0.000 secs
           Intensity:  Min = 69, Max = 1994, Mean = 144.76256
           Photosensor reading: 3912070.0
           Exposure time: 0.100000 secs
           EX filter:  TRITC
           EM filter:  CY-5
           ND filter:  100%
           Polychroic: FITC/TRITC-1
           Stage coordinates:   (-5029.150,+239.136,+12.115)

Image 2.
           Time:       Tue Nov  7 06:35:57 2023
           Time Point: 0.328 secs
           Intensity:  Min = 94, Max = 713, Mean = 166.93304
           Photosensor reading: 3880976.0
           Exposure time: 0.600000 secs
           EX filter:  FITC
           EM filter:  FITC
           ND filter:  100%
           Polychroic: FITC/TRITC-1
           Stage coordinates:   (-5029.150,+239.136,+12.115)

Image 3.
           Time:       Tue Nov  7 06:35:57 2023
           Time Point: 1.162 secs
           Intensity:  Min = 69, Max = 2342, Mean = 140.81451
           Photosensor reading: 3912588.0
           Exposure time: 0.100000 secs
           EX filter:  TRITC
           EM filter:  CY-5
           ND filter:  100%
           Polychroic: FITC/TRITC-1
           Stage coordinates:   (-5029.150,+239.136,+11.861)

Image 4.
           Time:       Tue Nov  7 06:35:58 2023
           Time Point: 1.488 secs
           Intensity:  Min = 91, Max = 690, Mean = 158.73372
           Photosensor reading: 3881094.0
           Exposure time: 0.600000 secs
           EX filter:  FITC
           EM filter:  FITC
           ND filter:  100%
           Polychroic: FITC/TRITC-1
           Stage coordinates:   (-5029.150,+239.136,+11.861)

Image 5.
           Time:       Tue Nov  7 06:35:59 2023
           Time Point: 2.320 secs
           Intensity:  Min = 72, Max = 2810, Mean = 138.36864
           Photosensor reading: 3912475.0
           Exposure time: 0.100000 secs
           EX filter:  TRITC
           EM filter:  CY-5
           ND filter:  100%
           Polychroic: FITC/TRITC-1
           Stage coordinates:   (-5029.150,+239.136,+11.613)

Image 6.
           Time:       Tue Nov  7 06:35:59 2023
           Time Point: 2.650 secs
           Intensity:  Min = 91, Max = 720, Mean = 154.97926
           Photosensor reading: 3881054.0
           Exposure time: 0.600000 secs
           EX filter:  FITC
           EM filter:  FITC
           ND filter:  100%
           Polychroic: FITC/TRITC-1
           Stage coordinates:   (-5029.150,+239.136,+11.613)

Image 7.
           Time:       Tue Nov  7 06:36:00 2023
           Time Point: 3.487 secs
           Intensity:  Min = 70, Max = 3303, Mean = 136.44341
           Photosensor reading: 3912591.0
           Exposure time: 0.100000 secs
           EX filter:  TRITC
           EM filter:  CY-5
           ND filter:  100%
           Polychroic: FITC/TRITC-1
           Stage coordinates:   (-5029.150,+239.136,+11.360)

Image 8.
           Time:       Tue Nov  7 06:36:01 2023
           Time Point: 3.817 secs
           Intensity:  Min = 89, Max = 721, Mean = 152.65169
           Photosensor reading: 3881083.0
           Exposure time: 0.600000 secs
           EX filter:  FITC
           EM filter:  FITC
           ND filter:  100%
           Polychroic: FITC/TRITC-1
           Stage coordinates:   (-5029.150,+239.136,+11.360)

Image 9.
           Time:       Tue Nov  7 06:36:01 2023
           Time Point: 4.655 secs
           Intensity:  Min = 65, Max = 4227, Mean = 134.89526
           Photosensor reading: 3912437.0
           Exposure time: 0.100000 secs
           EX filter:  TRITC
           EM filter:  CY-5
           ND filter:  100%
           Polychroic: FITC/TRITC-1
           Stage coordinates:   (-5029.150,+239.136,+11.106)

Image 10.
           Time:       Tue Nov  7 06:36:02 2023
           Time Point: 4.982 secs
           Intensity:  Min = 89, Max = 822, Mean = 150.92439
           Photosensor reading: 3881100.0
           Exposure time: 0.600000 secs
           EX filter:  FITC
           EM filter:  FITC
           ND filter:  100%
           Polychroic: FITC/TRITC-1
           Stage coordinates:   (-5029.150,+239.136,+11.106)

Image 11.
           Time:       Tue Nov  7 06:36:02 2023
           Time Point: 5.816 secs
           Intensity:  Min = 75, Max = 4906, Mean = 133.48567
           Photosensor reading: 3912527.0
           Exposure time: 0.100000 secs
           EX filter:  TRITC
           EM filter:  CY-5
           ND filter:  100%
           Polychroic: FITC/TRITC-1
           Stage coordinates:   (-5029.150,+239.136,+10.864)

Image 12.
           Time:       Tue Nov  7 06:36:03 2023
           Time Point: 6.148 secs
           Intensity:  Min = 87, Max = 1092, Mean = 149.56978
           Photosensor reading: 3881076.0
           Exposure time: 0.600000 secs
           EX filter:  FITC
           EM filter:  FITC
           ND filter:  100%
           Polychroic: FITC/TRITC-1
           Stage coordinates:   (-5029.150,+239.136,+10.864)

Image 13.
           Time:       Tue Nov  7 06:36:03 2023
           Time Point: 6.985 secs
           Intensity:  Min = 63, Max = 5505, Mean = 132.35014
           Photosensor reading: 3912645.0
           Exposure time: 0.100000 secs
           EX filter:  TRITC
           EM filter:  CY-5
           ND filter:  100%
           Polychroic: FITC/TRITC-1
           Stage coordinates:   (-5029.150,+239.136,+10.610)

Image 14.
           Time:       Tue Nov  7 06:36:04 2023
           Time Point: 7.315 secs
           Intensity:  Min = 82, Max = 1090, Mean = 148.47160
           Photosensor reading: 3881103.0
           Exposure time: 0.600000 secs
           EX filter:  FITC
           EM filter:  FITC
           ND filter:  100%
           Polychroic: FITC/TRITC-1
           Stage coordinates:   (-5029.150,+239.136,+10.610)

Image 15.
           Time:       Tue Nov  7 06:36:04 2023
           Time Point: 8.148 secs
           Intensity:  Min = 64, Max = 6339, Mean = 131.29919
           Photosensor reading: 3912460.0
           Exposure time: 0.100000 secs
           EX filter:  TRITC
           EM filter:  CY-5
           ND filter:  100%
           Polychroic: FITC/TRITC-1
           Stage coordinates:   (-5029.150,+239.136,+10.362)

Image 16.
           Time:       Tue Nov  7 06:36:05 2023
           Time Point: 8.475 secs
           Intensity:  Min = 79, Max = 1173, Mean = 147.70224
           Photosensor reading: 3881114.0
           Exposure time: 0.600000 secs
           EX filter:  FITC
           EM filter:  FITC
           ND filter:  100%
           Polychroic: FITC/TRITC-1
           Stage coordinates:   (-5029.150,+239.136,+10.362)

Image 17.
           Time:       Tue Nov  7 06:36:06 2023
           Time Point: 9.312 secs
           Intensity:  Min = 71, Max = 6546, Mean = 130.32843
           Photosensor reading: 3912511.0
           Exposure time: 0.100000 secs
           EX filter:  TRITC
           EM filter:  CY-5
           ND filter:  100%
           Polychroic: FITC/TRITC-1
           Stage coordinates:   (-5029.150,+239.136,+10.108)

Image 18.
           Time:       Tue Nov  7 06:36:06 2023
           Time Point: 9.642 secs
           Intensity:  Min = 79, Max = 1101, Mean = 146.93922
           Photosensor reading: 3881043.0
           Exposure time: 0.600000 secs
           EX filter:  FITC
           EM filter:  FITC
           ND filter:  100%
           Polychroic: FITC/TRITC-1
           Stage coordinates:   (-5029.150,+239.136,+10.108)

Image 19.
           Time:       Tue Nov  7 06:36:07 2023
           Time Point: 10.476 secs
           Intensity:  Min = 61, Max = 6424, Mean = 129.48126
           Photosensor reading: 3912627.0
           Exposure time: 0.100000 secs
           EX filter:  TRITC
           EM filter:  CY-5
           ND filter:  100%
           Polychroic: FITC/TRITC-1
           Stage coordinates:   (-5029.150,+239.136,+9.860)

Image 20.
           Time:       Tue Nov  7 06:36:08 2023
           Time Point: 10.806 secs
           Intensity:  Min = 77, Max = 1006, Mean = 146.20599
           Photosensor reading: 3881067.0
           Exposure time: 0.600000 secs
           EX filter:  FITC
           EM filter:  FITC
           ND filter:  100%
           Polychroic: FITC/TRITC-1
           Stage coordinates:   (-5029.150,+239.136,+9.860)

Image 21.
           Time:       Tue Nov  7 06:36:08 2023
           Time Point: 11.639 secs
           Intensity:  Min = 73, Max = 6323, Mean = 128.60114
           Photosensor reading: 3912417.0
           Exposure time: 0.100000 secs
           EX filter:  TRITC
           EM filter:  CY-5
           ND filter:  100%
           Polychroic: FITC/TRITC-1
           Stage coordinates:   (-5029.150,+239.136,+9.607)

Image 22.
           Time:       Tue Nov  7 06:36:09 2023
           Time Point: 11.966 secs
           Intensity:  Min = 77, Max = 1044, Mean = 145.69553
           Photosensor reading: 3880989.0
           Exposure time: 0.600000 secs
           EX filter:  FITC
           EM filter:  FITC
           ND filter:  100%
           Polychroic: FITC/TRITC-1
           Stage coordinates:   (-5029.150,+239.136,+9.607)

Image 23.
           Time:       Tue Nov  7 06:36:09 2023
           Time Point: 12.799 secs
           Intensity:  Min = 67, Max = 5980, Mean = 127.85453
           Photosensor reading: 3912537.0
           Exposure time: 0.100000 secs
           EX filter:  TRITC
           EM filter:  CY-5
           ND filter:  100%
           Polychroic: FITC/TRITC-1
           Stage coordinates:   (-5029.150,+239.136,+9.364)

Image 24.
           Time:       Tue Nov  7 06:36:11 2023
           Time Point: 13.131 secs
           Intensity:  Min = 81, Max = 995, Mean = 145.11021
           Photosensor reading: 3881005.0
           Exposure time: 0.600000 secs
           EX filter:  FITC
           EM filter:  FITC
           ND filter:  100%
           Polychroic: FITC/TRITC-1
           Stage coordinates:   (-5029.150,+239.136,+9.364)

Total number of images saved: 24
