# Supplementary material for: Yeast TLDc domain proteins regulate assembly state and subcellular localization of the V-ATPase
Source: EMBO J. 2024 Apr 8;43(9):9. doi: 10.1038/s44318-024-00097-2 (PMC11066047; doi:10.1038/s44318-024-00097-2)
Supplement: Supplementary file 10 — Source data Fig. 5 [file 44318_2024_97_MOESM10_ESM.zip › Figure 5/5F/Vma5-msGFP2_Gluc_02_R3D.dv.log]

#
#Tag 0x00FF0408

Resolve3D softWoRx-Acquire Version: 5.9.9 Release 27

Running on host: cn71656S

Resolve3D Image File: /home/Deltavision2/Desktop/2023/Samira/2023-11-07/Vma5-msGFP2_Gluc_02_R3D.dv

Created  Tue Nov  7 07:15:29 2023


Optics:
  Objective:	Olympus U-Apo N TIRF 100X/1.49 w/Corr. Collar
  Lens ID:  	10011
  Aux Magn: 	1.00

Image Properties:
  XY Dimensions:            	1024 x 1024
  ZWT Dimensions (expected):	12 x 2 x 1
  Pixel Size:               	0.06370 0.06370 0.250
  Binning:                  	1x1
  Flat-field Calibration:   	Off

Camera:
  Type:        	EDGE / sCMOS
  Gain:        	1.00X
  Speed:       	95333KHz
  Temp Setting:	5.0C


Resolve3D Macro:
--------------------------------------------------------
# Created by DeltaVision Experiment Designer (version: 5.9.9 Release 27)
# Experiment Macro Name: Resolve3D


# Open image file
OPF

# Open image file for Reference Image
OPF_REF 1

# Starting Scan From Current Focus (Middle of sample)
# Move to start of sectioning from initial point. Remove backlash.
FOCUS 9.375
FOCUS -7.800
FOCUS -0.100
FOCUS -0.100

# Z sectioning loop.
FIRST_Z
DO 12
  FILTERS TRITC,CY-5,100%
  ACTSHUT 17
  CCD 0.100000
  WRT
  FILTERS FITC,FITC,100%
  ACTSHUT 17
  CCD 0.600000
  WRT
  SECTIONZ -0.250
  NEXT_Z
ENDDO
# Acquire a reference image (mid-stack)
REF_IMG 0.025000,POL,POL,100%,18,8.000,1.625,-1.625

# Close image file(s) 
CLF_REF
CLF

# Move to initial point from end of sectioning.
FOCUS 1.625
BEEP

#
#
#KEY Experiment Designer Keys: Don't Modify
#
#KEY EXPERIMENT_TYPE STANDARD
#KEY DO_FAST_ACQUISITION F
#KEY LAMPS_OFF_AT_END F
#KEY DO_Z_SECTIONING T
#KEY Z_APPLY_BACKLASH T
#KEY Z_BACKLASH 8.0000
#KEY Z_START_POSITION MIDDLE
#KEY SECT_SPACING 0.2500
#KEY NUM_Z_SECTIONS 12
#KEY SAMPLE_THICKNESS 3.0000
#KEY CHANNEL 0.100000,TRITC,CY-5,100%
#KEY EX_SHUTTERS 3,EX=T,TRANS=F,LASER=F
#KEY EM_SHUTTERS 1,CCD1=T
#KEY CHANNEL 0.600000,FITC,FITC,100%
#KEY EX_SHUTTERS 3,EX=T,TRANS=F,LASER=F
#KEY EM_SHUTTERS 1,CCD1=T
#KEY DO_REFERENCE_IMAGE T
#KEY REF_START_POSITION MIDDLE
#KEY REF_CHANNEL 0.025000,POL,POL,100%
#KEY REF_EX_SHUTTERS 3,EX=F,TRANS=T,LASER=F
#KEY REF_EM_SHUTTERS 1,CCD1=T
#KEY REF_FREQUENCY 1
#KEY DO_CELL_TRACK F
#KEY DO_AUTOFOCUS F
#KEY DO_ULTIMATEFOCUS F
#KEY DO_OAI_SCANNING F
#KEY DO_TIME_LAPSE F
#KEY DO_POINT_VISITING F
#KEY DO_PANEL_COLLECTION F
#
#
--------------------------------------------------------

Experiment Record:
------------------
Image 1.
           Time:       Tue Nov  7 07:15:30 2023
           Time Point: 0.000 secs
           Intensity:  Min = 333, Max = 1576, Mean = 511.31573
           Photosensor reading: 3911679.0
           Exposure time: 0.100000 secs
           EX filter:  TRITC
           EM filter:  CY-5
           ND filter:  100%
           Polychroic: FITC/TRITC-1
           Stage coordinates:   (+12321.370,+1840.676,+12.110)

Image 2.
           Time:       Tue Nov  7 07:15:31 2023
           Time Point: 0.336 secs
           Intensity:  Min = 96, Max = 796, Mean = 179.05946
           Photosensor reading: 3880694.0
           Exposure time: 0.600000 secs
           EX filter:  FITC
           EM filter:  FITC
           ND filter:  100%
           Polychroic: FITC/TRITC-1
           Stage coordinates:   (+12321.370,+1840.676,+12.110)

Image 3.
           Time:       Tue Nov  7 07:15:31 2023
           Time Point: 1.181 secs
           Intensity:  Min = 301, Max = 1730, Mean = 467.23364
           Photosensor reading: 3912135.0
           Exposure time: 0.100000 secs
           EX filter:  TRITC
           EM filter:  CY-5
           ND filter:  100%
           Polychroic: FITC/TRITC-1
           Stage coordinates:   (+12321.370,+1840.676,+11.861)

Image 4.
           Time:       Tue Nov  7 07:15:32 2023
           Time Point: 1.518 secs
           Intensity:  Min = 94, Max = 727, Mean = 171.78587
           Photosensor reading: 3880820.0
           Exposure time: 0.600000 secs
           EX filter:  FITC
           EM filter:  FITC
           ND filter:  100%
           Polychroic: FITC/TRITC-1
           Stage coordinates:   (+12321.370,+1840.676,+11.861)

Image 5.
           Time:       Tue Nov  7 07:15:32 2023
           Time Point: 2.365 secs
           Intensity:  Min = 254, Max = 1996, Mean = 426.05536
           Photosensor reading: 3912166.0
           Exposure time: 0.100000 secs
           EX filter:  TRITC
           EM filter:  CY-5
           ND filter:  100%
           Polychroic: FITC/TRITC-1
           Stage coordinates:   (+12321.370,+1840.676,+11.613)

Image 6.
           Time:       Tue Nov  7 07:15:33 2023
           Time Point: 2.705 secs
           Intensity:  Min = 90, Max = 697, Mean = 168.47266
           Photosensor reading: 3880819.0
           Exposure time: 0.600000 secs
           EX filter:  FITC
           EM filter:  FITC
           ND filter:  100%
           Polychroic: FITC/TRITC-1
           Stage coordinates:   (+12321.370,+1840.676,+11.613)

Image 7.
           Time:       Tue Nov  7 07:15:33 2023
           Time Point: 3.552 secs
           Intensity:  Min = 210, Max = 2140, Mean = 390.87442
           Photosensor reading: 3912255.0
           Exposure time: 0.100000 secs
           EX filter:  TRITC
           EM filter:  CY-5
           ND filter:  100%
           Polychroic: FITC/TRITC-1
           Stage coordinates:   (+12321.370,+1840.676,+11.360)

Image 8.
           Time:       Tue Nov  7 07:15:34 2023
           Time Point: 3.890 secs
           Intensity:  Min = 88, Max = 683, Mean = 166.35933
           Photosensor reading: 3880844.0
           Exposure time: 0.600000 secs
           EX filter:  FITC
           EM filter:  FITC
           ND filter:  100%
           Polychroic: FITC/TRITC-1
           Stage coordinates:   (+12321.370,+1840.676,+11.360)

Image 9.
           Time:       Tue Nov  7 07:15:35 2023
           Time Point: 4.735 secs
           Intensity:  Min = 207, Max = 2526, Mean = 359.98251
           Photosensor reading: 3912096.0
           Exposure time: 0.100000 secs
           EX filter:  TRITC
           EM filter:  CY-5
           ND filter:  100%
           Polychroic: FITC/TRITC-1
           Stage coordinates:   (+12321.370,+1840.676,+11.106)

Image 10.
           Time:       Tue Nov  7 07:15:35 2023
           Time Point: 5.072 secs
           Intensity:  Min = 86, Max = 850, Mean = 164.77066
           Photosensor reading: 3880908.0
           Exposure time: 0.600000 secs
           EX filter:  FITC
           EM filter:  FITC
           ND filter:  100%
           Polychroic: FITC/TRITC-1
           Stage coordinates:   (+12321.370,+1840.676,+11.106)

Image 11.
           Time:       Tue Nov  7 07:15:36 2023
           Time Point: 5.921 secs
           Intensity:  Min = 179, Max = 3009, Mean = 332.70575
           Photosensor reading: 3912203.0
           Exposure time: 0.100000 secs
           EX filter:  TRITC
           EM filter:  CY-5
           ND filter:  100%
           Polychroic: FITC/TRITC-1
           Stage coordinates:   (+12321.370,+1840.676,+10.864)

Image 12.
           Time:       Tue Nov  7 07:15:37 2023
           Time Point: 6.257 secs
           Intensity:  Min = 87, Max = 1028, Mean = 163.46423
           Photosensor reading: 3880901.0
           Exposure time: 0.600000 secs
           EX filter:  FITC
           EM filter:  FITC
           ND filter:  100%
           Polychroic: FITC/TRITC-1
           Stage coordinates:   (+12321.370,+1840.676,+10.864)

Image 13.
           Time:       Tue Nov  7 07:15:37 2023
           Time Point: 7.104 secs
           Intensity:  Min = 173, Max = 3456, Mean = 308.90228
           Photosensor reading: 3912246.0
           Exposure time: 0.100000 secs
           EX filter:  TRITC
           EM filter:  CY-5
           ND filter:  100%
           Polychroic: FITC/TRITC-1
           Stage coordinates:   (+12321.370,+1840.676,+10.610)

Image 14.
           Time:       Tue Nov  7 07:15:38 2023
           Time Point: 7.440 secs
           Intensity:  Min = 90, Max = 1106, Mean = 162.44633
           Photosensor reading: 3880860.0
           Exposure time: 0.600000 secs
           EX filter:  FITC
           EM filter:  FITC
           ND filter:  100%
           Polychroic: FITC/TRITC-1
           Stage coordinates:   (+12321.370,+1840.676,+10.610)

Image 15.
           Time:       Tue Nov  7 07:15:38 2023
           Time Point: 8.287 secs
           Intensity:  Min = 164, Max = 4282, Mean = 287.90240
           Photosensor reading: 3912269.0
           Exposure time: 0.100000 secs
           EX filter:  TRITC
           EM filter:  CY-5
           ND filter:  100%
           Polychroic: FITC/TRITC-1
           Stage coordinates:   (+12321.370,+1840.676,+10.362)

Image 16.
           Time:       Tue Nov  7 07:15:39 2023
           Time Point: 8.624 secs
           Intensity:  Min = 88, Max = 1295, Mean = 161.61586
           Photosensor reading: 3880848.0
           Exposure time: 0.600000 secs
           EX filter:  FITC
           EM filter:  FITC
           ND filter:  100%
           Polychroic: FITC/TRITC-1
           Stage coordinates:   (+12321.370,+1840.676,+10.362)

Image 17.
           Time:       Tue Nov  7 07:15:39 2023
           Time Point: 9.471 secs
           Intensity:  Min = 153, Max = 4259, Mean = 269.89264
           Photosensor reading: 3912308.0
           Exposure time: 0.100000 secs
           EX filter:  TRITC
           EM filter:  CY-5
           ND filter:  100%
           Polychroic: FITC/TRITC-1
           Stage coordinates:   (+12321.370,+1840.676,+10.108)

Image 18.
           Time:       Tue Nov  7 07:15:40 2023
           Time Point: 9.807 secs
           Intensity:  Min = 87, Max = 1371, Mean = 160.77307
           Photosensor reading: 3880829.0
           Exposure time: 0.600000 secs
           EX filter:  FITC
           EM filter:  FITC
           ND filter:  100%
           Polychroic: FITC/TRITC-1
           Stage coordinates:   (+12321.370,+1840.676,+10.108)

Image 19.
           Time:       Tue Nov  7 07:15:41 2023
           Time Point: 10.654 secs
           Intensity:  Min = 133, Max = 4706, Mean = 254.09291
           Photosensor reading: 3912308.0
           Exposure time: 0.100000 secs
           EX filter:  TRITC
           EM filter:  CY-5
           ND filter:  100%
           Polychroic: FITC/TRITC-1
           Stage coordinates:   (+12321.370,+1840.676,+9.860)

Image 20.
           Time:       Tue Nov  7 07:15:41 2023
           Time Point: 10.990 secs
           Intensity:  Min = 89, Max = 1358, Mean = 160.05484
           Photosensor reading: 3880803.0
           Exposure time: 0.600000 secs
           EX filter:  FITC
           EM filter:  FITC
           ND filter:  100%
           Polychroic: FITC/TRITC-1
           Stage coordinates:   (+12321.370,+1840.676,+9.860)

Image 21.
           Time:       Tue Nov  7 07:15:42 2023
           Time Point: 11.840 secs
           Intensity:  Min = 127, Max = 4518, Mean = 240.41434
           Photosensor reading: 3911986.0
           Exposure time: 0.100000 secs
           EX filter:  TRITC
           EM filter:  CY-5
           ND filter:  100%
           Polychroic: FITC/TRITC-1
           Stage coordinates:   (+12321.370,+1840.676,+9.607)

Image 22.
           Time:       Tue Nov  7 07:15:43 2023
           Time Point: 12.175 secs
           Intensity:  Min = 88, Max = 1343, Mean = 159.44025
           Photosensor reading: 3880785.0
           Exposure time: 0.600000 secs
           EX filter:  FITC
           EM filter:  FITC
           ND filter:  100%
           Polychroic: FITC/TRITC-1
           Stage coordinates:   (+12321.370,+1840.676,+9.607)

Image 23.
           Time:       Tue Nov  7 07:15:43 2023
           Time Point: 13.020 secs
           Intensity:  Min = 119, Max = 4269, Mean = 228.60965
           Photosensor reading: 3912061.0
           Exposure time: 0.100000 secs
           EX filter:  TRITC
           EM filter:  CY-5
           ND filter:  100%
           Polychroic: FITC/TRITC-1
           Stage coordinates:   (+12321.370,+1840.676,+9.364)

Image 24.
           Time:       Tue Nov  7 07:15:44 2023
           Time Point: 13.356 secs
           Intensity:  Min = 79, Max = 1309, Mean = 158.90627
           Photosensor reading: 3880766.0
           Exposure time: 0.600000 secs
           EX filter:  FITC
           EM filter:  FITC
           ND filter:  100%
           Polychroic: FITC/TRITC-1
           Stage coordinates:   (+12321.370,+1840.676,+9.364)

Total number of images saved: 24
