# Supplementary material for: Yeast TLDc domain proteins regulate assembly state and subcellular localization of the V-ATPase
Source: EMBO J. 2024 Apr 8;43(9):9. doi: 10.1038/s44318-024-00097-2 (PMC11066047; doi:10.1038/s44318-024-00097-2)
Supplement: Supplementary file 10 — Source data Fig. 5 [file 44318_2024_97_MOESM10_ESM.zip › Figure 5/5F/Vma5-msGFP2_Gluc_dOxr1_04_R3D.dv.log]

#
#Tag 0x00FF0408

Resolve3D softWoRx-Acquire Version: 5.9.9 Release 27

Running on host: cn71656S

Resolve3D Image File: /home/Deltavision2/Desktop/2023/Samira/2023-11-07/Vma5-msGFP2_Gluc_dOxr1_04_R3D.dv

Created  Tue Nov  7 07:24:49 2023


Optics:
  Objective:	Olympus U-Apo N TIRF 100X/1.49 w/Corr. Collar
  Lens ID:  	10011
  Aux Magn: 	1.00

Image Properties:
  XY Dimensions:            	1024 x 1024
  ZWT Dimensions (expected):	12 x 2 x 1
  Pixel Size:               	0.06370 0.06370 0.250
  Binning:                  	1x1
  Flat-field Calibration:   	Off

Camera:
  Type:        	EDGE / sCMOS
  Gain:        	1.00X
  Speed:       	95333KHz
  Temp Setting:	5.0C


Resolve3D Macro:
--------------------------------------------------------
# Created by DeltaVision Experiment Designer (version: 5.9.9 Release 27)
# Experiment Macro Name: Resolve3D


# Open image file
OPF

# Open image file for Reference Image
OPF_REF 1

# Starting Scan From Current Focus (Middle of sample)
# Move to start of sectioning from initial point. Remove backlash.
FOCUS 9.375
FOCUS -7.800
FOCUS -0.100
FOCUS -0.100

# Z sectioning loop.
FIRST_Z
DO 12
  FILTERS TRITC,CY-5,100%
  ACTSHUT 17
  CCD 0.100000
  WRT
  FILTERS FITC,FITC,100%
  ACTSHUT 17
  CCD 0.600000
  WRT
  SECTIONZ -0.250
  NEXT_Z
ENDDO
# Acquire a reference image (mid-stack)
REF_IMG 0.025000,POL,POL,100%,18,8.000,1.625,-1.625

# Close image file(s) 
CLF_REF
CLF

# Move to initial point from end of sectioning.
FOCUS 1.625
BEEP

#
#
#KEY Experiment Designer Keys: Don't Modify
#
#KEY EXPERIMENT_TYPE STANDARD
#KEY DO_FAST_ACQUISITION F
#KEY LAMPS_OFF_AT_END F
#KEY DO_Z_SECTIONING T
#KEY Z_APPLY_BACKLASH T
#KEY Z_BACKLASH 8.0000
#KEY Z_START_POSITION MIDDLE
#KEY SECT_SPACING 0.2500
#KEY NUM_Z_SECTIONS 12
#KEY SAMPLE_THICKNESS 3.0000
#KEY CHANNEL 0.100000,TRITC,CY-5,100%
#KEY EX_SHUTTERS 3,EX=T,TRANS=F,LASER=F
#KEY EM_SHUTTERS 1,CCD1=T
#KEY CHANNEL 0.600000,FITC,FITC,100%
#KEY EX_SHUTTERS 3,EX=T,TRANS=F,LASER=F
#KEY EM_SHUTTERS 1,CCD1=T
#KEY DO_REFERENCE_IMAGE T
#KEY REF_START_POSITION MIDDLE
#KEY REF_CHANNEL 0.025000,POL,POL,100%
#KEY REF_EX_SHUTTERS 3,EX=F,TRANS=T,LASER=F
#KEY REF_EM_SHUTTERS 1,CCD1=T
#KEY REF_FREQUENCY 1
#KEY DO_CELL_TRACK F
#KEY DO_AUTOFOCUS F
#KEY DO_ULTIMATEFOCUS F
#KEY DO_OAI_SCANNING F
#KEY DO_TIME_LAPSE F
#KEY DO_POINT_VISITING F
#KEY DO_PANEL_COLLECTION F
#
#
--------------------------------------------------------

Experiment Record:
------------------
Image 1.
           Time:       Tue Nov  7 07:24:50 2023
           Time Point: 0.000 secs
           Intensity:  Min = 598, Max = 3816, Mean = 924.57770
           Photosensor reading: 3911634.0
           Exposure time: 0.100000 secs
           EX filter:  TRITC
           EM filter:  CY-5
           ND filter:  100%
           Polychroic: FITC/TRITC-1
           Stage coordinates:   (-5315.010,+1129.332,+10.000)

Image 2.
           Time:       Tue Nov  7 07:24:51 2023
           Time Point: 0.328 secs
           Intensity:  Min = 98, Max = 912, Mean = 177.62785
           Photosensor reading: 3880657.0
           Exposure time: 0.600000 secs
           EX filter:  FITC
           EM filter:  FITC
           ND filter:  100%
           Polychroic: FITC/TRITC-1
           Stage coordinates:   (-5315.010,+1129.332,+10.000)

Image 3.
           Time:       Tue Nov  7 07:24:51 2023
           Time Point: 1.170 secs
           Intensity:  Min = 437, Max = 3810, Mean = 725.04175
           Photosensor reading: 3911755.0
           Exposure time: 0.100000 secs
           EX filter:  TRITC
           EM filter:  CY-5
           ND filter:  100%
           Polychroic: FITC/TRITC-1
           Stage coordinates:   (-5315.010,+1129.332,+9.752)

Image 4.
           Time:       Tue Nov  7 07:24:52 2023
           Time Point: 1.496 secs
           Intensity:  Min = 90, Max = 834, Mean = 166.25912
           Photosensor reading: 3880746.0
           Exposure time: 0.600000 secs
           EX filter:  FITC
           EM filter:  FITC
           ND filter:  100%
           Polychroic: FITC/TRITC-1
           Stage coordinates:   (-5315.010,+1129.332,+9.752)

Image 5.
           Time:       Tue Nov  7 07:24:52 2023
           Time Point: 2.328 secs
           Intensity:  Min = 343, Max = 3858, Mean = 602.49628
           Photosensor reading: 3911923.0
           Exposure time: 0.100000 secs
           EX filter:  TRITC
           EM filter:  CY-5
           ND filter:  100%
           Polychroic: FITC/TRITC-1
           Stage coordinates:   (-5315.010,+1129.332,+9.499)

Image 6.
           Time:       Tue Nov  7 07:24:53 2023
           Time Point: 2.658 secs
           Intensity:  Min = 89, Max = 827, Mean = 162.14897
           Photosensor reading: 3880685.0
           Exposure time: 0.600000 secs
           EX filter:  FITC
           EM filter:  FITC
           ND filter:  100%
           Polychroic: FITC/TRITC-1
           Stage coordinates:   (-5315.010,+1129.332,+9.499)

Image 7.
           Time:       Tue Nov  7 07:24:53 2023
           Time Point: 3.495 secs
           Intensity:  Min = 265, Max = 3858, Mean = 512.60535
           Photosensor reading: 3912074.0
           Exposure time: 0.100000 secs
           EX filter:  TRITC
           EM filter:  CY-5
           ND filter:  100%
           Polychroic: FITC/TRITC-1
           Stage coordinates:   (-5315.010,+1129.332,+9.251)

Image 8.
           Time:       Tue Nov  7 07:24:54 2023
           Time Point: 3.825 secs
           Intensity:  Min = 83, Max = 851, Mean = 159.48334
           Photosensor reading: 3880701.0
           Exposure time: 0.600000 secs
           EX filter:  FITC
           EM filter:  FITC
           ND filter:  100%
           Polychroic: FITC/TRITC-1
           Stage coordinates:   (-5315.010,+1129.332,+9.251)

Image 9.
           Time:       Tue Nov  7 07:24:54 2023
           Time Point: 4.668 secs
           Intensity:  Min = 217, Max = 4320, Mean = 442.94000
           Photosensor reading: 3911855.0
           Exposure time: 0.100000 secs
           EX filter:  TRITC
           EM filter:  CY-5
           ND filter:  100%
           Polychroic: FITC/TRITC-1
           Stage coordinates:   (-5315.010,+1129.332,+9.003)

Image 10.
           Time:       Tue Nov  7 07:24:55 2023
           Time Point: 4.996 secs
           Intensity:  Min = 84, Max = 876, Mean = 157.61505
           Photosensor reading: 3880707.0
           Exposure time: 0.600000 secs
           EX filter:  FITC
           EM filter:  FITC
           ND filter:  100%
           Polychroic: FITC/TRITC-1
           Stage coordinates:   (-5315.010,+1129.332,+9.003)

Image 11.
           Time:       Tue Nov  7 07:24:56 2023
           Time Point: 5.836 secs
           Intensity:  Min = 182, Max = 4636, Mean = 387.35263
           Photosensor reading: 3911964.0
           Exposure time: 0.100000 secs
           EX filter:  TRITC
           EM filter:  CY-5
           ND filter:  100%
           Polychroic: FITC/TRITC-1
           Stage coordinates:   (-5315.010,+1129.332,+8.749)

Image 12.
           Time:       Tue Nov  7 07:24:56 2023
           Time Point: 6.162 secs
           Intensity:  Min = 87, Max = 919, Mean = 156.08179
           Photosensor reading: 3880678.0
           Exposure time: 0.600000 secs
           EX filter:  FITC
           EM filter:  FITC
           ND filter:  100%
           Polychroic: FITC/TRITC-1
           Stage coordinates:   (-5315.010,+1129.332,+8.749)

Image 13.
           Time:       Tue Nov  7 07:24:57 2023
           Time Point: 6.995 secs
           Intensity:  Min = 146, Max = 5545, Mean = 342.24887
           Photosensor reading: 3912173.0
           Exposure time: 0.100000 secs
           EX filter:  TRITC
           EM filter:  CY-5
           ND filter:  100%
           Polychroic: FITC/TRITC-1
           Stage coordinates:   (-5315.010,+1129.332,+8.501)

Image 14.
           Time:       Tue Nov  7 07:24:57 2023
           Time Point: 7.322 secs
           Intensity:  Min = 89, Max = 985, Mean = 154.74968
           Photosensor reading: 3880712.0
           Exposure time: 0.600000 secs
           EX filter:  FITC
           EM filter:  FITC
           ND filter:  100%
           Polychroic: FITC/TRITC-1
           Stage coordinates:   (-5315.010,+1129.332,+8.501)

Image 15.
           Time:       Tue Nov  7 07:24:58 2023
           Time Point: 8.155 secs
           Intensity:  Min = 119, Max = 6646, Mean = 305.50595
           Photosensor reading: 3911982.0
           Exposure time: 0.100000 secs
           EX filter:  TRITC
           EM filter:  CY-5
           ND filter:  100%
           Polychroic: FITC/TRITC-1
           Stage coordinates:   (-5315.010,+1129.332,+8.253)

Image 16.
           Time:       Tue Nov  7 07:24:59 2023
           Time Point: 8.487 secs
           Intensity:  Min = 83, Max = 1207, Mean = 154.06143
           Photosensor reading: 3880715.0
           Exposure time: 0.600000 secs
           EX filter:  FITC
           EM filter:  FITC
           ND filter:  100%
           Polychroic: FITC/TRITC-1
           Stage coordinates:   (-5315.010,+1129.332,+8.253)

Image 17.
           Time:       Tue Nov  7 07:24:59 2023
           Time Point: 9.328 secs
           Intensity:  Min = 124, Max = 6272, Mean = 275.41187
           Photosensor reading: 3912051.0
           Exposure time: 0.100000 secs
           EX filter:  TRITC
           EM filter:  CY-5
           ND filter:  100%
           Polychroic: FITC/TRITC-1
           Stage coordinates:   (-5315.010,+1129.332,+7.999)

Image 18.
           Time:       Tue Nov  7 07:25:00 2023
           Time Point: 9.655 secs
           Intensity:  Min = 77, Max = 1126, Mean = 153.40858
           Photosensor reading: 3880679.0
           Exposure time: 0.600000 secs
           EX filter:  FITC
           EM filter:  FITC
           ND filter:  100%
           Polychroic: FITC/TRITC-1
           Stage coordinates:   (-5315.010,+1129.332,+7.999)

Image 19.
           Time:       Tue Nov  7 07:25:00 2023
           Time Point: 10.492 secs
           Intensity:  Min = 111, Max = 7449, Mean = 250.80775
           Photosensor reading: 3912143.0
           Exposure time: 0.100000 secs
           EX filter:  TRITC
           EM filter:  CY-5
           ND filter:  100%
           Polychroic: FITC/TRITC-1
           Stage coordinates:   (-5315.010,+1129.332,+7.751)

Image 20.
           Time:       Tue Nov  7 07:25:01 2023
           Time Point: 10.823 secs
           Intensity:  Min = 90, Max = 1349, Mean = 152.66025
           Photosensor reading: 3880676.0
           Exposure time: 0.600000 secs
           EX filter:  FITC
           EM filter:  FITC
           ND filter:  100%
           Polychroic: FITC/TRITC-1
           Stage coordinates:   (-5315.010,+1129.332,+7.751)

Image 21.
           Time:       Tue Nov  7 07:25:01 2023
           Time Point: 11.666 secs
           Intensity:  Min = 104, Max = 8555, Mean = 230.74545
           Photosensor reading: 3911914.0
           Exposure time: 0.100000 secs
           EX filter:  TRITC
           EM filter:  CY-5
           ND filter:  100%
           Polychroic: FITC/TRITC-1
           Stage coordinates:   (-5315.010,+1129.332,+7.503)

Image 22.
           Time:       Tue Nov  7 07:25:02 2023
           Time Point: 11.998 secs
           Intensity:  Min = 80, Max = 1335, Mean = 151.97368
           Photosensor reading: 3880687.0
           Exposure time: 0.600000 secs
           EX filter:  FITC
           EM filter:  FITC
           ND filter:  100%
           Polychroic: FITC/TRITC-1
           Stage coordinates:   (-5315.010,+1129.332,+7.503)

Image 23.
           Time:       Tue Nov  7 07:25:03 2023
           Time Point: 12.839 secs
           Intensity:  Min = 90, Max = 8606, Mean = 214.27246
           Photosensor reading: 3912011.0
           Exposure time: 0.100000 secs
           EX filter:  TRITC
           EM filter:  CY-5
           ND filter:  100%
           Polychroic: FITC/TRITC-1
           Stage coordinates:   (-5315.010,+1129.332,+7.250)

Image 24.
           Time:       Tue Nov  7 07:25:04 2023
           Time Point: 13.171 secs
           Intensity:  Min = 82, Max = 1431, Mean = 151.45314
           Photosensor reading: 3880622.0
           Exposure time: 0.600000 secs
           EX filter:  FITC
           EM filter:  FITC
           ND filter:  100%
           Polychroic: FITC/TRITC-1
           Stage coordinates:   (-5315.010,+1129.332,+7.250)

Total number of images saved: 24
