# Supplementary material for: Yeast TLDc domain proteins regulate assembly state and subcellular localization of the V-ATPase
Source: EMBO J. 2024 Apr 8;43(9):9. doi: 10.1038/s44318-024-00097-2 (PMC11066047; doi:10.1038/s44318-024-00097-2)
Supplement: Supplementary file 10 — Source data Fig. 5 [file 44318_2024_97_MOESM10_ESM.zip › Figure 5/5F/Vma5-msGFP2_Gluc_dOxr1_04_R3D_REF.dv.log]

#
#Tag 0x00FF0408

Resolve3D softWoRx-Acquire Version: 5.9.9 Release 27

Running on host: cn71656S

Resolve3D Reference Image File: /home/Deltavision2/Desktop/2023/Samira/2023-11-07/Vma5-msGFP2_Gluc_dOxr1_04_R3D_REF.dv
Resolve3D Reference Image
Created  Tue Nov  7 07:24:49 2023


Optics:
  Objective:	Olympus U-Apo N TIRF 100X/1.49 w/Corr. Collar
  Lens ID:  	10011
  Aux Magn: 	1.00

Image Properties:
  XY Dimensions:            	1024 x 1024
  ZWT Dimensions (expected):	1 x 1 x 1
  Pixel Size:               	0.06370 0.06370 1.000
  Binning:                  	1x1
  Flat-field Calibration:   	Off

Camera:
  Type:        	EDGE / sCMOS
  Gain:        	1.00X
  Speed:       	95333KHz
  Temp Setting:	5.0C


Experiment Record:
------------------
Image 1.
           Time:       Tue Nov  7 07:25:04 2023
           Time Point: 0.000 secs
           Intensity:  Min = 2285, Max = 14991, Mean = 9403.68457
           Photosensor reading: 17215.0
           Exposure time: 0.025000 secs
           EX filter:  POL
           EM filter:  POL
           ND filter:  100%
           Polychroic: FITC/TRITC-1
           Stage coordinates:   (-5315.010,+1129.332,+8.625)

Total number of images saved: 1
