# Supplementary material for: Yeast TLDc domain proteins regulate assembly state and subcellular localization of the V-ATPase
Source: EMBO J. 2024 Apr 8;43(9):9. doi: 10.1038/s44318-024-00097-2 (PMC11066047; doi:10.1038/s44318-024-00097-2)
Supplement: Supplementary file 10 — Source data Fig. 5 [file 44318_2024_97_MOESM10_ESM.zip › Figure 5/5F/Vma5-msGFP2_Gluc_dRtc5_01_R3D.dv.log]

#
#Tag 0x00FF0408

Resolve3D softWoRx-Acquire Version: 5.9.9 Release 27

Running on host: cn71656S

Resolve3D Image File: /home/Deltavision2/Desktop/2023/Samira/2023-11-07/Vma5-msGFP2_Gluc_dRtc5_01_R3D.dv

Created  Tue Nov  7 07:10:37 2023


Optics:
  Objective:	Olympus U-Apo N TIRF 100X/1.49 w/Corr. Collar
  Lens ID:  	10011
  Aux Magn: 	1.00

Image Properties:
  XY Dimensions:            	1024 x 1024
  ZWT Dimensions (expected):	12 x 2 x 1
  Pixel Size:               	0.06370 0.06370 0.250
  Binning:                  	1x1
  Flat-field Calibration:   	Off

Camera:
  Type:        	EDGE / sCMOS
  Gain:        	1.00X
  Speed:       	95333KHz
  Temp Setting:	5.0C


Resolve3D Macro:
--------------------------------------------------------
# Created by DeltaVision Experiment Designer (version: 5.9.9 Release 27)
# Experiment Macro Name: Resolve3D


# Open image file
OPF

# Open image file for Reference Image
OPF_REF 1

# Starting Scan From Current Focus (Middle of sample)
# Move to start of sectioning from initial point. Remove backlash.
FOCUS 9.375
FOCUS -7.800
FOCUS -0.100
FOCUS -0.100

# Z sectioning loop.
FIRST_Z
DO 12
  FILTERS TRITC,CY-5,100%
  ACTSHUT 17
  CCD 0.100000
  WRT
  FILTERS FITC,FITC,100%
  ACTSHUT 17
  CCD 0.600000
  WRT
  SECTIONZ -0.250
  NEXT_Z
ENDDO
# Acquire a reference image (mid-stack)
REF_IMG 0.025000,POL,POL,100%,18,8.000,1.625,-1.625

# Close image file(s) 
CLF_REF
CLF

# Move to initial point from end of sectioning.
FOCUS 1.625
BEEP

#
#
#KEY Experiment Designer Keys: Don't Modify
#
#KEY EXPERIMENT_TYPE STANDARD
#KEY DO_FAST_ACQUISITION F
#KEY LAMPS_OFF_AT_END F
#KEY DO_Z_SECTIONING T
#KEY Z_APPLY_BACKLASH T
#KEY Z_BACKLASH 8.0000
#KEY Z_START_POSITION MIDDLE
#KEY SECT_SPACING 0.2500
#KEY NUM_Z_SECTIONS 12
#KEY SAMPLE_THICKNESS 3.0000
#KEY CHANNEL 0.100000,TRITC,CY-5,100%
#KEY EX_SHUTTERS 3,EX=T,TRANS=F,LASER=F
#KEY EM_SHUTTERS 1,CCD1=T
#KEY CHANNEL 0.600000,FITC,FITC,100%
#KEY EX_SHUTTERS 3,EX=T,TRANS=F,LASER=F
#KEY EM_SHUTTERS 1,CCD1=T
#KEY DO_REFERENCE_IMAGE T
#KEY REF_START_POSITION MIDDLE
#KEY REF_CHANNEL 0.025000,POL,POL,100%
#KEY REF_EX_SHUTTERS 3,EX=F,TRANS=T,LASER=F
#KEY REF_EM_SHUTTERS 1,CCD1=T
#KEY REF_FREQUENCY 1
#KEY DO_CELL_TRACK F
#KEY DO_AUTOFOCUS F
#KEY DO_ULTIMATEFOCUS F
#KEY DO_OAI_SCANNING F
#KEY DO_TIME_LAPSE F
#KEY DO_POINT_VISITING F
#KEY DO_PANEL_COLLECTION F
#
#
--------------------------------------------------------

Experiment Record:
------------------
Image 1.
           Time:       Tue Nov  7 07:10:38 2023
           Time Point: 0.000 secs
           Intensity:  Min = 266, Max = 1366, Mean = 411.06293
           Photosensor reading: 3911720.0
           Exposure time: 0.100000 secs
           EX filter:  TRITC
           EM filter:  CY-5
           ND filter:  100%
           Polychroic: FITC/TRITC-1
           Stage coordinates:   (-6935.530,+1167.427,+12.115)

Image 2.
           Time:       Tue Nov  7 07:10:39 2023
           Time Point: 0.337 secs
           Intensity:  Min = 102, Max = 752, Mean = 176.27672
           Photosensor reading: 3880842.0
           Exposure time: 0.600000 secs
           EX filter:  FITC
           EM filter:  FITC
           ND filter:  100%
           Polychroic: FITC/TRITC-1
           Stage coordinates:   (-6935.530,+1167.427,+12.115)

Image 3.
           Time:       Tue Nov  7 07:10:39 2023
           Time Point: 1.182 secs
           Intensity:  Min = 223, Max = 1399, Mean = 353.57611
           Photosensor reading: 3912392.0
           Exposure time: 0.100000 secs
           EX filter:  TRITC
           EM filter:  CY-5
           ND filter:  100%
           Polychroic: FITC/TRITC-1
           Stage coordinates:   (-6935.530,+1167.427,+11.861)

Image 4.
           Time:       Tue Nov  7 07:10:40 2023
           Time Point: 1.518 secs
           Intensity:  Min = 94, Max = 818, Mean = 166.43994
           Photosensor reading: 3880988.0
           Exposure time: 0.600000 secs
           EX filter:  FITC
           EM filter:  FITC
           ND filter:  100%
           Polychroic: FITC/TRITC-1
           Stage coordinates:   (-6935.530,+1167.427,+11.861)

Image 5.
           Time:       Tue Nov  7 07:10:40 2023
           Time Point: 2.363 secs
           Intensity:  Min = 172, Max = 1715, Mean = 303.25128
           Photosensor reading: 3912459.0
           Exposure time: 0.100000 secs
           EX filter:  TRITC
           EM filter:  CY-5
           ND filter:  100%
           Polychroic: FITC/TRITC-1
           Stage coordinates:   (-6935.530,+1167.427,+11.613)

Image 6.
           Time:       Tue Nov  7 07:10:41 2023
           Time Point: 2.699 secs
           Intensity:  Min = 92, Max = 906, Mean = 162.20233
           Photosensor reading: 3881008.0
           Exposure time: 0.600000 secs
           EX filter:  FITC
           EM filter:  FITC
           ND filter:  100%
           Polychroic: FITC/TRITC-1
           Stage coordinates:   (-6935.530,+1167.427,+11.613)

Image 7.
           Time:       Tue Nov  7 07:10:41 2023
           Time Point: 3.544 secs
           Intensity:  Min = 152, Max = 2107, Mean = 264.12524
           Photosensor reading: 3912320.0
           Exposure time: 0.100000 secs
           EX filter:  TRITC
           EM filter:  CY-5
           ND filter:  100%
           Polychroic: FITC/TRITC-1
           Stage coordinates:   (-6935.530,+1167.427,+11.360)

Image 8.
           Time:       Tue Nov  7 07:10:42 2023
           Time Point: 3.880 secs
           Intensity:  Min = 86, Max = 946, Mean = 159.57874
           Photosensor reading: 3881007.0
           Exposure time: 0.600000 secs
           EX filter:  FITC
           EM filter:  FITC
           ND filter:  100%
           Polychroic: FITC/TRITC-1
           Stage coordinates:   (-6935.530,+1167.427,+11.360)

Image 9.
           Time:       Tue Nov  7 07:10:42 2023
           Time Point: 4.725 secs
           Intensity:  Min = 126, Max = 2397, Mean = 233.49585
           Photosensor reading: 3912387.0
           Exposure time: 0.100000 secs
           EX filter:  TRITC
           EM filter:  CY-5
           ND filter:  100%
           Polychroic: FITC/TRITC-1
           Stage coordinates:   (-6935.530,+1167.427,+11.106)

Image 10.
           Time:       Tue Nov  7 07:10:43 2023
           Time Point: 5.062 secs
           Intensity:  Min = 84, Max = 1133, Mean = 158.40129
           Photosensor reading: 3880991.0
           Exposure time: 0.600000 secs
           EX filter:  FITC
           EM filter:  FITC
           ND filter:  100%
           Polychroic: FITC/TRITC-1
           Stage coordinates:   (-6935.530,+1167.427,+11.106)

Image 11.
           Time:       Tue Nov  7 07:10:44 2023
           Time Point: 5.909 secs
           Intensity:  Min = 108, Max = 2360, Mean = 210.28789
           Photosensor reading: 3912439.0
           Exposure time: 0.100000 secs
           EX filter:  TRITC
           EM filter:  CY-5
           ND filter:  100%
           Polychroic: FITC/TRITC-1
           Stage coordinates:   (-6935.530,+1167.427,+10.864)

Image 12.
           Time:       Tue Nov  7 07:10:45 2023
           Time Point: 6.246 secs
           Intensity:  Min = 88, Max = 1232, Mean = 157.01903
           Photosensor reading: 3880964.0
           Exposure time: 0.600000 secs
           EX filter:  FITC
           EM filter:  FITC
           ND filter:  100%
           Polychroic: FITC/TRITC-1
           Stage coordinates:   (-6935.530,+1167.427,+10.864)

Image 13.
           Time:       Tue Nov  7 07:10:45 2023
           Time Point: 7.093 secs
           Intensity:  Min = 101, Max = 2688, Mean = 192.00183
           Photosensor reading: 3912455.0
           Exposure time: 0.100000 secs
           EX filter:  TRITC
           EM filter:  CY-5
           ND filter:  100%
           Polychroic: FITC/TRITC-1
           Stage coordinates:   (-6935.530,+1167.427,+10.610)

Image 14.
           Time:       Tue Nov  7 07:10:46 2023
           Time Point: 7.427 secs
           Intensity:  Min = 90, Max = 1331, Mean = 155.92584
           Photosensor reading: 3880946.0
           Exposure time: 0.600000 secs
           EX filter:  FITC
           EM filter:  FITC
           ND filter:  100%
           Polychroic: FITC/TRITC-1
           Stage coordinates:   (-6935.530,+1167.427,+10.610)

Image 15.
           Time:       Tue Nov  7 07:10:46 2023
           Time Point: 8.274 secs
           Intensity:  Min = 96, Max = 3118, Mean = 177.87730
           Photosensor reading: 3912568.0
           Exposure time: 0.100000 secs
           EX filter:  TRITC
           EM filter:  CY-5
           ND filter:  100%
           Polychroic: FITC/TRITC-1
           Stage coordinates:   (-6935.530,+1167.427,+10.362)

Image 16.
           Time:       Tue Nov  7 07:10:47 2023
           Time Point: 8.610 secs
           Intensity:  Min = 90, Max = 1382, Mean = 155.06548
           Photosensor reading: 3880966.0
           Exposure time: 0.600000 secs
           EX filter:  FITC
           EM filter:  FITC
           ND filter:  100%
           Polychroic: FITC/TRITC-1
           Stage coordinates:   (-6935.530,+1167.427,+10.362)

Image 17.
           Time:       Tue Nov  7 07:10:47 2023
           Time Point: 9.455 secs
           Intensity:  Min = 90, Max = 2956, Mean = 166.77901
           Photosensor reading: 3912245.0
           Exposure time: 0.100000 secs
           EX filter:  TRITC
           EM filter:  CY-5
           ND filter:  100%
           Polychroic: FITC/TRITC-1
           Stage coordinates:   (-6935.530,+1167.427,+10.108)

Image 18.
           Time:       Tue Nov  7 07:10:48 2023
           Time Point: 9.792 secs
           Intensity:  Min = 89, Max = 1381, Mean = 154.13597
           Photosensor reading: 3880910.0
           Exposure time: 0.600000 secs
           EX filter:  FITC
           EM filter:  FITC
           ND filter:  100%
           Polychroic: FITC/TRITC-1
           Stage coordinates:   (-6935.530,+1167.427,+10.108)

Image 19.
           Time:       Tue Nov  7 07:10:48 2023
           Time Point: 10.639 secs
           Intensity:  Min = 84, Max = 2889, Mean = 158.19800
           Photosensor reading: 3912280.0
           Exposure time: 0.100000 secs
           EX filter:  TRITC
           EM filter:  CY-5
           ND filter:  100%
           Polychroic: FITC/TRITC-1
           Stage coordinates:   (-6935.530,+1167.427,+9.860)

Image 20.
           Time:       Tue Nov  7 07:10:49 2023
           Time Point: 10.975 secs
           Intensity:  Min = 86, Max = 1328, Mean = 153.38521
           Photosensor reading: 3880926.0
           Exposure time: 0.600000 secs
           EX filter:  FITC
           EM filter:  FITC
           ND filter:  100%
           Polychroic: FITC/TRITC-1
           Stage coordinates:   (-6935.530,+1167.427,+9.860)

Image 21.
           Time:       Tue Nov  7 07:10:50 2023
           Time Point: 11.822 secs
           Intensity:  Min = 78, Max = 2351, Mean = 151.37756
           Photosensor reading: 3912306.0
           Exposure time: 0.100000 secs
           EX filter:  TRITC
           EM filter:  CY-5
           ND filter:  100%
           Polychroic: FITC/TRITC-1
           Stage coordinates:   (-6935.530,+1167.427,+9.607)

Image 22.
           Time:       Tue Nov  7 07:10:50 2023
           Time Point: 12.156 secs
           Intensity:  Min = 85, Max = 1142, Mean = 152.83174
           Photosensor reading: 3880814.0
           Exposure time: 0.600000 secs
           EX filter:  FITC
           EM filter:  FITC
           ND filter:  100%
           Polychroic: FITC/TRITC-1
           Stage coordinates:   (-6935.530,+1167.427,+9.607)

Image 23.
           Time:       Tue Nov  7 07:10:51 2023
           Time Point: 13.003 secs
           Intensity:  Min = 74, Max = 2339, Mean = 145.92540
           Photosensor reading: 3912309.0
           Exposure time: 0.100000 secs
           EX filter:  TRITC
           EM filter:  CY-5
           ND filter:  100%
           Polychroic: FITC/TRITC-1
           Stage coordinates:   (-6935.530,+1167.427,+9.364)

Image 24.
           Time:       Tue Nov  7 07:10:52 2023
           Time Point: 13.339 secs
           Intensity:  Min = 77, Max = 1071, Mean = 152.20975
           Photosensor reading: 3880839.0
           Exposure time: 0.600000 secs
           EX filter:  FITC
           EM filter:  FITC
           ND filter:  100%
           Polychroic: FITC/TRITC-1
           Stage coordinates:   (-6935.530,+1167.427,+9.364)

Total number of images saved: 24
