# Supplementary material for: Yeast TLDc domain proteins regulate assembly state and subcellular localization of the V-ATPase
Source: EMBO J. 2024 Apr 8;43(9):9. doi: 10.1038/s44318-024-00097-2 (PMC11066047; doi:10.1038/s44318-024-00097-2)
Supplement: Supplementary file 10 — Source data Fig. 5 [file 44318_2024_97_MOESM10_ESM.zip › Figure 5/5G/Fig 5G.xlsx]

## Sheet: Sheet2
Experiment	Sample	Value				Sample	Strain	Condition
2	1	3.0042				1	wt	glucose
2	1	2.98504				2	oxr1Δ	glucose
2	1	2.53895				3	rtc5Δ	glucose
2	1	2.82681				11	wt	20 mins Gal
2	1	2.99079				12	oxr1Δ	20 mins Gal
2	1	3.58636				13	rtc5Δ	20 mins Gal
2	1	1.98944
2	1	2.21177
2	1	3.56953
2	1	3.2896
2	1	3.35267
2	1	3.17914
2	1	3.2659
2	1	3.02119
2	1	2.69607
2	1	2.29084
2	1	2.29871
2	1	2.19604
3	1	3.51083
3	1	2.52071
3	1	2.09004
3	1	2.57421
3	1	3.09131
3	1	3.12077
3	1	3.59667
3	1	2.39431
3	1	2.26315
3	1	3.27125
3	1	3.88541
3	1	3.36813
1	1	3.03692
1	1	3.06758
1	1	3.99322
1	1	3.59337
1	1	3.43272
1	1	2.75332
1	1	3.24759
1	1	3.54376
1	1	2.96901
1	1	2.59357
1	1	2.77925
1	1	3.17097
1	1	2.11372
1	1	2.06672
1	1	2.31964
1	1	3.15869
1	1	2.19407
2	2	2.13047
2	2	1.99419
2	2	2.26001
2	2	2.26682
2	2	2.73392
2	2	2.60839
2	2	2.45838
2	2	2.33523
2	2	2.88157
2	2	2.48872
2	2	2.92907
2	2	1.98627
2	2	3.59344
2	2	3.43891
2	2	2.41352
2	2	3.21278
2	2	2.89609
2	2	2.89563
2	2	2.63193
2	2	2.89439
3	2	2.73752
3	2	2.16694
3	2	2.37805
3	2	2.63387
3	2	2.22827
3	2	2.82792
3	2	2.17668
3	2	2.53414
3	2	3.51627
3	2	2.24301
3	2	2.7708
3	2	3.4258
3	2	2.63415
3	2	2.26787
3	2	2.51342
3	2	3.2533
3	2	3.02904
3	2	3.46627
3	2	2.36038
1	2	2.54264
1	2	2.38333
1	2	2.08392
1	2	2.84724
1	2	2.50915
1	2	2.87536
1	2	2.28338
1	2	2.05098
1	2	1.89246
1	2	2.4363
1	2	2.02503
1	2	2.68742
1	2	2.47279
1	2	2.50698
1	2	3.78028
1	2	3.37691
1	2	2.69973
1	2	2.70068
2	3	2.62613
2	3	3.84267
2	3	2.79346
2	3	3.49879
2	3	3.52646
2	3	2.54951
2	3	2.00809
2	3	2.49762
2	3	1.75835
2	3	2.59239
3	3	2.98199
3	3	2.65972
3	3	2.78698
3	3	3.01249
3	3	2.4284
3	3	3.04986
3	3	3.25491
3	3	2.5644
3	3	2.71272
3	3	2.72938
3	3	3.76168
3	3	2.02574
1	3	2.31192
1	3	2.32033
1	3	2.54844
1	3	2.15619
1	3	2.89518
1	3	2.71216
1	3	2.50633
1	3	2.88609
1	3	2.78188
1	3	2.37419
1	3	3.5466
1	3	2.64166
2	11	1.22138
2	11	1.46948
2	11	1.27937
2	11	1.26713
2	11	1.13412
2	11	1.51439
2	11	1.37804
2	11	1.37438
2	11	1.46412
2	11	1.04895
2	11	1.0998
3	11	1.13857
3	11	1.91535
3	11	1.49324
3	11	1.43015
3	11	1.35662
3	11	1.74032
3	11	1.59018
3	11	1.31067
3	11	1.47744
3	11	1.32803
3	11	1.41869
4	11	1.50115
4	11	1.71616
4	11	1.29267
4	11	1.55693
4	11	1.77969
4	11	1.203
4	11	1.56463
4	11	1.23355
4	11	1.43375
4	11	1.57217
4	11	1.35251
4	11	1.2244
4	11	1.30197
4	11	1.75318
4	11	1.6003
2	12	2.15065
2	12	1.51431
2	12	2.00825
2	12	2.17883
2	12	1.81304
2	12	1.69605
2	12	1.96378
2	12	1.84261
2	12	2.42707
2	12	2.40213
3	12	2.51526
3	12	1.98566
3	12	2.73223
3	12	1.8829
3	12	2.24551
3	12	2.11544
3	12	1.91869
3	12	1.74096
3	12	1.52607
3	12	1.5092
3	12	2.00016
3	12	1.51134
3	12	1.42023
3	12	1.46913
4	12	2.24836
4	12	2.5072
4	12	1.96767
4	12	2.19086
4	12	1.7841
4	12	2.39046
4	12	1.98706
4	12	2.08057
4	12	2.30845
4	12	1.73791
4	12	1.96534
4	12	1.31239
4	12	1.59889
2	13	1.89557
2	13	1.74076
2	13	1.83575
2	13	2.3681
2	13	1.79366
2	13	2.45381
2	13	1.94917
2	13	2.00064
2	13	1.87818
2	13	1.6177
2	13	2.013
2	13	1.64525
3	13	2.07046
3	13	2.40584
3	13	2.4739
3	13	1.842
3	13	1.85614
3	13	2.4245
3	13	2.47102
3	13	1.74296
3	13	1.86148
3	13	2.1043
3	13	1.67401
3	13	1.4217
3	13	1.5337
4	13	1.74977
4	13	2.70489
4	13	2.14225
4	13	1.84604
4	13	1.67556
4	13	2.43905
4	13	1.99344
4	13	1.49044
4	13	1.53938
4	13	1.57988
4	13	1.62215
