# Supplementary material for: Yeast TLDc domain proteins regulate assembly state and subcellular localization of the V-ATPase
Source: EMBO J. 2024 Apr 8;43(9):9. doi: 10.1038/s44318-024-00097-2 (PMC11066047; doi:10.1038/s44318-024-00097-2)
Supplement: Supplementary file 11 — Source data Fig. 6 [file 44318_2024_97_MOESM11_ESM.zip]

Archive with 41 entries (36 files):
- Figure 6/6A/
- Figure 6/6A/Fig 6A.svg
- Figure 6/6A/YPAD pH=5.5.tif
- Figure 6/6A/YPAD pH=7.5 10 mM ZnCl2.tif
- Figure 6/6A/YPAD pH=7.5 3 mM ZnCl2.tif
- Figure 6/6A/YPAD pH=7.5.tif
- Figure 6/6B/
- Figure 6/6B/Fig 6B.xlsx
- Figure 6/6C/
- Figure 6/6C/Fig 6C.svg
- Figure 6/6C/YPAG pH=5.5.tif
- Figure 6/6C/YPAG pH=7.5 3 mM ZnCl2.tif
- Figure 6/6C/YPAG pH=7.5 8 mM ZnCl2.tif
- Figure 6/6C/YPAG pH=7.5.tif
- Figure 6/6D/
- Figure 6/6D/Vma5-msGFP2_20minsGAL_03_R3D.dv
- Figure 6/6D/Vma5-msGFP2_20minsGAL_03_R3D.dv.log
- Figure 6/6D/Vma5-msGFP2_20minsGAL_03_R3D_REF.dv
- Figure 6/6D/Vma5-msGFP2_20minsGAL_03_R3D_REF.dv.log
- Figure 6/6D/Vma5-msGFP2_20minsGAL_TEFOxr1_01_R3D.dv
- Figure 6/6D/Vma5-msGFP2_20minsGAL_TEFOxr1_01_R3D.dv.log
- Figure 6/6D/Vma5-msGFP2_20minsGAL_TEFOxr1_01_R3D_REF.dv
- Figure 6/6D/Vma5-msGFP2_20minsGAL_TEFOxr1_01_R3D_REF.dv.log
- Figure 6/6D/Vma5-msGFP2_20minsGAL_TEFRtc5_06_R3D.dv
- Figure 6/6D/Vma5-msGFP2_20minsGAL_TEFRtc5_06_R3D.dv.log
- Figure 6/6D/Vma5-msGFP2_20minsGAL_TEFRtc5_06_R3D_REF.dv
- Figure 6/6D/Vma5-msGFP2_20minsGAL_TEFRtc5_06_R3D_REF.dv.log
- Figure 6/6D/Vma5-msGFP2_Gluc_05_R3D.dv
- Figure 6/6D/Vma5-msGFP2_Gluc_05_R3D.dv.log
- Figure 6/6D/Vma5-msGFP2_Gluc_05_R3D_REF.dv
- Figure 6/6D/Vma5-msGFP2_Gluc_05_R3D_REF.dv.log
- Figure 6/6D/Vma5-msGFP2_Gluc_TEFOxr1_01_R3D.dv
- Figure 6/6D/Vma5-msGFP2_Gluc_TEFOxr1_01_R3D.dv.log
- Figure 6/6D/Vma5-msGFP2_Gluc_TEFOxr1_01_R3D_REF.dv
- Figure 6/6D/Vma5-msGFP2_Gluc_TEFOxr1_01_R3D_REF.dv.log
- Figure 6/6D/Vma5-msGFP2_Gluc_TEFRtc5_02_R3D.dv
- Figure 6/6D/Vma5-msGFP2_Gluc_TEFRtc5_02_R3D.dv.log
- Figure 6/6D/Vma5-msGFP2_Gluc_TEFRtc5_02_R3D_REF.dv
- Figure 6/6D/Vma5-msGFP2_Gluc_TEFRtc5_02_R3D_REF.dv.log
- Figure 6/6E/
- Figure 6/6E/Fig 6E.xlsx
