# Supplementary material for: Yeast TLDc domain proteins regulate assembly state and subcellular localization of the V-ATPase
Source: EMBO J. 2024 Apr 8;43(9):9. doi: 10.1038/s44318-024-00097-2 (PMC11066047; doi:10.1038/s44318-024-00097-2)
Supplement: Supplementary file 11 — Source data Fig. 6 [file 44318_2024_97_MOESM11_ESM.zip › Figure 6/6B/Fig 6B.xlsx]

## Sheet: Quantification Fig 6B
Exp	Sample	Value			Sample
1	1	0.953392			1	wt
1	1	1.09345			2	vma4Δ
1	1	0.953162			3	TEF1pr-Rtc5
1	2	1.81173			4	TEF1pr-Oxr1
1	2	1.84987			5	TEF1pr-Oxr1 TEF1pr-Rtc5
1	2	1.51096
1	3	1.06939
1	3	0.978629
1	3	1.13206
1	4	0.934676
1	4	0.870465
1	4	1.03118
1	5	0.997351
1	5	1.05035
1	5	1.03371
2	1	0.979392
2	1	1.01554
2	1	1.00507
2	2	1.68897
2	2	1.84918
2	2	1.67495
2	3	1.11353
2	3	0.969162
2	3	0.970396
2	4	0.975524
2	4	0.849637
2	4	0.976827
2	5	1.09175
2	5	0.998383
2	5	0.9447
3	1	1.0596
3	1	0.980979
3	1	0.959421
3	2	1.67596
3	2	1.3825
3	2	1.66732
3	3	0.958315
3	3	1.1622
3	3	1.04454
3	4	1.21243
3	4	1.06073
3	4	0.988992
3	5	0.94662
3	5	1.07967
3	5	1.0273
