# Supplementary material for: Yeast TLDc domain proteins regulate assembly state and subcellular localization of the V-ATPase
Source: EMBO J. 2024 Apr 8;43(9):9. doi: 10.1038/s44318-024-00097-2 (PMC11066047; doi:10.1038/s44318-024-00097-2)
Supplement: Supplementary file 11 — Source data Fig. 6 [file 44318_2024_97_MOESM11_ESM.zip › Figure 6/6D/Vma5-msGFP2_20minsGAL_03_R3D.dv.log]

#
#Tag 0x00FF0408

Resolve3D softWoRx-Acquire Version: 5.9.9 Release 27

Running on host: cn71656S

Resolve3D Image File: /home/Deltavision2/Desktop/2023/Samira/2023-11-07/Vma5-msGFP2_20minsGAL_03_R3D.dv

Created  Tue Nov  7 06:30:13 2023


Optics:
  Objective:	Olympus U-Apo N TIRF 100X/1.49 w/Corr. Collar
  Lens ID:  	10011
  Aux Magn: 	1.00

Image Properties:
  XY Dimensions:            	1024 x 1024
  ZWT Dimensions (expected):	12 x 2 x 1
  Pixel Size:               	0.06370 0.06370 0.250
  Binning:                  	1x1
  Flat-field Calibration:   	Off

Camera:
  Type:        	EDGE / sCMOS
  Gain:        	1.00X
  Speed:       	95333KHz
  Temp Setting:	5.0C


Resolve3D Macro:
--------------------------------------------------------
# Created by DeltaVision Experiment Designer (version: 5.9.9 Release 27)
# Experiment Macro Name: Resolve3D


# Open image file
OPF

# Open image file for Reference Image
OPF_REF 1

# Starting Scan From Current Focus (Middle of sample)
# Move to start of sectioning from initial point. Remove backlash.
FOCUS 9.375
FOCUS -7.800
FOCUS -0.100
FOCUS -0.100

# Z sectioning loop.
FIRST_Z
DO 12
  FILTERS TRITC,CY-5,100%
  ACTSHUT 17
  CCD 0.100000
  WRT
  FILTERS FITC,FITC,100%
  ACTSHUT 17
  CCD 0.600000
  WRT
  SECTIONZ -0.250
  NEXT_Z
ENDDO
# Acquire a reference image (mid-stack)
REF_IMG 0.025000,POL,POL,100%,18,8.000,1.625,-1.625

# Close image file(s) 
CLF_REF
CLF

# Move to initial point from end of sectioning.
FOCUS 1.625
BEEP

#
#
#KEY Experiment Designer Keys: Don't Modify
#
#KEY EXPERIMENT_TYPE STANDARD
#KEY DO_FAST_ACQUISITION F
#KEY LAMPS_OFF_AT_END F
#KEY DO_Z_SECTIONING T
#KEY Z_APPLY_BACKLASH T
#KEY Z_BACKLASH 8.0000
#KEY Z_START_POSITION MIDDLE
#KEY SECT_SPACING 0.2500
#KEY NUM_Z_SECTIONS 12
#KEY SAMPLE_THICKNESS 3.0000
#KEY CHANNEL 0.100000,TRITC,CY-5,100%
#KEY EX_SHUTTERS 3,EX=T,TRANS=F,LASER=F
#KEY EM_SHUTTERS 1,CCD1=T
#KEY CHANNEL 0.600000,FITC,FITC,100%
#KEY EX_SHUTTERS 3,EX=T,TRANS=F,LASER=F
#KEY EM_SHUTTERS 1,CCD1=T
#KEY DO_REFERENCE_IMAGE T
#KEY REF_START_POSITION MIDDLE
#KEY REF_CHANNEL 0.025000,POL,POL,100%
#KEY REF_EX_SHUTTERS 3,EX=F,TRANS=T,LASER=F
#KEY REF_EM_SHUTTERS 1,CCD1=T
#KEY REF_FREQUENCY 1
#KEY DO_CELL_TRACK F
#KEY DO_AUTOFOCUS F
#KEY DO_ULTIMATEFOCUS F
#KEY DO_OAI_SCANNING F
#KEY DO_TIME_LAPSE F
#KEY DO_POINT_VISITING F
#KEY DO_PANEL_COLLECTION F
#
#
--------------------------------------------------------

Experiment Record:
------------------
Image 1.
           Time:       Tue Nov  7 06:30:14 2023
           Time Point: 0.000 secs
           Intensity:  Min = 67, Max = 2028, Mean = 139.88939
           Photosensor reading: 3911930.0
           Exposure time: 0.100000 secs
           EX filter:  TRITC
           EM filter:  CY-5
           ND filter:  100%
           Polychroic: FITC/TRITC-1
           Stage coordinates:   (+8448.600,+468.807,+12.115)

Image 2.
           Time:       Tue Nov  7 06:30:14 2023
           Time Point: 0.327 secs
           Intensity:  Min = 102, Max = 728, Mean = 182.25551
           Photosensor reading: 3880940.0
           Exposure time: 0.600000 secs
           EX filter:  FITC
           EM filter:  FITC
           ND filter:  100%
           Polychroic: FITC/TRITC-1
           Stage coordinates:   (+8448.600,+468.807,+12.115)

Image 3.
           Time:       Tue Nov  7 06:30:15 2023
           Time Point: 1.159 secs
           Intensity:  Min = 66, Max = 2379, Mean = 137.69447
           Photosensor reading: 3912584.0
           Exposure time: 0.100000 secs
           EX filter:  TRITC
           EM filter:  CY-5
           ND filter:  100%
           Polychroic: FITC/TRITC-1
           Stage coordinates:   (+8448.600,+468.807,+11.861)

Image 4.
           Time:       Tue Nov  7 06:30:16 2023
           Time Point: 1.485 secs
           Intensity:  Min = 97, Max = 694, Mean = 168.45114
           Photosensor reading: 3881038.0
           Exposure time: 0.600000 secs
           EX filter:  FITC
           EM filter:  FITC
           ND filter:  100%
           Polychroic: FITC/TRITC-1
           Stage coordinates:   (+8448.600,+468.807,+11.861)

Image 5.
           Time:       Tue Nov  7 06:30:16 2023
           Time Point: 2.317 secs
           Intensity:  Min = 53, Max = 3013, Mean = 136.15836
           Photosensor reading: 3912423.0
           Exposure time: 0.100000 secs
           EX filter:  TRITC
           EM filter:  CY-5
           ND filter:  100%
           Polychroic: FITC/TRITC-1
           Stage coordinates:   (+8448.600,+468.807,+11.613)

Image 6.
           Time:       Tue Nov  7 06:30:17 2023
           Time Point: 2.645 secs
           Intensity:  Min = 91, Max = 702, Mean = 162.76219
           Photosensor reading: 3881003.0
           Exposure time: 0.600000 secs
           EX filter:  FITC
           EM filter:  FITC
           ND filter:  100%
           Polychroic: FITC/TRITC-1
           Stage coordinates:   (+8448.600,+468.807,+11.613)

Image 7.
           Time:       Tue Nov  7 06:30:17 2023
           Time Point: 3.482 secs
           Intensity:  Min = 60, Max = 3511, Mean = 135.04778
           Photosensor reading: 3912542.0
           Exposure time: 0.100000 secs
           EX filter:  TRITC
           EM filter:  CY-5
           ND filter:  100%
           Polychroic: FITC/TRITC-1
           Stage coordinates:   (+8448.600,+468.807,+11.360)

Image 8.
           Time:       Tue Nov  7 06:30:18 2023
           Time Point: 3.810 secs
           Intensity:  Min = 92, Max = 734, Mean = 159.24438
           Photosensor reading: 3880995.0
           Exposure time: 0.600000 secs
           EX filter:  FITC
           EM filter:  FITC
           ND filter:  100%
           Polychroic: FITC/TRITC-1
           Stage coordinates:   (+8448.600,+468.807,+11.360)

Image 9.
           Time:       Tue Nov  7 06:30:18 2023
           Time Point: 4.655 secs
           Intensity:  Min = 71, Max = 4180, Mean = 134.01749
           Photosensor reading: 3912637.0
           Exposure time: 0.100000 secs
           EX filter:  TRITC
           EM filter:  CY-5
           ND filter:  100%
           Polychroic: FITC/TRITC-1
           Stage coordinates:   (+8448.600,+468.807,+11.106)

Image 10.
           Time:       Tue Nov  7 06:30:19 2023
           Time Point: 4.991 secs
           Intensity:  Min = 88, Max = 744, Mean = 156.89513
           Photosensor reading: 3881008.0
           Exposure time: 0.600000 secs
           EX filter:  FITC
           EM filter:  FITC
           ND filter:  100%
           Polychroic: FITC/TRITC-1
           Stage coordinates:   (+8448.600,+468.807,+11.106)

Image 11.
           Time:       Tue Nov  7 06:30:19 2023
           Time Point: 5.838 secs
           Intensity:  Min = 68, Max = 4609, Mean = 133.35391
           Photosensor reading: 3912720.0
           Exposure time: 0.100000 secs
           EX filter:  TRITC
           EM filter:  CY-5
           ND filter:  100%
           Polychroic: FITC/TRITC-1
           Stage coordinates:   (+8448.600,+468.807,+10.864)

Image 12.
           Time:       Tue Nov  7 06:30:20 2023
           Time Point: 6.172 secs
           Intensity:  Min = 86, Max = 752, Mean = 154.99794
           Photosensor reading: 3881023.0
           Exposure time: 0.600000 secs
           EX filter:  FITC
           EM filter:  FITC
           ND filter:  100%
           Polychroic: FITC/TRITC-1
           Stage coordinates:   (+8448.600,+468.807,+10.864)

Image 13.
           Time:       Tue Nov  7 06:30:21 2023
           Time Point: 7.013 secs
           Intensity:  Min = 71, Max = 5067, Mean = 132.57004
           Photosensor reading: 3912499.0
           Exposure time: 0.100000 secs
           EX filter:  TRITC
           EM filter:  CY-5
           ND filter:  100%
           Polychroic: FITC/TRITC-1
           Stage coordinates:   (+8448.600,+468.807,+10.610)

Image 14.
           Time:       Tue Nov  7 06:30:21 2023
           Time Point: 7.345 secs
           Intensity:  Min = 89, Max = 801, Mean = 153.49365
           Photosensor reading: 3881032.0
           Exposure time: 0.600000 secs
           EX filter:  FITC
           EM filter:  FITC
           ND filter:  100%
           Polychroic: FITC/TRITC-1
           Stage coordinates:   (+8448.600,+468.807,+10.610)

Image 15.
           Time:       Tue Nov  7 06:30:22 2023
           Time Point: 8.192 secs
           Intensity:  Min = 66, Max = 5431, Mean = 131.96680
           Photosensor reading: 3912562.0
           Exposure time: 0.100000 secs
           EX filter:  TRITC
           EM filter:  CY-5
           ND filter:  100%
           Polychroic: FITC/TRITC-1
           Stage coordinates:   (+8448.600,+468.807,+10.362)

Image 16.
           Time:       Tue Nov  7 06:30:23 2023
           Time Point: 8.526 secs
           Intensity:  Min = 90, Max = 777, Mean = 152.26060
           Photosensor reading: 3880945.0
           Exposure time: 0.600000 secs
           EX filter:  FITC
           EM filter:  FITC
           ND filter:  100%
           Polychroic: FITC/TRITC-1
           Stage coordinates:   (+8448.600,+468.807,+10.362)

Image 17.
           Time:       Tue Nov  7 06:30:23 2023
           Time Point: 9.371 secs
           Intensity:  Min = 69, Max = 5328, Mean = 131.45822
           Photosensor reading: 3912601.0
           Exposure time: 0.100000 secs
           EX filter:  TRITC
           EM filter:  CY-5
           ND filter:  100%
           Polychroic: FITC/TRITC-1
           Stage coordinates:   (+8448.600,+468.807,+10.108)

Image 18.
           Time:       Tue Nov  7 06:30:24 2023
           Time Point: 9.709 secs
           Intensity:  Min = 74, Max = 710, Mean = 151.09349
           Photosensor reading: 3880943.0
           Exposure time: 0.600000 secs
           EX filter:  FITC
           EM filter:  FITC
           ND filter:  100%
           Polychroic: FITC/TRITC-1
           Stage coordinates:   (+8448.600,+468.807,+10.108)

Image 19.
           Time:       Tue Nov  7 06:30:24 2023
           Time Point: 10.554 secs
           Intensity:  Min = 74, Max = 4546, Mean = 130.81534
           Photosensor reading: 3912667.0
           Exposure time: 0.100000 secs
           EX filter:  TRITC
           EM filter:  CY-5
           ND filter:  100%
           Polychroic: FITC/TRITC-1
           Stage coordinates:   (+8448.600,+468.807,+9.860)

Image 20.
           Time:       Tue Nov  7 06:30:25 2023
           Time Point: 10.889 secs
           Intensity:  Min = 87, Max = 708, Mean = 150.17786
           Photosensor reading: 3880945.0
           Exposure time: 0.600000 secs
           EX filter:  FITC
           EM filter:  FITC
           ND filter:  100%
           Polychroic: FITC/TRITC-1
           Stage coordinates:   (+8448.600,+468.807,+9.860)

Image 21.
           Time:       Tue Nov  7 06:30:25 2023
           Time Point: 11.736 secs
           Intensity:  Min = 68, Max = 3903, Mean = 130.31105
           Photosensor reading: 3912402.0
           Exposure time: 0.100000 secs
           EX filter:  TRITC
           EM filter:  CY-5
           ND filter:  100%
           Polychroic: FITC/TRITC-1
           Stage coordinates:   (+8448.600,+468.807,+9.607)

Image 22.
           Time:       Tue Nov  7 06:30:26 2023
           Time Point: 12.068 secs
           Intensity:  Min = 76, Max = 699, Mean = 149.38664
           Photosensor reading: 3880924.0
           Exposure time: 0.600000 secs
           EX filter:  FITC
           EM filter:  FITC
           ND filter:  100%
           Polychroic: FITC/TRITC-1
           Stage coordinates:   (+8448.600,+468.807,+9.607)

Image 23.
           Time:       Tue Nov  7 06:30:26 2023
           Time Point: 12.913 secs
           Intensity:  Min = 65, Max = 3866, Mean = 129.80690
           Photosensor reading: 3912442.0
           Exposure time: 0.100000 secs
           EX filter:  TRITC
           EM filter:  CY-5
           ND filter:  100%
           Polychroic: FITC/TRITC-1
           Stage coordinates:   (+8448.600,+468.807,+9.364)

Image 24.
           Time:       Tue Nov  7 06:30:28 2023
           Time Point: 13.249 secs
           Intensity:  Min = 88, Max = 655, Mean = 148.65804
           Photosensor reading: 3880860.0
           Exposure time: 0.600000 secs
           EX filter:  FITC
           EM filter:  FITC
           ND filter:  100%
           Polychroic: FITC/TRITC-1
           Stage coordinates:   (+8448.600,+468.807,+9.364)

Total number of images saved: 24
