# Supplementary material for: Yeast TLDc domain proteins regulate assembly state and subcellular localization of the V-ATPase
Source: EMBO J. 2024 Apr 8;43(9):9. doi: 10.1038/s44318-024-00097-2 (PMC11066047; doi:10.1038/s44318-024-00097-2)
Supplement: Supplementary file 11 — Source data Fig. 6 [file 44318_2024_97_MOESM11_ESM.zip › Figure 6/6D/Vma5-msGFP2_20minsGAL_TEFOxr1_01_R3D.dv.log]

#
#Tag 0x00FF0408

Resolve3D softWoRx-Acquire Version: 5.9.9 Release 27

Running on host: cn71656S

Resolve3D Image File: /home/Deltavision2/Desktop/2023/Samira/2023-11-07/Vma5-msGFP2_20minsGAL_TEFOxr1_01_R3D.dv

Created  Tue Nov  7 07:05:25 2023


Optics:
  Objective:	Olympus U-Apo N TIRF 100X/1.49 w/Corr. Collar
  Lens ID:  	10011
  Aux Magn: 	1.00

Image Properties:
  XY Dimensions:            	1024 x 1024
  ZWT Dimensions (expected):	12 x 2 x 1
  Pixel Size:               	0.06370 0.06370 0.250
  Binning:                  	1x1
  Flat-field Calibration:   	Off

Camera:
  Type:        	EDGE / sCMOS
  Gain:        	1.00X
  Speed:       	95333KHz
  Temp Setting:	5.0C


Resolve3D Macro:
--------------------------------------------------------
# Created by DeltaVision Experiment Designer (version: 5.9.9 Release 27)
# Experiment Macro Name: Resolve3D


# Open image file
OPF

# Open image file for Reference Image
OPF_REF 1

# Starting Scan From Current Focus (Middle of sample)
# Move to start of sectioning from initial point. Remove backlash.
FOCUS 9.375
FOCUS -7.800
FOCUS -0.100
FOCUS -0.100

# Z sectioning loop.
FIRST_Z
DO 12
  FILTERS TRITC,CY-5,100%
  ACTSHUT 17
  CCD 0.100000
  WRT
  FILTERS FITC,FITC,100%
  ACTSHUT 17
  CCD 0.600000
  WRT
  SECTIONZ -0.250
  NEXT_Z
ENDDO
# Acquire a reference image (mid-stack)
REF_IMG 0.025000,POL,POL,100%,18,8.000,1.625,-1.625

# Close image file(s) 
CLF_REF
CLF

# Move to initial point from end of sectioning.
FOCUS 1.625
BEEP

#
#
#KEY Experiment Designer Keys: Don't Modify
#
#KEY EXPERIMENT_TYPE STANDARD
#KEY DO_FAST_ACQUISITION F
#KEY LAMPS_OFF_AT_END F
#KEY DO_Z_SECTIONING T
#KEY Z_APPLY_BACKLASH T
#KEY Z_BACKLASH 8.0000
#KEY Z_START_POSITION MIDDLE
#KEY SECT_SPACING 0.2500
#KEY NUM_Z_SECTIONS 12
#KEY SAMPLE_THICKNESS 3.0000
#KEY CHANNEL 0.100000,TRITC,CY-5,100%
#KEY EX_SHUTTERS 3,EX=T,TRANS=F,LASER=F
#KEY EM_SHUTTERS 1,CCD1=T
#KEY CHANNEL 0.600000,FITC,FITC,100%
#KEY EX_SHUTTERS 3,EX=T,TRANS=F,LASER=F
#KEY EM_SHUTTERS 1,CCD1=T
#KEY DO_REFERENCE_IMAGE T
#KEY REF_START_POSITION MIDDLE
#KEY REF_CHANNEL 0.025000,POL,POL,100%
#KEY REF_EX_SHUTTERS 3,EX=F,TRANS=T,LASER=F
#KEY REF_EM_SHUTTERS 1,CCD1=T
#KEY REF_FREQUENCY 1
#KEY DO_CELL_TRACK F
#KEY DO_AUTOFOCUS F
#KEY DO_ULTIMATEFOCUS F
#KEY DO_OAI_SCANNING F
#KEY DO_TIME_LAPSE F
#KEY DO_POINT_VISITING F
#KEY DO_PANEL_COLLECTION F
#
#
--------------------------------------------------------

Experiment Record:
------------------
Image 1.
           Time:       Tue Nov  7 07:05:25 2023
           Time Point: 0.000 secs
           Intensity:  Min = 66, Max = 1449, Mean = 184.28653
           Photosensor reading: 3911822.0
           Exposure time: 0.100000 secs
           EX filter:  TRITC
           EM filter:  CY-5
           ND filter:  100%
           Polychroic: FITC/TRITC-1
           Stage coordinates:   (-4163.010,+2163.505,+12.115)

Image 2.
           Time:       Tue Nov  7 07:05:26 2023
           Time Point: 0.334 secs
           Intensity:  Min = 112, Max = 838, Mean = 208.43669
           Photosensor reading: 3880741.0
           Exposure time: 0.600000 secs
           EX filter:  FITC
           EM filter:  FITC
           ND filter:  100%
           Polychroic: FITC/TRITC-1
           Stage coordinates:   (-4163.010,+2163.505,+12.115)

Image 3.
           Time:       Tue Nov  7 07:05:26 2023
           Time Point: 1.179 secs
           Intensity:  Min = 77, Max = 1745, Mean = 176.45386
           Photosensor reading: 3912193.0
           Exposure time: 0.100000 secs
           EX filter:  TRITC
           EM filter:  CY-5
           ND filter:  100%
           Polychroic: FITC/TRITC-1
           Stage coordinates:   (-4163.010,+2163.505,+11.861)

Image 4.
           Time:       Tue Nov  7 07:05:27 2023
           Time Point: 1.514 secs
           Intensity:  Min = 99, Max = 792, Mean = 189.75362
           Photosensor reading: 3880884.0
           Exposure time: 0.600000 secs
           EX filter:  FITC
           EM filter:  FITC
           ND filter:  100%
           Polychroic: FITC/TRITC-1
           Stage coordinates:   (-4163.010,+2163.505,+11.861)

Image 5.
           Time:       Tue Nov  7 07:05:27 2023
           Time Point: 2.361 secs
           Intensity:  Min = 76, Max = 2109, Mean = 172.23434
           Photosensor reading: 3912229.0
           Exposure time: 0.100000 secs
           EX filter:  TRITC
           EM filter:  CY-5
           ND filter:  100%
           Polychroic: FITC/TRITC-1
           Stage coordinates:   (-4163.010,+2163.505,+11.613)

Image 6.
           Time:       Tue Nov  7 07:05:28 2023
           Time Point: 2.697 secs
           Intensity:  Min = 93, Max = 759, Mean = 181.83730
           Photosensor reading: 3880860.0
           Exposure time: 0.600000 secs
           EX filter:  FITC
           EM filter:  FITC
           ND filter:  100%
           Polychroic: FITC/TRITC-1
           Stage coordinates:   (-4163.010,+2163.505,+11.613)

Image 7.
           Time:       Tue Nov  7 07:05:29 2023
           Time Point: 3.544 secs
           Intensity:  Min = 75, Max = 2632, Mean = 169.28738
           Photosensor reading: 3912282.0
           Exposure time: 0.100000 secs
           EX filter:  TRITC
           EM filter:  CY-5
           ND filter:  100%
           Polychroic: FITC/TRITC-1
           Stage coordinates:   (-4163.010,+2163.505,+11.360)

Image 8.
           Time:       Tue Nov  7 07:05:29 2023
           Time Point: 3.882 secs
           Intensity:  Min = 93, Max = 779, Mean = 177.02696
           Photosensor reading: 3880843.0
           Exposure time: 0.600000 secs
           EX filter:  FITC
           EM filter:  FITC
           ND filter:  100%
           Polychroic: FITC/TRITC-1
           Stage coordinates:   (-4163.010,+2163.505,+11.360)

Image 9.
           Time:       Tue Nov  7 07:05:30 2023
           Time Point: 4.728 secs
           Intensity:  Min = 70, Max = 3450, Mean = 167.10756
           Photosensor reading: 3912378.0
           Exposure time: 0.100000 secs
           EX filter:  TRITC
           EM filter:  CY-5
           ND filter:  100%
           Polychroic: FITC/TRITC-1
           Stage coordinates:   (-4163.010,+2163.505,+11.106)

Image 10.
           Time:       Tue Nov  7 07:05:31 2023
           Time Point: 5.065 secs
           Intensity:  Min = 91, Max = 969, Mean = 174.35284
           Photosensor reading: 3880868.0
           Exposure time: 0.600000 secs
           EX filter:  FITC
           EM filter:  FITC
           ND filter:  100%
           Polychroic: FITC/TRITC-1
           Stage coordinates:   (-4163.010,+2163.505,+11.106)

Image 11.
           Time:       Tue Nov  7 07:05:31 2023
           Time Point: 5.912 secs
           Intensity:  Min = 70, Max = 4245, Mean = 165.03653
           Photosensor reading: 3912422.0
           Exposure time: 0.100000 secs
           EX filter:  TRITC
           EM filter:  CY-5
           ND filter:  100%
           Polychroic: FITC/TRITC-1
           Stage coordinates:   (-4163.010,+2163.505,+10.864)

Image 12.
           Time:       Tue Nov  7 07:05:32 2023
           Time Point: 6.248 secs
           Intensity:  Min = 94, Max = 1042, Mean = 172.04683
           Photosensor reading: 3880883.0
           Exposure time: 0.600000 secs
           EX filter:  FITC
           EM filter:  FITC
           ND filter:  100%
           Polychroic: FITC/TRITC-1
           Stage coordinates:   (-4163.010,+2163.505,+10.864)

Image 13.
           Time:       Tue Nov  7 07:05:32 2023
           Time Point: 7.093 secs
           Intensity:  Min = 63, Max = 4640, Mean = 163.29439
           Photosensor reading: 3912171.0
           Exposure time: 0.100000 secs
           EX filter:  TRITC
           EM filter:  CY-5
           ND filter:  100%
           Polychroic: FITC/TRITC-1
           Stage coordinates:   (-4163.010,+2163.505,+10.610)

Image 14.
           Time:       Tue Nov  7 07:05:33 2023
           Time Point: 7.429 secs
           Intensity:  Min = 95, Max = 810, Mean = 171.05916
           Photosensor reading: 3880878.0
           Exposure time: 0.600000 secs
           EX filter:  FITC
           EM filter:  FITC
           ND filter:  100%
           Polychroic: FITC/TRITC-1
           Stage coordinates:   (-4163.010,+2163.505,+10.610)

Image 15.
           Time:       Tue Nov  7 07:05:33 2023
           Time Point: 8.274 secs
           Intensity:  Min = 62, Max = 4694, Mean = 161.90154
           Photosensor reading: 3912196.0
           Exposure time: 0.100000 secs
           EX filter:  TRITC
           EM filter:  CY-5
           ND filter:  100%
           Polychroic: FITC/TRITC-1
           Stage coordinates:   (-4163.010,+2163.505,+10.362)

Image 16.
           Time:       Tue Nov  7 07:05:34 2023
           Time Point: 8.608 secs
           Intensity:  Min = 90, Max = 780, Mean = 170.07538
           Photosensor reading: 3880853.0
           Exposure time: 0.600000 secs
           EX filter:  FITC
           EM filter:  FITC
           ND filter:  100%
           Polychroic: FITC/TRITC-1
           Stage coordinates:   (-4163.010,+2163.505,+10.362)

Image 17.
           Time:       Tue Nov  7 07:05:34 2023
           Time Point: 9.453 secs
           Intensity:  Min = 70, Max = 4864, Mean = 160.83115
           Photosensor reading: 3912256.0
           Exposure time: 0.100000 secs
           EX filter:  TRITC
           EM filter:  CY-5
           ND filter:  100%
           Polychroic: FITC/TRITC-1
           Stage coordinates:   (-4163.010,+2163.505,+10.108)

Image 18.
           Time:       Tue Nov  7 07:05:35 2023
           Time Point: 9.787 secs
           Intensity:  Min = 66, Max = 795, Mean = 168.06674
           Photosensor reading: 3880796.0
           Exposure time: 0.600000 secs
           EX filter:  FITC
           EM filter:  FITC
           ND filter:  100%
           Polychroic: FITC/TRITC-1
           Stage coordinates:   (-4163.010,+2163.505,+10.108)

Image 19.
           Time:       Tue Nov  7 07:05:36 2023
           Time Point: 10.632 secs
           Intensity:  Min = 67, Max = 4361, Mean = 159.60646
           Photosensor reading: 3912316.0
           Exposure time: 0.100000 secs
           EX filter:  TRITC
           EM filter:  CY-5
           ND filter:  100%
           Polychroic: FITC/TRITC-1
           Stage coordinates:   (-4163.010,+2163.505,+9.860)

Image 20.
           Time:       Tue Nov  7 07:05:36 2023
           Time Point: 10.968 secs
           Intensity:  Min = 92, Max = 756, Mean = 166.07993
           Photosensor reading: 3880808.0
           Exposure time: 0.600000 secs
           EX filter:  FITC
           EM filter:  FITC
           ND filter:  100%
           Polychroic: FITC/TRITC-1
           Stage coordinates:   (-4163.010,+2163.505,+9.860)

Image 21.
           Time:       Tue Nov  7 07:05:37 2023
           Time Point: 11.813 secs
           Intensity:  Min = 65, Max = 4276, Mean = 158.79868
           Photosensor reading: 3912381.0
           Exposure time: 0.100000 secs
           EX filter:  TRITC
           EM filter:  CY-5
           ND filter:  100%
           Polychroic: FITC/TRITC-1
           Stage coordinates:   (-4163.010,+2163.505,+9.607)

Image 22.
           Time:       Tue Nov  7 07:05:38 2023
           Time Point: 12.148 secs
           Intensity:  Min = 91, Max = 743, Mean = 164.09764
           Photosensor reading: 3880769.0
           Exposure time: 0.600000 secs
           EX filter:  FITC
           EM filter:  FITC
           ND filter:  100%
           Polychroic: FITC/TRITC-1
           Stage coordinates:   (-4163.010,+2163.505,+9.607)

Image 23.
           Time:       Tue Nov  7 07:05:38 2023
           Time Point: 12.995 secs
           Intensity:  Min = 62, Max = 4425, Mean = 157.93533
           Photosensor reading: 3912111.0
           Exposure time: 0.100000 secs
           EX filter:  TRITC
           EM filter:  CY-5
           ND filter:  100%
           Polychroic: FITC/TRITC-1
           Stage coordinates:   (-4163.010,+2163.505,+9.364)

Image 24.
           Time:       Tue Nov  7 07:05:39 2023
           Time Point: 13.331 secs
           Intensity:  Min = 89, Max = 680, Mean = 162.38496
           Photosensor reading: 3880755.0
           Exposure time: 0.600000 secs
           EX filter:  FITC
           EM filter:  FITC
           ND filter:  100%
           Polychroic: FITC/TRITC-1
           Stage coordinates:   (-4163.010,+2163.505,+9.364)

Total number of images saved: 24
