# Supplementary material for: Yeast TLDc domain proteins regulate assembly state and subcellular localization of the V-ATPase
Source: EMBO J. 2024 Apr 8;43(9):9. doi: 10.1038/s44318-024-00097-2 (PMC11066047; doi:10.1038/s44318-024-00097-2)
Supplement: Supplementary file 11 — Source data Fig. 6 [file 44318_2024_97_MOESM11_ESM.zip › Figure 6/6D/Vma5-msGFP2_20minsGAL_TEFRtc5_06_R3D.dv.log]

#
#Tag 0x00FF0408

Resolve3D softWoRx-Acquire Version: 5.9.9 Release 27

Running on host: cn71656S

Resolve3D Image File: /home/Deltavision2/Desktop/2023/Samira/2023-11-07/Vma5-msGFP2_20minsGAL_TEFRtc5_06_R3D.dv

Created  Tue Nov  7 06:43:31 2023


Optics:
  Objective:	Olympus U-Apo N TIRF 100X/1.49 w/Corr. Collar
  Lens ID:  	10011
  Aux Magn: 	1.00

Image Properties:
  XY Dimensions:            	1024 x 1024
  ZWT Dimensions (expected):	12 x 2 x 1
  Pixel Size:               	0.06370 0.06370 0.250
  Binning:                  	1x1
  Flat-field Calibration:   	Off

Camera:
  Type:        	EDGE / sCMOS
  Gain:        	1.00X
  Speed:       	95333KHz
  Temp Setting:	5.0C


Resolve3D Macro:
--------------------------------------------------------
# Created by DeltaVision Experiment Designer (version: 5.9.9 Release 27)
# Experiment Macro Name: Resolve3D


# Open image file
OPF

# Open image file for Reference Image
OPF_REF 1

# Starting Scan From Current Focus (Middle of sample)
# Move to start of sectioning from initial point. Remove backlash.
FOCUS 9.375
FOCUS -7.800
FOCUS -0.100
FOCUS -0.100

# Z sectioning loop.
FIRST_Z
DO 12
  FILTERS TRITC,CY-5,100%
  ACTSHUT 17
  CCD 0.100000
  WRT
  FILTERS FITC,FITC,100%
  ACTSHUT 17
  CCD 0.600000
  WRT
  SECTIONZ -0.250
  NEXT_Z
ENDDO
# Acquire a reference image (mid-stack)
REF_IMG 0.025000,POL,POL,100%,18,8.000,1.625,-1.625

# Close image file(s) 
CLF_REF
CLF

# Move to initial point from end of sectioning.
FOCUS 1.625
BEEP

#
#
#KEY Experiment Designer Keys: Don't Modify
#
#KEY EXPERIMENT_TYPE STANDARD
#KEY DO_FAST_ACQUISITION F
#KEY LAMPS_OFF_AT_END F
#KEY DO_Z_SECTIONING T
#KEY Z_APPLY_BACKLASH T
#KEY Z_BACKLASH 8.0000
#KEY Z_START_POSITION MIDDLE
#KEY SECT_SPACING 0.2500
#KEY NUM_Z_SECTIONS 12
#KEY SAMPLE_THICKNESS 3.0000
#KEY CHANNEL 0.100000,TRITC,CY-5,100%
#KEY EX_SHUTTERS 3,EX=T,TRANS=F,LASER=F
#KEY EM_SHUTTERS 1,CCD1=T
#KEY CHANNEL 0.600000,FITC,FITC,100%
#KEY EX_SHUTTERS 3,EX=T,TRANS=F,LASER=F
#KEY EM_SHUTTERS 1,CCD1=T
#KEY DO_REFERENCE_IMAGE T
#KEY REF_START_POSITION MIDDLE
#KEY REF_CHANNEL 0.025000,POL,POL,100%
#KEY REF_EX_SHUTTERS 3,EX=F,TRANS=T,LASER=F
#KEY REF_EM_SHUTTERS 1,CCD1=T
#KEY REF_FREQUENCY 1
#KEY DO_CELL_TRACK F
#KEY DO_AUTOFOCUS F
#KEY DO_ULTIMATEFOCUS F
#KEY DO_OAI_SCANNING F
#KEY DO_TIME_LAPSE F
#KEY DO_POINT_VISITING F
#KEY DO_PANEL_COLLECTION F
#
#
--------------------------------------------------------

Experiment Record:
------------------
Image 1.
           Time:       Tue Nov  7 06:43:32 2023
           Time Point: 0.000 secs
           Intensity:  Min = 79, Max = 930, Mean = 136.86359
           Photosensor reading: 3911690.0
           Exposure time: 0.100000 secs
           EX filter:  TRITC
           EM filter:  CY-5
           ND filter:  100%
           Polychroic: FITC/TRITC-1
           Stage coordinates:   (+3635.730,-887.935,+12.115)

Image 2.
           Time:       Tue Nov  7 06:43:33 2023
           Time Point: 0.332 secs
           Intensity:  Min = 105, Max = 718, Mean = 175.58159
           Photosensor reading: 3880903.0
           Exposure time: 0.600000 secs
           EX filter:  FITC
           EM filter:  FITC
           ND filter:  100%
           Polychroic: FITC/TRITC-1
           Stage coordinates:   (+3635.730,-887.935,+12.115)

Image 3.
           Time:       Tue Nov  7 06:43:33 2023
           Time Point: 1.175 secs
           Intensity:  Min = 69, Max = 1055, Mean = 132.25583
           Photosensor reading: 3912299.0
           Exposure time: 0.100000 secs
           EX filter:  TRITC
           EM filter:  CY-5
           ND filter:  100%
           Polychroic: FITC/TRITC-1
           Stage coordinates:   (+3635.730,-887.935,+11.861)

Image 4.
           Time:       Tue Nov  7 06:43:34 2023
           Time Point: 1.511 secs
           Intensity:  Min = 101, Max = 691, Mean = 164.88518
           Photosensor reading: 3881049.0
           Exposure time: 0.600000 secs
           EX filter:  FITC
           EM filter:  FITC
           ND filter:  100%
           Polychroic: FITC/TRITC-1
           Stage coordinates:   (+3635.730,-887.935,+11.861)

Image 5.
           Time:       Tue Nov  7 06:43:34 2023
           Time Point: 2.354 secs
           Intensity:  Min = 67, Max = 1241, Mean = 129.82674
           Photosensor reading: 3912336.0
           Exposure time: 0.100000 secs
           EX filter:  TRITC
           EM filter:  CY-5
           ND filter:  100%
           Polychroic: FITC/TRITC-1
           Stage coordinates:   (+3635.730,-887.935,+11.613)

Image 6.
           Time:       Tue Nov  7 06:43:35 2023
           Time Point: 2.686 secs
           Intensity:  Min = 97, Max = 732, Mean = 160.43614
           Photosensor reading: 3880966.0
           Exposure time: 0.600000 secs
           EX filter:  FITC
           EM filter:  FITC
           ND filter:  100%
           Polychroic: FITC/TRITC-1
           Stage coordinates:   (+3635.730,-887.935,+11.613)

Image 7.
           Time:       Tue Nov  7 06:43:35 2023
           Time Point: 3.533 secs
           Intensity:  Min = 67, Max = 1458, Mean = 127.96008
           Photosensor reading: 3912455.0
           Exposure time: 0.100000 secs
           EX filter:  TRITC
           EM filter:  CY-5
           ND filter:  100%
           Polychroic: FITC/TRITC-1
           Stage coordinates:   (+3635.730,-887.935,+11.360)

Image 8.
           Time:       Tue Nov  7 06:43:36 2023
           Time Point: 3.867 secs
           Intensity:  Min = 81, Max = 743, Mean = 157.67674
           Photosensor reading: 3880997.0
           Exposure time: 0.600000 secs
           EX filter:  FITC
           EM filter:  FITC
           ND filter:  100%
           Polychroic: FITC/TRITC-1
           Stage coordinates:   (+3635.730,-887.935,+11.360)

Image 9.
           Time:       Tue Nov  7 06:43:36 2023
           Time Point: 4.712 secs
           Intensity:  Min = 65, Max = 1813, Mean = 126.41953
           Photosensor reading: 3912520.0
           Exposure time: 0.100000 secs
           EX filter:  TRITC
           EM filter:  CY-5
           ND filter:  100%
           Polychroic: FITC/TRITC-1
           Stage coordinates:   (+3635.730,-887.935,+11.106)

Image 10.
           Time:       Tue Nov  7 06:43:37 2023
           Time Point: 5.050 secs
           Intensity:  Min = 90, Max = 731, Mean = 155.76118
           Photosensor reading: 3881044.0
           Exposure time: 0.600000 secs
           EX filter:  FITC
           EM filter:  FITC
           ND filter:  100%
           Polychroic: FITC/TRITC-1
           Stage coordinates:   (+3635.730,-887.935,+11.106)

Image 11.
           Time:       Tue Nov  7 06:43:38 2023
           Time Point: 5.895 secs
           Intensity:  Min = 73, Max = 2211, Mean = 125.18271
           Photosensor reading: 3912344.0
           Exposure time: 0.100000 secs
           EX filter:  TRITC
           EM filter:  CY-5
           ND filter:  100%
           Polychroic: FITC/TRITC-1
           Stage coordinates:   (+3635.730,-887.935,+10.864)

Image 12.
           Time:       Tue Nov  7 06:43:38 2023
           Time Point: 6.226 secs
           Intensity:  Min = 86, Max = 744, Mean = 154.28279
           Photosensor reading: 3881050.0
           Exposure time: 0.600000 secs
           EX filter:  FITC
           EM filter:  FITC
           ND filter:  100%
           Polychroic: FITC/TRITC-1
           Stage coordinates:   (+3635.730,-887.935,+10.864)

Image 13.
           Time:       Tue Nov  7 06:43:39 2023
           Time Point: 7.071 secs
           Intensity:  Min = 71, Max = 2485, Mean = 124.10902
           Photosensor reading: 3912373.0
           Exposure time: 0.100000 secs
           EX filter:  TRITC
           EM filter:  CY-5
           ND filter:  100%
           Polychroic: FITC/TRITC-1
           Stage coordinates:   (+3635.730,-887.935,+10.610)

Image 14.
           Time:       Tue Nov  7 06:43:40 2023
           Time Point: 7.407 secs
           Intensity:  Min = 91, Max = 681, Mean = 153.16304
           Photosensor reading: 3880977.0
           Exposure time: 0.600000 secs
           EX filter:  FITC
           EM filter:  FITC
           ND filter:  100%
           Polychroic: FITC/TRITC-1
           Stage coordinates:   (+3635.730,-887.935,+10.610)

Image 15.
           Time:       Tue Nov  7 06:43:40 2023
           Time Point: 8.255 secs
           Intensity:  Min = 54, Max = 2879, Mean = 123.23526
           Photosensor reading: 3912415.0
           Exposure time: 0.100000 secs
           EX filter:  TRITC
           EM filter:  CY-5
           ND filter:  100%
           Polychroic: FITC/TRITC-1
           Stage coordinates:   (+3635.730,-887.935,+10.362)

Image 16.
           Time:       Tue Nov  7 06:43:41 2023
           Time Point: 8.591 secs
           Intensity:  Min = 91, Max = 671, Mean = 152.11411
           Photosensor reading: 3880972.0
           Exposure time: 0.600000 secs
           EX filter:  FITC
           EM filter:  FITC
           ND filter:  100%
           Polychroic: FITC/TRITC-1
           Stage coordinates:   (+3635.730,-887.935,+10.362)

Image 17.
           Time:       Tue Nov  7 06:43:41 2023
           Time Point: 9.436 secs
           Intensity:  Min = 70, Max = 3283, Mean = 122.34933
           Photosensor reading: 3912492.0
           Exposure time: 0.100000 secs
           EX filter:  TRITC
           EM filter:  CY-5
           ND filter:  100%
           Polychroic: FITC/TRITC-1
           Stage coordinates:   (+3635.730,-887.935,+10.108)

Image 18.
           Time:       Tue Nov  7 06:43:42 2023
           Time Point: 9.768 secs
           Intensity:  Min = 78, Max = 787, Mean = 151.33777
           Photosensor reading: 3880965.0
           Exposure time: 0.600000 secs
           EX filter:  FITC
           EM filter:  FITC
           ND filter:  100%
           Polychroic: FITC/TRITC-1
           Stage coordinates:   (+3635.730,-887.935,+10.108)

Image 19.
           Time:       Tue Nov  7 06:43:42 2023
           Time Point: 10.617 secs
           Intensity:  Min = 69, Max = 2919, Mean = 121.61914
           Photosensor reading: 3912522.0
           Exposure time: 0.100000 secs
           EX filter:  TRITC
           EM filter:  CY-5
           ND filter:  100%
           Polychroic: FITC/TRITC-1
           Stage coordinates:   (+3635.730,-887.935,+9.860)

Image 20.
           Time:       Tue Nov  7 06:43:43 2023
           Time Point: 10.951 secs
           Intensity:  Min = 83, Max = 647, Mean = 150.56902
           Photosensor reading: 3880964.0
           Exposure time: 0.600000 secs
           EX filter:  FITC
           EM filter:  FITC
           ND filter:  100%
           Polychroic: FITC/TRITC-1
           Stage coordinates:   (+3635.730,-887.935,+9.860)

Image 21.
           Time:       Tue Nov  7 06:43:44 2023
           Time Point: 11.798 secs
           Intensity:  Min = 68, Max = 2575, Mean = 120.89241
           Photosensor reading: 3912297.0
           Exposure time: 0.100000 secs
           EX filter:  TRITC
           EM filter:  CY-5
           ND filter:  100%
           Polychroic: FITC/TRITC-1
           Stage coordinates:   (+3635.730,-887.935,+9.607)

Image 22.
           Time:       Tue Nov  7 06:43:44 2023
           Time Point: 12.134 secs
           Intensity:  Min = 80, Max = 711, Mean = 149.93184
           Photosensor reading: 3880941.0
           Exposure time: 0.600000 secs
           EX filter:  FITC
           EM filter:  FITC
           ND filter:  100%
           Polychroic: FITC/TRITC-1
           Stage coordinates:   (+3635.730,-887.935,+9.607)

Image 23.
           Time:       Tue Nov  7 06:43:45 2023
           Time Point: 12.979 secs
           Intensity:  Min = 55, Max = 2218, Mean = 120.22474
           Photosensor reading: 3912344.0
           Exposure time: 0.100000 secs
           EX filter:  TRITC
           EM filter:  CY-5
           ND filter:  100%
           Polychroic: FITC/TRITC-1
           Stage coordinates:   (+3635.730,-887.935,+9.364)

Image 24.
           Time:       Tue Nov  7 06:43:46 2023
           Time Point: 13.316 secs
           Intensity:  Min = 84, Max = 644, Mean = 149.33270
           Photosensor reading: 3880889.0
           Exposure time: 0.600000 secs
           EX filter:  FITC
           EM filter:  FITC
           ND filter:  100%
           Polychroic: FITC/TRITC-1
           Stage coordinates:   (+3635.730,-887.935,+9.364)

Total number of images saved: 24
