# Supplementary material for: Yeast TLDc domain proteins regulate assembly state and subcellular localization of the V-ATPase
Source: EMBO J. 2024 Apr 8;43(9):9. doi: 10.1038/s44318-024-00097-2 (PMC11066047; doi:10.1038/s44318-024-00097-2)
Supplement: Supplementary file 11 — Source data Fig. 6 [file 44318_2024_97_MOESM11_ESM.zip › Figure 6/6D/Vma5-msGFP2_Gluc_05_R3D.dv.log]

#
#Tag 0x00FF0408

Resolve3D softWoRx-Acquire Version: 5.9.9 Release 27

Running on host: cn71656S

Resolve3D Image File: /home/Deltavision2/Desktop/2023/Samira/2023-11-07/Vma5-msGFP2_Gluc_05_R3D.dv

Created  Tue Nov  7 07:17:24 2023


Optics:
  Objective:	Olympus U-Apo N TIRF 100X/1.49 w/Corr. Collar
  Lens ID:  	10011
  Aux Magn: 	1.00

Image Properties:
  XY Dimensions:            	1024 x 1024
  ZWT Dimensions (expected):	12 x 2 x 1
  Pixel Size:               	0.06370 0.06370 0.250
  Binning:                  	1x1
  Flat-field Calibration:   	Off

Camera:
  Type:        	EDGE / sCMOS
  Gain:        	1.00X
  Speed:       	95333KHz
  Temp Setting:	5.0C


Resolve3D Macro:
--------------------------------------------------------
# Created by DeltaVision Experiment Designer (version: 5.9.9 Release 27)
# Experiment Macro Name: Resolve3D


# Open image file
OPF

# Open image file for Reference Image
OPF_REF 1

# Starting Scan From Current Focus (Middle of sample)
# Move to start of sectioning from initial point. Remove backlash.
FOCUS 9.375
FOCUS -7.800
FOCUS -0.100
FOCUS -0.100

# Z sectioning loop.
FIRST_Z
DO 12
  FILTERS TRITC,CY-5,100%
  ACTSHUT 17
  CCD 0.100000
  WRT
  FILTERS FITC,FITC,100%
  ACTSHUT 17
  CCD 0.600000
  WRT
  SECTIONZ -0.250
  NEXT_Z
ENDDO
# Acquire a reference image (mid-stack)
REF_IMG 0.025000,POL,POL,100%,18,8.000,1.625,-1.625

# Close image file(s) 
CLF_REF
CLF

# Move to initial point from end of sectioning.
FOCUS 1.625
BEEP

#
#
#KEY Experiment Designer Keys: Don't Modify
#
#KEY EXPERIMENT_TYPE STANDARD
#KEY DO_FAST_ACQUISITION F
#KEY LAMPS_OFF_AT_END F
#KEY DO_Z_SECTIONING T
#KEY Z_APPLY_BACKLASH T
#KEY Z_BACKLASH 8.0000
#KEY Z_START_POSITION MIDDLE
#KEY SECT_SPACING 0.2500
#KEY NUM_Z_SECTIONS 12
#KEY SAMPLE_THICKNESS 3.0000
#KEY CHANNEL 0.100000,TRITC,CY-5,100%
#KEY EX_SHUTTERS 3,EX=T,TRANS=F,LASER=F
#KEY EM_SHUTTERS 1,CCD1=T
#KEY CHANNEL 0.600000,FITC,FITC,100%
#KEY EX_SHUTTERS 3,EX=T,TRANS=F,LASER=F
#KEY EM_SHUTTERS 1,CCD1=T
#KEY DO_REFERENCE_IMAGE T
#KEY REF_START_POSITION MIDDLE
#KEY REF_CHANNEL 0.025000,POL,POL,100%
#KEY REF_EX_SHUTTERS 3,EX=F,TRANS=T,LASER=F
#KEY REF_EM_SHUTTERS 1,CCD1=T
#KEY REF_FREQUENCY 1
#KEY DO_CELL_TRACK F
#KEY DO_AUTOFOCUS F
#KEY DO_ULTIMATEFOCUS F
#KEY DO_OAI_SCANNING F
#KEY DO_TIME_LAPSE F
#KEY DO_POINT_VISITING F
#KEY DO_PANEL_COLLECTION F
#
#
--------------------------------------------------------

Experiment Record:
------------------
Image 1.
           Time:       Tue Nov  7 07:17:25 2023
           Time Point: 0.000 secs
           Intensity:  Min = 301, Max = 1812, Mean = 482.67142
           Photosensor reading: 3911625.0
           Exposure time: 0.100000 secs
           EX filter:  TRITC
           EM filter:  CY-5
           ND filter:  100%
           Polychroic: FITC/TRITC-1
           Stage coordinates:   (+11901.790,+1741.997,+10.000)

Image 2.
           Time:       Tue Nov  7 07:17:26 2023
           Time Point: 0.330 secs
           Intensity:  Min = 94, Max = 645, Mean = 178.77850
           Photosensor reading: 3880674.0
           Exposure time: 0.600000 secs
           EX filter:  FITC
           EM filter:  FITC
           ND filter:  100%
           Polychroic: FITC/TRITC-1
           Stage coordinates:   (+11901.790,+1741.997,+10.000)

Image 3.
           Time:       Tue Nov  7 07:17:26 2023
           Time Point: 1.166 secs
           Intensity:  Min = 284, Max = 2108, Mean = 467.54199
           Photosensor reading: 3911849.0
           Exposure time: 0.100000 secs
           EX filter:  TRITC
           EM filter:  CY-5
           ND filter:  100%
           Polychroic: FITC/TRITC-1
           Stage coordinates:   (+11901.790,+1741.997,+9.752)

Image 4.
           Time:       Tue Nov  7 07:17:27 2023
           Time Point: 1.493 secs
           Intensity:  Min = 86, Max = 674, Mean = 171.38054
           Photosensor reading: 3880790.0
           Exposure time: 0.600000 secs
           EX filter:  FITC
           EM filter:  FITC
           ND filter:  100%
           Polychroic: FITC/TRITC-1
           Stage coordinates:   (+11901.790,+1741.997,+9.752)

Image 5.
           Time:       Tue Nov  7 07:17:27 2023
           Time Point: 2.326 secs
           Intensity:  Min = 242, Max = 2533, Mean = 450.14514
           Photosensor reading: 3911924.0
           Exposure time: 0.100000 secs
           EX filter:  TRITC
           EM filter:  CY-5
           ND filter:  100%
           Polychroic: FITC/TRITC-1
           Stage coordinates:   (+11901.790,+1741.997,+9.499)

Image 6.
           Time:       Tue Nov  7 07:17:28 2023
           Time Point: 2.654 secs
           Intensity:  Min = 84, Max = 698, Mean = 168.15167
           Photosensor reading: 3880732.0
           Exposure time: 0.600000 secs
           EX filter:  FITC
           EM filter:  FITC
           ND filter:  100%
           Polychroic: FITC/TRITC-1
           Stage coordinates:   (+11901.790,+1741.997,+9.499)

Image 7.
           Time:       Tue Nov  7 07:17:28 2023
           Time Point: 3.488 secs
           Intensity:  Min = 221, Max = 3018, Mean = 435.57095
           Photosensor reading: 3912082.0
           Exposure time: 0.100000 secs
           EX filter:  TRITC
           EM filter:  CY-5
           ND filter:  100%
           Polychroic: FITC/TRITC-1
           Stage coordinates:   (+11901.790,+1741.997,+9.251)

Image 8.
           Time:       Tue Nov  7 07:17:29 2023
           Time Point: 3.818 secs
           Intensity:  Min = 90, Max = 757, Mean = 167.15034
           Photosensor reading: 3880751.0
           Exposure time: 0.600000 secs
           EX filter:  FITC
           EM filter:  FITC
           ND filter:  100%
           Polychroic: FITC/TRITC-1
           Stage coordinates:   (+11901.790,+1741.997,+9.251)

Image 9.
           Time:       Tue Nov  7 07:17:29 2023
           Time Point: 4.657 secs
           Intensity:  Min = 211, Max = 3925, Mean = 421.92188
           Photosensor reading: 3911906.0
           Exposure time: 0.100000 secs
           EX filter:  TRITC
           EM filter:  CY-5
           ND filter:  100%
           Polychroic: FITC/TRITC-1
           Stage coordinates:   (+11901.790,+1741.997,+9.003)

Image 10.
           Time:       Tue Nov  7 07:17:30 2023
           Time Point: 4.984 secs
           Intensity:  Min = 90, Max = 1022, Mean = 165.60039
           Photosensor reading: 3880756.0
           Exposure time: 0.600000 secs
           EX filter:  FITC
           EM filter:  FITC
           ND filter:  100%
           Polychroic: FITC/TRITC-1
           Stage coordinates:   (+11901.790,+1741.997,+9.003)

Image 11.
           Time:       Tue Nov  7 07:17:31 2023
           Time Point: 5.829 secs
           Intensity:  Min = 206, Max = 4396, Mean = 409.73062
           Photosensor reading: 3912014.0
           Exposure time: 0.100000 secs
           EX filter:  TRITC
           EM filter:  CY-5
           ND filter:  100%
           Polychroic: FITC/TRITC-1
           Stage coordinates:   (+11901.790,+1741.997,+8.749)

Image 12.
           Time:       Tue Nov  7 07:17:31 2023
           Time Point: 6.170 secs
           Intensity:  Min = 83, Max = 1069, Mean = 164.43452
           Photosensor reading: 3880745.0
           Exposure time: 0.600000 secs
           EX filter:  FITC
           EM filter:  FITC
           ND filter:  100%
           Polychroic: FITC/TRITC-1
           Stage coordinates:   (+11901.790,+1741.997,+8.749)

Image 13.
           Time:       Tue Nov  7 07:17:32 2023
           Time Point: 7.017 secs
           Intensity:  Min = 213, Max = 4970, Mean = 398.66556
           Photosensor reading: 3912059.0
           Exposure time: 0.100000 secs
           EX filter:  TRITC
           EM filter:  CY-5
           ND filter:  100%
           Polychroic: FITC/TRITC-1
           Stage coordinates:   (+11901.790,+1741.997,+8.501)

Image 14.
           Time:       Tue Nov  7 07:17:33 2023
           Time Point: 7.351 secs
           Intensity:  Min = 90, Max = 1201, Mean = 163.44797
           Photosensor reading: 3880736.0
           Exposure time: 0.600000 secs
           EX filter:  FITC
           EM filter:  FITC
           ND filter:  100%
           Polychroic: FITC/TRITC-1
           Stage coordinates:   (+11901.790,+1741.997,+8.501)

Image 15.
           Time:       Tue Nov  7 07:17:33 2023
           Time Point: 8.196 secs
           Intensity:  Min = 215, Max = 5235, Mean = 388.23010
           Photosensor reading: 3912142.0
           Exposure time: 0.100000 secs
           EX filter:  TRITC
           EM filter:  CY-5
           ND filter:  100%
           Polychroic: FITC/TRITC-1
           Stage coordinates:   (+11901.790,+1741.997,+8.253)

Image 16.
           Time:       Tue Nov  7 07:17:34 2023
           Time Point: 8.532 secs
           Intensity:  Min = 88, Max = 1289, Mean = 162.62369
           Photosensor reading: 3880751.0
           Exposure time: 0.600000 secs
           EX filter:  FITC
           EM filter:  FITC
           ND filter:  100%
           Polychroic: FITC/TRITC-1
           Stage coordinates:   (+11901.790,+1741.997,+8.253)

Image 17.
           Time:       Tue Nov  7 07:17:34 2023
           Time Point: 9.377 secs
           Intensity:  Min = 193, Max = 5243, Mean = 378.90244
           Photosensor reading: 3912211.0
           Exposure time: 0.100000 secs
           EX filter:  TRITC
           EM filter:  CY-5
           ND filter:  100%
           Polychroic: FITC/TRITC-1
           Stage coordinates:   (+11901.790,+1741.997,+7.999)

Image 18.
           Time:       Tue Nov  7 07:17:35 2023
           Time Point: 9.711 secs
           Intensity:  Min = 85, Max = 1361, Mean = 161.86502
           Photosensor reading: 3880749.0
           Exposure time: 0.600000 secs
           EX filter:  FITC
           EM filter:  FITC
           ND filter:  100%
           Polychroic: FITC/TRITC-1
           Stage coordinates:   (+11901.790,+1741.997,+7.999)

Image 19.
           Time:       Tue Nov  7 07:17:35 2023
           Time Point: 10.556 secs
           Intensity:  Min = 208, Max = 4895, Mean = 370.38333
           Photosensor reading: 3912030.0
           Exposure time: 0.100000 secs
           EX filter:  TRITC
           EM filter:  CY-5
           ND filter:  100%
           Polychroic: FITC/TRITC-1
           Stage coordinates:   (+11901.790,+1741.997,+7.751)

Image 20.
           Time:       Tue Nov  7 07:17:36 2023
           Time Point: 10.891 secs
           Intensity:  Min = 88, Max = 1227, Mean = 161.09172
           Photosensor reading: 3880756.0
           Exposure time: 0.600000 secs
           EX filter:  FITC
           EM filter:  FITC
           ND filter:  100%
           Polychroic: FITC/TRITC-1
           Stage coordinates:   (+11901.790,+1741.997,+7.751)

Image 21.
           Time:       Tue Nov  7 07:17:37 2023
           Time Point: 11.737 secs
           Intensity:  Min = 204, Max = 4559, Mean = 361.70392
           Photosensor reading: 3912006.0
           Exposure time: 0.100000 secs
           EX filter:  TRITC
           EM filter:  CY-5
           ND filter:  100%
           Polychroic: FITC/TRITC-1
           Stage coordinates:   (+11901.790,+1741.997,+7.503)

Image 22.
           Time:       Tue Nov  7 07:17:37 2023
           Time Point: 12.072 secs
           Intensity:  Min = 86, Max = 1105, Mean = 160.36192
           Photosensor reading: 3880718.0
           Exposure time: 0.600000 secs
           EX filter:  FITC
           EM filter:  FITC
           ND filter:  100%
           Polychroic: FITC/TRITC-1
           Stage coordinates:   (+11901.790,+1741.997,+7.503)

Image 23.
           Time:       Tue Nov  7 07:17:38 2023
           Time Point: 12.917 secs
           Intensity:  Min = 195, Max = 3936, Mean = 353.53949
           Photosensor reading: 3912014.0
           Exposure time: 0.100000 secs
           EX filter:  TRITC
           EM filter:  CY-5
           ND filter:  100%
           Polychroic: FITC/TRITC-1
           Stage coordinates:   (+11901.790,+1741.997,+7.250)

Image 24.
           Time:       Tue Nov  7 07:17:39 2023
           Time Point: 13.253 secs
           Intensity:  Min = 90, Max = 1155, Mean = 159.80472
           Photosensor reading: 3880624.0
           Exposure time: 0.600000 secs
           EX filter:  FITC
           EM filter:  FITC
           ND filter:  100%
           Polychroic: FITC/TRITC-1
           Stage coordinates:   (+11901.790,+1741.997,+7.250)

Total number of images saved: 24
