# Supplementary material for: Yeast TLDc domain proteins regulate assembly state and subcellular localization of the V-ATPase
Source: EMBO J. 2024 Apr 8;43(9):9. doi: 10.1038/s44318-024-00097-2 (PMC11066047; doi:10.1038/s44318-024-00097-2)
Supplement: Supplementary file 11 — Source data Fig. 6 [file 44318_2024_97_MOESM11_ESM.zip › Figure 6/6D/Vma5-msGFP2_Gluc_TEFOxr1_01_R3D.dv.log]

#
#Tag 0x00FF0408

Resolve3D softWoRx-Acquire Version: 5.9.9 Release 27

Running on host: cn71656S

Resolve3D Image File: /home/Deltavision2/Desktop/2023/Samira/2023-11-07/Vma5-msGFP2_Gluc_TEFOxr1_01_R3D.dv

Created  Tue Nov  7 07:30:55 2023


Optics:
  Objective:	Olympus U-Apo N TIRF 100X/1.49 w/Corr. Collar
  Lens ID:  	10011
  Aux Magn: 	1.00

Image Properties:
  XY Dimensions:            	1024 x 1024
  ZWT Dimensions (expected):	12 x 2 x 1
  Pixel Size:               	0.06370 0.06370 0.250
  Binning:                  	1x1
  Flat-field Calibration:   	Off

Camera:
  Type:        	EDGE / sCMOS
  Gain:        	1.00X
  Speed:       	95333KHz
  Temp Setting:	5.0C


Resolve3D Macro:
--------------------------------------------------------
# Created by DeltaVision Experiment Designer (version: 5.9.9 Release 27)
# Experiment Macro Name: Resolve3D


# Open image file
OPF

# Open image file for Reference Image
OPF_REF 1

# Starting Scan From Current Focus (Middle of sample)
# Move to start of sectioning from initial point. Remove backlash.
FOCUS 9.375
FOCUS -7.800
FOCUS -0.100
FOCUS -0.100

# Z sectioning loop.
FIRST_Z
DO 12
  FILTERS TRITC,CY-5,100%
  ACTSHUT 17
  CCD 0.100000
  WRT
  FILTERS FITC,FITC,100%
  ACTSHUT 17
  CCD 0.600000
  WRT
  SECTIONZ -0.250
  NEXT_Z
ENDDO
# Acquire a reference image (mid-stack)
REF_IMG 0.025000,POL,POL,100%,18,8.000,1.625,-1.625

# Close image file(s) 
CLF_REF
CLF

# Move to initial point from end of sectioning.
FOCUS 1.625
BEEP

#
#
#KEY Experiment Designer Keys: Don't Modify
#
#KEY EXPERIMENT_TYPE STANDARD
#KEY DO_FAST_ACQUISITION F
#KEY LAMPS_OFF_AT_END F
#KEY DO_Z_SECTIONING T
#KEY Z_APPLY_BACKLASH T
#KEY Z_BACKLASH 8.0000
#KEY Z_START_POSITION MIDDLE
#KEY SECT_SPACING 0.2500
#KEY NUM_Z_SECTIONS 12
#KEY SAMPLE_THICKNESS 3.0000
#KEY CHANNEL 0.100000,TRITC,CY-5,100%
#KEY EX_SHUTTERS 3,EX=T,TRANS=F,LASER=F
#KEY EM_SHUTTERS 1,CCD1=T
#KEY CHANNEL 0.600000,FITC,FITC,100%
#KEY EX_SHUTTERS 3,EX=T,TRANS=F,LASER=F
#KEY EM_SHUTTERS 1,CCD1=T
#KEY DO_REFERENCE_IMAGE T
#KEY REF_START_POSITION MIDDLE
#KEY REF_CHANNEL 0.025000,POL,POL,100%
#KEY REF_EX_SHUTTERS 3,EX=F,TRANS=T,LASER=F
#KEY REF_EM_SHUTTERS 1,CCD1=T
#KEY REF_FREQUENCY 1
#KEY DO_CELL_TRACK F
#KEY DO_AUTOFOCUS F
#KEY DO_ULTIMATEFOCUS F
#KEY DO_OAI_SCANNING F
#KEY DO_TIME_LAPSE F
#KEY DO_POINT_VISITING F
#KEY DO_PANEL_COLLECTION F
#
#
--------------------------------------------------------

Experiment Record:
------------------
Image 1.
           Time:       Tue Nov  7 07:30:56 2023
           Time Point: 0.000 secs
           Intensity:  Min = 251, Max = 1321, Mean = 378.26495
           Photosensor reading: 3911378.0
           Exposure time: 0.100000 secs
           EX filter:  TRITC
           EM filter:  CY-5
           ND filter:  100%
           Polychroic: FITC/TRITC-1
           Stage coordinates:   (+3807.670,-1696.358,+10.000)

Image 2.
           Time:       Tue Nov  7 07:30:56 2023
           Time Point: 0.330 secs
           Intensity:  Min = 103, Max = 716, Mean = 185.22015
           Photosensor reading: 3880622.0
           Exposure time: 0.600000 secs
           EX filter:  FITC
           EM filter:  FITC
           ND filter:  100%
           Polychroic: FITC/TRITC-1
           Stage coordinates:   (+3807.670,-1696.358,+10.000)

Image 3.
           Time:       Tue Nov  7 07:30:57 2023
           Time Point: 1.164 secs
           Intensity:  Min = 212, Max = 1432, Mean = 328.00800
           Photosensor reading: 3911956.0
           Exposure time: 0.100000 secs
           EX filter:  TRITC
           EM filter:  CY-5
           ND filter:  100%
           Polychroic: FITC/TRITC-1
           Stage coordinates:   (+3807.670,-1696.358,+9.752)

Image 4.
           Time:       Tue Nov  7 07:30:58 2023
           Time Point: 1.490 secs
           Intensity:  Min = 101, Max = 694, Mean = 173.31984
           Photosensor reading: 3880697.0
           Exposure time: 0.600000 secs
           EX filter:  FITC
           EM filter:  FITC
           ND filter:  100%
           Polychroic: FITC/TRITC-1
           Stage coordinates:   (+3807.670,-1696.358,+9.752)

Image 5.
           Time:       Tue Nov  7 07:30:58 2023
           Time Point: 2.324 secs
           Intensity:  Min = 177, Max = 1472, Mean = 285.23843
           Photosensor reading: 3912036.0
           Exposure time: 0.100000 secs
           EX filter:  TRITC
           EM filter:  CY-5
           ND filter:  100%
           Polychroic: FITC/TRITC-1
           Stage coordinates:   (+3807.670,-1696.358,+9.499)

Image 6.
           Time:       Tue Nov  7 07:30:59 2023
           Time Point: 2.650 secs
           Intensity:  Min = 98, Max = 695, Mean = 167.88046
           Photosensor reading: 3880684.0
           Exposure time: 0.600000 secs
           EX filter:  FITC
           EM filter:  FITC
           ND filter:  100%
           Polychroic: FITC/TRITC-1
           Stage coordinates:   (+3807.670,-1696.358,+9.499)

Image 7.
           Time:       Tue Nov  7 07:30:59 2023
           Time Point: 3.487 secs
           Intensity:  Min = 156, Max = 1664, Mean = 251.46445
           Photosensor reading: 3911822.0
           Exposure time: 0.100000 secs
           EX filter:  TRITC
           EM filter:  CY-5
           ND filter:  100%
           Polychroic: FITC/TRITC-1
           Stage coordinates:   (+3807.670,-1696.358,+9.251)

Image 8.
           Time:       Tue Nov  7 07:31:00 2023
           Time Point: 3.815 secs
           Intensity:  Min = 94, Max = 707, Mean = 164.72955
           Photosensor reading: 3880708.0
           Exposure time: 0.600000 secs
           EX filter:  FITC
           EM filter:  FITC
           ND filter:  100%
           Polychroic: FITC/TRITC-1
           Stage coordinates:   (+3807.670,-1696.358,+9.251)

Image 9.
           Time:       Tue Nov  7 07:31:00 2023
           Time Point: 4.651 secs
           Intensity:  Min = 133, Max = 2032, Mean = 224.89676
           Photosensor reading: 3911990.0
           Exposure time: 0.100000 secs
           EX filter:  TRITC
           EM filter:  CY-5
           ND filter:  100%
           Polychroic: FITC/TRITC-1
           Stage coordinates:   (+3807.670,-1696.358,+9.003)

Image 10.
           Time:       Tue Nov  7 07:31:01 2023
           Time Point: 4.979 secs
           Intensity:  Min = 97, Max = 696, Mean = 162.61305
           Photosensor reading: 3880657.0
           Exposure time: 0.600000 secs
           EX filter:  FITC
           EM filter:  FITC
           ND filter:  100%
           Polychroic: FITC/TRITC-1
           Stage coordinates:   (+3807.670,-1696.358,+9.003)

Image 11.
           Time:       Tue Nov  7 07:31:01 2023
           Time Point: 5.811 secs
           Intensity:  Min = 115, Max = 2513, Mean = 203.64142
           Photosensor reading: 3912047.0
           Exposure time: 0.100000 secs
           EX filter:  TRITC
           EM filter:  CY-5
           ND filter:  100%
           Polychroic: FITC/TRITC-1
           Stage coordinates:   (+3807.670,-1696.358,+8.749)

Image 12.
           Time:       Tue Nov  7 07:31:02 2023
           Time Point: 6.137 secs
           Intensity:  Min = 87, Max = 888, Mean = 161.05533
           Photosensor reading: 3880709.0
           Exposure time: 0.600000 secs
           EX filter:  FITC
           EM filter:  FITC
           ND filter:  100%
           Polychroic: FITC/TRITC-1
           Stage coordinates:   (+3807.670,-1696.358,+8.749)

Image 13.
           Time:       Tue Nov  7 07:31:03 2023
           Time Point: 6.974 secs
           Intensity:  Min = 108, Max = 2628, Mean = 186.82048
           Photosensor reading: 3911966.0
           Exposure time: 0.100000 secs
           EX filter:  TRITC
           EM filter:  CY-5
           ND filter:  100%
           Polychroic: FITC/TRITC-1
           Stage coordinates:   (+3807.670,-1696.358,+8.501)

Image 14.
           Time:       Tue Nov  7 07:31:03 2023
           Time Point: 7.302 secs
           Intensity:  Min = 94, Max = 883, Mean = 159.87029
           Photosensor reading: 3880708.0
           Exposure time: 0.600000 secs
           EX filter:  FITC
           EM filter:  FITC
           ND filter:  100%
           Polychroic: FITC/TRITC-1
           Stage coordinates:   (+3807.670,-1696.358,+8.501)

Image 15.
           Time:       Tue Nov  7 07:31:04 2023
           Time Point: 8.136 secs
           Intensity:  Min = 98, Max = 2533, Mean = 173.73770
           Photosensor reading: 3912057.0
           Exposure time: 0.100000 secs
           EX filter:  TRITC
           EM filter:  CY-5
           ND filter:  100%
           Polychroic: FITC/TRITC-1
           Stage coordinates:   (+3807.670,-1696.358,+8.253)

Image 16.
           Time:       Tue Nov  7 07:31:05 2023
           Time Point: 8.466 secs
           Intensity:  Min = 82, Max = 799, Mean = 159.83295
           Photosensor reading: 3880677.0
           Exposure time: 0.600000 secs
           EX filter:  FITC
           EM filter:  FITC
           ND filter:  100%
           Polychroic: FITC/TRITC-1
           Stage coordinates:   (+3807.670,-1696.358,+8.253)

Image 17.
           Time:       Tue Nov  7 07:31:05 2023
           Time Point: 9.300 secs
           Intensity:  Min = 96, Max = 2789, Mean = 163.31444
           Photosensor reading: 3911816.0
           Exposure time: 0.100000 secs
           EX filter:  TRITC
           EM filter:  CY-5
           ND filter:  100%
           Polychroic: FITC/TRITC-1
           Stage coordinates:   (+3807.670,-1696.358,+7.999)

Image 18.
           Time:       Tue Nov  7 07:31:06 2023
           Time Point: 9.626 secs
           Intensity:  Min = 92, Max = 892, Mean = 159.10422
           Photosensor reading: 3880707.0
           Exposure time: 0.600000 secs
           EX filter:  FITC
           EM filter:  FITC
           ND filter:  100%
           Polychroic: FITC/TRITC-1
           Stage coordinates:   (+3807.670,-1696.358,+7.999)

Image 19.
           Time:       Tue Nov  7 07:31:06 2023
           Time Point: 10.463 secs
           Intensity:  Min = 85, Max = 2637, Mean = 154.66574
           Photosensor reading: 3911988.0
           Exposure time: 0.100000 secs
           EX filter:  TRITC
           EM filter:  CY-5
           ND filter:  100%
           Polychroic: FITC/TRITC-1
           Stage coordinates:   (+3807.670,-1696.358,+7.751)

Image 20.
           Time:       Tue Nov  7 07:31:07 2023
           Time Point: 10.791 secs
           Intensity:  Min = 94, Max = 1200, Mean = 158.32260
           Photosensor reading: 3880649.0
           Exposure time: 0.600000 secs
           EX filter:  FITC
           EM filter:  FITC
           ND filter:  100%
           Polychroic: FITC/TRITC-1
           Stage coordinates:   (+3807.670,-1696.358,+7.751)

Image 21.
           Time:       Tue Nov  7 07:31:07 2023
           Time Point: 11.625 secs
           Intensity:  Min = 82, Max = 2398, Mean = 147.35789
           Photosensor reading: 3912072.0
           Exposure time: 0.100000 secs
           EX filter:  TRITC
           EM filter:  CY-5
           ND filter:  100%
           Polychroic: FITC/TRITC-1
           Stage coordinates:   (+3807.670,-1696.358,+7.503)

Image 22.
           Time:       Tue Nov  7 07:31:08 2023
           Time Point: 11.955 secs
           Intensity:  Min = 89, Max = 1092, Mean = 157.77641
           Photosensor reading: 3880646.0
           Exposure time: 0.600000 secs
           EX filter:  FITC
           EM filter:  FITC
           ND filter:  100%
           Polychroic: FITC/TRITC-1
           Stage coordinates:   (+3807.670,-1696.358,+7.503)

Image 23.
           Time:       Tue Nov  7 07:31:08 2023
           Time Point: 12.790 secs
           Intensity:  Min = 80, Max = 2295, Mean = 141.40428
           Photosensor reading: 3911824.0
           Exposure time: 0.100000 secs
           EX filter:  TRITC
           EM filter:  CY-5
           ND filter:  100%
           Polychroic: FITC/TRITC-1
           Stage coordinates:   (+3807.670,-1696.358,+7.250)

Image 24.
           Time:       Tue Nov  7 07:31:10 2023
           Time Point: 13.119 secs
           Intensity:  Min = 89, Max = 989, Mean = 157.17903
           Photosensor reading: 3880653.0
           Exposure time: 0.600000 secs
           EX filter:  FITC
           EM filter:  FITC
           ND filter:  100%
           Polychroic: FITC/TRITC-1
           Stage coordinates:   (+3807.670,-1696.358,+7.250)

Total number of images saved: 24
