# Supplementary material for: Yeast TLDc domain proteins regulate assembly state and subcellular localization of the V-ATPase
Source: EMBO J. 2024 Apr 8;43(9):9. doi: 10.1038/s44318-024-00097-2 (PMC11066047; doi:10.1038/s44318-024-00097-2)
Supplement: Supplementary file 11 — Source data Fig. 6 [file 44318_2024_97_MOESM11_ESM.zip › Figure 6/6D/Vma5-msGFP2_Gluc_TEFRtc5_02_R3D.dv.log]

#
#Tag 0x00FF0408

Resolve3D softWoRx-Acquire Version: 5.9.9 Release 27

Running on host: cn71656S

Resolve3D Image File: /home/Deltavision2/Desktop/2023/Samira/2023-11-07/Vma5-msGFP2_Gluc_TEFRtc5_02_R3D.dv

Created  Tue Nov  7 07:19:50 2023


Optics:
  Objective:	Olympus U-Apo N TIRF 100X/1.49 w/Corr. Collar
  Lens ID:  	10011
  Aux Magn: 	1.00

Image Properties:
  XY Dimensions:            	1024 x 1024
  ZWT Dimensions (expected):	12 x 2 x 1
  Pixel Size:               	0.06370 0.06370 0.250
  Binning:                  	1x1
  Flat-field Calibration:   	Off

Camera:
  Type:        	EDGE / sCMOS
  Gain:        	1.00X
  Speed:       	95333KHz
  Temp Setting:	5.0C


Resolve3D Macro:
--------------------------------------------------------
# Created by DeltaVision Experiment Designer (version: 5.9.9 Release 27)
# Experiment Macro Name: Resolve3D


# Open image file
OPF

# Open image file for Reference Image
OPF_REF 1

# Starting Scan From Current Focus (Middle of sample)
# Move to start of sectioning from initial point. Remove backlash.
FOCUS 9.375
FOCUS -7.800
FOCUS -0.100
FOCUS -0.100

# Z sectioning loop.
FIRST_Z
DO 12
  FILTERS TRITC,CY-5,100%
  ACTSHUT 17
  CCD 0.100000
  WRT
  FILTERS FITC,FITC,100%
  ACTSHUT 17
  CCD 0.600000
  WRT
  SECTIONZ -0.250
  NEXT_Z
ENDDO
# Acquire a reference image (mid-stack)
REF_IMG 0.025000,POL,POL,100%,18,8.000,1.625,-1.625

# Close image file(s) 
CLF_REF
CLF

# Move to initial point from end of sectioning.
FOCUS 1.625
BEEP

#
#
#KEY Experiment Designer Keys: Don't Modify
#
#KEY EXPERIMENT_TYPE STANDARD
#KEY DO_FAST_ACQUISITION F
#KEY LAMPS_OFF_AT_END F
#KEY DO_Z_SECTIONING T
#KEY Z_APPLY_BACKLASH T
#KEY Z_BACKLASH 8.0000
#KEY Z_START_POSITION MIDDLE
#KEY SECT_SPACING 0.2500
#KEY NUM_Z_SECTIONS 12
#KEY SAMPLE_THICKNESS 3.0000
#KEY CHANNEL 0.100000,TRITC,CY-5,100%
#KEY EX_SHUTTERS 3,EX=T,TRANS=F,LASER=F
#KEY EM_SHUTTERS 1,CCD1=T
#KEY CHANNEL 0.600000,FITC,FITC,100%
#KEY EX_SHUTTERS 3,EX=T,TRANS=F,LASER=F
#KEY EM_SHUTTERS 1,CCD1=T
#KEY DO_REFERENCE_IMAGE T
#KEY REF_START_POSITION MIDDLE
#KEY REF_CHANNEL 0.025000,POL,POL,100%
#KEY REF_EX_SHUTTERS 3,EX=F,TRANS=T,LASER=F
#KEY REF_EM_SHUTTERS 1,CCD1=T
#KEY REF_FREQUENCY 1
#KEY DO_CELL_TRACK F
#KEY DO_AUTOFOCUS F
#KEY DO_ULTIMATEFOCUS F
#KEY DO_OAI_SCANNING F
#KEY DO_TIME_LAPSE F
#KEY DO_POINT_VISITING F
#KEY DO_PANEL_COLLECTION F
#
#
--------------------------------------------------------

Experiment Record:
------------------
Image 1.
           Time:       Tue Nov  7 07:19:51 2023
           Time Point: 0.000 secs
           Intensity:  Min = 113, Max = 1858, Mean = 348.05399
           Photosensor reading: 3911692.0
           Exposure time: 0.100000 secs
           EX filter:  TRITC
           EM filter:  CY-5
           ND filter:  100%
           Polychroic: FITC/TRITC-1
           Stage coordinates:   (+7005.060,+720.528,+10.000)

Image 2.
           Time:       Tue Nov  7 07:19:51 2023
           Time Point: 0.330 secs
           Intensity:  Min = 115, Max = 816, Mean = 235.62840
           Photosensor reading: 3880750.0
           Exposure time: 0.600000 secs
           EX filter:  FITC
           EM filter:  FITC
           ND filter:  100%
           Polychroic: FITC/TRITC-1
           Stage coordinates:   (+7005.060,+720.528,+10.000)

Image 3.
           Time:       Tue Nov  7 07:19:52 2023
           Time Point: 1.173 secs
           Intensity:  Min = 99, Max = 2587, Mean = 315.39481
           Photosensor reading: 3912129.0
           Exposure time: 0.100000 secs
           EX filter:  TRITC
           EM filter:  CY-5
           ND filter:  100%
           Polychroic: FITC/TRITC-1
           Stage coordinates:   (+7005.060,+720.528,+9.752)

Image 4.
           Time:       Tue Nov  7 07:19:53 2023
           Time Point: 1.505 secs
           Intensity:  Min = 105, Max = 890, Mean = 220.21011
           Photosensor reading: 3880813.0
           Exposure time: 0.600000 secs
           EX filter:  FITC
           EM filter:  FITC
           ND filter:  100%
           Polychroic: FITC/TRITC-1
           Stage coordinates:   (+7005.060,+720.528,+9.752)

Image 5.
           Time:       Tue Nov  7 07:19:53 2023
           Time Point: 2.341 secs
           Intensity:  Min = 85, Max = 2355, Mean = 290.90662
           Photosensor reading: 3912149.0
           Exposure time: 0.100000 secs
           EX filter:  TRITC
           EM filter:  CY-5
           ND filter:  100%
           Polychroic: FITC/TRITC-1
           Stage coordinates:   (+7005.060,+720.528,+9.499)

Image 6.
           Time:       Tue Nov  7 07:19:54 2023
           Time Point: 2.669 secs
           Intensity:  Min = 105, Max = 952, Mean = 215.85489
           Photosensor reading: 3880793.0
           Exposure time: 0.600000 secs
           EX filter:  FITC
           EM filter:  FITC
           ND filter:  100%
           Polychroic: FITC/TRITC-1
           Stage coordinates:   (+7005.060,+720.528,+9.499)

Image 7.
           Time:       Tue Nov  7 07:19:54 2023
           Time Point: 3.508 secs
           Intensity:  Min = 98, Max = 2931, Mean = 271.51840
           Photosensor reading: 3911998.0
           Exposure time: 0.100000 secs
           EX filter:  TRITC
           EM filter:  CY-5
           ND filter:  100%
           Polychroic: FITC/TRITC-1
           Stage coordinates:   (+7005.060,+720.528,+9.251)

Image 8.
           Time:       Tue Nov  7 07:19:55 2023
           Time Point: 3.838 secs
           Intensity:  Min = 100, Max = 1153, Mean = 213.32544
           Photosensor reading: 3880787.0
           Exposure time: 0.600000 secs
           EX filter:  FITC
           EM filter:  FITC
           ND filter:  100%
           Polychroic: FITC/TRITC-1
           Stage coordinates:   (+7005.060,+720.528,+9.251)

Image 9.
           Time:       Tue Nov  7 07:19:55 2023
           Time Point: 4.672 secs
           Intensity:  Min = 89, Max = 3595, Mean = 255.89470
           Photosensor reading: 3912203.0
           Exposure time: 0.100000 secs
           EX filter:  TRITC
           EM filter:  CY-5
           ND filter:  100%
           Polychroic: FITC/TRITC-1
           Stage coordinates:   (+7005.060,+720.528,+9.003)

Image 10.
           Time:       Tue Nov  7 07:19:56 2023
           Time Point: 5.002 secs
           Intensity:  Min = 102, Max = 1443, Mean = 210.68823
           Photosensor reading: 3880811.0
           Exposure time: 0.600000 secs
           EX filter:  FITC
           EM filter:  FITC
           ND filter:  100%
           Polychroic: FITC/TRITC-1
           Stage coordinates:   (+7005.060,+720.528,+9.003)

Image 11.
           Time:       Tue Nov  7 07:19:56 2023
           Time Point: 5.835 secs
           Intensity:  Min = 85, Max = 4084, Mean = 243.10591
           Photosensor reading: 3911992.0
           Exposure time: 0.100000 secs
           EX filter:  TRITC
           EM filter:  CY-5
           ND filter:  100%
           Polychroic: FITC/TRITC-1
           Stage coordinates:   (+7005.060,+720.528,+8.749)

Image 12.
           Time:       Tue Nov  7 07:19:57 2023
           Time Point: 6.162 secs
           Intensity:  Min = 100, Max = 1558, Mean = 208.50310
           Photosensor reading: 3880831.0
           Exposure time: 0.600000 secs
           EX filter:  FITC
           EM filter:  FITC
           ND filter:  100%
           Polychroic: FITC/TRITC-1
           Stage coordinates:   (+7005.060,+720.528,+8.749)

Image 13.
           Time:       Tue Nov  7 07:19:58 2023
           Time Point: 6.999 secs
           Intensity:  Min = 84, Max = 4214, Mean = 233.15657
           Photosensor reading: 3912152.0
           Exposure time: 0.100000 secs
           EX filter:  TRITC
           EM filter:  CY-5
           ND filter:  100%
           Polychroic: FITC/TRITC-1
           Stage coordinates:   (+7005.060,+720.528,+8.501)

Image 14.
           Time:       Tue Nov  7 07:19:58 2023
           Time Point: 7.325 secs
           Intensity:  Min = 90, Max = 1654, Mean = 206.47646
           Photosensor reading: 3880808.0
           Exposure time: 0.600000 secs
           EX filter:  FITC
           EM filter:  FITC
           ND filter:  100%
           Polychroic: FITC/TRITC-1
           Stage coordinates:   (+7005.060,+720.528,+8.501)

Image 15.
           Time:       Tue Nov  7 07:19:59 2023
           Time Point: 8.161 secs
           Intensity:  Min = 84, Max = 4171, Mean = 225.08739
           Photosensor reading: 3912301.0
           Exposure time: 0.100000 secs
           EX filter:  TRITC
           EM filter:  CY-5
           ND filter:  100%
           Polychroic: FITC/TRITC-1
           Stage coordinates:   (+7005.060,+720.528,+8.253)

Image 16.
           Time:       Tue Nov  7 07:19:59 2023
           Time Point: 8.487 secs
           Intensity:  Min = 92, Max = 1693, Mean = 204.56361
           Photosensor reading: 3880837.0
           Exposure time: 0.600000 secs
           EX filter:  FITC
           EM filter:  FITC
           ND filter:  100%
           Polychroic: FITC/TRITC-1
           Stage coordinates:   (+7005.060,+720.528,+8.253)

Image 17.
           Time:       Tue Nov  7 07:20:00 2023
           Time Point: 9.326 secs
           Intensity:  Min = 64, Max = 4250, Mean = 218.47192
           Photosensor reading: 3912105.0
           Exposure time: 0.100000 secs
           EX filter:  TRITC
           EM filter:  CY-5
           ND filter:  100%
           Polychroic: FITC/TRITC-1
           Stage coordinates:   (+7005.060,+720.528,+7.999)

Image 18.
           Time:       Tue Nov  7 07:20:01 2023
           Time Point: 9.653 secs
           Intensity:  Min = 99, Max = 1599, Mean = 202.56047
           Photosensor reading: 3880822.0
           Exposure time: 0.600000 secs
           EX filter:  FITC
           EM filter:  FITC
           ND filter:  100%
           Polychroic: FITC/TRITC-1
           Stage coordinates:   (+7005.060,+720.528,+7.999)

Image 19.
           Time:       Tue Nov  7 07:20:01 2023
           Time Point: 10.490 secs
           Intensity:  Min = 73, Max = 4216, Mean = 212.98512
           Photosensor reading: 3912182.0
           Exposure time: 0.100000 secs
           EX filter:  TRITC
           EM filter:  CY-5
           ND filter:  100%
           Polychroic: FITC/TRITC-1
           Stage coordinates:   (+7005.060,+720.528,+7.751)

Image 20.
           Time:       Tue Nov  7 07:20:02 2023
           Time Point: 10.818 secs
           Intensity:  Min = 91, Max = 1568, Mean = 200.79871
           Photosensor reading: 3880778.0
           Exposure time: 0.600000 secs
           EX filter:  FITC
           EM filter:  FITC
           ND filter:  100%
           Polychroic: FITC/TRITC-1
           Stage coordinates:   (+7005.060,+720.528,+7.751)

Image 21.
           Time:       Tue Nov  7 07:20:02 2023
           Time Point: 11.652 secs
           Intensity:  Min = 77, Max = 3820, Mean = 208.46333
           Photosensor reading: 3912250.0
           Exposure time: 0.100000 secs
           EX filter:  TRITC
           EM filter:  CY-5
           ND filter:  100%
           Polychroic: FITC/TRITC-1
           Stage coordinates:   (+7005.060,+720.528,+7.503)

Image 22.
           Time:       Tue Nov  7 07:20:03 2023
           Time Point: 11.983 secs
           Intensity:  Min = 95, Max = 1489, Mean = 199.44910
           Photosensor reading: 3880798.0
           Exposure time: 0.600000 secs
           EX filter:  FITC
           EM filter:  FITC
           ND filter:  100%
           Polychroic: FITC/TRITC-1
           Stage coordinates:   (+7005.060,+720.528,+7.503)

Image 23.
           Time:       Tue Nov  7 07:20:03 2023
           Time Point: 12.822 secs
           Intensity:  Min = 77, Max = 3595, Mean = 204.69727
           Photosensor reading: 3912026.0
           Exposure time: 0.100000 secs
           EX filter:  TRITC
           EM filter:  CY-5
           ND filter:  100%
           Polychroic: FITC/TRITC-1
           Stage coordinates:   (+7005.060,+720.528,+7.250)

Image 24.
           Time:       Tue Nov  7 07:20:05 2023
           Time Point: 13.152 secs
           Intensity:  Min = 96, Max = 1428, Mean = 199.36060
           Photosensor reading: 3880722.0
           Exposure time: 0.600000 secs
           EX filter:  FITC
           EM filter:  FITC
           ND filter:  100%
           Polychroic: FITC/TRITC-1
           Stage coordinates:   (+7005.060,+720.528,+7.250)

Total number of images saved: 24
