# Supplementary material for: Yeast TLDc domain proteins regulate assembly state and subcellular localization of the V-ATPase
Source: EMBO J. 2024 Apr 8;43(9):9. doi: 10.1038/s44318-024-00097-2 (PMC11066047; doi:10.1038/s44318-024-00097-2)
Supplement: Supplementary file 11 — Source data Fig. 6 [file 44318_2024_97_MOESM11_ESM.zip › Figure 6/6E/Fig 6E.xlsx]

## Sheet: Quantification Fig 6E
Experiment	Sample	Value				Sample	Strain	Condition
2	1	3.0042				1	wt	glucose
2	1	2.98504				4	TEF1pr-Oxr1	glucose
2	1	2.53895				5	TEF1pr-Rtc5	glucose
2	1	2.82681				11	wt	20 mins Gal
2	1	2.99079				14	TEF1pr-Oxr1	20 mins Gal
2	1	3.58636				15	TEF1pr-Rtc5	20 mins Gal
2	1	1.98944
2	1	2.21177
2	1	3.56953
2	1	3.2896
2	1	3.35267
2	1	3.17914
2	1	3.2659
2	1	3.02119
2	1	2.69607
2	1	2.29084
2	1	2.29871
2	1	2.19604
3	1	3.51083
3	1	2.52071
3	1	2.09004
3	1	2.57421
3	1	3.09131
3	1	3.12077
3	1	3.59667
3	1	2.39431
3	1	2.26315
3	1	3.27125
3	1	3.88541
3	1	3.36813
1	1	3.03692
1	1	3.06758
1	1	3.99322
1	1	3.59337
1	1	3.43272
1	1	2.75332
1	1	3.24759
1	1	3.54376
1	1	2.96901
1	1	2.59357
1	1	2.77925
1	1	3.17097
1	1	2.11372
1	1	2.06672
1	1	2.31964
1	1	3.15869
1	1	2.19407
2	4	1.92187
2	4	1.89823
2	4	1.83309
2	4	1.62317
2	4	2.66117
2	4	2.79177
2	4	2.83145
2	4	2.14536
2	4	1.62317
2	4	2.75831
2	4	2.3316
2	4	1.7763
2	4	2.59239
2	4	2.65966
2	4	2.13958
2	4	1.77138
2	4	2.30096
2	4	1.93594
2	4	1.90703
2	4	1.46124
2	4	2.09852
2	4	1.47729
2	4	1.92457
3	4	1.92146
3	4	1.83276
3	4	2.21749
3	4	2.05428
3	4	1.71522
3	4	2.022
3	4	1.96031
3	4	2.21438
3	4	1.77218
3	4	1.85608
3	4	1.88496
1	4	2.4773
1	4	2.32523
1	4	2.03697
1	4	2.2067
1	4	1.92887
1	4	1.6876
1	4	1.56169
1	4	2.39582
1	4	1.78237
1	4	2.25319
1	4	1.87436
1	4	1.85227
2	5	2.44922
2	5	2.01089
2	5	1.82233
2	5	2.29537
2	5	3.57245
2	5	2.23494
2	5	2.07395
2	5	2.14086
2	5	1.61723
2	5	2.9292
2	5	1.7655
3	5	2.24331
3	5	2.31641
3	5	1.61355
3	5	2.30719
3	5	2.22359
3	5	2.09182
3	5	2.68685
3	5	3.33299
3	5	2.01504
3	5	1.85445
3	5	1.79904
3	5	2.12848
3	5	1.96208
1	5	2.51218
1	5	2.49736
1	5	2.39094
1	5	2.02524
1	5	1.51526
1	5	2.2131
1	5	2.18427
1	5	2.51388
1	5	2.0603
1	5	1.5506
1	5	2.32976
1	5	2.53782
2	14	1.29491
2	14	1.58168
2	14	1.43849
2	14	1.35145
2	14	1.0775
2	14	1.08575
2	14	1.19065
2	14	1.27231
2	14	1.24851
2	14	1.4555
3	14	1.73496
3	14	2.43852
3	14	1.2596
3	14	1.09021
3	14	1.70618
3	14	1.66148
3	14	1.15842
3	14	1.26236
3	14	1.22774
3	14	1.36475
4	14	1.43818
4	14	1.33178
4	14	1.14489
4	14	1.43155
4	14	1.49378
4	14	1.14093
4	14	1.09134
4	14	1.85815
4	14	1.18253
4	14	1.57262
4	14	1.53003
4	14	1.19745
4	14	1.91805
4	14	1.52934
4	14	1.42249
4	14	1.6862
4	14	1.98517
4	14	1.45322
4	14	1.50673
4	14	1.14909
4	14	1.30001
4	14	1.06788
4	14	1.85447
2	15	1.36015
2	15	1.49414
2	15	1.53929
2	15	1.45739
2	15	1.69612
2	15	1.48478
2	15	1.22562
2	15	1.72005
2	15	1.33964
2	15	1.31095
3	15	1.38732
3	15	1.1679
3	15	1.22496
3	15	1.17876
3	15	1.23512
3	15	1.38918
3	15	1.30307
3	15	1.26976
3	15	1.23065
3	15	1.25391
3	15	1.32876
3	15	1.59564
4	15	1.25349
4	15	1.84447
4	15	1.30715
4	15	1.6522
4	15	1.2921
4	15	1.67728
4	15	1.34819
4	15	1.56348
4	15	1.98061
4	15	1.53572
4	15	1.1633
4	15	1.17693
4	15	1.8468
4	15	1.68077
4	15	1.74518
4	15	1.26543
4	15	1.19393
4	15	1.60946
4	15	1.27938
4	15	1.60796
4	15	1.73859
4	15	1.43947
4	15	1.36403
4	15	1.15537
4	15	1.22912
4	15	1.84447
4	15	1.49544
2	11	1.22138
2	11	1.46948
2	11	1.27937
2	11	1.26713
2	11	1.13412
2	11	1.51439
2	11	1.37804
2	11	1.37438
2	11	1.46412
2	11	1.04895
2	11	1.0998
3	11	1.13857
3	11	1.91535
3	11	1.49324
3	11	1.43015
3	11	1.35662
3	11	1.74032
3	11	1.59018
3	11	1.31067
3	11	1.47744
3	11	1.32803
3	11	1.41869
4	11	1.50115
4	11	1.71616
4	11	1.29267
4	11	1.55693
4	11	1.77969
4	11	1.203
4	11	1.56463
4	11	1.23355
4	11	1.43375
4	11	1.57217
4	11	1.35251
4	11	1.2244
4	11	1.30197
4	11	1.75318
4	11	1.6003
