# Supplementary material for: Yeast TLDc domain proteins regulate assembly state and subcellular localization of the V-ATPase
Source: EMBO J. 2024 Apr 8;43(9):9. doi: 10.1038/s44318-024-00097-2 (PMC11066047; doi:10.1038/s44318-024-00097-2)
Supplement: Supplementary file 12 — Source data Fig. 7 [file 44318_2024_97_MOESM12_ESM.zip]

Archive with 31 entries (23 files):
- Figure 7/7A/
- Figure 7/7A/Fig 7A.svg
- Figure 7/7A/YPAD pH=5.5.tif
- Figure 7/7A/YPAD pH=7.5 3 mM ZnCl2.tif
- Figure 7/7A/YPAD pH=7.5.tif
- Figure 7/7B/
- Figure 7/7B/Fig 7B.svg
- Figure 7/7B/YPAD pH=5.5.tif
- Figure 7/7B/YPAD pH=7.5 3 mM ZnCl2.tif
- Figure 7/7B/YPAD pH=7.5.tif
- Figure 7/7C/
- Figure 7/7C/Fig 7C.xlsx
- Figure 7/7E/
- Figure 7/7E/Fig 7E.svg
- Figure 7/7F/
- Figure 7/7F/Fig 7F.svg
- Figure 7/7F/YPAD pH=5.5.tif
- Figure 7/7F/YPAD pH=7.5 3 mM ZnCl2.tif
- Figure 7/7F/YPAD pH=7.5 6 mM ZnCl2.tif
- Figure 7/7G/
- Figure 7/7G/Fig 7G.xlsx
- Figure 7/7H/
- Figure 7/7H/Fig 7H.svg
- Figure 7/7H/YPAD pH=5.5.tif
- Figure 7/7H/YPAD pH=7.5 6 mM ZnCl2.tif
- Figure 7/7H/YPAD pH=7.5.tif
- Figure 7/7I/
- Figure 7/7I/Fig 7I.svg
- Figure 7/7I/YPAD pH=5.5.tif
- Figure 7/7I/YPAD pH=7.5 6 mM ZnCl2.tif
- Figure 7/7I/YPAD pH=7.5.tif
