# Supplementary material for: Yeast TLDc domain proteins regulate assembly state and subcellular localization of the V-ATPase
Source: EMBO J. 2024 Apr 8;43(9):9. doi: 10.1038/s44318-024-00097-2 (PMC11066047; doi:10.1038/s44318-024-00097-2)
Supplement: Supplementary file 12 — Source data Fig. 7 [file 44318_2024_97_MOESM12_ESM.zip › Figure 7/7C/Fig 7C.xlsx]

## Sheet: Quantification Fig 7C
Exp	Sample	Value			Sample
6	1	1.01281			1	wt
6	1	0.996143			9	rav1Δ
6	1	0.991049			10	TEF1pr-Oxr1 rav1Δ
7	1	1.00319			11	TEF1pr-Rtc5 rav1Δ
7	1	0.99681
8	1	0.956953
8	1	1.02508
8	1	1.01797
12	1	0.932555
12	1	1.04589
12	1	1.02155
13	1	0.963185
13	1	0.975012
13	1	1.0618
4	1	0.971951
4	1	1.0506
4	1	0.977444
6	9	1.35732
6	9	1.41108
6	9	1.43643
7	9	1.14965
7	9	1.04708
7	9	1.21231
7	9	1.34022
8	9	1.41344
8	9	1.34261
8	9	1.3543
12	9	1.28152
12	9	1.09192
12	9	1.06202
13	9	1.21836
13	9	1.23394
13	9	1.35593
6	10	1.68642
6	10	1.87768
6	10	1.43006
7	10	1.56996
7	10	1.84439
7	10	1.64093
7	10	1.62659
8	10	2.07996
8	10	1.72864
8	10	1.77761
12	10	1.35392
12	10	1.59394
12	10	1.52862
13	10	1.61099
13	10	1.5839
13	10	1.68004
6	11	1.4866
6	11	1.43759
6	11	1.67759
7	11	1.7425
7	11	1.29
7	11	1.67781
7	11	1.51834
8	11	1.48885
8	11	1.4436
8	11	1.74569
12	11	1.6052
12	11	1.39537
12	11	1.19882
13	11	1.81671
13	11	1.40765
13	11	1.50784
