# Supplementary material for: Yeast TLDc domain proteins regulate assembly state and subcellular localization of the V-ATPase
Source: EMBO J. 2024 Apr 8;43(9):9. doi: 10.1038/s44318-024-00097-2 (PMC11066047; doi:10.1038/s44318-024-00097-2)
Supplement: Supplementary file 12 — Source data Fig. 7 [file 44318_2024_97_MOESM12_ESM.zip › Figure 7/7G/Fig 7G.xlsx]

## Sheet: Quantification for plotting
Exp	Sample	Values (Ratios 485nm/440nm normalized to the wt)
1	1	0.992036
1	1	0.997866								wt	1
1	1	1.0101								vma4Δ	2
1	2	1.60994								rtc5Δ	3
1	2	1.45463								oxr1Δ	4
1	2	1.72752								rav1Δ	5
1	3	1.02715								rtc5Δ rav1Δ	6
1	3	0.995116								oxr1Δ rav1Δ	7
1	3	1.06509
1	4	0.950316
1	4	0.93934
1	4	0.929652
1	5	1.01426
1	5	1.02804
1	5	1.48081
1	6	1.31097
1	6	1.28598
1	6	1.44895
1	7	0.977481
1	7	1.01461
1	7	1.01091
2	1	1.00666
2	1	1.02272
2	1	0.970622
2	2	1.5349
2	2	1.71302
2	2	1.57618
2	3	0.995533
2	3	1.05928
2	3	1.03947
2	4	1.05109
2	4	0.96993
2	4	1.02478
2	5	1.23557
2	5	1.22907
2	5	1.21222
2	6	1.2046
2	6	1.29484
2	6	1.3684
2	7	1.00106
2	7	1.05135
2	7	1.02467
3	1	1.03077
3	1	0.98287
3	1	0.986365
3	2	1.71761
3	2	1.48831
3	2	1.64677
3	3	1.08359
3	3	0.998856
3	3	0.986228
3	4	0.938202
3	4	0.883056
3	4	0.939954
3	5	1.10298
3	5	1.0129
3	5	1.09548
3	6	1.07621
3	6	1.21521
3	6	1.05078
3	7	0.988643
3	7	0.938479
3	7	0.973638

## Sheet: Experiment 1
440
wt	wt	wt	dVma4	dVma4	dVma4	dRtc5	dRtc5	dRtc5	dOxr1	dOxr1	dOxr1	dRav1	dRav1	dRav1	dRav1 dRtc5	dRav1 dRtc5	dRav1 dRtc5	dRav1 dOxr1	dRav1 dOxr1	dRav1 dOxr1
3209232	3332371	3289081	3357652	3558101	3435375	3098268	3222494	3135024	3184887	3517018	3375217	3600904	3764194	3165127	3482840	3381021	3377234	3322228	3404902	3235874
485
wt	wt	wt	dVma4	dVma4	dVma4	dRtc5	dRtc5	dRtc5	dOxr1	dOxr1	dOxr1	dRav1	dRav1	dRav1	dRav1 dRtc5	dRav1 dRtc5	dRav1 dRtc5	dRav1 dOxr1	dRav1 dOxr1	dRav1 dOxr1
1553003	1622068	1620621	2636868	2524718	2894947	1552380	1564262	1628812	1476406	1611540	1530614	1781570	1887674	2286308	2227260	2120922	2387026	1584096	1685179	1595687
Ratios
wt	wt	wt	dVma4	dVma4	dVma4	dRtc5	dRtc5	dRtc5	dOxr1	dOxr1	dOxr1	dRav1	dRav1	dRav1	dRav1 dRtc5	dRav1 dRtc5	dRav1 dRtc5	dRav1 dOxr1	dRav1 dOxr1	dRav1 dOxr1
0.483917	0.486761	0.492728	0.785331	0.709569	0.842687	0.501048	0.48542	0.519553	0.463566	0.458212	0.453486	0.494756	0.501482	0.722343	0.639495	0.627302	0.706799	0.476817	0.494927	0.493124
wt	dVma4	dRtc5	dOxr1	dRav1	dRav1 dRtc5	dRav1 dOxr1
0.483917	0.785331	0.501048	0.463566	0.494756	0.639495	0.476817
0.486761	0.709569	0.48542	0.458212	0.501482	0.627302	0.494927
0.492728	0.842687	0.519553	0.453486	0.722343	0.706799	0.493124
0.487802	0.779196	0.502007	0.458421	0.57286	0.657866	0.48829
0.992036	1.60994	1.02715	0.950316	1.01426	1.31097	0.977481
0.997866	1.45463	0.995116	0.93934	1.02804	1.28598	1.01461
1.0101	1.72752	1.06509	0.929652	1.48081	1.44895	1.01091
1	1.59736	1.02912	0.93977	1.17437	1.34863	1.001

## Sheet: Experiment 2
440
wt	wt	wt	dVma4	dVma4	dVma4	dRtc5	dRtc5	dRtc5	dOxr1	dOxr1	dOxr1	dRav1	dRav1	dRav1	dRav1 dRtc5	dRav1 dRtc5	dRav1 dRtc5	dRav1 dOxr1	dRav1 dOxr1	dRav1 dOxr1
3731981	3779125	3784277	4089433	4001374	4078351	3815992	3584337	4052374	3852338	3983891	3922998	4022286	3813564	4066540	4158428	3808146	3898841	3951415	3670104	3484190	4853430	4612691	4729258
485
wt	wt	wt	dVma4	dVma4	dVma4	dRtc5	dRtc5	dRtc5	dOxr1	dOxr1	dOxr1	dRav1	dRav1	dRav1	dRav1 dRtc5	dRav1 dRtc5	dRav1 dRtc5	dRav1 dOxr1	dRav1 dOxr1	dRav1 dOxr1
1796852	1848577	1756804	3002150	3278398	3074538	1816994	1815981	2014703	1936656	1848153	1922829	2377004	2241800	2357740	2395860	2358422	2551760	1891925	1845503	1707556	1984478	1880914	1912699
Ratios
wt	wt	wt	dVma4	dVma4	dVma4	dRtc5	dRtc5	dRtc5	dOxr1	dOxr1	dOxr1	dRav1	dRav1	dRav1	dRav1 dRtc5	dRav1 dRtc5	dRav1 dRtc5	dRav1 dOxr1	dRav1 dOxr1	dRav1 dOxr1
0.481474	0.489155	0.464238	0.734124	0.819318	0.753868	0.476152	0.506643	0.497166	0.502722	0.463907	0.490143	0.590958	0.587849	0.57979	0.576146	0.61931	0.654492	0.478797	0.502848	0.490087
wt	dVma4	dRtc5	dOxr1	dRav1	dRav1 dRtc5	dRav1 dOxr1
0.481474	0.734124	0.476152	0.502722	0.590958	0.576146	0.478797
0.489155	0.819318	0.506643	0.463907	0.587849	0.61931	0.502848
0.464238	0.753868	0.497166	0.490143	0.57979	0.654492	0.490087
0.478289	0.769103	0.493321	0.485591	0.586199	0.616649	0.490577
1.00666	1.5349	0.995533	1.05109	1.23557	1.2046	1.00106
1.02272	1.71302	1.05928	0.96993	1.22907	1.29484	1.05135
0.970622	1.57618	1.03947	1.02478	1.21222	1.3684	1.02467
1	1.60803	1.03143	1.01527	1.22562	1.28928	1.02569

## Sheet: Experiment 3
440
wt	wt	wt	dVma4	dVma4	dVma4	dRtc5	dRtc5	dRtc5	dOxr1	dOxr1	dOxr1	dRav1	dRav1	dRav1	dRav1 dRtc5	dRav1 dRtc5	dRav1 dRtc5	dRav1 dOxr1	dRav1 dOxr1	dRav1 dOxr1
3421157	3590018	3687639	4088233	4074933	3943078	3644172	3719977	4020050	3886606	4342720	3889134	3598264	4229784	4048199	3990974	3660113	4053840	3599328	3618919	3419914
485
wt	wt	wt	dVma4	dVma4	dVma4	dRtc5	dRtc5	dRtc5	dOxr1	dOxr1	dOxr1	dRav1	dRav1	dRav1	dRav1 dRtc5	dRav1 dRtc5	dRav1 dRtc5	dRav1 dOxr1	dRav1 dOxr1	dRav1 dOxr1
1659432	1660426	1711641	3304358	2853919	3055584	1858188	1748517	1865673	1715906	1804583	1720229	1867612	2016090	2086868	2021166	2093022	2004492	1674509	1598196	1566894
Ratios
wt	wt	wt	dVma4	dVma4	dVma4	dRtc5	dRtc5	dRtc5	dOxr1	dOxr1	dOxr1	dRav1	dRav1	dRav1	dRav1 dRtc5	dRav1 dRtc5	dRav1 dRtc5	dRav1 dOxr1	dRav1 dOxr1	dRav1 dOxr1
0.48505	0.462512	0.464156	0.808261	0.70036	0.774924	0.509907	0.470034	0.464092	0.441492	0.415542	0.442317	0.519031	0.476641	0.515505	0.506434	0.571846	0.494467	0.465228	0.441622	0.458168
wt	dVma4	dRtc5	dOxr1	dRav1	dRav1 dRtc5	dRav1 dOxr1
0.48505	0.808261	0.509907	0.441492	0.519031	0.506434	0.465228
0.462512	0.70036	0.470034	0.415542	0.476641	0.571846	0.441622
0.464156	0.774924	0.464092	0.442317	0.515505	0.494467	0.458168
0.470573	0.761181	0.481344	0.433117	0.503726	0.524249	0.455006
1.03077	1.71761	1.08359	0.938202	1.10298	1.07621	0.988643
0.98287	1.48831	0.998856	0.883056	1.0129	1.21521	0.938479
0.986365	1.64677	0.986228	0.939954	1.09548	1.05078	0.973638
1	1.61756	1.02289	0.920404	1.07045	1.11407	0.96692
