# Supplementary material for: Yeast TLDc domain proteins regulate assembly state and subcellular localization of the V-ATPase
Source: EMBO J. 2024 Apr 8;43(9):9. doi: 10.1038/s44318-024-00097-2 (PMC11066047; doi:10.1038/s44318-024-00097-2)
Supplement: Supplementary file 13 — Source data Fig. 8 [file 44318_2024_97_MOESM13_ESM.zip]

Archive with 45 entries (38 files):
- Figure 8/8A/
- Figure 8/8A/Stv1mNG-Sec7mK-Pfa3H-01_R3D.dv
- Figure 8/8A/Stv1mNG-Sec7mK-Pfa3H-01_R3D.dv.log
- Figure 8/8A/Stv1mNG-Sec7mK-Pfa3H-01_R3D_D3D.dv
- Figure 8/8A/Stv1mNG-Sec7mK-Pfa3H-01_R3D_D3D_log.txt
- Figure 8/8A/Stv1mNG-Sec7mK-Pfa3H-01_R3D_REF.dv
- Figure 8/8A/Stv1mNG-Sec7mK-Pfa3H-01_R3D_REF.dv.log
- Figure 8/8A/Stv1mNG-Sec7mK-Pfa3H-dOxr1-03_R3D.dv
- Figure 8/8A/Stv1mNG-Sec7mK-Pfa3H-dOxr1-03_R3D.dv.log
- Figure 8/8A/Stv1mNG-Sec7mK-Pfa3H-dOxr1-03_R3D_D3D.dv
- Figure 8/8A/Stv1mNG-Sec7mK-Pfa3H-dOxr1-03_R3D_D3D_log.txt
- Figure 8/8A/Stv1mNG-Sec7mK-Pfa3H-dOxr1-03_R3D_REF.dv
- Figure 8/8A/Stv1mNG-Sec7mK-Pfa3H-dOxr1-03_R3D_REF.dv.log
- Figure 8/8A/Stv1mNG-Sec7mK-Pfa3H-dRtc5-05_R3D.dv
- Figure 8/8A/Stv1mNG-Sec7mK-Pfa3H-dRtc5-05_R3D.dv.log
- Figure 8/8A/Stv1mNG-Sec7mK-Pfa3H-dRtc5-05_R3D_D3D.dv
- Figure 8/8A/Stv1mNG-Sec7mK-Pfa3H-dRtc5-05_R3D_D3D_log.txt
- Figure 8/8A/Stv1mNG-Sec7mK-Pfa3H-dRtc5-05_R3D_REF.dv
- Figure 8/8A/Stv1mNG-Sec7mK-Pfa3H-dRtc5-05_R3D_REF.dv.log
- Figure 8/8B and 8C/
- Figure 8/8B and 8C/Fig 8B and 8C.xlsx
- Figure 8/8D/
- Figure 8/8D/Fig 8D.xlsx
- Figure 8/8E/
- Figure 8/8E/Fig 8E.xlsx
- Figure 8/8F/
- Figure 8/8F/Stv1TruncmNG-Pfa3H-04_R3D.dv
- Figure 8/8F/Stv1TruncmNG-Pfa3H-04_R3D.dv.log
- Figure 8/8F/Stv1TruncmNG-Pfa3H-04_R3D_D3D.dv
- Figure 8/8F/Stv1TruncmNG-Pfa3H-04_R3D_D3D_log.txt
- Figure 8/8F/Stv1TruncmNG-Pfa3H-04_R3D_REF.dv
- Figure 8/8F/Stv1TruncmNG-Pfa3H-04_R3D_REF.dv.log
- Figure 8/8F/Stv1TruncmNG-Pfa3H-dOxr1-02_R3D.dv
- Figure 8/8F/Stv1TruncmNG-Pfa3H-dOxr1-02_R3D.dv.log
- Figure 8/8F/Stv1TruncmNG-Pfa3H-dOxr1-02_R3D_D3D.dv
- Figure 8/8F/Stv1TruncmNG-Pfa3H-dOxr1-02_R3D_D3D_log.txt
- Figure 8/8F/Stv1TruncmNG-Pfa3H-dOxr1-02_R3D_REF.dv
- Figure 8/8F/Stv1TruncmNG-Pfa3H-dOxr1-02_R3D_REF.dv.log
- Figure 8/8G/
- Figure 8/8G/Fig 8G.xlsx
- Figure 8/8H/
- Figure 8/8H/Fig 8H.svg
- Figure 8/8H/YPAD pH=5.5.tif
- Figure 8/8H/YPAD pH=7.5 150 mM CaCl2.tif
- Figure 8/8H/YPAD pH=7.5 3 mM ZnCl2.tif
