# Supplementary material for: Yeast TLDc domain proteins regulate assembly state and subcellular localization of the V-ATPase
Source: EMBO J. 2024 Apr 8;43(9):9. doi: 10.1038/s44318-024-00097-2 (PMC11066047; doi:10.1038/s44318-024-00097-2)
Supplement: Supplementary file 13 — Source data Fig. 8 [file 44318_2024_97_MOESM13_ESM.zip › Figure 8/8A/Stv1mNG-Sec7mK-Pfa3H-01_R3D.dv.log]

#
#Tag 0x00FF0408

Resolve3D softWoRx-Acquire Version: 5.9.9 Release 27

Running on host: cn71656S

Resolve3D Image File: /home/Deltavision2/Desktop/2023/Ayelen/2023-06-27/Stv1mNG-Sec7mK-Pfa3H-01_R3D.dv

Created  Tue Jun 27 02:30:18 2023


Optics:
  Objective:	Olympus U-Apo N TIRF 100X/1.49 w/Corr. Collar
  Lens ID:  	10011
  Aux Magn: 	1.00

Image Properties:
  XY Dimensions:            	1024 x 1024
  ZWT Dimensions (expected):	10 x 3 x 1
  Pixel Size:               	0.06370 0.06370 0.200
  Binning:                  	1x1
  Flat-field Calibration:   	Off

Camera:
  Type:        	EDGE / sCMOS
  Gain:        	1.00X
  Speed:       	95333KHz
  Temp Setting:	5.0C


Resolve3D Macro:
--------------------------------------------------------
# Created by DeltaVision Experiment Designer (version: 5.9.9 Release 27)
# Experiment Macro Name: Resolve3D


# Open image file
OPF

# Open image file for Reference Image
OPF_REF 1

# Starting Scan From Current Focus (Middle of sample)
# Move to start of sectioning from initial point. Remove backlash.
FOCUS 2.900
FOCUS -1.800
FOCUS -0.100
FOCUS -0.100

# Z sectioning loop.
FIRST_Z
DO 10
  FILTERS CY-5,CY-5,100%
  ACTSHUT 17
  CCD 0.500000
  WRT
  FILTERS A594,A594,100%
  ACTSHUT 17
  CCD 0.400000
  WRT
  FILTERS FITC,FITC,100%
  ACTSHUT 17
  CCD 0.250000
  WRT
  SECTIONZ -0.200
  NEXT_Z
ENDDO
# Acquire a reference image (mid-stack)
REF_IMG 0.025000,POL,POL,32%,18,2.000,1.100,-1.100

# Close image file(s) 
CLF_REF
CLF

# Move to initial point from end of sectioning.
FOCUS 1.100
BEEP

#
#
#KEY Experiment Designer Keys: Don't Modify
#
#KEY EXPERIMENT_TYPE STANDARD
#KEY DO_FAST_ACQUISITION F
#KEY LAMPS_OFF_AT_END F
#KEY DO_Z_SECTIONING T
#KEY Z_APPLY_BACKLASH T
#KEY Z_BACKLASH 2.0000
#KEY Z_START_POSITION MIDDLE
#KEY SECT_SPACING 0.2000
#KEY NUM_Z_SECTIONS 10
#KEY SAMPLE_THICKNESS 2.0000
#KEY CHANNEL 0.500000,CY-5,CY-5,100%
#KEY EX_SHUTTERS 3,EX=T,TRANS=F,LASER=F
#KEY EM_SHUTTERS 1,CCD1=T
#KEY CHANNEL 0.400000,A594,A594,100%
#KEY EX_SHUTTERS 3,EX=T,TRANS=F,LASER=F
#KEY EM_SHUTTERS 1,CCD1=T
#KEY CHANNEL 0.250000,FITC,FITC,100%
#KEY EX_SHUTTERS 3,EX=T,TRANS=F,LASER=F
#KEY EM_SHUTTERS 1,CCD1=T
#KEY DO_REFERENCE_IMAGE T
#KEY REF_START_POSITION MIDDLE
#KEY REF_CHANNEL 0.025000,POL,POL,32%
#KEY REF_EX_SHUTTERS 3,EX=F,TRANS=T,LASER=F
#KEY REF_EM_SHUTTERS 1,CCD1=T
#KEY REF_FREQUENCY 1
#KEY DO_CELL_TRACK F
#KEY DO_AUTOFOCUS F
#KEY DO_ULTIMATEFOCUS F
#KEY DO_OAI_SCANNING F
#KEY DO_TIME_LAPSE F
#KEY DO_POINT_VISITING F
#KEY DO_PANEL_COLLECTION F
#
#
--------------------------------------------------------

Experiment Record:
------------------
Image 1.
           Time:       Tue Jun 27 02:30:18 2023
           Time Point: 0.000 secs
           Intensity:  Min = 96, Max = 924, Mean = 176.93790
           Photosensor reading: 3916052.0
           Exposure time: 0.500000 secs
           EX filter:  CY-5
           EM filter:  CY-5
           ND filter:  100%
           Polychroic: FITC/mCh-2
           Stage coordinates:   (-4883.330,-1152.911,+0.901)

Image 2.
           Time:       Tue Jun 27 02:30:19 2023
           Time Point: 0.788 secs
           Intensity:  Min = 65, Max = 559, Mean = 118.82549
           Photosensor reading: 3919542.0
           Exposure time: 0.400000 secs
           EX filter:  A594
           EM filter:  A594
           ND filter:  100%
           Polychroic: FITC/mCh-2
           Stage coordinates:   (-4883.330,-1152.911,+0.901)

Image 3.
           Time:       Tue Jun 27 02:30:19 2023
           Time Point: 1.375 secs
           Intensity:  Min = 119, Max = 1928, Mean = 218.12820
           Photosensor reading: 3880615.0
           Exposure time: 0.250000 secs
           EX filter:  FITC
           EM filter:  FITC
           ND filter:  100%
           Polychroic: FITC/mCh-2
           Stage coordinates:   (-4883.330,-1152.911,+0.901)

Image 4.
           Time:       Tue Jun 27 02:30:20 2023
           Time Point: 1.883 secs
           Intensity:  Min = 94, Max = 1059, Mean = 175.73473
           Photosensor reading: 3916126.0
           Exposure time: 0.500000 secs
           EX filter:  CY-5
           EM filter:  CY-5
           ND filter:  100%
           Polychroic: FITC/mCh-2
           Stage coordinates:   (-4883.330,-1152.911,+0.701)

Image 5.
           Time:       Tue Jun 27 02:30:21 2023
           Time Point: 2.665 secs
           Intensity:  Min = 70, Max = 615, Mean = 117.98683
           Photosensor reading: 3919620.0
           Exposure time: 0.400000 secs
           EX filter:  A594
           EM filter:  A594
           ND filter:  100%
           Polychroic: FITC/mCh-2
           Stage coordinates:   (-4883.330,-1152.911,+0.701)

Image 6.
           Time:       Tue Jun 27 02:30:21 2023
           Time Point: 3.252 secs
           Intensity:  Min = 116, Max = 1812, Mean = 209.40796
           Photosensor reading: 3880750.0
           Exposure time: 0.250000 secs
           EX filter:  FITC
           EM filter:  FITC
           ND filter:  100%
           Polychroic: FITC/mCh-2
           Stage coordinates:   (-4883.330,-1152.911,+0.701)

Image 7.
           Time:       Tue Jun 27 02:30:22 2023
           Time Point: 3.761 secs
           Intensity:  Min = 91, Max = 1053, Mean = 174.97533
           Photosensor reading: 3916146.0
           Exposure time: 0.500000 secs
           EX filter:  CY-5
           EM filter:  CY-5
           ND filter:  100%
           Polychroic: FITC/mCh-2
           Stage coordinates:   (-4883.330,-1152.911,+0.502)

Image 8.
           Time:       Tue Jun 27 02:30:23 2023
           Time Point: 4.546 secs
           Intensity:  Min = 59, Max = 542, Mean = 117.57617
           Photosensor reading: 3919725.0
           Exposure time: 0.400000 secs
           EX filter:  A594
           EM filter:  A594
           ND filter:  100%
           Polychroic: FITC/mCh-2
           Stage coordinates:   (-4883.330,-1152.911,+0.502)

Image 9.
           Time:       Tue Jun 27 02:30:23 2023
           Time Point: 5.137 secs
           Intensity:  Min = 114, Max = 1785, Mean = 204.97330
           Photosensor reading: 3880794.0
           Exposure time: 0.250000 secs
           EX filter:  FITC
           EM filter:  FITC
           ND filter:  100%
           Polychroic: FITC/mCh-2
           Stage coordinates:   (-4883.330,-1152.911,+0.502)

Image 10.
           Time:       Tue Jun 27 02:30:24 2023
           Time Point: 5.639 secs
           Intensity:  Min = 84, Max = 1076, Mean = 174.08807
           Photosensor reading: 3916093.0
           Exposure time: 0.500000 secs
           EX filter:  CY-5
           EM filter:  CY-5
           ND filter:  100%
           Polychroic: FITC/mCh-2
           Stage coordinates:   (-4883.330,-1152.911,+0.302)

Image 11.
           Time:       Tue Jun 27 02:30:25 2023
           Time Point: 6.423 secs
           Intensity:  Min = 71, Max = 566, Mean = 117.17253
           Photosensor reading: 3919747.0
           Exposure time: 0.400000 secs
           EX filter:  A594
           EM filter:  A594
           ND filter:  100%
           Polychroic: FITC/mCh-2
           Stage coordinates:   (-4883.330,-1152.911,+0.302)

Image 12.
           Time:       Tue Jun 27 02:30:25 2023
           Time Point: 7.014 secs
           Intensity:  Min = 110, Max = 1566, Mean = 202.25723
           Photosensor reading: 3880851.0
           Exposure time: 0.250000 secs
           EX filter:  FITC
           EM filter:  FITC
           ND filter:  100%
           Polychroic: FITC/mCh-2
           Stage coordinates:   (-4883.330,-1152.911,+0.302)

Image 13.
           Time:       Tue Jun 27 02:30:26 2023
           Time Point: 7.520 secs
           Intensity:  Min = 92, Max = 1107, Mean = 173.47540
           Photosensor reading: 3916091.0
           Exposure time: 0.500000 secs
           EX filter:  CY-5
           EM filter:  CY-5
           ND filter:  100%
           Polychroic: FITC/mCh-2
           Stage coordinates:   (-4883.330,-1152.911,+0.102)

Image 14.
           Time:       Tue Jun 27 02:30:27 2023
           Time Point: 8.304 secs
           Intensity:  Min = 72, Max = 632, Mean = 116.83581
           Photosensor reading: 3919780.0
           Exposure time: 0.400000 secs
           EX filter:  A594
           EM filter:  A594
           ND filter:  100%
           Polychroic: FITC/mCh-2
           Stage coordinates:   (-4883.330,-1152.911,+0.102)

Image 15.
           Time:       Tue Jun 27 02:30:27 2023
           Time Point: 8.895 secs
           Intensity:  Min = 108, Max = 1577, Mean = 200.04601
           Photosensor reading: 3880837.0
           Exposure time: 0.250000 secs
           EX filter:  FITC
           EM filter:  FITC
           ND filter:  100%
           Polychroic: FITC/mCh-2
           Stage coordinates:   (-4883.330,-1152.911,+0.102)

Image 16.
           Time:       Tue Jun 27 02:30:28 2023
           Time Point: 9.402 secs
           Intensity:  Min = 91, Max = 1182, Mean = 172.93417
           Photosensor reading: 3916088.0
           Exposure time: 0.500000 secs
           EX filter:  CY-5
           EM filter:  CY-5
           ND filter:  100%
           Polychroic: FITC/mCh-2
           Stage coordinates:   (-4883.330,-1152.911,-0.102)

Image 17.
           Time:       Tue Jun 27 02:30:28 2023
           Time Point: 10.189 secs
           Intensity:  Min = 68, Max = 554, Mean = 116.43342
           Photosensor reading: 3919660.0
           Exposure time: 0.400000 secs
           EX filter:  A594
           EM filter:  A594
           ND filter:  100%
           Polychroic: FITC/mCh-2
           Stage coordinates:   (-4883.330,-1152.911,-0.102)

Image 18.
           Time:       Tue Jun 27 02:30:29 2023
           Time Point: 10.779 secs
           Intensity:  Min = 107, Max = 1694, Mean = 198.41017
           Photosensor reading: 3880733.0
           Exposure time: 0.250000 secs
           EX filter:  FITC
           EM filter:  FITC
           ND filter:  100%
           Polychroic: FITC/mCh-2
           Stage coordinates:   (-4883.330,-1152.911,-0.102)

Image 19.
           Time:       Tue Jun 27 02:30:30 2023
           Time Point: 11.286 secs
           Intensity:  Min = 92, Max = 1313, Mean = 172.30144
           Photosensor reading: 3916096.0
           Exposure time: 0.500000 secs
           EX filter:  CY-5
           EM filter:  CY-5
           ND filter:  100%
           Polychroic: FITC/mCh-2
           Stage coordinates:   (-4883.330,-1152.911,-0.302)

Image 20.
           Time:       Tue Jun 27 02:30:30 2023
           Time Point: 12.072 secs
           Intensity:  Min = 68, Max = 614, Mean = 116.21415
           Photosensor reading: 3919551.0
           Exposure time: 0.400000 secs
           EX filter:  A594
           EM filter:  A594
           ND filter:  100%
           Polychroic: FITC/mCh-2
           Stage coordinates:   (-4883.330,-1152.911,-0.302)

Image 21.
           Time:       Tue Jun 27 02:30:31 2023
           Time Point: 12.662 secs
           Intensity:  Min = 99, Max = 1752, Mean = 197.22374
           Photosensor reading: 3880714.0
           Exposure time: 0.250000 secs
           EX filter:  FITC
           EM filter:  FITC
           ND filter:  100%
           Polychroic: FITC/mCh-2
           Stage coordinates:   (-4883.330,-1152.911,-0.302)

Image 22.
           Time:       Tue Jun 27 02:30:31 2023
           Time Point: 13.165 secs
           Intensity:  Min = 94, Max = 1200, Mean = 171.71779
           Photosensor reading: 3915972.0
           Exposure time: 0.500000 secs
           EX filter:  CY-5
           EM filter:  CY-5
           ND filter:  100%
           Polychroic: FITC/mCh-2
           Stage coordinates:   (-4883.330,-1152.911,-0.502)

Image 23.
           Time:       Tue Jun 27 02:30:32 2023
           Time Point: 13.951 secs
           Intensity:  Min = 66, Max = 554, Mean = 115.97829
           Photosensor reading: 3919423.0
           Exposure time: 0.400000 secs
           EX filter:  A594
           EM filter:  A594
           ND filter:  100%
           Polychroic: FITC/mCh-2
           Stage coordinates:   (-4883.330,-1152.911,-0.502)

Image 24.
           Time:       Tue Jun 27 02:30:33 2023
           Time Point: 14.541 secs
           Intensity:  Min = 107, Max = 1534, Mean = 196.13858
           Photosensor reading: 3880689.0
           Exposure time: 0.250000 secs
           EX filter:  FITC
           EM filter:  FITC
           ND filter:  100%
           Polychroic: FITC/mCh-2
           Stage coordinates:   (-4883.330,-1152.911,-0.502)

Image 25.
           Time:       Tue Jun 27 02:30:33 2023
           Time Point: 15.044 secs
           Intensity:  Min = 94, Max = 1161, Mean = 171.34657
           Photosensor reading: 3915933.0
           Exposure time: 0.500000 secs
           EX filter:  CY-5
           EM filter:  CY-5
           ND filter:  100%
           Polychroic: FITC/mCh-2
           Stage coordinates:   (-4883.330,-1152.911,-0.701)

Image 26.
           Time:       Tue Jun 27 02:30:34 2023
           Time Point: 15.830 secs
           Intensity:  Min = 66, Max = 531, Mean = 115.87405
           Photosensor reading: 3919376.0
           Exposure time: 0.400000 secs
           EX filter:  A594
           EM filter:  A594
           ND filter:  100%
           Polychroic: FITC/mCh-2
           Stage coordinates:   (-4883.330,-1152.911,-0.701)

Image 27.
           Time:       Tue Jun 27 02:30:34 2023
           Time Point: 16.420 secs
           Intensity:  Min = 104, Max = 1478, Mean = 195.29955
           Photosensor reading: 3880699.0
           Exposure time: 0.250000 secs
           EX filter:  FITC
           EM filter:  FITC
           ND filter:  100%
           Polychroic: FITC/mCh-2
           Stage coordinates:   (-4883.330,-1152.911,-0.701)

Image 28.
           Time:       Tue Jun 27 02:30:35 2023
           Time Point: 16.927 secs
           Intensity:  Min = 95, Max = 1225, Mean = 170.72923
           Photosensor reading: 3915928.0
           Exposure time: 0.500000 secs
           EX filter:  CY-5
           EM filter:  CY-5
           ND filter:  100%
           Polychroic: FITC/mCh-2
           Stage coordinates:   (-4883.330,-1152.911,-0.901)

Image 29.
           Time:       Tue Jun 27 02:30:36 2023
           Time Point: 17.711 secs
           Intensity:  Min = 71, Max = 524, Mean = 115.57132
           Photosensor reading: 3919301.0
           Exposure time: 0.400000 secs
           EX filter:  A594
           EM filter:  A594
           ND filter:  100%
           Polychroic: FITC/mCh-2
           Stage coordinates:   (-4883.330,-1152.911,-0.901)

Image 30.
           Time:       Tue Jun 27 02:30:37 2023
           Time Point: 18.301 secs
           Intensity:  Min = 107, Max = 1547, Mean = 194.50342
           Photosensor reading: 3880724.0
           Exposure time: 0.250000 secs
           EX filter:  FITC
           EM filter:  FITC
           ND filter:  100%
           Polychroic: FITC/mCh-2
           Stage coordinates:   (-4883.330,-1152.911,-0.901)

Total number of images saved: 30
