# Supplementary material for: Yeast TLDc domain proteins regulate assembly state and subcellular localization of the V-ATPase
Source: EMBO J. 2024 Apr 8;43(9):9. doi: 10.1038/s44318-024-00097-2 (PMC11066047; doi:10.1038/s44318-024-00097-2)
Supplement: Supplementary file 13 — Source data Fig. 8 [file 44318_2024_97_MOESM13_ESM.zip › Figure 8/8A/Stv1mNG-Sec7mK-Pfa3H-01_R3D_D3D_log.txt]

------------------------------------------------------------------------

 DECON3D: 3D deconvolution.  Tue Jun 27 03:21:11 2023

 Multiprocessor-enabled Deconvolution
 Using  4 processors
  

Image Name............................	/home/Deltavision2/Desktop/2023/Ayelen/2023-06-27/Stv1mNG-Sec7mK-Pfa3H-01_R3D.dv
Size (X, Y, Z)........................	1024 1024 10
Size (W, T)...........................	3 1
Data Type.............................	2 byte unsigned integer
Sequence..............................	W -> Z -> T
Pixel Size (dX, dY, dZ)...............	0.064 0.064 0.200
Wavelengths (nm)......................	676.00  632.00  523.00  
Min, Max, Mean (w=676.0 nm)...........	84.00 1313.00 173.42
Min, Max, Mean (w=632.0 nm)...........	59.00 632.00 1168.47
Min, Max, Mean (w=523.0 nm)...........	99.00 1928.00 2016.39
Rotation Angles (alpha, beta, gamma)..	0.00 0.00 0.00
Extended Header Size (bytes)..........	7168
Extended Header Type .................	4
Image Type............................	100
Lens ID Number........................	10011

Titles................................


      X region selected.........       0   1023
      Y region selected.........       0   1023
      Z region selected.........       0      9
      Time region selected......       0      0      1
      Wavelengths selected......     676    632    523
  
 Calculating Image Correction...
  

Image Name............................	/home/Deltavision2/Desktop/2023/Ayelen/2023-06-27/Stv1mNG-Sec7mK-Pfa3H-01_R3D.dv
Size (X, Y, Z)........................	1024 1024 10
Size (W, T)...........................	3 1
Data Type.............................	2 byte unsigned integer
Sequence..............................	W -> Z -> T
Pixel Size (dX, dY, dZ)...............	0.064 0.064 0.200
Wavelengths (nm)......................	676.00  632.00  523.00  
Min, Max, Mean (w=676.0 nm)...........	84.00 1313.00 173.42
Min, Max, Mean (w=632.0 nm)...........	59.00 632.00 1168.47
Min, Max, Mean (w=523.0 nm)...........	99.00 1928.00 2016.39
Rotation Angles (alpha, beta, gamma)..	0.00 0.00 0.00
Extended Header Size (bytes)..........	7168
Extended Header Type .................	4
Image Type............................	100
Lens ID Number........................	10011

Titles................................


  Polynomial order.............................  4
  Polynomial orders to plot....................  0
  X min and max for normalization..............   1 1024
  Y min and max for normalization..............   1 1024
  Normalization................................ on 
  Type of normalization........................ 1
  Camera Intensity Offset (bias)...............    50.00
  Bleach correction............................ on 
  Z-line correction............................ on 


 - correcting time point   1, wavelength  1...
 - reading image data...

  Z      Ref   Scaled Ref  Photosensor  Scaled Photosensor
  -      ---   ----------  -----------  ------------------
   1    176.94   176.92      3916052.0        3915595.0     1.0000/0.9999
   2    175.73   176.47      3916126.0        3932458.3     1.0000/1.0042
   3    174.98   176.22      3916146.0        3944043.0     1.0000/1.0071
   4    174.09   176.12      3916093.0        3961876.5     1.0000/1.0117
   5    173.48   176.13      3916091.0        3975913.5     1.0000/1.0153
   6    172.93   176.19      3916088.0        3989833.3     1.0000/1.0188
   7    172.30   176.29      3916096.0        4006794.5     1.0000/1.0232
   8    171.72   176.41      3915972.0        4023017.3     1.0000/1.0273
   9    171.35   176.54      3915933.0        4034692.3     1.0000/1.0303
  10    170.73   176.69      3915928.0        4052624.5     1.0000/1.0349
IMGCORR: Warning, replaced    1 bad pixels.
  - replacing           1 pixels...

 - correcting time point   1, wavelength  2...
 - reading image data...

  Z      Ref   Scaled Ref  Photosensor  Scaled Photosensor
  -      ---   ----------  -----------  ------------------
   1    118.83   118.79      3919542.0        3918261.8     1.0000/0.9997
   2    117.99   118.42      3919620.0        3933967.5     1.0000/1.0037
   3    117.58   118.21      3919725.0        3941004.0     1.0000/1.0054
   4    117.17   118.13      3919747.0        3951715.3     0.9999/1.0082
   5    116.84   118.12      3919780.0        3962953.3     0.9999/1.0110
   6    116.43   118.17      3919660.0        3978104.8     1.0000/1.0149
   7    116.21   118.25      3919551.0        3988183.5     1.0000/1.0175
   8    115.98   118.35      3919423.0        3999597.3     1.0000/1.0205
   9    115.87   118.47      3919376.0        4007276.8     1.0000/1.0224
  10    115.57   118.62      3919301.0        4022787.8     1.0001/1.0264
IMGCORR: Warning, replaced    1 bad pixels.
  - replacing           1 pixels...

 - correcting time point   1, wavelength  3...
 - reading image data...

  Z      Ref   Scaled Ref  Photosensor  Scaled Photosensor
  -      ---   ----------  -----------  ------------------
   1    218.13   217.94      3880615.0        3877201.3     1.0000/0.9991
   2    209.41   212.18      3880750.0        3932095.0     1.0000/1.0132
   3    204.97   209.45      3880794.0        3965633.8     1.0000/1.0219
   4    202.26   208.69      3880851.0        4004366.8     0.9999/1.0318
   5    200.05   209.05      3880837.0        4055504.5     0.9999/1.0450
   6    198.41   209.90      3880733.0        4105540.5     1.0000/1.0579
   7    197.22   210.89      3880714.0        4149596.0     1.0000/1.0693
   8    196.14   211.90      3880689.0        4192482.3     1.0000/1.0803
   9    195.30   213.10      3880699.0        4234404.0     1.0000/1.0911
  10    194.50   214.96      3880724.0        4288866.0     1.0000/1.1052
IMGCORR: Warning, replaced    1 bad pixels.
  - replacing           1 pixels...


 IMGCORR: finished.  Tue Jun 27 03:21:12 2023

 ----------------------------------------------------
 Deconvolution Results:

Image Name............................	/tmp/Stv1mNG-Sec7mK-Pfa3H-01_R3D_D3D.dv_cor_VXP
Size (X, Y, Z)........................	1024 1024 10
Size (W, T)...........................	3 1
Data Type.............................	2 byte unsigned integer
Sequence..............................	Z -> T -> W
Pixel Size (dX, dY, dZ)...............	0.064 0.064 0.200
Wavelengths (nm)......................	676.00  632.00  523.00  
Min, Max, Mean (w=676.0 nm)...........	84.00 1313.02 192.16
Min, Max, Mean (w=632.0 nm)...........	58.58 632.00 2342.21
Min, Max, Mean (w=523.0 nm)...........	97.51 1928.00 4100.10
Rotation Angles (alpha, beta, gamma)..	0.00 0.00 0.00
Extended Header Size (bytes)..........	12288
Extended Header Type .................	4
Image Type............................	100
Lens ID Number........................	10011

Titles................................

IMGCORR:  Norm=on  Method=1                                                    
          Bleach=on  Zline=on                                                  

      Time region selected......       0      0      1
      Wavelengths selected......     676    632    523
  
  - opening OTF file...

Image Name............................	/usr/local/otf/Olympus_100X_140_10007.otf
Size (X, Y, Z)........................	128 129 1
Size (W, T)...........................	1 1
Data Type.............................	4 byte floating-point
Sequence..............................	W -> Z -> T
Pixel Size (dX, dY, dZ)...............	0.052 0.061 1.000
Wavelengths (nm)......................	617.00  
Min, Max, Mean (w=617.0 nm)...........	0.00 1.00 0.01
Rotation Angles (alpha, beta, gamma)..	0.00 0.00 0.00
Extended Header Size (bytes)..........	20480
Extended Header Type .................	4
Image Type............................	0
Lens ID Number........................	10007

Titles................................


DECON3D: 3D iterative constrained deconvolution
  Method (1=add,2=ratio,3=enh add,4=enh ratio).    4
  Intensity scaling factor.....................       1.0000
  Border roll-off for X and Y (pixels).........  32
  Pre-filter cut-off values (microns)..........     0.2000    0.0500
  Sigma for smoothing..........................     0.3050
  Sigma for Wiener filter......................     0.1100
  S:N value for Wiener filter..................     0.1010
  Z padding....................................   64
  Number of iterations before smoothing........    5
  Maximum number of iterations.................   10
  Memory usage (0=low, 1=med, 2=high)..........    2
  Values subtracted from image.................     0.00    0.00    0.00    0.00    0.00
  
  - allocating memory...
  - generating pre-filter and smoothing function...
  - wavelength 676.0 processed with OTF measured at 617.0 (scale=0.913)
  - deconvolving wavelength  676., time point #    1...
  - reading data from disk...
  - prefiltering...

 DECON3D: starting iterations.  Tue Jun 27 03:21:12 2023

  
                  Standard       Avg Counts
 Iteration      Residual (R)      Residual      Normalized R
 ---------      ------------      --------      ------------
      1          0.06893682        12.03            1.000
      2          0.04746240         8.28            0.688
      3          0.04472406         7.80            0.649
      4          0.04402614         7.68            0.639
      5          0.04448829         7.76            0.645
      6          0.04471980         7.80            0.649
      7          0.04442334         7.75            0.644
      8          0.04479543         7.82            0.650
      9          0.04528895         7.90            0.657

 DECON3D: finished iterations.  Tue Jun 27 03:21:17 2023

  - wavelength 632.0 processed with OTF measured at 617.0 (scale=0.976)
  - deconvolving wavelength  632., time point #    1...
  - reading data from disk...
  - prefiltering...

 DECON3D: starting iterations.  Tue Jun 27 03:21:17 2023

  
                  Standard       Avg Counts
 Iteration      Residual (R)      Residual      Normalized R
 ---------      ------------      --------      ------------
      1          0.04636020         5.42            1.000
      2          0.04117499         4.81            0.888
      3          0.03999744         4.67            0.863
      4          0.03945331         4.61            0.851
      5          0.04015414         4.69            0.866
      6          0.04029070         4.71            0.869
      7          0.04001943         4.68            0.863
      8          0.04028991         4.71            0.869
      9          0.04066162         4.75            0.877

 DECON3D: finished iterations.  Tue Jun 27 03:21:22 2023

  - wavelength 523.0 processed with OTF measured at 617.0 (scale=1.180)
  - deconvolving wavelength  523., time point #    1...
  - reading data from disk...
  - prefiltering...

 DECON3D: starting iterations.  Tue Jun 27 03:21:22 2023

  
                  Standard       Avg Counts
 Iteration      Residual (R)      Residual      Normalized R
 ---------      ------------      --------      ------------
      1          0.06182196        12.84            1.000
      2          0.04774917         9.92            0.772
      3          0.04520613         9.39            0.731
      4          0.04420491         9.18            0.715
      5          0.04577158         9.51            0.740
      6          0.04451233         9.25            0.720
      7          0.04545585         9.44            0.735
      8          0.04574791         9.50            0.740

 DECON3D: finished iterations.  Tue Jun 27 03:21:26 2023

  - cleaning up temporary files
  
Total Deconvolution Time:  0 Hrs   0 Min  15 Sec

 DECON3D: finished.  Tue Jun 27 03:21:26 2023
