# Supplementary material for: Yeast TLDc domain proteins regulate assembly state and subcellular localization of the V-ATPase
Source: EMBO J. 2024 Apr 8;43(9):9. doi: 10.1038/s44318-024-00097-2 (PMC11066047; doi:10.1038/s44318-024-00097-2)
Supplement: Supplementary file 13 — Source data Fig. 8 [file 44318_2024_97_MOESM13_ESM.zip › Figure 8/8A/Stv1mNG-Sec7mK-Pfa3H-01_R3D_REF.dv.log]

#
#Tag 0x00FF0408

Resolve3D softWoRx-Acquire Version: 5.9.9 Release 27

Running on host: cn71656S

Resolve3D Reference Image File: /home/Deltavision2/Desktop/2023/Ayelen/2023-06-27/Stv1mNG-Sec7mK-Pfa3H-01_R3D_REF.dv
Resolve3D Reference Image
Created  Tue Jun 27 02:30:18 2023


Optics:
  Objective:	Olympus U-Apo N TIRF 100X/1.49 w/Corr. Collar
  Lens ID:  	10011
  Aux Magn: 	1.00

Image Properties:
  XY Dimensions:            	1024 x 1024
  ZWT Dimensions (expected):	1 x 1 x 1
  Pixel Size:               	0.06370 0.06370 1.000
  Binning:                  	1x1
  Flat-field Calibration:   	Off

Camera:
  Type:        	EDGE / sCMOS
  Gain:        	1.00X
  Speed:       	95333KHz
  Temp Setting:	5.0C


Experiment Record:
------------------
Image 1.
           Time:       Tue Jun 27 02:30:37 2023
           Time Point: 0.000 secs
           Intensity:  Min = 285, Max = 2616, Mean = 1305.04810
           Photosensor reading: 3245.0
           Exposure time: 0.025000 secs
           EX filter:  POL
           EM filter:  POL
           ND filter:  32%
           Polychroic: FITC/mCh-2
           Stage coordinates:   (-4883.330,-1152.911,-0.005)

Total number of images saved: 1
