# Supplementary material for: Yeast TLDc domain proteins regulate assembly state and subcellular localization of the V-ATPase
Source: EMBO J. 2024 Apr 8;43(9):9. doi: 10.1038/s44318-024-00097-2 (PMC11066047; doi:10.1038/s44318-024-00097-2)
Supplement: Supplementary file 13 — Source data Fig. 8 [file 44318_2024_97_MOESM13_ESM.zip › Figure 8/8A/Stv1mNG-Sec7mK-Pfa3H-dOxr1-03_R3D.dv.log]

#
#Tag 0x00FF0408

Resolve3D softWoRx-Acquire Version: 5.9.9 Release 27

Running on host: cn71656S

Resolve3D Image File: /home/Deltavision2/Desktop/2023/Ayelen/2023-06-27/Stv1mNG-Sec7mK-Pfa3H-dOxr1-03_R3D.dv

Created  Tue Jun 27 02:37:49 2023


Optics:
  Objective:	Olympus U-Apo N TIRF 100X/1.49 w/Corr. Collar
  Lens ID:  	10011
  Aux Magn: 	1.00

Image Properties:
  XY Dimensions:            	1024 x 1024
  ZWT Dimensions (expected):	10 x 3 x 1
  Pixel Size:               	0.06370 0.06370 0.200
  Binning:                  	1x1
  Flat-field Calibration:   	Off

Camera:
  Type:        	EDGE / sCMOS
  Gain:        	1.00X
  Speed:       	95333KHz
  Temp Setting:	5.0C


Resolve3D Macro:
--------------------------------------------------------
# Created by DeltaVision Experiment Designer (version: 5.9.9 Release 27)
# Experiment Macro Name: Resolve3D


# Open image file
OPF

# Open image file for Reference Image
OPF_REF 1

# Starting Scan From Current Focus (Middle of sample)
# Move to start of sectioning from initial point. Remove backlash.
FOCUS 2.900
FOCUS -1.800
FOCUS -0.100
FOCUS -0.100

# Z sectioning loop.
FIRST_Z
DO 10
  FILTERS CY-5,CY-5,100%
  ACTSHUT 17
  CCD 0.500000
  WRT
  FILTERS A594,A594,100%
  ACTSHUT 17
  CCD 0.400000
  WRT
  FILTERS FITC,FITC,100%
  ACTSHUT 17
  CCD 0.250000
  WRT
  SECTIONZ -0.200
  NEXT_Z
ENDDO
# Acquire a reference image (mid-stack)
REF_IMG 0.025000,POL,POL,32%,18,2.000,1.100,-1.100

# Close image file(s) 
CLF_REF
CLF

# Move to initial point from end of sectioning.
FOCUS 1.100
BEEP

#
#
#KEY Experiment Designer Keys: Don't Modify
#
#KEY EXPERIMENT_TYPE STANDARD
#KEY DO_FAST_ACQUISITION F
#KEY LAMPS_OFF_AT_END F
#KEY DO_Z_SECTIONING T
#KEY Z_APPLY_BACKLASH T
#KEY Z_BACKLASH 2.0000
#KEY Z_START_POSITION MIDDLE
#KEY SECT_SPACING 0.2000
#KEY NUM_Z_SECTIONS 10
#KEY SAMPLE_THICKNESS 2.0000
#KEY CHANNEL 0.500000,CY-5,CY-5,100%
#KEY EX_SHUTTERS 3,EX=T,TRANS=F,LASER=F
#KEY EM_SHUTTERS 1,CCD1=T
#KEY CHANNEL 0.400000,A594,A594,100%
#KEY EX_SHUTTERS 3,EX=T,TRANS=F,LASER=F
#KEY EM_SHUTTERS 1,CCD1=T
#KEY CHANNEL 0.250000,FITC,FITC,100%
#KEY EX_SHUTTERS 3,EX=T,TRANS=F,LASER=F
#KEY EM_SHUTTERS 1,CCD1=T
#KEY DO_REFERENCE_IMAGE T
#KEY REF_START_POSITION MIDDLE
#KEY REF_CHANNEL 0.025000,POL,POL,32%
#KEY REF_EX_SHUTTERS 3,EX=F,TRANS=T,LASER=F
#KEY REF_EM_SHUTTERS 1,CCD1=T
#KEY REF_FREQUENCY 1
#KEY DO_CELL_TRACK F
#KEY DO_AUTOFOCUS F
#KEY DO_ULTIMATEFOCUS F
#KEY DO_OAI_SCANNING F
#KEY DO_TIME_LAPSE F
#KEY DO_POINT_VISITING F
#KEY DO_PANEL_COLLECTION F
#
#
--------------------------------------------------------

Experiment Record:
------------------
Image 1.
           Time:       Tue Jun 27 02:37:50 2023
           Time Point: 0.000 secs
           Intensity:  Min = 77, Max = 710, Mean = 145.45747
           Photosensor reading: 3913747.0
           Exposure time: 0.500000 secs
           EX filter:  CY-5
           EM filter:  CY-5
           ND filter:  100%
           Polychroic: FITC/mCh-2
           Stage coordinates:   (-6770.110,-3944.807,+0.901)

Image 2.
           Time:       Tue Jun 27 02:37:51 2023
           Time Point: 0.780 secs
           Intensity:  Min = 63, Max = 497, Mean = 114.28742
           Photosensor reading: 3916032.0
           Exposure time: 0.400000 secs
           EX filter:  A594
           EM filter:  A594
           ND filter:  100%
           Polychroic: FITC/mCh-2
           Stage coordinates:   (-6770.110,-3944.807,+0.901)

Image 3.
           Time:       Tue Jun 27 02:37:51 2023
           Time Point: 1.368 secs
           Intensity:  Min = 125, Max = 934, Mean = 218.55791
           Photosensor reading: 3878058.0
           Exposure time: 0.250000 secs
           EX filter:  FITC
           EM filter:  FITC
           ND filter:  100%
           Polychroic: FITC/mCh-2
           Stage coordinates:   (-6770.110,-3944.807,+0.901)

Image 4.
           Time:       Tue Jun 27 02:37:52 2023
           Time Point: 1.871 secs
           Intensity:  Min = 69, Max = 709, Mean = 144.85371
           Photosensor reading: 3913762.0
           Exposure time: 0.500000 secs
           EX filter:  CY-5
           EM filter:  CY-5
           ND filter:  100%
           Polychroic: FITC/mCh-2
           Stage coordinates:   (-6770.110,-3944.807,+0.701)

Image 5.
           Time:       Tue Jun 27 02:37:52 2023
           Time Point: 2.653 secs
           Intensity:  Min = 66, Max = 486, Mean = 113.68357
           Photosensor reading: 3916037.0
           Exposure time: 0.400000 secs
           EX filter:  A594
           EM filter:  A594
           ND filter:  100%
           Polychroic: FITC/mCh-2
           Stage coordinates:   (-6770.110,-3944.807,+0.701)

Image 6.
           Time:       Tue Jun 27 02:37:53 2023
           Time Point: 3.239 secs
           Intensity:  Min = 108, Max = 1024, Mean = 208.94597
           Photosensor reading: 3878322.0
           Exposure time: 0.250000 secs
           EX filter:  FITC
           EM filter:  FITC
           ND filter:  100%
           Polychroic: FITC/mCh-2
           Stage coordinates:   (-6770.110,-3944.807,+0.701)

Image 7.
           Time:       Tue Jun 27 02:37:54 2023
           Time Point: 3.745 secs
           Intensity:  Min = 65, Max = 815, Mean = 144.29147
           Photosensor reading: 3913738.0
           Exposure time: 0.500000 secs
           EX filter:  CY-5
           EM filter:  CY-5
           ND filter:  100%
           Polychroic: FITC/mCh-2
           Stage coordinates:   (-6770.110,-3944.807,+0.502)

Image 8.
           Time:       Tue Jun 27 02:37:54 2023
           Time Point: 4.525 secs
           Intensity:  Min = 67, Max = 479, Mean = 113.35282
           Photosensor reading: 3916137.0
           Exposure time: 0.400000 secs
           EX filter:  A594
           EM filter:  A594
           ND filter:  100%
           Polychroic: FITC/mCh-2
           Stage coordinates:   (-6770.110,-3944.807,+0.502)

Image 9.
           Time:       Tue Jun 27 02:37:55 2023
           Time Point: 5.112 secs
           Intensity:  Min = 109, Max = 953, Mean = 204.20033
           Photosensor reading: 3878397.0
           Exposure time: 0.250000 secs
           EX filter:  FITC
           EM filter:  FITC
           ND filter:  100%
           Polychroic: FITC/mCh-2
           Stage coordinates:   (-6770.110,-3944.807,+0.502)

Image 10.
           Time:       Tue Jun 27 02:37:56 2023
           Time Point: 5.614 secs
           Intensity:  Min = 76, Max = 936, Mean = 143.86310
           Photosensor reading: 3913791.0
           Exposure time: 0.500000 secs
           EX filter:  CY-5
           EM filter:  CY-5
           ND filter:  100%
           Polychroic: FITC/mCh-2
           Stage coordinates:   (-6770.110,-3944.807,+0.302)

Image 11.
           Time:       Tue Jun 27 02:37:56 2023
           Time Point: 6.396 secs
           Intensity:  Min = 62, Max = 530, Mean = 113.09364
           Photosensor reading: 3916236.0
           Exposure time: 0.400000 secs
           EX filter:  A594
           EM filter:  A594
           ND filter:  100%
           Polychroic: FITC/mCh-2
           Stage coordinates:   (-6770.110,-3944.807,+0.302)

Image 12.
           Time:       Tue Jun 27 02:37:57 2023
           Time Point: 6.982 secs
           Intensity:  Min = 105, Max = 942, Mean = 201.15491
           Photosensor reading: 3878444.0
           Exposure time: 0.250000 secs
           EX filter:  FITC
           EM filter:  FITC
           ND filter:  100%
           Polychroic: FITC/mCh-2
           Stage coordinates:   (-6770.110,-3944.807,+0.302)

Image 13.
           Time:       Tue Jun 27 02:37:57 2023
           Time Point: 7.484 secs
           Intensity:  Min = 76, Max = 1005, Mean = 143.44078
           Photosensor reading: 3913795.0
           Exposure time: 0.500000 secs
           EX filter:  CY-5
           EM filter:  CY-5
           ND filter:  100%
           Polychroic: FITC/mCh-2
           Stage coordinates:   (-6770.110,-3944.807,+0.102)

Image 14.
           Time:       Tue Jun 27 02:37:58 2023
           Time Point: 8.264 secs
           Intensity:  Min = 67, Max = 504, Mean = 112.77402
           Photosensor reading: 3916171.0
           Exposure time: 0.400000 secs
           EX filter:  A594
           EM filter:  A594
           ND filter:  100%
           Polychroic: FITC/mCh-2
           Stage coordinates:   (-6770.110,-3944.807,+0.102)

Image 15.
           Time:       Tue Jun 27 02:37:58 2023
           Time Point: 8.851 secs
           Intensity:  Min = 106, Max = 969, Mean = 198.83569
           Photosensor reading: 3878325.0
           Exposure time: 0.250000 secs
           EX filter:  FITC
           EM filter:  FITC
           ND filter:  100%
           Polychroic: FITC/mCh-2
           Stage coordinates:   (-6770.110,-3944.807,+0.102)

Image 16.
           Time:       Tue Jun 27 02:37:59 2023
           Time Point: 9.355 secs
           Intensity:  Min = 70, Max = 989, Mean = 143.14742
           Photosensor reading: 3913708.0
           Exposure time: 0.500000 secs
           EX filter:  CY-5
           EM filter:  CY-5
           ND filter:  100%
           Polychroic: FITC/mCh-2
           Stage coordinates:   (-6770.110,-3944.807,-0.102)

Image 17.
           Time:       Tue Jun 27 02:38:00 2023
           Time Point: 10.135 secs
           Intensity:  Min = 67, Max = 469, Mean = 112.66861
           Photosensor reading: 3916193.0
           Exposure time: 0.400000 secs
           EX filter:  A594
           EM filter:  A594
           ND filter:  100%
           Polychroic: FITC/mCh-2
           Stage coordinates:   (-6770.110,-3944.807,-0.102)

Image 18.
           Time:       Tue Jun 27 02:38:00 2023
           Time Point: 10.721 secs
           Intensity:  Min = 110, Max = 1080, Mean = 197.64967
           Photosensor reading: 3878334.0
           Exposure time: 0.250000 secs
           EX filter:  FITC
           EM filter:  FITC
           ND filter:  100%
           Polychroic: FITC/mCh-2
           Stage coordinates:   (-6770.110,-3944.807,-0.102)

Image 19.
           Time:       Tue Jun 27 02:38:01 2023
           Time Point: 11.224 secs
           Intensity:  Min = 66, Max = 959, Mean = 142.71898
           Photosensor reading: 3913693.0
           Exposure time: 0.500000 secs
           EX filter:  CY-5
           EM filter:  CY-5
           ND filter:  100%
           Polychroic: FITC/mCh-2
           Stage coordinates:   (-6770.110,-3944.807,-0.302)

Image 20.
           Time:       Tue Jun 27 02:38:02 2023
           Time Point: 12.003 secs
           Intensity:  Min = 69, Max = 485, Mean = 112.45657
           Photosensor reading: 3916186.0
           Exposure time: 0.400000 secs
           EX filter:  A594
           EM filter:  A594
           ND filter:  100%
           Polychroic: FITC/mCh-2
           Stage coordinates:   (-6770.110,-3944.807,-0.302)

Image 21.
           Time:       Tue Jun 27 02:38:02 2023
           Time Point: 12.588 secs
           Intensity:  Min = 105, Max = 924, Mean = 196.86848
           Photosensor reading: 3878359.0
           Exposure time: 0.250000 secs
           EX filter:  FITC
           EM filter:  FITC
           ND filter:  100%
           Polychroic: FITC/mCh-2
           Stage coordinates:   (-6770.110,-3944.807,-0.302)

Image 22.
           Time:       Tue Jun 27 02:38:03 2023
           Time Point: 13.095 secs
           Intensity:  Min = 62, Max = 904, Mean = 142.37300
           Photosensor reading: 3913692.0
           Exposure time: 0.500000 secs
           EX filter:  CY-5
           EM filter:  CY-5
           ND filter:  100%
           Polychroic: FITC/mCh-2
           Stage coordinates:   (-6770.110,-3944.807,-0.502)

Image 23.
           Time:       Tue Jun 27 02:38:04 2023
           Time Point: 13.875 secs
           Intensity:  Min = 43, Max = 462, Mean = 112.13541
           Photosensor reading: 3916144.0
           Exposure time: 0.400000 secs
           EX filter:  A594
           EM filter:  A594
           ND filter:  100%
           Polychroic: FITC/mCh-2
           Stage coordinates:   (-6770.110,-3944.807,-0.502)

Image 24.
           Time:       Tue Jun 27 02:38:04 2023
           Time Point: 14.461 secs
           Intensity:  Min = 104, Max = 993, Mean = 195.31241
           Photosensor reading: 3878341.0
           Exposure time: 0.250000 secs
           EX filter:  FITC
           EM filter:  FITC
           ND filter:  100%
           Polychroic: FITC/mCh-2
           Stage coordinates:   (-6770.110,-3944.807,-0.502)

Image 25.
           Time:       Tue Jun 27 02:38:05 2023
           Time Point: 14.968 secs
           Intensity:  Min = 57, Max = 896, Mean = 141.98828
           Photosensor reading: 3913675.0
           Exposure time: 0.500000 secs
           EX filter:  CY-5
           EM filter:  CY-5
           ND filter:  100%
           Polychroic: FITC/mCh-2
           Stage coordinates:   (-6770.110,-3944.807,-0.701)

Image 26.
           Time:       Tue Jun 27 02:38:06 2023
           Time Point: 15.748 secs
           Intensity:  Min = 55, Max = 476, Mean = 111.88747
           Photosensor reading: 3915988.0
           Exposure time: 0.400000 secs
           EX filter:  A594
           EM filter:  A594
           ND filter:  100%
           Polychroic: FITC/mCh-2
           Stage coordinates:   (-6770.110,-3944.807,-0.701)

Image 27.
           Time:       Tue Jun 27 02:38:06 2023
           Time Point: 16.334 secs
           Intensity:  Min = 107, Max = 984, Mean = 193.86647
           Photosensor reading: 3878221.0
           Exposure time: 0.250000 secs
           EX filter:  FITC
           EM filter:  FITC
           ND filter:  100%
           Polychroic: FITC/mCh-2
           Stage coordinates:   (-6770.110,-3944.807,-0.701)

Image 28.
           Time:       Tue Jun 27 02:38:07 2023
           Time Point: 16.841 secs
           Intensity:  Min = 70, Max = 934, Mean = 141.70387
           Photosensor reading: 3913595.0
           Exposure time: 0.500000 secs
           EX filter:  CY-5
           EM filter:  CY-5
           ND filter:  100%
           Polychroic: FITC/mCh-2
           Stage coordinates:   (-6770.110,-3944.807,-0.901)

Image 29.
           Time:       Tue Jun 27 02:38:07 2023
           Time Point: 17.618 secs
           Intensity:  Min = 62, Max = 523, Mean = 111.72775
           Photosensor reading: 3916026.0
           Exposure time: 0.400000 secs
           EX filter:  A594
           EM filter:  A594
           ND filter:  100%
           Polychroic: FITC/mCh-2
           Stage coordinates:   (-6770.110,-3944.807,-0.901)

Image 30.
           Time:       Tue Jun 27 02:38:08 2023
           Time Point: 18.203 secs
           Intensity:  Min = 102, Max = 834, Mean = 192.78925
           Photosensor reading: 3878242.0
           Exposure time: 0.250000 secs
           EX filter:  FITC
           EM filter:  FITC
           ND filter:  100%
           Polychroic: FITC/mCh-2
           Stage coordinates:   (-6770.110,-3944.807,-0.901)

Total number of images saved: 30
