# Supplementary material for: Yeast TLDc domain proteins regulate assembly state and subcellular localization of the V-ATPase
Source: EMBO J. 2024 Apr 8;43(9):9. doi: 10.1038/s44318-024-00097-2 (PMC11066047; doi:10.1038/s44318-024-00097-2)
Supplement: Supplementary file 13 — Source data Fig. 8 [file 44318_2024_97_MOESM13_ESM.zip › Figure 8/8A/Stv1mNG-Sec7mK-Pfa3H-dOxr1-03_R3D_D3D_log.txt]

------------------------------------------------------------------------

 DECON3D: 3D deconvolution.  Tue Jun 27 03:22:58 2023

 Multiprocessor-enabled Deconvolution
 Using  4 processors
  

Image Name............................	/home/Deltavision2/Desktop/2023/Ayelen/2023-06-27/Stv1mNG-Sec7mK-Pfa3H-dOxr1-03_R3D.dv
Size (X, Y, Z)........................	1024 1024 10
Size (W, T)...........................	3 1
Data Type.............................	2 byte unsigned integer
Sequence..............................	W -> Z -> T
Pixel Size (dX, dY, dZ)...............	0.064 0.064 0.200
Wavelengths (nm)......................	676.00  632.00  523.00  
Min, Max, Mean (w=676.0 nm)...........	57.00 1005.00 143.38
Min, Max, Mean (w=632.0 nm)...........	43.00 530.00 1128.07
Min, Max, Mean (w=523.0 nm)...........	102.00 1080.00 2008.18
Rotation Angles (alpha, beta, gamma)..	0.00 0.00 0.00
Extended Header Size (bytes)..........	7168
Extended Header Type .................	4
Image Type............................	100
Lens ID Number........................	10011

Titles................................


      X region selected.........       0   1023
      Y region selected.........       0   1023
      Z region selected.........       0      9
      Time region selected......       0      0      1
      Wavelengths selected......     676    632    523
  
 Calculating Image Correction...
  

Image Name............................	/home/Deltavision2/Desktop/2023/Ayelen/2023-06-27/Stv1mNG-Sec7mK-Pfa3H-dOxr1-03_R3D.dv
Size (X, Y, Z)........................	1024 1024 10
Size (W, T)...........................	3 1
Data Type.............................	2 byte unsigned integer
Sequence..............................	W -> Z -> T
Pixel Size (dX, dY, dZ)...............	0.064 0.064 0.200
Wavelengths (nm)......................	676.00  632.00  523.00  
Min, Max, Mean (w=676.0 nm)...........	57.00 1005.00 143.38
Min, Max, Mean (w=632.0 nm)...........	43.00 530.00 1128.07
Min, Max, Mean (w=523.0 nm)...........	102.00 1080.00 2008.18
Rotation Angles (alpha, beta, gamma)..	0.00 0.00 0.00
Extended Header Size (bytes)..........	7168
Extended Header Type .................	4
Image Type............................	100
Lens ID Number........................	10011

Titles................................


  Passed Camera Intensity Offset   50.00000    is greater than image Min 
    43.00000     Resetting all channels to default offset.

  Polynomial order.............................  4
  Polynomial orders to plot....................  0
  X min and max for normalization..............   1 1024
  Y min and max for normalization..............   1 1024
  Normalization................................ on 
  Type of normalization........................ 1
  Camera Intensity Offset (bias)...............     0.00
  Bleach correction............................ on 
  Z-line correction............................ on 


 - correcting time point   1, wavelength  1...
 - reading image data...

  Z      Ref   Scaled Ref  Photosensor  Scaled Photosensor
  -      ---   ----------  -----------  ------------------
   1    145.46   145.47      3913747.0        3914081.5     1.0000/1.0001
   2    144.85   145.23      3913762.0        3923993.5     1.0000/1.0026
   3    144.29   145.12      3913738.0        3936317.0     1.0000/1.0058
   4    143.86   145.10      3913791.0        3947318.5     1.0000/1.0086
   5    143.44   145.11      3913795.0        3959337.8     1.0000/1.0116
   6    143.15   145.14      3913708.0        3968234.3     1.0000/1.0139
   7    142.72   145.18      3913693.0        3981114.5     1.0000/1.0172
   8    142.37   145.22      3913692.0        3991850.5     1.0000/1.0200
   9    141.99   145.27      3913675.0        4004099.3     1.0000/1.0231
  10    141.70   145.36      3913595.0        4014547.5     1.0000/1.0258
IMGCORR: Warning, replaced    1 bad pixels.
  - replacing           1 pixels...

 - correcting time point   1, wavelength  2...
 - reading image data...

  Z      Ref   Scaled Ref  Photosensor  Scaled Photosensor
  -      ---   ----------  -----------  ------------------
   1    114.29   114.29      3916032.0        3915991.8     1.0000/1.0000
   2    113.68   113.97      3916037.0        3925759.3     1.0000/1.0025
   3    113.35   113.86      3916137.0        3933513.3     1.0000/1.0044
   4    113.09   113.86      3916236.0        3942853.0     0.9999/1.0068
   5    112.77   113.92      3916171.0        3955796.3     1.0000/1.0101
   6    112.67   113.97      3916193.0        3961352.5     1.0000/1.0115
   7    112.46   114.00      3916186.0        3969876.0     1.0000/1.0137
   8    112.14   114.01      3916144.0        3981568.0     1.0000/1.0167
   9    111.89   114.03      3915988.0        3990843.0     1.0000/1.0191
  10    111.73   114.10      3916026.0        3999266.8     1.0000/1.0213
IMGCORR: Warning, replaced    1 bad pixels.
  - replacing           1 pixels...

 - correcting time point   1, wavelength  3...
 - reading image data...

  Z      Ref   Scaled Ref  Photosensor  Scaled Photosensor
  -      ---   ----------  -----------  ------------------
   1    218.56   218.42      3878058.0        3875575.8     1.0000/0.9994
   2    208.95   211.82      3878322.0        3931708.0     0.9999/1.0138
   3    204.20   208.79      3878397.0        3965654.3     0.9999/1.0225
   4    201.15   208.09      3878444.0        4012158.3     0.9999/1.0345
   5    198.84   208.70      3878325.0        4070673.8     0.9999/1.0496
   6    197.65   209.85      3878334.0        4117801.5     0.9999/1.0617
   7    196.87   211.06      3878359.0        4157982.0     0.9999/1.0721
   8    195.31   212.11      3878341.0        4211872.0     0.9999/1.0860
   9    193.87   213.08      3878221.0        4262548.5     1.0000/1.0991
  10    192.79   214.37      3878242.0        4312446.5     1.0000/1.1120
IMGCORR: Warning, replaced    1 bad pixels.
  - replacing           1 pixels...


 IMGCORR: finished.  Tue Jun 27 03:22:58 2023

 ----------------------------------------------------
 Deconvolution Results:

Image Name............................	/tmp/Stv1mNG-Sec7mK-Pfa3H-dOxr1-03_R3D_D3D.dv_cor_DKH
Size (X, Y, Z)........................	1024 1024 10
Size (W, T)...........................	3 1
Data Type.............................	2 byte unsigned integer
Sequence..............................	Z -> T -> W
Pixel Size (dX, dY, dZ)...............	0.064 0.064 0.200
Wavelengths (nm)......................	676.00  632.00  523.00  
Min, Max, Mean (w=676.0 nm)...........	57.00 1005.00 158.84
Min, Max, Mean (w=632.0 nm)...........	43.00 530.00 2264.47
Min, Max, Mean (w=523.0 nm)...........	100.91 1101.88 4113.85
Rotation Angles (alpha, beta, gamma)..	0.00 0.00 0.00
Extended Header Size (bytes)..........	12288
Extended Header Type .................	4
Image Type............................	100
Lens ID Number........................	10011

Titles................................

IMGCORR:  Norm=on  Method=1                                                    
          Bleach=on  Zline=on                                                  

      Time region selected......       0      0      1
      Wavelengths selected......     676    632    523
  
  - opening OTF file...

Image Name............................	/usr/local/otf/Olympus_100X_140_10007.otf
Size (X, Y, Z)........................	128 129 1
Size (W, T)...........................	1 1
Data Type.............................	4 byte floating-point
Sequence..............................	W -> Z -> T
Pixel Size (dX, dY, dZ)...............	0.052 0.061 1.000
Wavelengths (nm)......................	617.00  
Min, Max, Mean (w=617.0 nm)...........	0.00 1.00 0.01
Rotation Angles (alpha, beta, gamma)..	0.00 0.00 0.00
Extended Header Size (bytes)..........	20480
Extended Header Type .................	4
Image Type............................	0
Lens ID Number........................	10007

Titles................................


DECON3D: 3D iterative constrained deconvolution
  Method (1=add,2=ratio,3=enh add,4=enh ratio).    4
  Intensity scaling factor.....................       1.0000
  Border roll-off for X and Y (pixels).........  32
  Pre-filter cut-off values (microns)..........     0.2000    0.0500
  Sigma for smoothing..........................     0.3050
  Sigma for Wiener filter......................     0.1100
  S:N value for Wiener filter..................     0.1010
  Z padding....................................   64
  Number of iterations before smoothing........    5
  Maximum number of iterations.................   10
  Memory usage (0=low, 1=med, 2=high)..........    2
  Values subtracted from image.................     0.00    0.00    0.00    0.00    0.00
  
  - allocating memory...
  - generating pre-filter and smoothing function...
  - wavelength 676.0 processed with OTF measured at 617.0 (scale=0.913)
  - deconvolving wavelength  676., time point #    1...
  - reading data from disk...
  - prefiltering...

 DECON3D: starting iterations.  Tue Jun 27 03:22:59 2023

  
                  Standard       Avg Counts
 Iteration      Residual (R)      Residual      Normalized R
 ---------      ------------      --------      ------------
      1          0.07555844        10.90            1.000
      2          0.04877662         7.04            0.646
      3          0.04596860         6.63            0.608
      4          0.04550601         6.56            0.602
      5          0.04486506         6.47            0.594
      6          0.04524157         6.53            0.599
      7          0.04475825         6.46            0.592
      8          0.04510854         6.51            0.597
      9          0.04559098         6.58            0.603

 DECON3D: finished iterations.  Tue Jun 27 03:23:03 2023

  - wavelength 632.0 processed with OTF measured at 617.0 (scale=0.976)
  - deconvolving wavelength  632., time point #    1...
  - reading data from disk...
  - prefiltering...

 DECON3D: starting iterations.  Tue Jun 27 03:23:04 2023

  
                  Standard       Avg Counts
 Iteration      Residual (R)      Residual      Normalized R
 ---------      ------------      --------      ------------
      1          0.04271027         4.83            1.000
      2          0.03709354         4.20            0.868
      3          0.03594163         4.07            0.842
      4          0.03545246         4.01            0.830
      5          0.03600832         4.08            0.843
      6          0.03611481         4.09            0.846
      7          0.03586771         4.06            0.840
      8          0.03604352         4.08            0.844
      9          0.03629854         4.11            0.850

 DECON3D: finished iterations.  Tue Jun 27 03:23:08 2023

  - wavelength 523.0 processed with OTF measured at 617.0 (scale=1.180)
  - deconvolving wavelength  523., time point #    1...
  - reading data from disk...
  - prefiltering...

 DECON3D: starting iterations.  Tue Jun 27 03:23:09 2023

  
                  Standard       Avg Counts
 Iteration      Residual (R)      Residual      Normalized R
 ---------      ------------      --------      ------------
      1          0.06278622        13.21            1.000
      2          0.04688002         9.86            0.747
      3          0.04479326         9.42            0.713
      4          0.04407588         9.27            0.702
      5          0.04482442         9.43            0.714
      6          0.04370178         9.20            0.696
      7          0.04475170         9.42            0.713
      8          0.04515737         9.50            0.719

 DECON3D: finished iterations.  Tue Jun 27 03:23:13 2023

  - cleaning up temporary files
  
Total Deconvolution Time:  0 Hrs   0 Min  15 Sec

 DECON3D: finished.  Tue Jun 27 03:23:13 2023
