# Supplementary material for: Yeast TLDc domain proteins regulate assembly state and subcellular localization of the V-ATPase
Source: EMBO J. 2024 Apr 8;43(9):9. doi: 10.1038/s44318-024-00097-2 (PMC11066047; doi:10.1038/s44318-024-00097-2)
Supplement: Supplementary file 13 — Source data Fig. 8 [file 44318_2024_97_MOESM13_ESM.zip › Figure 8/8A/Stv1mNG-Sec7mK-Pfa3H-dRtc5-05_R3D.dv.log]

#
#Tag 0x00FF0408

Resolve3D softWoRx-Acquire Version: 5.9.9 Release 27

Running on host: cn71656S

Resolve3D Image File: /home/Deltavision2/Desktop/2023/Ayelen/2023-06-27/Stv1mNG-Sec7mK-Pfa3H-dRtc5-05_R3D.dv

Created  Tue Jun 27 02:45:38 2023


Optics:
  Objective:	Olympus U-Apo N TIRF 100X/1.49 w/Corr. Collar
  Lens ID:  	10011
  Aux Magn: 	1.00

Image Properties:
  XY Dimensions:            	1024 x 1024
  ZWT Dimensions (expected):	10 x 3 x 1
  Pixel Size:               	0.06370 0.06370 0.200
  Binning:                  	1x1
  Flat-field Calibration:   	Off

Camera:
  Type:        	EDGE / sCMOS
  Gain:        	1.00X
  Speed:       	95333KHz
  Temp Setting:	5.0C


Resolve3D Macro:
--------------------------------------------------------
# Created by DeltaVision Experiment Designer (version: 5.9.9 Release 27)
# Experiment Macro Name: Resolve3D


# Open image file
OPF

# Open image file for Reference Image
OPF_REF 1

# Starting Scan From Current Focus (Middle of sample)
# Move to start of sectioning from initial point. Remove backlash.
FOCUS 2.900
FOCUS -1.800
FOCUS -0.100
FOCUS -0.100

# Z sectioning loop.
FIRST_Z
DO 10
  FILTERS CY-5,CY-5,100%
  ACTSHUT 17
  CCD 0.500000
  WRT
  FILTERS A594,A594,100%
  ACTSHUT 17
  CCD 0.400000
  WRT
  FILTERS FITC,FITC,100%
  ACTSHUT 17
  CCD 0.250000
  WRT
  SECTIONZ -0.200
  NEXT_Z
ENDDO
# Acquire a reference image (mid-stack)
REF_IMG 0.025000,POL,POL,32%,18,2.000,1.100,-1.100

# Close image file(s) 
CLF_REF
CLF

# Move to initial point from end of sectioning.
FOCUS 1.100
BEEP

#
#
#KEY Experiment Designer Keys: Don't Modify
#
#KEY EXPERIMENT_TYPE STANDARD
#KEY DO_FAST_ACQUISITION F
#KEY LAMPS_OFF_AT_END F
#KEY DO_Z_SECTIONING T
#KEY Z_APPLY_BACKLASH T
#KEY Z_BACKLASH 2.0000
#KEY Z_START_POSITION MIDDLE
#KEY SECT_SPACING 0.2000
#KEY NUM_Z_SECTIONS 10
#KEY SAMPLE_THICKNESS 2.0000
#KEY CHANNEL 0.500000,CY-5,CY-5,100%
#KEY EX_SHUTTERS 3,EX=T,TRANS=F,LASER=F
#KEY EM_SHUTTERS 1,CCD1=T
#KEY CHANNEL 0.400000,A594,A594,100%
#KEY EX_SHUTTERS 3,EX=T,TRANS=F,LASER=F
#KEY EM_SHUTTERS 1,CCD1=T
#KEY CHANNEL 0.250000,FITC,FITC,100%
#KEY EX_SHUTTERS 3,EX=T,TRANS=F,LASER=F
#KEY EM_SHUTTERS 1,CCD1=T
#KEY DO_REFERENCE_IMAGE T
#KEY REF_START_POSITION MIDDLE
#KEY REF_CHANNEL 0.025000,POL,POL,32%
#KEY REF_EX_SHUTTERS 3,EX=F,TRANS=T,LASER=F
#KEY REF_EM_SHUTTERS 1,CCD1=T
#KEY REF_FREQUENCY 1
#KEY DO_CELL_TRACK F
#KEY DO_AUTOFOCUS F
#KEY DO_ULTIMATEFOCUS F
#KEY DO_OAI_SCANNING F
#KEY DO_TIME_LAPSE F
#KEY DO_POINT_VISITING F
#KEY DO_PANEL_COLLECTION F
#
#
--------------------------------------------------------

Experiment Record:
------------------
Image 1.
           Time:       Tue Jun 27 02:45:39 2023
           Time Point: 0.000 secs
           Intensity:  Min = 78, Max = 911, Mean = 154.21181
           Photosensor reading: 3912365.0
           Exposure time: 0.500000 secs
           EX filter:  CY-5
           EM filter:  CY-5
           ND filter:  100%
           Polychroic: FITC/mCh-2
           Stage coordinates:   (-3412.370,+1624.680,+0.901)

Image 2.
           Time:       Tue Jun 27 02:45:40 2023
           Time Point: 0.770 secs
           Intensity:  Min = 67, Max = 926, Mean = 120.67970
           Photosensor reading: 3914237.0
           Exposure time: 0.400000 secs
           EX filter:  A594
           EM filter:  A594
           ND filter:  100%
           Polychroic: FITC/mCh-2
           Stage coordinates:   (-3412.370,+1624.680,+0.901)

Image 3.
           Time:       Tue Jun 27 02:45:40 2023
           Time Point: 1.350 secs
           Intensity:  Min = 111, Max = 1491, Mean = 217.89627
           Photosensor reading: 3876837.0
           Exposure time: 0.250000 secs
           EX filter:  FITC
           EM filter:  FITC
           ND filter:  100%
           Polychroic: FITC/mCh-2
           Stage coordinates:   (-3412.370,+1624.680,+0.901)

Image 4.
           Time:       Tue Jun 27 02:45:41 2023
           Time Point: 1.835 secs
           Intensity:  Min = 81, Max = 975, Mean = 153.51738
           Photosensor reading: 3912434.0
           Exposure time: 0.500000 secs
           EX filter:  CY-5
           EM filter:  CY-5
           ND filter:  100%
           Polychroic: FITC/mCh-2
           Stage coordinates:   (-3412.370,+1624.680,+0.701)

Image 5.
           Time:       Tue Jun 27 02:45:42 2023
           Time Point: 2.607 secs
           Intensity:  Min = 65, Max = 1143, Mean = 119.95670
           Photosensor reading: 3914259.0
           Exposure time: 0.400000 secs
           EX filter:  A594
           EM filter:  A594
           ND filter:  100%
           Polychroic: FITC/mCh-2
           Stage coordinates:   (-3412.370,+1624.680,+0.701)

Image 6.
           Time:       Tue Jun 27 02:45:42 2023
           Time Point: 3.182 secs
           Intensity:  Min = 114, Max = 1573, Mean = 208.80490
           Photosensor reading: 3876949.0
           Exposure time: 0.250000 secs
           EX filter:  FITC
           EM filter:  FITC
           ND filter:  100%
           Polychroic: FITC/mCh-2
           Stage coordinates:   (-3412.370,+1624.680,+0.701)

Image 7.
           Time:       Tue Jun 27 02:45:43 2023
           Time Point: 3.674 secs
           Intensity:  Min = 76, Max = 960, Mean = 153.08719
           Photosensor reading: 3912418.0
           Exposure time: 0.500000 secs
           EX filter:  CY-5
           EM filter:  CY-5
           ND filter:  100%
           Polychroic: FITC/mCh-2
           Stage coordinates:   (-3412.370,+1624.680,+0.502)

Image 8.
           Time:       Tue Jun 27 02:45:44 2023
           Time Point: 4.444 secs
           Intensity:  Min = 62, Max = 1315, Mean = 119.58618
           Photosensor reading: 3914402.0
           Exposure time: 0.400000 secs
           EX filter:  A594
           EM filter:  A594
           ND filter:  100%
           Polychroic: FITC/mCh-2
           Stage coordinates:   (-3412.370,+1624.680,+0.502)

Image 9.
           Time:       Tue Jun 27 02:45:44 2023
           Time Point: 5.019 secs
           Intensity:  Min = 106, Max = 1516, Mean = 204.20064
           Photosensor reading: 3876901.0
           Exposure time: 0.250000 secs
           EX filter:  FITC
           EM filter:  FITC
           ND filter:  100%
           Polychroic: FITC/mCh-2
           Stage coordinates:   (-3412.370,+1624.680,+0.502)

Image 10.
           Time:       Tue Jun 27 02:45:45 2023
           Time Point: 5.505 secs
           Intensity:  Min = 86, Max = 1044, Mean = 152.65648
           Photosensor reading: 3912377.0
           Exposure time: 0.500000 secs
           EX filter:  CY-5
           EM filter:  CY-5
           ND filter:  100%
           Polychroic: FITC/mCh-2
           Stage coordinates:   (-3412.370,+1624.680,+0.302)

Image 11.
           Time:       Tue Jun 27 02:45:45 2023
           Time Point: 6.274 secs
           Intensity:  Min = 69, Max = 1374, Mean = 119.10655
           Photosensor reading: 3914441.0
           Exposure time: 0.400000 secs
           EX filter:  A594
           EM filter:  A594
           ND filter:  100%
           Polychroic: FITC/mCh-2
           Stage coordinates:   (-3412.370,+1624.680,+0.302)

Image 12.
           Time:       Tue Jun 27 02:45:46 2023
           Time Point: 6.850 secs
           Intensity:  Min = 107, Max = 1247, Mean = 201.21912
           Photosensor reading: 3876999.0
           Exposure time: 0.250000 secs
           EX filter:  FITC
           EM filter:  FITC
           ND filter:  100%
           Polychroic: FITC/mCh-2
           Stage coordinates:   (-3412.370,+1624.680,+0.302)

Image 13.
           Time:       Tue Jun 27 02:45:47 2023
           Time Point: 7.336 secs
           Intensity:  Min = 81, Max = 1034, Mean = 152.30650
           Photosensor reading: 3912404.0
           Exposure time: 0.500000 secs
           EX filter:  CY-5
           EM filter:  CY-5
           ND filter:  100%
           Polychroic: FITC/mCh-2
           Stage coordinates:   (-3412.370,+1624.680,+0.102)

Image 14.
           Time:       Tue Jun 27 02:45:47 2023
           Time Point: 8.107 secs
           Intensity:  Min = 64, Max = 1299, Mean = 118.69136
           Photosensor reading: 3914412.0
           Exposure time: 0.400000 secs
           EX filter:  A594
           EM filter:  A594
           ND filter:  100%
           Polychroic: FITC/mCh-2
           Stage coordinates:   (-3412.370,+1624.680,+0.102)

Image 15.
           Time:       Tue Jun 27 02:45:48 2023
           Time Point: 8.683 secs
           Intensity:  Min = 106, Max = 1317, Mean = 198.94228
           Photosensor reading: 3876968.0
           Exposure time: 0.250000 secs
           EX filter:  FITC
           EM filter:  FITC
           ND filter:  100%
           Polychroic: FITC/mCh-2
           Stage coordinates:   (-3412.370,+1624.680,+0.102)

Image 16.
           Time:       Tue Jun 27 02:45:48 2023
           Time Point: 9.170 secs
           Intensity:  Min = 79, Max = 1034, Mean = 151.85881
           Photosensor reading: 3912396.0
           Exposure time: 0.500000 secs
           EX filter:  CY-5
           EM filter:  CY-5
           ND filter:  100%
           Polychroic: FITC/mCh-2
           Stage coordinates:   (-3412.370,+1624.680,-0.102)

Image 17.
           Time:       Tue Jun 27 02:45:49 2023
           Time Point: 9.944 secs
           Intensity:  Min = 58, Max = 1034, Mean = 118.34158
           Photosensor reading: 3914436.0
           Exposure time: 0.400000 secs
           EX filter:  A594
           EM filter:  A594
           ND filter:  100%
           Polychroic: FITC/mCh-2
           Stage coordinates:   (-3412.370,+1624.680,-0.102)

Image 18.
           Time:       Tue Jun 27 02:45:50 2023
           Time Point: 10.520 secs
           Intensity:  Min = 106, Max = 1254, Mean = 197.37749
           Photosensor reading: 3876899.0
           Exposure time: 0.250000 secs
           EX filter:  FITC
           EM filter:  FITC
           ND filter:  100%
           Polychroic: FITC/mCh-2
           Stage coordinates:   (-3412.370,+1624.680,-0.102)

Image 19.
           Time:       Tue Jun 27 02:45:50 2023
           Time Point: 11.012 secs
           Intensity:  Min = 86, Max = 1050, Mean = 151.42749
           Photosensor reading: 3912334.0
           Exposure time: 0.500000 secs
           EX filter:  CY-5
           EM filter:  CY-5
           ND filter:  100%
           Polychroic: FITC/mCh-2
           Stage coordinates:   (-3412.370,+1624.680,-0.302)

Image 20.
           Time:       Tue Jun 27 02:45:51 2023
           Time Point: 11.796 secs
           Intensity:  Min = 64, Max = 987, Mean = 117.99098
           Photosensor reading: 3914412.0
           Exposure time: 0.400000 secs
           EX filter:  A594
           EM filter:  A594
           ND filter:  100%
           Polychroic: FITC/mCh-2
           Stage coordinates:   (-3412.370,+1624.680,-0.302)

Image 21.
           Time:       Tue Jun 27 02:45:51 2023
           Time Point: 12.371 secs
           Intensity:  Min = 105, Max = 1282, Mean = 195.91035
           Photosensor reading: 3876925.0
           Exposure time: 0.250000 secs
           EX filter:  FITC
           EM filter:  FITC
           ND filter:  100%
           Polychroic: FITC/mCh-2
           Stage coordinates:   (-3412.370,+1624.680,-0.302)

Image 22.
           Time:       Tue Jun 27 02:45:52 2023
           Time Point: 12.865 secs
           Intensity:  Min = 75, Max = 1002, Mean = 151.07454
           Photosensor reading: 3912313.0
           Exposure time: 0.500000 secs
           EX filter:  CY-5
           EM filter:  CY-5
           ND filter:  100%
           Polychroic: FITC/mCh-2
           Stage coordinates:   (-3412.370,+1624.680,-0.502)

Image 23.
           Time:       Tue Jun 27 02:45:53 2023
           Time Point: 13.643 secs
           Intensity:  Min = 67, Max = 741, Mean = 117.60916
           Photosensor reading: 3914327.0
           Exposure time: 0.400000 secs
           EX filter:  A594
           EM filter:  A594
           ND filter:  100%
           Polychroic: FITC/mCh-2
           Stage coordinates:   (-3412.370,+1624.680,-0.502)

Image 24.
           Time:       Tue Jun 27 02:45:53 2023
           Time Point: 14.227 secs
           Intensity:  Min = 104, Max = 1504, Mean = 194.90213
           Photosensor reading: 3876932.0
           Exposure time: 0.250000 secs
           EX filter:  FITC
           EM filter:  FITC
           ND filter:  100%
           Polychroic: FITC/mCh-2
           Stage coordinates:   (-3412.370,+1624.680,-0.502)

Image 25.
           Time:       Tue Jun 27 02:45:54 2023
           Time Point: 14.721 secs
           Intensity:  Min = 80, Max = 1027, Mean = 150.65962
           Photosensor reading: 3912287.0
           Exposure time: 0.500000 secs
           EX filter:  CY-5
           EM filter:  CY-5
           ND filter:  100%
           Polychroic: FITC/mCh-2
           Stage coordinates:   (-3412.370,+1624.680,-0.701)

Image 26.
           Time:       Tue Jun 27 02:45:55 2023
           Time Point: 15.500 secs
           Intensity:  Min = 68, Max = 613, Mean = 117.36949
           Photosensor reading: 3914332.0
           Exposure time: 0.400000 secs
           EX filter:  A594
           EM filter:  A594
           ND filter:  100%
           Polychroic: FITC/mCh-2
           Stage coordinates:   (-3412.370,+1624.680,-0.701)

Image 27.
           Time:       Tue Jun 27 02:45:55 2023
           Time Point: 16.084 secs
           Intensity:  Min = 104, Max = 1463, Mean = 194.06149
           Photosensor reading: 3876801.0
           Exposure time: 0.250000 secs
           EX filter:  FITC
           EM filter:  FITC
           ND filter:  100%
           Polychroic: FITC/mCh-2
           Stage coordinates:   (-3412.370,+1624.680,-0.701)

Image 28.
           Time:       Tue Jun 27 02:45:56 2023
           Time Point: 16.580 secs
           Intensity:  Min = 80, Max = 1023, Mean = 150.42776
           Photosensor reading: 3912226.0
           Exposure time: 0.500000 secs
           EX filter:  CY-5
           EM filter:  CY-5
           ND filter:  100%
           Polychroic: FITC/mCh-2
           Stage coordinates:   (-3412.370,+1624.680,-0.901)

Image 29.
           Time:       Tue Jun 27 02:45:57 2023
           Time Point: 17.358 secs
           Intensity:  Min = 62, Max = 678, Mean = 117.22600
           Photosensor reading: 3914274.0
           Exposure time: 0.400000 secs
           EX filter:  A594
           EM filter:  A594
           ND filter:  100%
           Polychroic: FITC/mCh-2
           Stage coordinates:   (-3412.370,+1624.680,-0.901)

Image 30.
           Time:       Tue Jun 27 02:45:57 2023
           Time Point: 17.942 secs
           Intensity:  Min = 103, Max = 1399, Mean = 193.13669
           Photosensor reading: 3876874.0
           Exposure time: 0.250000 secs
           EX filter:  FITC
           EM filter:  FITC
           ND filter:  100%
           Polychroic: FITC/mCh-2
           Stage coordinates:   (-3412.370,+1624.680,-0.901)

Total number of images saved: 30
