# Supplementary material for: Yeast TLDc domain proteins regulate assembly state and subcellular localization of the V-ATPase
Source: EMBO J. 2024 Apr 8;43(9):9. doi: 10.1038/s44318-024-00097-2 (PMC11066047; doi:10.1038/s44318-024-00097-2)
Supplement: Supplementary file 13 — Source data Fig. 8 [file 44318_2024_97_MOESM13_ESM.zip › Figure 8/8A/Stv1mNG-Sec7mK-Pfa3H-dRtc5-05_R3D_D3D_log.txt]

------------------------------------------------------------------------

 DECON3D: 3D deconvolution.  Tue Jun 27 03:24:47 2023

 Multiprocessor-enabled Deconvolution
 Using  4 processors
  

Image Name............................	/home/Deltavision2/Desktop/2023/Ayelen/2023-06-27/Stv1mNG-Sec7mK-Pfa3H-dRtc5-05_R3D.dv
Size (X, Y, Z)........................	1024 1024 10
Size (W, T)...........................	3 1
Data Type.............................	2 byte unsigned integer
Sequence..............................	W -> Z -> T
Pixel Size (dX, dY, dZ)...............	0.064 0.064 0.200
Wavelengths (nm)......................	676.00  632.00  523.00  
Min, Max, Mean (w=676.0 nm)...........	75.00 1050.00 152.12
Min, Max, Mean (w=632.0 nm)...........	58.00 1374.00 1186.56
Min, Max, Mean (w=523.0 nm)...........	103.00 1573.00 2006.45
Rotation Angles (alpha, beta, gamma)..	0.00 0.00 0.00
Extended Header Size (bytes)..........	7168
Extended Header Type .................	4
Image Type............................	100
Lens ID Number........................	10011

Titles................................


      X region selected.........       0   1023
      Y region selected.........       0   1023
      Z region selected.........       0      9
      Time region selected......       0      0      1
      Wavelengths selected......     676    632    523
  
 Calculating Image Correction...
  

Image Name............................	/home/Deltavision2/Desktop/2023/Ayelen/2023-06-27/Stv1mNG-Sec7mK-Pfa3H-dRtc5-05_R3D.dv
Size (X, Y, Z)........................	1024 1024 10
Size (W, T)...........................	3 1
Data Type.............................	2 byte unsigned integer
Sequence..............................	W -> Z -> T
Pixel Size (dX, dY, dZ)...............	0.064 0.064 0.200
Wavelengths (nm)......................	676.00  632.00  523.00  
Min, Max, Mean (w=676.0 nm)...........	75.00 1050.00 152.12
Min, Max, Mean (w=632.0 nm)...........	58.00 1374.00 1186.56
Min, Max, Mean (w=523.0 nm)...........	103.00 1573.00 2006.45
Rotation Angles (alpha, beta, gamma)..	0.00 0.00 0.00
Extended Header Size (bytes)..........	7168
Extended Header Type .................	4
Image Type............................	100
Lens ID Number........................	10011

Titles................................


  Polynomial order.............................  4
  Polynomial orders to plot....................  0
  X min and max for normalization..............   1 1024
  Y min and max for normalization..............   1 1024
  Normalization................................ on 
  Type of normalization........................ 1
  Camera Intensity Offset (bias)...............    50.00
  Bleach correction............................ on 
  Z-line correction............................ on 


 - correcting time point   1, wavelength  1...
 - reading image data...

  Z      Ref   Scaled Ref  Photosensor  Scaled Photosensor
  -      ---   ----------  -----------  ------------------
   1    154.21   154.20      3912365.0        3912090.5     1.0000/0.9999
   2    153.52   153.96      3912434.0        3923789.5     1.0000/1.0029
   3    153.09   153.90      3912418.0        3933082.8     1.0000/1.0053
   4    152.66   153.91      3912377.0        3944475.5     1.0000/1.0082
   5    152.31   153.94      3912404.0        3954361.0     1.0000/1.0107
   6    151.86   153.95      3912396.0        3966370.8     1.0000/1.0138
   7    151.43   153.94      3912334.0        3977372.5     1.0000/1.0166
   8    151.07   153.94      3912313.0        3986402.3     1.0000/1.0189
   9    150.66   153.98      3912287.0        3998456.0     1.0000/1.0220
  10    150.43   154.15      3912226.0        4009127.8     1.0000/1.0248
IMGCORR: Warning, replaced    1 bad pixels.
  - replacing           1 pixels...

 - correcting time point   1, wavelength  2...
 - reading image data...

  Z      Ref   Scaled Ref  Photosensor  Scaled Photosensor
  -      ---   ----------  -----------  ------------------
   1    120.68   120.66      3914237.0        3913690.0     1.0000/0.9999
   2    119.96   120.40      3914259.0        3928743.8     1.0000/1.0037
   3    119.59   120.29      3914402.0        3937325.3     1.0000/1.0059
   4    119.11   120.25      3914441.0        3952042.8     0.9999/1.0096
   5    118.69   120.25      3914412.0        3965681.5     1.0000/1.0131
   6    118.34   120.25      3914436.0        3977491.8     0.9999/1.0161
   7    117.99   120.26      3914412.0        3989535.5     1.0000/1.0192
   8    117.61   120.29      3914327.0        4003588.5     1.0000/1.0228
   9    117.37   120.40      3914332.0        4015452.8     1.0000/1.0258
  10    117.23   120.66      3914274.0        4028864.3     1.0000/1.0293
IMGCORR: Warning, replaced    1 bad pixels.
  - replacing           1 pixels...

 - correcting time point   1, wavelength  3...
 - reading image data...

  Z      Ref   Scaled Ref  Photosensor  Scaled Photosensor
  -      ---   ----------  -----------  ------------------
   1    217.90   217.70      3876837.0        3873266.3     1.0000/0.9991
   2    208.80   211.72      3876949.0        3931069.3     1.0000/1.0140
   3    204.20   208.86      3876901.0        3965406.0     1.0000/1.0228
   4    201.22   208.04      3876999.0        4008452.5     1.0000/1.0339
   5    198.94   208.39      3876968.0        4061158.3     1.0000/1.0475
   6    197.38   209.29      3876899.0        4110818.8     1.0000/1.0603
   7    195.91   210.33      3876925.0        4162373.8     1.0000/1.0736
   8    194.90   211.41      3876932.0        4205398.0     1.0000/1.0847
   9    194.06   212.68      3876801.0        4248773.0     1.0000/1.0959
  10    193.14   214.58      3876874.0        4307370.5     1.0000/1.1110


 IMGCORR: finished.  Tue Jun 27 03:24:48 2023

 ----------------------------------------------------
 Deconvolution Results:

Image Name............................	/tmp/Stv1mNG-Sec7mK-Pfa3H-dRtc5-05_R3D_D3D.dv_cor_MXB
Size (X, Y, Z)........................	1024 1024 10
Size (W, T)...........................	3 1
Data Type.............................	2 byte unsigned integer
Sequence..............................	Z -> T -> W
Pixel Size (dX, dY, dZ)...............	0.064 0.064 0.200
Wavelengths (nm)......................	676.00  632.00  523.00  
Min, Max, Mean (w=676.0 nm)...........	74.46 1062.29 167.98
Min, Max, Mean (w=632.0 nm)...........	58.00 1374.00 2379.68
Min, Max, Mean (w=523.0 nm)...........	103.00 1589.98 4083.73
Rotation Angles (alpha, beta, gamma)..	0.00 0.00 0.00
Extended Header Size (bytes)..........	12288
Extended Header Type .................	4
Image Type............................	100
Lens ID Number........................	10011

Titles................................

IMGCORR:  Norm=on  Method=1                                                    
          Bleach=on  Zline=on                                                  

      Time region selected......       0      0      1
      Wavelengths selected......     676    632    523
  
  - opening OTF file...

Image Name............................	/usr/local/otf/Olympus_100X_140_10007.otf
Size (X, Y, Z)........................	128 129 1
Size (W, T)...........................	1 1
Data Type.............................	4 byte floating-point
Sequence..............................	W -> Z -> T
Pixel Size (dX, dY, dZ)...............	0.052 0.061 1.000
Wavelengths (nm)......................	617.00  
Min, Max, Mean (w=617.0 nm)...........	0.00 1.00 0.01
Rotation Angles (alpha, beta, gamma)..	0.00 0.00 0.00
Extended Header Size (bytes)..........	20480
Extended Header Type .................	4
Image Type............................	0
Lens ID Number........................	10007

Titles................................


DECON3D: 3D iterative constrained deconvolution
  Method (1=add,2=ratio,3=enh add,4=enh ratio).    4
  Intensity scaling factor.....................       1.0000
  Border roll-off for X and Y (pixels).........  32
  Pre-filter cut-off values (microns)..........     0.2000    0.0500
  Sigma for smoothing..........................     0.3050
  Sigma for Wiener filter......................     0.1100
  S:N value for Wiener filter..................     0.1010
  Z padding....................................   64
  Number of iterations before smoothing........    5
  Maximum number of iterations.................   10
  Memory usage (0=low, 1=med, 2=high)..........    2
  Values subtracted from image.................     0.00    0.00    0.00    0.00    0.00
  
  - allocating memory...
  - generating pre-filter and smoothing function...
  - wavelength 676.0 processed with OTF measured at 617.0 (scale=0.913)
  - deconvolving wavelength  676., time point #    1...
  - reading data from disk...
  - prefiltering...

 DECON3D: starting iterations.  Tue Jun 27 03:24:49 2023

  
                  Standard       Avg Counts
 Iteration      Residual (R)      Residual      Normalized R
 ---------      ------------      --------      ------------
      1          0.06862754        10.43            1.000
      2          0.04684311         7.12            0.683
      3          0.04409597         6.70            0.643
      4          0.04345299         6.61            0.633
      5          0.04395601         6.68            0.641
      6          0.04424858         6.73            0.645
      7          0.04391015         6.68            0.640
      8          0.04427510         6.73            0.645
      9          0.04476589         6.81            0.652

 DECON3D: finished iterations.  Tue Jun 27 03:24:53 2023

  - wavelength 632.0 processed with OTF measured at 617.0 (scale=0.976)
  - deconvolving wavelength  632., time point #    1...
  - reading data from disk...
  - prefiltering...

 DECON3D: starting iterations.  Tue Jun 27 03:24:53 2023

  
                  Standard       Avg Counts
 Iteration      Residual (R)      Residual      Normalized R
 ---------      ------------      --------      ------------
      1          0.05372411         6.39            1.000
      2          0.04299906         5.11            0.800
      3          0.04102306         4.88            0.764
      4          0.04039643         4.80            0.752
      5          0.04144432         4.93            0.771
      6          0.04158683         4.94            0.774
      7          0.04101783         4.88            0.763
      8          0.04118293         4.90            0.767
      9          0.04146371         4.93            0.772

 DECON3D: finished iterations.  Tue Jun 27 03:24:58 2023

  - wavelength 523.0 processed with OTF measured at 617.0 (scale=1.180)
  - deconvolving wavelength  523., time point #    1...
  - reading data from disk...
  - prefiltering...

 DECON3D: starting iterations.  Tue Jun 27 03:24:58 2023

  
                  Standard       Avg Counts
 Iteration      Residual (R)      Residual      Normalized R
 ---------      ------------      --------      ------------
      1          0.06346254        13.18            1.000
      2          0.04812221         9.99            0.758
      3          0.04522073         9.39            0.713
      4          0.04409084         9.15            0.695
      5          0.04565912         9.48            0.719
      6          0.04433948         9.21            0.699
      7          0.04534076         9.41            0.714
      8          0.04562750         9.47            0.719

 DECON3D: finished iterations.  Tue Jun 27 03:25:02 2023

  - cleaning up temporary files
  
Total Deconvolution Time:  0 Hrs   0 Min  15 Sec

 DECON3D: finished.  Tue Jun 27 03:25:02 2023
