# Supplementary material for: Yeast TLDc domain proteins regulate assembly state and subcellular localization of the V-ATPase
Source: EMBO J. 2024 Apr 8;43(9):9. doi: 10.1038/s44318-024-00097-2 (PMC11066047; doi:10.1038/s44318-024-00097-2)
Supplement: Supplementary file 13 — Source data Fig. 8 [file 44318_2024_97_MOESM13_ESM.zip › Figure 8/8B and 8C/Fig 8B and 8C.xlsx]

## Sheet: Fig 8B and 8C
Full length Stv1-mNG												C1:Pfa3
Averages are below												C2:Se7
												C3:Stv1
	Co-localization with Pfa3																					Co-localization with Stv1
	wt-Exp1		wt-Exp2		wt-Exp3		dOxr1-Exp1		dOXr1-Exp2		dOXr1-Exp3		dRtc5-Exp1		dRtc5-Exp2		dRtc5-Exp3					wt-Exp1		wt-Exp2		wt-Exp3		dOxr1-Exp1		dOxr1-Exp2		dOxr1-Exp3		dRtc5-Exp1		dRtc5-Exp2		dRtc5-Exp3
	M1	M2	M1	M2	M1	M2	M1	M2	M1	M2	M1	M2	M1	M2	M1	M2	M1	M2				M1	M2	M1	M2	M1	M2	M1	M2	M1	M2	M1	M2	M1	M2	M1	M2	M1	M2
1	0.12	0.355	0.057	0.46	0.014	0.106	0.796	0.655	0.993	0.404	0.569	0.612	0.074	0.256	0.1	0.242	0.07	0.194				0.749	0.325	0.444	0.226	0.473	0.483	0.815	0.074	0.894	0.211	0.985	0.098	0.751	0.45	0.725	0.274	0.73	0.317
2	0.041	0.111	0.063	0.262	0.025	0.247	0.481	0.602	0.992	0.694	0.615	0.551	0.096	0.216	0.014	0.134	0.047	0.317				0.738	0.384	0.76	0.324	0.656	0.831	0.636	0.05	0.652	0.022	0.92	0.165	0.919	0.416	0.472	0.512	0.219	0.028
3	0.135	0.524	0.004	0.019	0.056	0.045	0.815	0.596	0.283	0.137	0.101	0.098	0.379	0.367	0.009	0.008	0.232	0.221				0.812	0.376	0.515	0.33	0.417	0.823	0.707	0.108	0.723	0.179	0.677	0.188	0.656	0.333	0.805	0.297	0.667	0.186
4	0.052	0.217	0	0	0.019	0.081	0.701	0.543	0.545	0.276	0.877	0.663	0.223	0.553	0.003	0.067	0.094	0.545				0.864	0.582	0.426	0.321	0.676	0.361	0.247	0.081	0.885	0.21	0.44	0.064	0.571	0.681	0.655	0.507	0.981	0.197
5	0.069	0.215	0	0	0.084	0.387	0.848	0.577	0.673	0.839	0.688	0.563	0.041	0.331	0.022	0.221	0.148	0.428				0.49	0.24	0.5	0.065	0.764	0.402	0.836	0.105	0.918	0.102	1	0.09	0.805	0.416	0.581	0.242	0.94	0.396
6	0.08	0.026	0.463	0.418	0.211	0.912	0.909	0.152	0.714	0.606	0.859	0.233	0.173	0.328	0.078	0.107	0.004	0.031				0.778	0.323	0.744	0.328	0.549	0.586	0.7	0.109	0.97	0.073	0.961	0.393	0.657	0.21	0.728	0.275	0.438	0.429
7	0.11	0.077	0.02	0.087	0.012	0.069	0.575	0.269	0.416	0.435	0.965	0.606	0.326	0.905	0	0	0.055	0.122				0.807	0.299	0.699	0.436	0.509	0.729	0.766	0.157	0.724	0.236	0.736	0.18	0.701	0.753	0.859	0.432	0.882	0.453
8	0.02	0.084	0.149	0.393	0.077	0.257	0.822	0.354	0.589	0.714	0.487	0.806	0.007	0.051	0.375	0.485	0.022	0.204				0.681	0.389	0.62	0.381	0.777	0.415	0.544	0.171	1	0.037	0.596	0.057	0.781	0.623	0.663	0.324	0.824	0.415
9	0.031	0.066	0.212	0.575	0.038	0.338	0.567	0.634	0.58	0.603	0.384	0.579	0.096	0.342	0.015	0.047	0.017	0.048				0.734	0.251	0.294	0.115	0.777	0.415	0.778	0.062	0.71	0.138	0.663	0.34	0.47	0.354	0.757	0.489	0.731	0.263
10	0.072	0.408	0	0	0.037	0.187	0.799	0.593	0	0	0.614	0.596	0.181	0.098	0.076	0.304	0.073	0.395				0.514	0.266	0.324	0.354	0.857	0.462	0.853	0.088	0.943	0.074	0.705	0.05	0.571	0.231	0.462	0.41	0	0
11	0.093	0.224	0.048	0.358	0.012	0.028	0.905	0.385	0.807	0.826	0.627	0.745	0.041	0.148	0.145	0.547	0.043	0.275				0.694	0.252	0.633	0.628	0.8	0.424	0.695	0.209	0.897	0.175	0.88	0.071	0.612	0.302	0.656	0.546	0.367	0.192
12	0.155	0.669	0.031	0.274	0.07	0.295	0.733	0.55	0.282	0.221	0.292	0.457	0.351	0.375	0.113	0.13	0.14	0.271				0.351	0.177	0.328	0.474	0.913	0.677	0.549	0.092	0.381	0.062	0.848	0.225	0.745	0.603	0.696	0.576	0.77	0.216
13	0.049	0.184	0.076	0.248	0	0	0.876	0.383	0.685	0.857	1	0.053	0.141	0.443	0.222	0.039	0.124	0.166				0.659	0.385	0.736	0.366	0.807	0.432	0.694	0.118	0.687	0.109	0.762	0.561	0.727	0.571	0.494	0.151	0.876	0.471
14	0.079	0.281	0	0	0.275	0.268	0.834	0.408	0.919	0.715	0.489	0.781	0.023	0.19	0.172	0.587	0.063	0.6				0.524	0.188	0	0	0.497	0.648	0.423	0.046	0.909	0.027	0.812	0.13	0.803	0.831	0.798	0.674	1	0.272
15	0.077	0.24	0.122	0.177	0.077	0.307	0.593	0.713	0.502	0.549	0.531	0.51	0.077	0.232	0.043	0.252	0.153	0.377				0.605	0.245	0.647	0.368	0.163	0.265	0.526	0.07	0.864	0.083	0.938	0.153	0.519	0.316	0.395	0.33	0.566	0.75
16	0.138	0.436	0.022	0.176	0.077	0.307	0.596	0.717	0.982	0.663	0	0	0.059	0.142	0.481	0.429	0.087	0.25				0.757	0.417	0.651	0.528	0.735	0.539	0.572	0.108	0.852	0.148	0.926	0.112	0.699	0.552	0.641	0.448	0.839	0.689
17	0.078	0.188	0	0	0.11	0.421	0.526	0.521	0.631	0.77	0.265	0.618	0.029	0.136	0.134	0.508	0.099	0.374				0.668	0.19	0.765	0.691	0.757	0.654	0.778	0.165	0.923	0.135	0.776	0.464	0.761	0.35	1	0.352	0.771	0.26
18	0.119	0.278	0	0	0.138	0.349	0.829	0.626	0.873	0.465	0.947	0.535	0.094	0.354	0.034	0.136	0.09	0.379				0.66	0.237	0.897	0.619	0.818	0.441	0.778	0.085	0.5	0.053	0.88	0.053	0.678	0.531	0.933	0.354	0.677	0.29
19	0.2	0.513	0	0	0.15	0.339	0.93	0.206	0.459	0.656	0.466	0.866	0.051	0.211	0.094	0.348	0.088	0.101				0.692	0.351	0.711	0.756	0.702	0.742	0.738	0.146	0.887	0.066	0.976	0.175	0.677	0.767	0.566	0.254	0.833	0.474
20	0.037	0.141	0.082	0.456	0.002	0.013	0.314	0.4	0.316	0.803	0.589	0.794	0.086	0.174	0.014	0.054	0.083	0.261				0.785	0.285	0.691	0.337	0.661	0.871	0.226	0.044	0.917	0.059	0.629	0.152	0.612	0.733	0.577	0.409	0.78	0.44
21	0.02	0.115	0.014	0.17	0.056	0.436	0.704	0.471	0.74	0.739	0.892	0.759	0.086	0.174	0.113	0.382	0.067	0.472				0.639	0.169	0.412	0.149	0.5	0.517	0.915	0.147	0.729	0.172	0.969	0.068	0.575	0.292	0.983	0.451	0.981	0.497
22	0.192	0.479	0.035	0.128	0.403	0.737	0.93	0.782	0.88	0.767	0.97	0.067	0.021	0.102	0.144	0.432	0.063	0.663				0.714	0.36	0.807	0.649	0.537	0.544	0.968	0.081	1	0.013	0.986	0.085	0.862	0.385	0.861	0.352	0.901	0.52
23	0.245	0.122	0.008	0.031	0.002	0.024	0.797	0.223	0.487	0.627	0.476	0.716	0.071	0.508	0.075	0.283	0.005	0.012				0.66	0.397	0.674	0.356	0.898	0.319	1	0.03	0.719	0.108	0.457	0.082	0.653	0.766	0.573	0.596	0	0
24	0.095	0.184	0.097	0.439	0.007	0.078	0.922	0.759	0.883	0.709	0.625	0.611	0.031	0.273	0.042	0.222	0.011	0.023				0.462	0.184	0.484	0.227	0.856	0.453	0.756	0.051	0.341	0.041	0.57	0.073	0.669	0.362	0.727	0.443	0.672	0.265
25	0.185	0.434	0.01	0.072	0.08	0.107	0.453	0.352	0.886	0.706	1	0.149	0.045	0.304	0.32	0.577	0.014	0.099				0.474	0.272	0.767	0.22	0.517	0.395	0.534	0.173	0.932	0.167	0.868	0.081	0.73	0.455	0.659	0.543	0.921	0.267
26	0.162	0.302	0.046	0.432	0.147	0.235	0.535	0.758	0.788	0.672	0.708	0.659	0.092	0.26	0.027	0.134	0.166	0.527				0.514	0.391	0.81	0.555	0.569	0.911	0.817	0.058	0.822	0.184	0.727	0.034	0.589	0.422	0.654	0.652	0.804	0.526
27	0.8	0.058	0.072	0.093	0.057	0.326	0.561	0.518	0.719	0.52	0.948	0.496	0.081	0.42	0.003	0.007	0.203	0.653				0.723	0.159	0.833	0.525	0.663	0.379	0.667	0.376	0.938	0.26	1	0.124	0.655	0.321	0.317	0.188	0.52	0.705
28	0.114	0.369	0.009	0.17	0.167	0.366	0.932	0.167	0.67	0.714	0.621	0.604	0.037	0.156	0.026	0.333	0.008	0.03				0.618	0.298	0.435	0.377	0	0	0.81	0.214	0.96	0.092	1	0.005	0.655	0.321	0.904	0.352	0.966	0.253
29	0.048	0.059	0.028	0.162	0	0	0.446	0.77	0.439	0.194	0.532	0.73	0.037	0.156	0.052	0.216	0.063	0.437				0.461	0.393	0.768	0.497	0.386	0.457	0.636	0.085	0.764	0.29	0.852	0.028	0.346	0.219	0.571	0.364	1	0.18
30	0.055	0.141	0.109	0.359	0.069	0.744	0.583	0.071	0.65	0.726	0	0	0.046	0.784	0.034	0.218	0.014	0.133				0.7	0.247	0.732	0.5	0.017	0.056	0.8	0.189	0.579	0.322	0.951	0.105	1	0.355	1	0.032	0.758	0.304
31	0.575	0.013	0.004	0.004	0.078	0.562	0.668	0.657	0.282	0.374	1	0.075	0	0	0	0	0.03	0.105				0.545	0.443	0.876	0.633	0.366	0.533	0.629	0.055	0.98	0.075	0.798	0.379	0.792	0.533	0.364	0.571	0.45	0.141
32	0.112	0.428	0.032	0.205	0.003	0.012	0.886	0.847	0.213	0.222	0.748	0.864	0	0	0.076	0.607	0.036	0.236				0.688	0.408	0.5	0.143	0.4	0.427	0.761	0.049	0.434	0.047	0.952	0.354	0.953	0.226	0.674	0.424	0.648	0.461
33	0.08	0.4	0.012	0.051	0.054	0.356	0.935	0.588	0.992	0.559	0.628	0.9	0	0	0.101	0.38	0.1	0.242				0.58	0.228	0.383	0.367	0.7	0.725	0.716	0.078	0.375	0.008	0.827	0.455	0.626	0.484	0.551	0.357	0.905	0.374
34	0.285	0.494	0.027	0.655	0.07	0.253	0.479	0.368	0.582	0.725	0.869	0.399	0.083	0.506	0.08	0.192	0.014	0.134				0.592	0.317	0.867	0.448	0.7	0.725	0.59	0.198	0	0	0.928	0.383	0.444	0.227	0.581	0.573	0.725	0.274
35	0.065	0.269	0.061	0.387	0.07	0.253	0.388	0.726	0.602	0.688	0.742	0.105	0.051	0.102	0.034	0.333	0.009	0.008				0.534	0.237	0.558	0.264	0.225	0.222	1	0.139	0.18	0.025	0.583	0.021	0.438	0.207	0.624	0.694	0.472	0.512
	0.029	0.123	0.048	0.34	0.092	0.266	0.54	0.326	0.389	0.875	0.391	0.389	0.039	0.195	0.007	0.045	0.003	0.067				0.764	0.385	0.424	0.368	0.556	0.45	0.948	0.13	0.792	0.39	1	0.024	0.438	0.207	0.421	0.323	0.805	0.297
	0.008	0.018	0.105	0.276	0.538	0.835	1	0.175	0.883	0.842	0.638	0.45	0.037	0.206	0.066	0.636	0.022	0.221				0.82	0.201	0.742	0.357	0.724	0.84	0.984	0.23	0.424	0.415	1	0.077	0.228	0.353	0.692	0.425	0.655	0.507
	0.055	0.104	0.117	0.558	0.27	0.161	0.215	0.133	0.567	0.166	0.758	0.431	0	0	0.041	0.15	0.078	0.107				0.527	0.55	0.637	0.832	0.805	0.722	0.831	0.248	0.938	0.39	0.645	0.102	0.5	0.907	0.941	0.444	0.581	0.242
	0.09	0.396	0.053	0.391	0.126	0.401	0.993	0.103	0.123	0.313	0.769	0.813	0	0	0.42	0.134	0.375	0.485				0.445	0.236	0.628	0.71	0.574	0.436	0.559	0.092	0.938	0.102	0.493	0.075	0.302	0.743	0.824	0.487	0.728	0.275
	0.1	0.443	0.025	0.105	0.057	0.344	0.787	0.758	0.806	0.537	0.875	0.863	0.025	0.115	0.109	0.313	0.015	0.047				0.535	0.507	0.769	0.569	0.015	0.019	0.973	0.127	0.829	0.14	0.493	0.075	0.739	0.556	0.353	1	0.859	0.432
	0.197	0.748	0.141	0.378	0.009	1	0.864	0.457	0.892	0.485	0.789	0.723	0.059	0.261	0	0	0.076	0.304				0.524	0.253	0.659	0.42	0.968	0.152	1	0.004	0.475	0.086	0.813	0.1	0.443	0.547	0.371	0.188	0.663	0.324
	0.057	0.031	0.022	0.11	0.036	0.265	0.712	0.509	0.923	0.562	0.69	0.606	0.005	0.5	0.036	0.261	0.145	0.547				0.582	0.447	0.696	0.436	0.763	0.705	0.792	0.085	0.852	0.281	0.897	0.139	0.654	0.405	0.855	0.398	0.757	0.489
	0.049	0.192			0.091	0.466	0.745	0.537	0.796	0.638	0.989	0.593	0.039	0.233	0.765	0.22	0.113	0.13				0.493	0.296			0.492	0.344	0.929	0.049	0.84	0.144	0.615	0.023	0.462	0.78	0.443	0.681	0.462	0.41
	0.196	0.682			0.088	0.398	0.407	0.673	0.507	0.5	0.989	0.593	0	0	0.057	0.217	0.222	0.039				0.737	0.598			1	0.111	0.981	0.046	0.928	0.094	0.973	0.186	1	0.144	0.919	0.347	0.656	0.546
	0.056	0.122			0.103	0.755	0.773	0.473	0.606	0.699	0.781	0.693	0.08	0.438	0.114	0.592	0.172	0.587				0.536	0.123			0.476	0.345	0.866	0.135	0.93	0.13	0.971	0.257	0.361	0.283	0.8	0.679	0.696	0.576
	0.044	0.025			0.208	0.629	0.981	0.596	0.613	0.486	0.593	0.545	0.019	0.319	0.174	0.632	0.043	0.252				0.987	0.484					0.797	0.152	0.701	0.123	0.923	0.136	0.447	0.76	0.924	0.714	0.494	0.151
	0.011	0.031			0.074	0.188	0.593	0.722	0.675	0.273	0.847	0.377	0.018	0.109	0.082	0.563	0.481	0.429				0.863	0.627					0.545	0.042	0.396	0.079	1	0.308	0.513	0.524	0.424	0.39	0.798	0.674
	0.231	0.238			0.005	0.048	0.96	0.808	0.424	0.708	0.69	0.104	0	0	0.007	0.06	0.134	0.508				0.838	0.535					0.811	0.054	0.549	0.089	0.965	0.244	0.758	0.617	0.078	0.571	0.395	0.33
	0.12	0.46			0.037	0.266	0.5	0.751	0.801	0.77	0.337	0.339	0.033	0.16			0.034	0.136				0.571	0.361					0.783	0.097	0.659	0.058	0.741	0.371	0.613	0.788			0.641	0.448
	0.044	0.203			0.361	0.094	0.76	0.733	0.798	0.841	0.748	0.6	0	0			0.094	0.348				0.712	0.45									0.934	0.067	0.778	0.384			1	0.352
	0.203	0.187			0.099	0.353			0.432	0.636	0.329	0.875	0.014	0.179			0.014	0.054				0.562	0.857									0.458	0.029	0.613	0.529			0.933	0.354
	0.197	0.139			0.036	0.272					0.602	0.387	0.234	0.348			0.113	0.382				0.776	0.633									0.913	0.029	0.189	0.219			0.566	0.254
	0.061	0.088			0.049	0.689					0.771	0.094					0.146	0.241				0.838	0.376									0.85	0.127	0.376	0.444			0.577	0.409
	0.031	0.248			0.109	0.435					0.977	0.545					0.144	0.432				0.8	0.566									0.964	0.264	0.708	0.754			0.556	0.172
	0.039	0.15			0.124	0.967					0.742	0.919										0.35	0.198									0.842	0.81	0.439	0.541			0.983	0.451
	0.016	0.148			0	0					0.842	0.81										0.406	0.22									0.451	0.222	0.509	0.641
	0.024	0.128			0.09	0.944					0.451	0.222										0.589	0.491									0.444	0.246	0.276	0.305
	0.407	0.567			0.051	0.391					0.444	0.246										0.508	0.464											0.472	0.375
	0.011	0.096			0.179	0.549																0.484	0.25
	0.026	0.117			0.06	0.283																0.339	0.365
					0.06	0.283																0.6	0.355
					0.022	0.319
					0.108	0.381
					0.105	0.33
					0.077	0.547
					0.039	0.256
					0.015	0.25
					0.084	0.335
					0.0005519	0.01
					0.154	0.389
					0.065	1
					0.037	0.372
Averages	0.118167	0.246467	0.0577143	0.224262	0.088966	0.346056	0.70996	0.5139	0.633118	0.578549	0.658034	0.517534	0.0736731	0.243462	0.107271	0.266333	0.0918333	0.271278				0.633639	0.352344	0.615381	0.41069	0.600333	0.4886	0.73998	0.112286	0.739592	0.133143	0.806368	0.173842	0.612414	0.472483	0.657312	0.439479	0.698527	0.358364
