# Supplementary material for: Yeast TLDc domain proteins regulate assembly state and subcellular localization of the V-ATPase
Source: EMBO J. 2024 Apr 8;43(9):9. doi: 10.1038/s44318-024-00097-2 (PMC11066047; doi:10.1038/s44318-024-00097-2)
Supplement: Supplementary file 13 — Source data Fig. 8 [file 44318_2024_97_MOESM13_ESM.zip › Figure 8/8D/Fig 8D.xlsx]

## Sheet: Fig 8D
Quantification of Stv1 in Sec7 ROIS (Figure 8 D)
Mean value, each ecperiment									Average each experiment				All single cell values together			Average each experiment
wt	dOxr1	dRtc5	wt	dOxr1	dRtc5	Wt	dOxr1	dRTc5	Wt	dOxr1	dRTc5		wt	dOxr1	dRtc5	Wt	dOxr1	dRTc5
Exp1	Exp1	Exp1	Exp2	Exp2	Exp2	Exp3	Exp3	Exp3	Average	Average	Average		Exp1	Exp1	Exp1	Average	Average	Average
411	767.229	280.48	352.893	609	930.967	1714.08	1038.63	1868.7	1710.68	834.341	1716.05		411	767.229	280.48	1710.68	834.341	1716.05
1565.25	1728.42	1174.57	2643.74	1282.35	1512.89	498.25	1096.72	1560.62	1783.52	892.97	1337.33		1565.25	1728.42	1174.57	1783.52	892.97	1337.33
1602.66	462.333	1017.69	1604.25	784.766	350.333	2369.09	661	1297.75	1415.12	921.506	1060.23		1602.66	462.333	1017.69	1415.12	921.506	1060.23
1107.39	497.167	1563.92	631.485	1709.71	2209.3	2328.66	787	487.864					1107.39	497.167	1563.92
1661.07	1326.45	3411.35	1957	568.979	882.357	1591	570	1759.22					1661.07	1326.45	3411.35
396.817	884.143	3131.47	1443	1016.69	1061.56	1307	942.811	1425.3					396.817	884.143	3131.47
2635.66	868	466.179	1954.49	1040.5	294	1759.49	781.582	2599.82					2635.66	868	466.179
1225.09	511.133	784.154	364.333	1086.92	832.292	1834.27	675.295	678					1225.09	511.133	784.154
724.202	2250.21	2153.51	2496.86	1151.48	1618.72	1395.52	1970.59	1291.05					724.202	2250.21	2153.51
1972.89	584.5	460	417	971.833	247.667	1172.57	287	395.571					1972.89	584.5	460
3662.5	708	390.6	2747.64	1510.76	1846.73	977.98	1533.8	1514.71					3662.5	708	390.6
3500	1509.17	3568.56	286.143	381.141	375.046	2090.64	3907.67	1779.67					3500	1509.17	3568.56
407.667	783.69	3078.58	1969.15	1586.06	774.019	1349.04	506.889	1082.03					407.667	783.69	3078.58
3493.97	802.5	947	574	1475.19	440	1322.66	1848.02	1629.93					3493.97	802.5	947
1306.99	947.7	1676.54	2190.88	1069.08	885.084	766.286	9072	740.2					1306.99	947.7	1676.54
1833.3	1428.04	1437.99	585	617.697	1254.8	514.95	723.722	2209.23					1833.3	1428.04	1437.99
1979.3	1384.88	2194.97	1086.47	739.355	431.98	1936.33	2098	604					1979.3	1384.88	2194.97
3983.74	1371.83	3442.52	223.5	1054	1271.56	2363.44	596.5	2436.19					3983.74	1371.83	3442.52
3016.82	792.256	3329.67	3125.58	408.909	1833.9	519.888	384.79	672					3016.82	792.256	3329.67
340.857	983.627	2780.14	2099.17	644	751.737	2621.61	1121.23	586					340.857	983.627	2780.14
1011.99	590.753	1526.62	447.25	737.988	1499.84	3133	874.05	1559.86					1011.99	590.753	1526.62
1245.84	776.13	2672.19	1100.32	501.5	617.323	2425.14	1412.67	2310.16					1245.84	776.13	2672.19
4018.6	1917.16	262	640	1596.9	428.31	718.375	1045.28	1313.83					4018.6	1917.16	262
400.036	786.552	1439.84	2940.15	876.333	1248.29	666.667	1353.55	2518.31					400.036	786.552	1439.84
4196.98	1110	1892.61	372.429	396.033	354.31	1202.25	1759.85	1628.2					4196.98	1110	1892.61
2498.92	1342.67	3353	2086	686.9	808.69	20	723	655.296					2498.92	1342.67	3353
406.152	1197.88	2992.92	3187.5	1289.38	675.902	2342.12	1025.15	990.333					406.152	1197.88	2992.92
315.264	1164.48	564.404	1790.13	1356.7	1685.08	908.478	942.226	1927.38					315.264	1164.48	564.404
529.737	1143	3068.25	1902	1073.68	1492.77	3312.51	655.897	3123					529.737	1143	3068.25
2583.94	564.094	1057.72	730.066	912.926	1004.63	2249.98	996.957	2209.34					2583.94	564.094	1057.72
816.591	485.691	3956.31	1548.79	1029.23	439	1496.16	1614.51	1168.69					816.591	485.691	3956.31
3367.53	650.65	1589.39	1275.72	826.255	369.5	2663.53	242.176	964.857					3367.53	650.65	1589.39
1797.86	1019.71	1986	3083.15	689.732	1293.74	2561.22	1677	216					1797.86	1019.71	1986
512.718	1110.57	335.2	388.706	1479.15	2384.76	2414.84	371	1734.23					512.718	1110.57	335.2
2675.08	973.909	833.372	286.636	727	321.606	2746.96	1217.27	667.892					2675.08	973.909	833.372
3357.98	1556.06	2504.18	2618.67	1045.96	1940.47	486	724.278	2037.64					3357.98	1556.06	2504.18
3686.49	649.655	485	2120.19	651.833	339	2116.64	1788.86	1293.07					3686.49	649.655	485
5669.41	443.429	2888.33	464.053	409.695	1695.37	475	1020.21	3668.59					5669.41	443.429	2888.33
1443.55	943.494	2178.7	1590.48	1059.31	1024.09	1453.34	778.684	492.25					1443.55	943.494	2178.7
2016.27	1883.14	517.447	838	1014.31	818.568	1894.28	1543.45	2744.11					2016.27	1883.14	517.447
2623.86	1191.79	2353.41	2259.61	397.054	199	535.7	1265.8	2238.09					2623.86	1191.79	2353.41
1692.03	522	1836.41	378.914	769.302	1328.88	1085.5	1766.16	342.298					1692.03	522	1836.41
1510.9	1256.48	1404.43	1691.07	1205.66	1232.98	792.755	1114.29	300.5					1510.9	1256.48	1404.43
613.5	427.944	4144.89	798	609.796	1611.44	421.349	682.734	1464.07					613.5	427.944	4144.89
562.758	408.516	783	3521.96	1030.05	1769	1179.8	1008.36	2585.72					562.758	408.516	783
1926.49	1250.22	393.167	595.525	1105.56	1469.03	634.111	343.054	2885.15					1926.49	1250.22	393.167
3036.92	440.945	775	529	642.39	1158.96	981	448.03	1161.53					3036.92	440.945	775
1358.82	1342.14	1661	2307.91	924.802	1191.87	948.227	622.243	494.25					1358.82	1342.14	1661
2709.6	418.619	3848.37	464.529	1121.68	1110.78	2301.21	522.878	3642.76					2709.6	418.619	3848.37
1024.49	1348.5	363.581	292.333	1292.03	1345.54	2165.2	296.392	992.258					1024.49	1348.5	363.581
2422.76	1699.5	919.5	523.5	1461	1029.62	1251.57	756.775	1719.99					2422.76	1699.5	919.5
728.956	689.69	3834.69	538.5	683.303	1219	2087.91	600	1329.39					728.956	689.69	3834.69
1443.54	1457.68	374.917	2333.1	582.576	1062.97	3754.5	620.221	1709.92					1443.54	1457.68	374.917
2072.62	677	2754.76	3014.68	447.68	497.612	2104.43	781.525	1641.15					2072.62	677	2754.76
433.588	1900.68	769.883	1608.64	470.933	491.366	606.678	927.435	2381.56					433.588	1900.68	769.883
1394.42	937.072	1244.02	3776	395	840.941	1252.27	1242.83	1382.33					1394.42	937.072	1244.02
2663.05	1952.19	2012.26	3760.54	616.06	1562.42	2729.76	2253.09	2152.13					2663.05	1952.19	2012.26
2267.47	447.763	2545.4	2594.36	950.176	1284.69	2113.2	344.088	477.64					2267.47	447.763	2545.4
1142.49	646.693	4753.91	1698.28	987.26	713.715	2188.04	793.719	4235.61					1142.49	646.693	4753.91
1956.88	1323.25	1258.75	1097.17	1397.25	207	180.833	610.463	672					1956.88	1323.25	1258.75
2071.04	1286.23	4701.5	3407.49	1062.4	1175.34	67	1213.1	494.585					2071.04	1286.23	4701.5
3836.64	1381.97	3678.31	910.955	1124.47	2105.2	2241.71	455.908	1641.04					3836.64	1381.97	3678.31
4185.28	1238.84	1640.79	1299.22	821.599	117.128	1592.76	855.044	1791.14					4185.28	1238.84	1640.79
777.631	722.268	3009.12	1770.92	963.195	900.551	3260.97	1495.27	10045.3					777.631	722.268	3009.12
2062.36	338.384	2139.93	4121.06	1747.82	565.807	1671.71	476.5	1329.98					2062.36	338.384	2139.93
4747.23	520.098	340.765	3408.27	283.241	493.933	567.478	902.865	467					4747.23	520.098	340.765
2549.54	576.333	1823.41	756.105	1003	1262.13	2067.36	1680.5	3067.9					2549.54	576.333	1823.41
631.808	764.805	4128.89	1249.6	388.891	1516.29	938.515	945.891	3275.79					631.808	764.805	4128.89
2998.64	796.154	391	3746.96	277.379	744.496	815.831	1102.85	1794.43					2998.64	796.154	391
3250.06	635.424	1600.75	4091.73	595.7	1314.67	534.455	448.647	697.018					3250.06	635.424	1600.75
3458.7	905.063	480	1213.16	1231.13	1336.54	502	658.367	1585.79					3458.7	905.063	480
3553	1865.83	3184.38	542	915.68	1083.03	3148.52	702.854	213					3553	1865.83	3184.38
792.789	804.791	308.333	2108.79	878.258	305.235	675	1182.18	245					792.789	804.791	308.333
3691.7	1451.5	923.6	3181.82	1137.91	398	1577.53	1368.55	1631.62					3691.7	1451.5	923.6
848.211	1271.5	696	3810.07	600.728	836.274	3870.96	1156.42	910.976					848.211	1271.5	696
1146.66	990.03	1741.03	4460.86	713.583	158	700.482	707.293	2024.08					1146.66	990.03	1741.03
1677.84	859.393	2050.61	2133.22	549.784	1853	957.508	939.799	4507.84					1677.84	859.393	2050.61
1421.53	941.44	361.6	2106.71	1491.33	202	2355.1	346.455	1500.02					1421.53	941.44	361.6
1156	714	412.75	673.575	1573.08	396.811	348.215	1098.96	646					1156	714	412.75
1389.89	953.68	815.462	2367.14	1516.62	1241.5	338.538	277.786	1949.57					1389.89	953.68	815.462
2275.5	618	608	2808.91	1756.07	2373.43	3046.87	1190.9	1376.28					2275.5	618	608
3953.99	827	1226.13	992.329	796.211	358.523	2537.04	317	1043.62					3953.99	827	1226.13
2469.32	666.74	7485.37	2487.98	727.433	1973.88	1930.12	823	954.667					2469.32	666.74	7485.37
4507.21	426.667	666.061	1785.05	269.045	2058.77	2201	341.619	748					4507.21	426.667	666.061
4515.75	349	3231.1	218.611	839.833	2287.08	2028.99	364.857	2085.74					4515.75	349	3231.1
1088.22	537.333	2749.23	2431.77	760	1568.69	846.812	1649.03	1210.42					1088.22	537.333	2749.23
1580.86	520.1	1972.7	3591.6	151.143	429	464.88	220.2	1881.18					1580.86	520.1	1972.7
997.208	1208.92	2410.13	354.538	330	2171.14	1009.53	1084	1517					997.208	1208.92	2410.13
1634.25	716.73	2224.69	522.697	740.375	897.599	1897.2	2236.31	2168.8					1634.25	716.73	2224.69
1417.43	1234.32	1920.23	2214.52	1173.81	790.593	1159.13	108	722.939					1417.43	1234.32	1920.23
1841.66	214	1052.42	2523.67	1097.32	1673.33	1771	587.619	1345.45					1841.66	214	1052.42
2829.24	1550	2832.92	1038.54	900.995	1375.32	420.667	1297.12	1705.08					2829.24	1550	2832.92
2615.96	205.155	1943.1	225	888.242	1203.44	407.956	861.853	1309.64					2615.96	205.155	1943.1
341.435	492.385	3168.1	2377.72	600.476	911.524	283.368	1108.45	2099.65					341.435	492.385	3168.1
2793.25	388.154	1752.96	1315.84	1147.58	938.797	2101.81	1553.13	1810.59					2793.25	388.154	1752.96
3369.39	932.244	602.392	2635.16	1347.54	1235.3	3483.45	1048.36	1148.44					3369.39	932.244	602.392
422.5	779	2468.41	1649.58	1446.59	1574.89	226.333	2322.92	1797.12					422.5	779	2468.41
350	1201.29	610	724.5	768.625	811.096	1394.65	1215.76	258					350	1201.29	610
300.412	1083.72	7001.6	2433.47	1227.93	415	1601.69	638.25	3113.58					300.412	1083.72	7001.6
4210.61	732.945	446.333	158	1201.34	1427.58	1727.88	1859.05	958.871					4210.61	732.945	446.333
3097.54	335	3216.59	1109.26	659.176	1254.33	503	833.5	1051.02					3097.54	335	3216.59
1314.82	683.152	430	2168.58	625.5	1181.97	2044.85	719.2	351.031					1314.82	683.152	430
680.227	690.723	727.553	1606.71	593.543	96.2857	190.68	793.667	2375					680.227	690.723	727.553
1937	1023.4	2801.74	2690.35	246	639	2029.36	270	2120.41					1937	1023.4	2801.74
311.502	667.992	2252.82	125.5	402.317	1160	1546.95	404.452	2426.88					311.502	667.992	2252.82
1950.27	1046.53	3838.21	115	1308.25	652.309	1838.57	1066.64	2586.61					1950.27	1046.53	3838.21
317.577	1738	553.111	1687.87	776.185	1199.53	3789.38	1026.5	2963.77					317.577	1738	553.111
1244.49	423.903	2458.96	2443.06	386.831	924.391	2058.97	1164	1295.34					1244.49	423.903	2458.96
1209	1345.32	574.667	2288.54	290.31	173.302	2085.09	403.696	1249.68					1209	1345.32	574.667
572	570.357	763	282.649	858.578	1941.14	2603.71	1375	1493.48					572	570.357	763
1300.6	1250.77	3523.88	2573.91	549.64	295	2387.15	232	3647.78					1300.6	1250.77	3523.88
522.714	394.636	237	4150.92	1240.8	1746.53	2522.71	282	1783.11					522.714	394.636	237
3183.67	256	1654	1305.33	1480	938.696	2481.43	722.353	400.111					3183.67	256	1654
2077.42	853.544	343.833	3768.6	1406.33	429.176	545	329.429	1592.16					2077.42	853.544	343.833
509.557	1113.57	1970	300.522	1221.51	866.862	2363.37	963.25	2001.12					509.557	1113.57	1970
6424.3	565.5	2545.97	1052.53	1036.67	235	3050.31	594.951	502					6424.3	565.5	2545.97
455.818	462	2489	2023.22	199	2389.52	446	526.855	2134.95					455.818	462	2489
2158.95	661.111	1038.61	1881.37	748.2	336.5	2187.69	1065.18	686					2158.95	661.111	1038.61
391.795	1369.19	858.742	1920.07	1107.74	233.417	567	1036.56	2669.24					391.795	1369.19	858.742
3724.41	1922.22	494.375	2290.95	901.964	1727.99	2029.57	320	2394.7					3724.41	1922.22	494.375
2478.02	750.071	2725.77	1543.76	449.063	852.8	1492.33	2371	463					2478.02	750.071	2725.77
2763.14	475.921	2641.88	1071.88	485.994	542.75	1554.51	284	1602.93					2763.14	475.921	2641.88
1242.83	558.006	2908.06	4560.49	1793	317.65	1649.29	297	406					1242.83	558.006	2908.06
2362.43	1145.36	541.727	643	1407.66	516.559	3870.54	1082.08	1962.01					2362.43	1145.36	541.727
411.818	1119.06	1533.7	3363	870.936	726.113	867.233	682	1864.61					411.818	1119.06	1533.7
2789.72	839.233	1140	2550	780.442	1617.19	2223.33	1412	2118.19					2789.72	839.233	1140
2979.35	599.25	947.667	1681.42	233.167	314	833.349	425.214	463.348					2979.35	599.25	947.667
462	600.706	820	56	1896	611.857	194.333	2384.71	1076.29					462	600.706	820
2435.93	904.273	2516.69	2176.99	976.205	770	2692.36	500.833	1736.61					2435.93	904.273	2516.69
3985.63	1416.92	939.5	858.721	1112.03	500	1000	1827	1683.89					3985.63	1416.92	939.5
2165.73	900.614	665	2678.39	455.037	819.567	949	1714.46	1674.23					2165.73	900.614	665
885.612	1000.48	1668.86	285	315.5	771	1520	547.259	2540.37					885.612	1000.48	1668.86
1212.89	799.203	194.84	514.333	563.192	423.042	282.901	282.556	1802					1212.89	799.203	194.84
2478.94	402.92	1406.54	2038	850.317	1637.07	275.875	2328.53	1510.52					2478.94	402.92	1406.54
2133.05	568.909	1730.56	852.085	790.184	301	2870.47	938.6	7364					2133.05	568.909	1730.56
3853	408.126	1827.5	1220.38	428	2144.71	1660.78	713.217	408					3853	408.126	1827.5
4366	456.375	1138	740.426	574.848	1523.23	561.192	1999.12	1817.23					4366	456.375	1138
3389.46	919.221	325.25	1759.51	583.978	762.034	157.067	1126	1387.67					3389.46	919.221	325.25
2776.17	1080.75	2964	2192.03	1078.46	1802.99	1158.77	538	3286.22					2776.17	1080.75	2964
95	658.64	1184.5	223.621	1289.12	312.046	726.838	1492	2282.33					95	658.64	1184.5
1550.14	686.504	171.333	1775.95	382.667	1681.13	576.849	434.154	2863.45					1550.14	686.504	171.333
1249.95	1142.84	3972.2	804.34	1635.92	1071.57	505	420.903	1199.98					1249.95	1142.84	3972.2
849.28	1145.32	450.851	917.5	691.734	1161.59	1754.23	1478.24	1049					849.28	1145.32	450.851
1441.93	1237.11	1285	1475	743.876	558.264	1261.44	446	1576.36					1441.93	1237.11	1285
1186.2	1476.5	3022.64	3963.3	669.179	264	2597.7	700.681	796.486					1186.2	1476.5	3022.64
2293.67	217	1661	3005.73	344.341	863.579	1243.4	471.658	2251.2					2293.67	217	1661
1905.42	207	208.333	1316.32	524.429	463	2433.67	678.2	2120.91					1905.42	207	208.333
1423.88	1098.72	2107	3239.55	978.227	1153.32	733	1131.9	1511					1423.88	1098.72	2107
261.912	770	1569.87	552.25	1117.42	2104	1713.16	536	1776.55					261.912	770	1569.87
3194.87	1372.64	2054.62	1744.7	1170.76	545	375.038	638.32	1165.86					3194.87	1372.64	2054.62
2396.44	507.312	1501.69	198.75	1245	787	955.763	235.875	1240.42					2396.44	507.312	1501.69
3695.97	927.47	2171	1743.34	307.16	938	1903.97	2282.23	1356.81					3695.97	927.47	2171
2676.43	738.54	240.273	2484.96	1215.44	246.5	521.844	403.615	1510					2676.43	738.54	240.273
1587.17	1272.25	350.333	1719.06	1064.49	297.667	292.976	2496.32	2497.74					1587.17	1272.25	350.333
2212.86	1014	1696.5	9565.7	951.667	1581.71	831.667	1288	1319.38					2212.86	1014	1696.5
937.018	927.795	559	1412.39	947.595	1071.97	2381.26	2027.55	932.7					937.018	927.795	559
1684.26	693.5	1122.56	659.8	1260.31	2270.72	1392.81	1605.51	3523.05					1684.26	693.5	1122.56
919.56	1231.05	286.789	2903.47	1334.32	1825.33	630.667	1485.75	2253.66					919.56	1231.05	286.789
3118.25	518	1005.67	247.533	1006.28	1073	897.83	743.762	667.544					3118.25	518	1005.67
1818.85	654	1401.25	228.5	1395.54	1503.31	371	480.2	266.744					1818.85	654	1401.25
501.267	669	861.333	3997.89	2022.86	950.782	1060.82	1434.97	337.273					501.267	669	861.333
438	384.5	1651.25	2040.67	1009.91	235.167	1513.5	1963.9	3900.83					438	384.5	1651.25
1946.36	1015.67	692	626.702	832.268	510.935	2413.04	477.956	940					1946.36	1015.67	692
3583.61	434	1274	932.274	836.593	699.778	343.681	505	2253.31					3583.61	434	1274
2730.09	1021.19	271.4	2752.29	953.333	634.838	1386.11	836.171	2078.83					2730.09	1021.19	271.4
4715.6	784.578	1930.59	672.714	583.556	1118.02	1646.44	1213.74	1661.67					4715.6	784.578	1930.59
1373.55	446	3499.11	2560	209.091	436.06	345	2536.15	1942.95					1373.55	446	3499.11
2841.93	753.25	5545.52	2191.23	1183.04	1017.11	525	1250.39	239					2841.93	753.25	5545.52
2598.01	1042.02	3280.06	1524.2	198.632	275.267	922.602	1634.15	749					2598.01	1042.02	3280.06
2679	360.889	510.583	1262.77	1314.73	1987.54	2471.32	723.344	2469.73					2679	360.889	510.583
3188.48	1200.17	867.333	2777.98	626.778	564.56	402	456.75	1597.13					3188.48	1200.17	867.333
3167.21	1008.85	1656.74	5091.94	1156.7	557.5	547.531	1078.89	3183.79					3167.21	1008.85	1656.74
2869.11	476.981	360.5	462.667	1190	636.159	2572.83	668.185	560.286					2869.11	476.981	360.5
2313.01	964.644	5816.67	969.667	1538.44	711.429	1073.51	1296.26	2217.41					2313.01	964.644	5816.67
3022.12	323.667	754	411.833	316.674	628.5	699.564	265.857	860.538					3022.12	323.667	754
1313.01	2031.95	2167.79	3439.48	350	709.808	194	1311.06	550.8					1313.01	2031.95	2167.79
2173.72	523	719.4	1971.1	908.271	741	3129	232.5	503.714					2173.72	523	719.4
2611.75	764	753.254	3296.84	235	310.273	2035.54	211.125	1970.8					2611.75	764	753.254
938	253.333	1577.9	1389.34	1199.76	481.643	413.905	801.492	2080.69					938	253.333	1577.9
1834.29	656.942	248.017	2170.52	481.083	686.367	2519.81	913.933	708.522					1834.29	656.942	248.017
578.945	563.119	1936.23	1670	358.333	582	1276.57	2066.68	1322.73					578.945	563.119	1936.23
1153.57	205	2551.86	2159.41	365	1088.46	1515.77	534.955	1533.93					1153.57	205	2551.86
1489.4	720.14	2914.61	2225.29	817	1588.06	1594.56	326.5	1066.06					1489.4	720.14	2914.61
6015.5	960.86	3737.5	2863	842.5	678.8	2496.66	412.265	1007					6015.5	960.86	3737.5
883.917	923.472	742.213	3187.74	366.833	1580	1219.43	555.579	357.538					883.917	923.472	742.213
818.882	809.632	761	2022.1	626.8	1846.42	1262.6	629.102	1293.41					818.882	809.632	761
4188.52	884.867	5655.46	1603.43	535.588	1795.92	454.262	1055.15	2506.39					4188.52	884.867	5655.46
355.909	588.942	911.5	2191.84	611.833	1244.26	4042.13	404	1552.7					355.909	588.942	911.5
1301.22	561.5	554	771.273	800.889	620	2776.59	900.8	1931.2					1301.22	561.5	554
2859.81	601.987	316.5	1200.98	699.333	229.895	1076.07	767.462	350.5					2859.81	601.987	316.5
2245.81	773.371	1211.67	3955.44	878.23	460.667	853	926.019	881.476					2245.81	773.371	1211.67
2637.8	409.667	1907.01	1620.93	1190.08	585.333	70.3333	1064	393					2637.8	409.667	1907.01
957.5	1308.67	893	459	1618.5	1939.5	1754.07	379.8	979.726					957.5	1308.67	893
5077.88	1537.44	2156.8	835.041	478.75	829.903	399.551	1378.67	2068.5					5077.88	1537.44	2156.8
2648.46	279	695	4461.43	1231.1	796.782	2110.23	885.722	1210.1					2648.46	279	695
406.5	1007.79	4778.2	3698.82	1567.52	554	513.205	638.857	533					406.5	1007.79	4778.2
121	1399.18	788.5	1666.8	634.943	854.134	2219	358.3	1377.44					121	1399.18	788.5
1349.33	246.471	2892.28	2510.99	570	1168.56	329.444	967.36	16.5					1349.33	246.471	2892.28
1473	982.333	791	1433.56	408	655.16	2019.27	1793.12	2464.55					1473	982.333	791
1191.69	2754.38	137.5	749	894.75	309.636	172.667	561.533	1410.13					1191.69	2754.38	137.5
1309.32	844.111	148.5	1478.67	698.815	233	2264.62	410.359	2773.14					1309.32	844.111	148.5
1945	1358.3	2355.97	1425.17	312	711.5	1278.51	750.5	1640.07					1945	1358.3	2355.97
1547.5	608.103	1124.67	751	594	993.583	1846.17	1458.74	1676.6					1547.5	608.103	1124.67
1068.71	733.824	2155.33	1380.44	639.727	666	3534.76	1200.89	3053.39					1068.71	733.824	2155.33
2054.14	283.815	1306.33	280	554	1059	1841.17	1312.26	1801.67					2054.14	283.815	1306.33
3638.37	1106.33	559.781	4	693.5	725.733	2028.82	1583.07	2543.75					3638.37	1106.33	559.781
60	384.857	2275	853	643.5	1586	647.556	860.732	1824.04					60	384.857	2275
1031.02	1190.3	215	1295.82	415.5	545	1777.71	349	489					1031.02	1190.3	215
1919	2124	2499	613.5	610.667	630.5	315	316	1121.46					1919	2124	2499
2912.19	689.049	248	2419.61	225	514.5	994.221	163	1094.75					2912.19	689.049	248
2472	1343	1860.5	777.955	1377	519.5	1571.27	397	2184.64					2472	1343	1860.5
2136.97	1429.5	1546.03	2811.4	1011.5	357	1381.01	566.5	402.5					2136.97	1429.5	1546.03
2647.33	809.275	1143	606.333	197	270.667	2277.55	422	1646.05					2647.33	809.275	1143
3945.85	1762.2	1103.22	1763.48	272.8	202	1825.67	429	1939.12					3945.85	1762.2	1103.22
1921.6	470.2	1325	1840.85	551	593.75	347.592	996	957.474					1921.6	470.2	1325
1012.17	1473.2	3585.82	3452.33	2536	468	766.229	1266.67	905					1012.17	1473.2	3585.82
503.733	547	1480.22	1011.63	715	764	2075.33	1299	2345.18					503.733	547	1480.22
2758.38	278.733	890.283	632	787.667	238.308	265.792	856	626.333					2758.38	278.733	890.283
482.125	480.312	210.75	2154.22	767.641	451.821	868.385	870	270.945					482.125	480.312	210.75
508.231	1246	3305.59	1221.68	777	734.75	2409.7	548.333	291.333					508.231	1246	3305.59
2216.51	438.703	1571.35	449.75	440	349	1123.33	661.6	661.084					2216.51	438.703	1571.35
628	875.5	4554.9	442.75	384	344	1975.98	447.25	486.7					628	875.5	4554.9
521	1687	758.526	3672.17	577	324	266.6	500	1017.41					521	1687	758.526
3951.5	333	3156.47	662.947	282	729.36	2207.5	482	615					3951.5	333	3156.47
2175.92	707	2300.83	411	454	3199	3150.41	638.385	533.833					2175.92	707	2300.83
3608.56	898	1138.77	1319.34	563	999	2926.91	441.091	884					3608.56	898	1138.77
2072.93	1261.5	338.25	762.833	3096.6	874	243	825	515.833					2072.93	1261.5	338.25
334.333	643	375.5	5100.11	390	907.375	2036.69	372	1783.73					334.333	643	375.5
2321.27	537	1022.16	692.625	275	222	1584.91	1418.41	530.5					2321.27	537	1022.16
141.15	682.5	1114.55	166.333	376	612	1203.39	268	673.667					141.15	682.5	1114.55
1158.67	1560.5	2561.76	3495.85	520	491	604	378.92	601.75					1158.67	1560.5	2561.76
2291.42	453.333	1657	248.714	187	534	137	375	1700					2291.42	453.333	1657
3232.45	1115.2	673	1322.38	252	2916.7	1891	384	471.833					3232.45	1115.2	673
464.75	1302.5	3051.69	1218.08	814.653	2381.76	530	1614	3138.46					464.75	1302.5	3051.69
675.05	446.5	1052.16	354.696	1020.83	1082.86	1061.97	1204	2192.14					675.05	446.5	1052.16
830.27	623	1019.11	1937.12	666.081	989.092	2327.07	311	444					830.27	623	1019.11
739.357	258	1700	1392.29	408.667	326.93	1820.38	606	3202.36					739.357	258	1700
1361.91	1539	1088	363.545	1003.28	3168.98	3367.33	876.846	660					1361.91	1539	1088
1137.34	368	337.974	880.086	1190.73	2463	2359.83	797.4	121.5					1137.34	368	337.974
211	1528	2831.82	587.667	366.682	2731.86	1495	249	2992					211	1528	2831.82
4205.81	1173	3038.35	325	1002.78	3784.33	2471.22	974.818	1310.8					4205.81	1173	3038.35
3185.44	608	1711.06	4269	1500.45	1170.33	2290.67	638.686	1539.75					3185.44	608	1711.06
1147.5		3499.95	2421	528.875	2906.73	1773.26	476	1028.46					1147.5		3499.95
280.8		1677.94	1326	1016.57	1726.59	1105.18	188	830.5					280.8		1677.94
1605.33		166	433	1054.77	1307.83	2105.83	423	4645.52					1605.33		166
323.7		2824.06	1201	253.333	1228.46	2072.81	885	854.565					323.7		2824.06
865.25		3213.84	1601.36	911.918	2186.37	492.25	477.5	1585					865.25		3213.84
588		3531.3	2167.61	392.667	1892.73	2696.02	822.75	1767					588		3531.3
642		548.593	1094	1134.79	635	263.875	559.333	1233.34					642		548.593
4378		549.159	228.143	731.364	652.872	1614.94	505.5	1456.5					4378		549.159
319		1739.47	1671.4	884.941	2080.95	2671.67	1610.53	1198.5					319		1739.47
1421.67		836.455	1721.5	1335.76	3786.86	1476	254.129	578.92					1421.67		836.455
2283.2		415.394	552.774	405.625	2148.91	1223.54	828.6	1064.1					2283.2		415.394
356.6		2606.88	1894.5	1613.07	1401.15	260	1273.9	2397.45					356.6		2606.88
1707.13		772	2031	800.243	3509.54	735.808	5273	372.312					1707.13		772
1294		1344.04	816	544.168	789.169	911	800.333	1075.69					1294		1344.04
1735.28		2465.68	405.333	310.211	1881.85	971	276.5	712.34					1735.28		2465.68
1154		4842.34	703.125	1341.76	390	3945.7	538	1393.35					1154		4842.34
2410.7		766.267	5066	1521.12	1568.2	849.067	1567.18	968.143					2410.7		766.267
342		1392.89	2337	891.747	3259.85	2233.26	820	212					342		1392.89
429		1152.93	1331.75	341.629	2912.83	261.5	6325.02	1898.37					429		1152.93
2572		2546.08	281.25	641	802.354	2878.25	1514.01	1736.6					2572		2546.08
3325.79		468.154	195	1702.77	2238.38	3162.5	742	1429.07					3325.79		468.154
643		1875.13	685.4	448.2	534.6	426.75	5815.67	400.7					643		1875.13
980.278		2405.48	688	557.968	1853.66	1606	488.111	684.425					980.278		2405.48
435		2624.49	487.667	1186.47	587.013	1600.68	1293.56	1159.76					435		2624.49
1134.82		654.75	742.667	723.526	1590.34	1409.94	896.049	1653.23					1134.82		654.75
2409.89		260	530.75	669.314	592.046	817.083	778	310.5					2409.89		260
810.842		1964.4	1151.67	634	1553.04	195.731	467	1036.17					810.842		1964.4
1527.46		788.045	2320.5	1423	2595.82	2263	664	534					1527.46		788.045
2299.13		833.727	2077.38	1132.39	1636.89	1640.6	352.113	845					2299.13		833.727
377		1754.66	1814.42	595	3001.41	492	1739.49	1762.16					377		1754.66
2232.05		192.667	2275.74	1232.43	2256.97	1091.33	674	165.067					2232.05		192.667
1151.03		510	4217.65	1541.98	2737.26	552.268	618	2024.12					1151.03		510
824		394.796	2705.95	537.476	3484.84	247.75	863.776	1091.72					824		394.796
3004.82		1182.61	1087.7	1345.86	1096.14	443.333	1086.75	2647.38					3004.82		1182.61
600		223.143	1499.99	586	1374.04	957	957.231	3097.82					600		223.143
3421.6		1603.64	2542.56	1232.5	2239.52	1175.75	235.5	369.75					3421.6		1603.64
409.738		1061.37	550.881	1022.44	4651.65	1767	980	433					409.738		1061.37
1912.54		673.614	2257.12	689.917	181.069	486	603.667	2153.08					1912.54		673.614
501		2751.9	2448.69	868.774	2281.92	731	1114	509.431					501		2751.9
1230.78		1620.44	2030.14	1082.79	2234.15	4447.75	1611	34					1230.78		1620.44
2258.45		2577.05	3516.41	1142.66	2321.61	260.5	604.167	277					2258.45		2577.05
2564.19		2016.8	379.265	470.988	2019.74	1195.5	513	1543.1					2564.19		2016.8
2480.23		2640.5	2970.73	749.903	2123.71	325.2	661.956	2124.65					2480.23		2640.5
799		4233.9	528.846	360.412	1174.27	1439.64	1330.26	120					799		4233.9
547.422		3296.8	6311	781.399	6548.73	1034	287	1648.47					547.422		3296.8
572.667		652	2716.03	1061.04	1642.71	1894.95	416.31	2037.35					572.667		652
860.206		1450.96	2345.47	803.667	2719.89	1040.5	483	310.015					860.206		1450.96
2517.56		322.46	2555.34	752.644	1101.35	2313.65	1501.39	864.066					2517.56		322.46
2207.7		1699.89	3016.72	1031.56	111	3367.83	265	3850					2207.7		1699.89
2256.83		540	3157.29	701.134	1190.51	1469.87	962.759	1095.75					2256.83		540
1691.5		3798.18	2429.16	1039.31	3149.23	1570.86	774.667	509					1691.5		3798.18
387.21		267.3	532.778	540.249	1619.63	3363	490.667	1184.9					387.21		267.3
2713.39		345.355	1478.15	1079.59	212.556	3701.08	1218.72	1196.88					2713.39		345.355
819.5		1171.37	1635.91	1024.03	457.905	1512	791.046	723.556					819.5		1171.37
326.351		1452.96	1169.29	640.143	440	524.579	192	500.298					326.351		1452.96
197		1638	1293.22	825.601	1847	589.5	973.214	3003.68					197		1638
741.04		732	2330.81	215.6	3045.79	442	288	1278.13					741.04		732
3184.27		225.714	3129.97	672.25	205.333	4469	135	519.283					3184.27		225.714
639.085		240.065	4186.66	1816	1777.33	5733	211.289	3809.61					639.085		240.065
584		179.7	3507.35	294.5	1797.86	2293.42	940	951.424					584		179.7
1326.81		2131.1	85.7143	1368.21	422.02	1846.76	891.697	1731.96					1326.81		2131.1
947.143		870.231	984.75	428	2760.05	3750.58	427.25	2778.29					947.143		870.231
3987.56		2748.61	2905.99	245	1601.75	216.6	847.2	1206.24					3987.56		2748.61
468		619	1761.63	1825.5	2024.7	2713.68	391.895	2084.61					468		619
220		1690.34	2519.96	693.181	1325.3	2119.59	1979	1737.91					220		1690.34
1369.63		905	2716.38	567.636	3366.04	331.4	981.914	2384.99					1369.63		905
530		2750.66	308	1230.14	1435.37	1657	768	1414.45					530		2750.66
1055.13		741.229	258.582	940.63	631.083	2256.74	641.764	1201.88					1055.13		741.229
2829.77		326.5	107	1190.96	1110.5	1619.9	322.857	4143					2829.77		326.5
3748.25		1046.58	3842.73	1118	1966.1	1298.4	358.667	2314.02					3748.25		1046.58
914.024		1565.17	4345.67	863.875	1976.94	729	1437.57	323.7					914.024		1565.17
6521.38		416	526.711	738	2443.31	4153.82	596	1458.46					6521.38		416
3499		449.161	2148.36	496.882	626.455	2519.75	1556.98	2213					3499		449.161
320.2		2598	247.593	1004.75	2247.54	1457.22	914.852	2756					320.2		2598
2553.35		575.551	687.626	1753.49	1442.65	728	2622	1863.12					2553.35		575.551
354.696		1802.04	2520.12	1855.81	3421.1	303.615	944.093	1506.23					354.696		1802.04
1508.31		1873.35	343.795	1144.53	1636.3	1036.5	619.5	925.315					1508.31		1873.35
1527.15		3800.32	892.743	1954.31	681.96	790.842	422.488	429.878					1527.15		3800.32
800.333		2478.62	1575.51	490.667	856.962	297.767	629.165	1135.55					800.333		2478.62
772		2052.29	2520.88	353.411	4439.56	176	314	546.379					772		2052.29
3681.75		936.949	1508.72	1365.36	1673.5	679.5	792	864					3681.75		936.949
1679		525.048	451.852	1619.73	2292.29	969.507	293.75	286.364					1679		525.048
2687.05		1730.5	2094.62	1690.18	461.946	1246.14	1041.73	1788.95					2687.05		1730.5
2147		2013.61	3375.39	543.5	455	894	892.981	1033.95					2147		2013.61
2043.38		1098.91	1458.93	626	1364.67	2011.9	676.222	1442					2043.38		1098.91
1755.29		3439.03	205	544	1786.08	1437.74	736.995	2464.9					1755.29		3439.03
934.246		2028.89	3249.33	815.557	1719.48	1042	681.821	3124.27					934.246		2028.89
1195.39		2830.3	4018.27	304.667	6884.55	3930.31	1144.84	690.568					1195.39		2830.3
2200.54		1637.55	1219.24	1066.09	2323.82	1271	410.25	703.5					2200.54		1637.55
732		2044.06	2959.62	787.936	1182	1250	578.667	2480.93					732		2044.06
608.786		974.98	413	2036.03	4271.5	975	553.556	2606.54					608.786		974.98
1840.7		521	2793.11	1275	211.5	4996.5	465.5	2035.57					1840.7		521
1370.46		708.7	6861.37	1552.74	1192.99	1609.78	1288.49	707.784					1370.46		708.7
383.902		789	2335.75	281.868	2737.24	3427.38	1128.93	2194.52					383.902		789
2382.92		1820.44	1762.76	1320.49	1091.5	1690	1810.98	1709.46					2382.92		1820.44
1400.55		426.6	940.382	401	4878	698.986	510.105	2734.71					1400.55		426.6
303.727		3241.76	2913.11	352	417.474	1340.06	981.4	1928.1					303.727		3241.76
1600.68		937.923	3733.61	672.601	814	463.202	1016	727.137					1600.68		937.923
3155.88		932.017	2671.04	904.409	2164	966.333	912.808	896.859					3155.88		932.017
6067.64		1282.62	1754.37	1272	1366.37	1840	484.625	1020					6067.64		1282.62
401.786		931.929	3002.65	1112.43	1963.79	5015	555.976	2050.84					401.786		931.929
1645.62		525.984	3441.8	467.316	751.892	3130.11	451	2558.1					1645.62		525.984
606.5		2530.14	745.069	1006	1494.75	4687.61	434.657	1384.37					606.5		2530.14
2690.14		427.917	489.29	290.5	2218.67	1802.07	439	1352.54					2690.14		427.917
747		755	3264.54	553	266	1715	1015.38	943.022					747		755
2644.82		410.25	1794.03	1146.53	2446.1	1676.82	456.333	1608.58					2644.82		410.25
3138.16		1444.92	900.059	1057.82	845.611	574.417	897.913	991.95					3138.16		1444.92
4551		1282.24	1165.27	807.299	1022.87	3742.48	140	2260.81					4551		1282.24
1034.9		3588.35	4198.39	780	5049.22	669	911.739	466					1034.9		3588.35
754.909		306.145	202.25	70.7385	3284.37	1148.43	208.444	1478					754.909		306.145
1004.19		2079	4560.41	778.426	1474.36	595	139	1121.97					1004.19		2079
829.25		1571.27	747.951	955	813.066	713.786	178.5	1019.09					829.25		1571.27
1896.87			3293.19	445.022	431.395	1350.9	459.5	1812					1896.87
5108.16			2463.25	849	910.943	2108.17	305	1076					5108.16
960.419			2056.02	476	5676.92	307	444	1136.96					960.419
2276.5			1953.78	1665.67	1444.11	58.875	2346.5	974.143					2276.5
1854			1089	670.204	3921.73	1109	185.462	2139.33					1854
1959.67			4319.31	555.75	2373.96	1079	355	2600.78					1959.67
291.375			3749.8	2225.13	6407	1589.66	216	220.556					291.375
1132			4839.64	739.5	1499.88	2447.71	869.618	131.595					1132
1157			1576.02	786.704	450.188	1986	1242.15	154.241					1157
681.333			3748.73	207.3	2686.26	2801.61	868.191	286.5					681.333
776			3048.76	683.5	2810.17	2698.85	1007.09	189.545					776
890			2708.27	357.4	1576.53	1339.58	146	387.982					890
830.231			1746.14	837.222	1088.75	1230	754.286	161.074					830.231
1244.57			2195	657	463.545	1528.34	997.777	128.407					1244.57
634			1394.5	617.217	819.469	471	166.714	154					634
417			406	1916.31	167.267	555.414	292	141.67					417
1294.5			5811.67	1515	5344.5	284	1182.39	316					1294.5
748.333			1379	278.286	2692.46	446.8	888.504	179.28					748.333
1384.5			3389.9	764	2313.96	185.833	1222.41	187.333					1384.5
599.5			961.8	911.417	2382.56	1149	1199.59	190.067					599.5
487			1814.78	407	282.333	735	2283.05	194.85					487
1658.92			4294.48	1277.5	2342.95	1512	1170.54	473.8					1658.92
1257			1770.75	2436	1029.63	4216	1141.12	162.345					1257
1108			4101.26	2185.26	196	1080.03	646.41	281					1108
826.4			2723.89	453	1982	2252.64	1006.71	324.568					826.4
343.167			2800.17	270	2526	1249.08	635.487	104					343.167
1064.75			1845.74	295.167	2051.42	1931.67	205.143	231.923					1064.75
1345			243.529	871	1772.12	4639.5	840.538	185.407					1345
2379.5			4019.41	524	253.082	2497.32	775.376	282.227					2379.5
2957.25			3441.22	677.311	2343.4	519.778	1755.55	483.795					2957.25
1487.29			3952.56	664	1082.64	448.357	1311.73	477.438					1487.29
2300.67			315.326	1019.45	1451.43	856.234	196.091	159.909					2300.67
818.4			919.439	450.659	327.75	1574.2	861.7	173					818.4
386.25			1269.28	338.667	5570	1458.33	1304.75	229.333					386.25
1330.6			2777.42	671.667	1120.94	2761.31	995	166.06					1330.6
292			702.7	1141.05	1141	1020	550.013	129					292
2126			1477.2	1424	1078.01	725.5	984.669	142.124					2126
670.5			3887.69	420.286	2254.75	439.708	261.75	175.462					670.5
286.5			2582.53	470.818	3813.84	2166.29	1086.28	151.214					286.5
895			1221.33	390	827.791	836	159.286	151					895
1093			5937	620.5	2033.18	3177.44	2097.68	146.993					1093
513.842			3546.72	250	4729.7	2310.14	1876.92	155.98					513.842
2771.89			484.333	428.333	231.333	1558.69	313.614	176.73					2771.89
1920.5			237	1108.91	453.667	1271.09	987.568	135.14					1920.5
2871.85			4384.39	1043.06	467.2	1598.8	1366.34	189.019					2871.85
440.455			3016.04	293	2710.9	2402.8	1370.93	130.75					440.455
1735.5			2064.2	473.935	825.477	794.6	1879.55	147.621					1735.5
1080.13			3290.21	326	638.625	762.697	291.047	181.227					1080.13
3114.25			1585.15	572.8	3222.78	734	840.29	176.643					3114.25
485			2833.27	814.18	816.73	941.429	988.439	157					485
1925			980.51	235.267	1240.13	1304.95	868.167	174.09					1925
3070.5			3466.03	2261.78	2091.89	424.786	1151.1	198.048					3070.5
2604.33			519.6	1015.02	784.959	578	253.75	156.387					2604.33
3071			415.718	312.619	452.8	1906	389.108	157.18					3071
1008.2			2976.07	1289.84	624	3496	1753.43	315.625					1008.2
974			3599.38	785.22	2095.96	985.683	349.809	177.38					974
859.667			4037	693.624	1388.58	3590.65	783.815	190.805					859.667
613.75			429.111	224.778	456.8	1388.47	1069.77	556.209					613.75
2578.5			155	527.122	965.839	1317.09	740.718	201.164					2578.5
415			437.75	1921.66	778	864	1895.84	598.297					415
710.45			232.432	1470.63	317	4730	1916.53	157.272					710.45
681.593			431.478	590.084	2437.8	1820	190.5	457.688					681.593
855			2225.85	849.268	3451.47	956.333	974.5	144					855
598			354.25	1114.11	950	1005.5	1598.46	898.348					598
719			377	392.218	2207.6	1179	423	97.1395					719
5663.42	778.235	2267.54	402.2	32	2784.42	589	148.299	204.098					5663.42	778.235	2267.54
2412.4	637.6	1715.24	2591.67	1285.06	3236	401.941	292.566	223					2412.4	637.6	1715.24
631.764	1354.27	1488.76	676.024	2165.03	401	312	622.571	256.512					631.764	1354.27	1488.76
2508.1	590.769	726.8	622.419	668.655	1004.03	2265.97	1317.58	177.45					2508.1	590.769	726.8
2825.45	595.083	5160.47	817.5	672.11	1294.71	306	435.143	424.652					2825.45	595.083	5160.47
1397.61	547.974	4813.15	189.19	1140.98	1490.39	1416.86	1720.32	246					1397.61	547.974	4813.15
206	407.747	3471.88	3299.75	928.581	540.758	1328.75	742.961	202.203					206	407.747	3471.88
3137.13	768.294	2889.77	667.707	1111.89	1579.1	3710.67	502	265					3137.13	768.294	2889.77
307	876.489	470	1230.82	467	572	905	324.432	138					307	876.489	470
668.734	783.027	4847.96	1578.62	325.4	1069.4	2271	1065.31	242.069					668.734	783.027	4847.96
1613.8	910.455	893.451	1471.16	2019.61	1546.5	2330.83	718.964	222.095					1613.8	910.455	893.451
2293.82	416.333	1816.49	2831.74	655.195	2180.12	2180.33	1135.31	176.893					2293.82	416.333	1816.49
2519.05	603	1955.9	3726.52	616.791	937	374.917	631	190.143					2519.05	603	1955.9
3624.58	2364.97	1448.29	289.562	309.5	2382	294	774.633	174					3624.58	2364.97	1448.29
830.533	896.286	306	482	485.983	944.138	938	544.488	192					830.533	896.286	306
4770.8	1079.75	924.833	197	241.5	388	467.789	454.186	228.746					4770.8	1079.75	924.833
4577.33	983	2281.2	609.818	918	1391	321	1209.95	168.929					4577.33	983	2281.2
1766.19	685.668	946.637	1174.5	857.955	2145.69	2188	1543.23	184.852					1766.19	685.668	946.637
3416.31	551.556	2148.15	565.263	939.083	1289	2497.5	542.863	177.571					3416.31	551.556	2148.15
3443.1	1053.09	3005.59	3061.15	838.103	1334	2111.46	916.3	220.477					3443.1	1053.09	3005.59
679.545	561.831	695.297	402.3	1595.84	386.5	447	639.833	186.5					679.545	561.831	695.297
597.293	264.889	380.8	3170.1	776.369	1636	642.667	844.977	159.189					597.293	264.889	380.8
1885.62	637	2154.47	1157.18	759.667	1108	1204.75	2265.43	218					1885.62	637	2154.47
3479.76	880.571	751	1981.38	212.512	1830.9	1256	1128.96	200.5					3479.76	880.571	751
592.939	318	2785.59	714	873.737	1372	1167.17	935.43	477.667					592.939	318	2785.59
333	973.355	2212.09	1580.29	1236	444.733	607	299.667	206					333	973.355	2212.09
1685	448.833	1619.97	2843.9	1355.99	777	671	765.882	668.66					1685	448.833	1619.97
2192.41	913	4129.36	377	1031.34	1367.5	368.5	871.652	163.167					2192.41	913	4129.36
2197.46	621.887	323.812	751	2912.25	606.333	360.667	1391.45	320.455					2197.46	621.887	323.812
547.333	1122.12	1466.23	1198.28	783.086	340.5	1467.8	728.4	137					547.333	1122.12	1466.23
1116.05	840.371	1040.11	308	331	602	157	1281.77	142.193					1116.05	840.371	1040.11
2169.21	1370.72	338.818	2796.71	2010.14	769.182	2202.75	498.368	169.848					2169.21	1370.72	338.818
653.667	1162.3	1373.76	430	180	2039.9	507.167	1826.42	152.414					653.667	1162.3	1373.76
1800.67	943.429	1786.55	1974	310.951	274.812	368	1657.61	158.564					1800.67	943.429	1786.55
861	940.247	2298.93	1008.8	1120	1170.08	332	967.375	140.574					861	940.247	2298.93
2035.87	798	612.7	1369.67	210	449.5	1185.08	935.688	783.783					2035.87	798	612.7
657.103	746.286	1868.27	1085	1575.2	3017	1729.67	2175.18	167.25					657.103	746.286	1868.27
1295.12	1937.83	1066.6	117.5	2098.04	1181	1097	1833.17	140.156					1295.12	1937.83	1066.6
8245.12	1103.65	1063.91	3604	858.934		2920.5	921.021	522.71					8245.12	1103.65	1063.91
1197.52	721	283	983	501.289		518	1048.27	161					1197.52	721	283
1540.28	430.333	400.125	1042.5	968.339		2205	531.222	177.129					1540.28	430.333	400.125
2606.16	765.429	442.14	847.359	1088.64		1222.14	1974.95	169.941					2606.16	765.429	442.14
2587.28	553.125	3347.08	772	1392.4		1122	404.5	304.057					2587.28	553.125	3347.08
1496.1	344.938	643.857	1665	1221.06		635.5	440	159.75					1496.1	344.938	643.857
215	256	2793.93	1164	855.173		524	114	246					215	256	2793.93
849.063	789.635	1503.67	699.556	770.6		767	1172.34	305.125					849.063	789.635	1503.67
1519.38	400	2701.74	710.333	1408.89		1137	761.277	333.706					1519.38	400	2701.74
3389.13	520.8	3197.65	394.286	971.008		845	888.659	459.346					3389.13	520.8	3197.65
3088.33	641.288	955.9	1133.85	594		126	1450.18	787.418					3088.33	641.288	955.9
2497.12	1109	2362.85	681.32	452		1147.69	1232.54	190.736					2497.12	1109	2362.85
403.333	869.5	1338.85	608.529	400.5		1117.43	512.333	233.394					403.333	869.5	1338.85
2701.3	1084	1708.49	475.75	1774.5		1031.93	1128.96	170.981					2701.3	1084	1708.49
754.156	552	1905.76	2808	1640.84		818	457.889	155.63					754.156	552	1905.76
468.244	703.889	3016.68	2172	423.163		2913.73	411.092	137.13					468.244	703.889	3016.68
1260.11	1385	640.5	1518	405.5		828	621.848	163.333					1260.11	1385	640.5
2553.09	609.5	651.846	1244.59	411.833		1290.08	557	166.509					2553.09	609.5	651.846
272	407.615	1421.42	351.579	773.362		426.985	491.789	174.236					272	407.615	1421.42
616.5	515.273	1898.13	598	2492.74		2151.33	656.66	187					616.5	515.273	1898.13
1858.66	593.038	596.286	623.778	828.167		1393.7	597.241	106.557					1858.66	593.038	596.286
2232.15	222	448.692	3613	1092.92		2268.81	346.065	198					2232.15	222	448.692
1922.83	616	3392.65		1069.04		344.976	457.015	154.299					1922.83	616	3392.65
4119.5	841.889	1883.12		936.667		1783.43	1014.45	143.196					4119.5	841.889	1883.12
601.875	1348.23	1796.75		558.429		288.59	1071.32	186					601.875	1348.23	1796.75
375.1	605.414	587		446.609		1191.68	1017	150.214					375.1	605.414	587
1585.3	191	489		465.581		2218.56	1485.5	138.154					1585.3	191	489
1090.31	1849.67	490		647.724		1985.32	918.344	764.714					1090.31	1849.67	490
817.672	552.176	3240.89		628		813.524	524.846	312.778					817.672	552.176	3240.89
1180.41	433	562.667		366		798.5	709.345	1455.9					1180.41	433	562.667
491.333	840.047	1145.43		964.108		231	1790.01	229.261					491.333	840.047	1145.43
424.067	860.193	3163.94		826.799		2306.65	1205.05	300.143					424.067	860.193	3163.94
1550.3	1124	2265.86		567.431		1880.06	1254.53	192.025					1550.3	1124	2265.86
305	1222.4	3696.22		1155.16		1950.97	1105.29	130.363					305	1222.4	3696.22
3277.58	800.222	442.275		989.789		1450.88	774.56	175.968					3277.58	800.222	442.275
96	1394.17	3142.68		1453.09		2329.23	307.9	120.015					96	1394.17	3142.68
4546.97	861.333	3158.45		1207.39		365.268	1002.8	205.061					4546.97	861.333	3158.45
431.8	1201.56	2845.77		1229		791.9	247.1	144.997					431.8	1201.56	2845.77
1841.86	813.03	460.667		1385.67		1799.19	1118	148					1841.86	813.03	460.667
2107.18	301	1983.36		1401		2446.55	1216.75	187.4					2107.18	301	1983.36
2048.58	1158.08	1026		1662		226.933	668	189.203					2048.58	1158.08	1026
1200.17	442	2023.65		1327		297.733	420.846	211.333					1200.17	442	2023.65
5253.93	1098.57	2514.39		1138.5		449	1641.77	473.957					5253.93	1098.57	2514.39
3219.57	1266.46	457		1221		1925.28	787.4	194.333					3219.57	1266.46	457
3030.35	470	1145.2		1227.13		924.114	1868.57	710.638					3030.35	470	1145.2
1992.13	1548.88	696.33		882.2		1147.55	1633.03	120.563					1992.13	1548.88	696.33
1570.08	348.104	2668.52		778		395.385	514.604	191.2					1570.08	348.104	2668.52
1427.7	1164.16	1776.69		1665.4		293	814.125	129.643					1427.7	1164.16	1776.69
1119.07	476	1037		678.333		220.219	745.824	94.0577					1119.07	476	1037
2225.31	829.51	1581.44		314.895		527	399	159.2					2225.31	829.51	1581.44
481.957	982	1538.69		1734.1		1322.74	831.071	200.159					481.957	982	1538.69
3080.5	766.846	1084.76		960.25		1101.27	1644.26	161					3080.5	766.846	1084.76
383	516	3607.65		1405.73		3321.67	797.227	139.912					383	516	3607.65
2509	1260.68	4052.59		1106.66		321.667	409.08	181.16					2509	1260.68	4052.59
1807.17	603	2528.64		1886		2776.91	1662.06	198.417					1807.17	603	2528.64
1879.06	269.455	3846.3		907.385		770.115	605.727	154.284					1879.06	269.455	3846.3
2325.76	578.6	2271.02		306.366		2449.73	985	241					2325.76	578.6	2271.02
895	1093.75	284		543.8		572.19	624.107	156.421					895	1093.75	284
1366.85	733	291.833		1397.24		258.333	1304	208.897					1366.85	733	291.833
2142	635.048	3061.27		980.986		403.833	920.125	178.2					2142	635.048	3061.27
3318	1042.3	5081.9		1132		489.333	413.947	169.65					3318	1042.3	5081.9
1284.97	1026.67	2185.44		3584		1633.21	1042.93	147.512					1284.97	1026.67	2185.44
3196.5	1015.63	1356.4		921		1811.54	238.871	171.583					3196.5	1015.63	1356.4
1203.92	914.308	3717.62		1157.24		2911.45	1749.33	216.769					1203.92	914.308	3717.62
726	1747.32	1704.85		867.398		2859.77	451	306					726	1747.32	1704.85
1165.22	714.647	2833.87		814.475		1738	322	148.167					1165.22	714.647	2833.87
2974.5	504	310		655.781		310.5	342.667	212					2974.5	504	310
433	863.929	838.905		843.061		1634.47	885.912	134.769					433	863.929	838.905
3616.22	574.758	3976.14		268		1761.97	370.111	177.417					3616.22	574.758	3976.14
1827.55	315.383	3119.39		1236.92		1710.53	995.047	174.833					1827.55	315.383	3119.39
2268.78	619.047	1570		277		1684.08	609.982	158.594					2268.78	619.047	1570
958	483	2990.48		302		1398.82	645.4	210.5					958	483	2990.48
2078.1	697.335	2931.73		1174		1678.07	873.125	121					2078.1	697.335	2931.73
620.889	497.909	318.667		1538.5		2442.91	331.733	199.041					620.889	497.909	318.667
2241	796.023	393.424		1242.75		1046.49	616	153.904					2241	796.023	393.424
1223.62	254	362.333		1495		1192.39	293.333	442.5					1223.62	254	362.333
1705.31	1610.5	469.667		1348.5		989.516	1153.75	197.571					1705.31	1610.5	469.667
457	619	4209		1586		1714.88	181	170.793					457	619	4209
431	930.921	1121.25		1003		1708.95	274	206.385					431	930.921	1121.25
2232.57	445.857	268		450		2222.95		203.3					2232.57	445.857	268
2439.69	1217.13	640.636		810		1631.05		168.857					2439.69	1217.13	640.636
3421.82	632.638	759		1243.7		2321.35		199					3421.82	632.638	759
437.5	276	1542.6		1751.79		1473.62		181.308					437.5	276	1542.6
2260.07	456.6	1992.43				1215.99		238.435					2260.07	456.6	1992.43
1618.16	546	2049.93				1048.55		191.068					1618.16	546	2049.93
899	889.523	2530.06				3171.54		162.421					899	889.523	2530.06
2168.25	381.714	674.375				1241.44		179.361					2168.25	381.714	674.375
1858.97	1397	2385.87				2254.63		378					1858.97	1397	2385.87
1939.74	905	520.194				371.452		158					1939.74	905	520.194
3117.01	376.159	1412.89				1835.77		181.5					3117.01	376.159	1412.89
2595.5	643	546				4513.29		142.05					2595.5	643	546
337	610.659	1117.34				1851.39		157.804					337	610.659	1117.34
1988.8	696.459	60				623.198		215.1					1988.8	696.459	60
227.714	646.625	3838.96				2178.78		164.75					227.714	646.625	3838.96
2062	1071.45	922.5				699.022		185.571					2062	1071.45	922.5
297.275	413	2680.44				460.6		209					297.275	413	2680.44
2500.98	1428.35	2396.09				625.102		136.497					2500.98	1428.35	2396.09
734	541	1433.29				421		221					734	541	1433.29
1522.29	308	1379.54				654		196.8					1522.29	308	1379.54
3891	672	1241.13				464.042		534.286					3891	672	1241.13
4199.5	645.478	3725.09				387.734		141.235					4199.5	645.478	3725.09
1092	995.792	3845.27				1874.43		217.5					1092	995.792	3845.27
1355.8	495.174	3397.18				1034.08		132.915					1355.8	495.174	3397.18
1106.5	749.8	281.732				2000.7		133.713					1106.5	749.8	281.732
1537	1289.82	3209.7				1296.67		139.857					1537	1289.82	3209.7
847.857	376	182				3949.03		156.969					847.857	376	182
756.529	2425.5	1988.35				1477.06		201.2					756.529	2425.5	1988.35
867.333	944	3856.18				2174.41		232.556					867.333	944	3856.18
369	820.545	2225.05				334.844		189.333					369	820.545	2225.05
281.571	1685.44	417.333				293.22		180					281.571	1685.44	417.333
770	1378.07	2139.34				2856.3		146.391					770	1378.07	2139.34
2178.93	1753.44	1062.76				1715.05		173.5					2178.93	1753.44	1062.76
651.419	1663.77	3130.25				828.724		168.958					651.419	1663.77	3130.25
1654.41	983.093	3615.28				531.113		187.625					1654.41	983.093	3615.28
1832.5	288.688	727.868				1284.35		145.977					1832.5	288.688	727.868
1227.4	248.5	2190.11				1167.97		239					1227.4	248.5	2190.11
589	615.75	1622.33				1392.5		135.394					589	615.75	1622.33
791.611	1649.78	1179.5				316.4		121.109					791.611	1649.78	1179.5
1520.1	905	2382.74				260.601		226.211					1520.1	905	2382.74
347	1599.26	1536.38				824.184		156					347	1599.26	1536.38
722	483.27	1082.58				997.284		139.714					722	483.27	1082.58
218	693.852	2461.26				905.45		191.333					218	693.852	2461.26
388	762.5	4570.67				2449.03		135.727					388	762.5	4570.67
1454.5	1328	2185.12				250.545		235					1454.5	1328	2185.12
1638	650.034	437				2133.57		155.335					1638	650.034	437
507	233	1754.28				4640.57		158.7					507	233	1754.28
1110	1469.91	1221				1064.76		130.365					1110	1469.91	1221
148.654	579	1846.78				1076.71		267					148.654	579	1846.78
912.857	195	268.706				435.458		189.667					912.857	195	268.706
727.396	727.309	235				1114.95		534					727.396	727.309	235
456	1349	222.2				1511.07		204.833					456	1349	222.2
1800.97	605.663	1934.31				2928.48		149.626					1800.97	605.663	1934.31
1251.69	1102.5	1721.39				351.082		327.75					1251.69	1102.5	1721.39
894.972	253.233	2388.9				281		216.5					894.972	253.233	2388.9
3639.94	1236.21	3123.69				2082.79		295					3639.94	1236.21	3123.69
442	252	2556.38				212.448		186					442	252	2556.38
1205.33	791.652	1487				1576.62		416.333					1205.33	791.652	1487
633	940.267	3995.65				1499.44		724.521					633	940.267	3995.65
1053	323.333	1672.84				2028.04		307.286					1053	323.333	1672.84
1132	1001.13	464.559				1797.35		240					1132	1001.13	464.559
163	1201.28	996.746				1570.95		416.5					163	1201.28	996.746
2664	1139.29	578.5				2139.53		141					2664	1139.29	578.5
3797.1	1150.71	6623.09				1277.8		99					3797.1	1150.71	6623.09
1406	427.303	2620.1				1144.2		253					1406	427.303	2620.1
1878.48	1131.47	564.285				1687.53		159.627					1878.48	1131.47	564.285
2556	901.571	830.261				838		333.875					2556	901.571	830.261
2950	874.571	2337.01				514.986		150					2950	874.571	2337.01
225.014	838.146	1185.21				412.519		142					225.014	838.146	1185.21
329	1049.11	3553.5				2839.36		115.185					329	1049.11	3553.5
548	36.7778	2156.46				560.792		143.481					548	36.7778	2156.46
342.719	263.5	1594.3				1695.97		175.5					342.719	263.5	1594.3
705	947.979	3239.27				1209.72		145					705	947.979	3239.27
860	438	2567.58				1890.56		180.782					860	438	2567.58
432	843.438	347.074				494.123		147					432	843.438	347.074
1486.56	237.667	3566.29				1892.88		178					1486.56	237.667	3566.29
2055.67	271	4043.89				1851.57		180.36					2055.67	271	4043.89
1448.65	975.99	2284.08				4587.02		77.7059					1448.65	975.99	2284.08
3007.42	540.922	2598.23				968.659		178.227					3007.42	540.922	2598.23
3407.39	353.93	2907.65				716.256		182.188					3407.39	353.93	2907.65
3021.94	492.5	1853.84				886.744		186.828					3021.94	492.5	1853.84
2694.08	246.571	588				847.028		45.7925					2694.08	246.571	588
1136.26	694.236	2709.23				409		147.47					1136.26	694.236	2709.23
1493.78	1097.22	3312.95				535.5		184.571					1493.78	1097.22	3312.95
600.556	235.5	1277.05				443		143					600.556	235.5	1277.05
3110.29	219.583	382.429				513		132.505					3110.29	219.583	382.429
1839.48	896.429	3080.23				2021.38		185.133					1839.48	896.429	3080.23
1815.48	1007.62	2275.47				1100.98		147.174					1815.48	1007.62	2275.47
204.5	244	1776				2858.89		152.4					204.5	244	1776
2630	1445.8	330				1106		139.079					2630	1445.8	330
2413.71	263	1383.32				2755.2		142.711					2413.71	263	1383.32
4739.6	722.578	3152				665.5		147.899					4739.6	722.578	3152
1165.54	1117.06	2356.44				315.969		99.5					1165.54	1117.06	2356.44
1769.71	661.322	2346.42				818		154.172					1769.71	661.322	2346.42
1454.44	371.237	689.833				2005.83		142					1454.44	371.237	689.833
314.6	553.381	588.7				1340.63		110					314.6	553.381	588.7
2250	1228.01	2587				825.5		164.552					2250	1228.01	2587
430.125	442.304	366.49				321.4		123.733					430.125	442.304	366.49
2397.67	559.5	1235.88				2394.24		1745.34					2397.67	559.5	1235.88
3222.49	739	2035.91				928.762		230.612					3222.49	739	2035.91
405.195	882.926	4411.31				569		116.25					405.195	882.926	4411.31
2001.24	363.88	1677.98				1189.22		151.93					2001.24	363.88	1677.98
2423.69	966.117	1353.26				1013.29		130					2423.69	966.117	1353.26
4680.64	221.893	1450.13				440.692		89					4680.64	221.893	1450.13
2672.17	311.643	1780.09				1647.06		98.9658					2672.17	311.643	1780.09
489.5	477.789	4837.58				640.762		173.871					489.5	477.789	4837.58
477	620.363	1846.08				1457.8		97					477	620.363	1846.08
2061.21	329	760.667				467.786		102.556					2061.21	329	760.667
1516.8	883.182	1566.29				487		573.983					1516.8	883.182	1566.29
1487	576.5	1182				431.917		604.251					1487	576.5	1182
1922.54	1065.88	682.364				2139.97		89					1922.54	1065.88	682.364
4246	737.872	1344				1091.84		161.587					4246	737.872	1344
1992.75	981.429	384.357				1601.06		138.019					1992.75	981.429	384.357
334.5	2144.5	737.231				674		142.106					334.5	2144.5	737.231
1930	2583.5	4519.67				1689		248.901					1930	2583.5	4519.67
242	386.269	501.018				1917.44		129					242	386.269	501.018
1431.33	730.47	1087.33				534.429		99					1431.33	730.47	1087.33
1080.35	393.25	587				1132.4		109					1080.35	393.25	587
4230.67	1185.79	555.333				620.556		197.952					4230.67	1185.79	555.333
1478	869.994	2702.32				715.768		135.98					1478	869.994	2702.32
1322.53	367	3263.6				409.444		131.5					1322.53	367	3263.6
4431.73	830.146	2038.8				375		196.426					4431.73	830.146	2038.8
411.42	787.333	1519.94				526.5		121.208					411.42	787.333	1519.94
314	298	1212.18				1611.89		127.149					314	298	1212.18
397.333	244.929	1749.33				1843		263.739					397.333	244.929	1749.33
1843.2	1235.24	1857.77				1243.36		234.889					1843.2	1235.24	1857.77
765.971	151	2082.17				747.3		173.302					765.971	151	2082.17
2739.66	634.179	273.5				863		182.304					2739.66	634.179	273.5
724	579.368	2378.22				996.54		98.1429					724	579.368	2378.22
545	372.794	2751.8				778		416.667					545	372.794	2751.8
276.145	722.383	1540.36				1756.33		256.942					276.145	722.383	1540.36
1640	838.381	3422.43				1111.6		287.427					1640	838.381	3422.43
230.5	695.74	1894.5				2120.46		124.684					230.5	695.74	1894.5
376.2	1028.17	1293.26				637.4		169.635					376.2	1028.17	1293.26
3072.8	1236.44	488.963				1194		160.93					3072.8	1236.44	488.963
554.667	728.748	2260.36				1358		135.2					554.667	728.748	2260.36
1763.32	680.8	2680.35				428		168.555					1763.32	680.8	2680.35
3977.37	484.143	2636.34				651		97.4					3977.37	484.143	2636.34
901.978	297.875	619.2				815		172.329					901.978	297.875	619.2
2743.1	297	1900.37				435		142					2743.1	297	1900.37
3278.25	1508	534.679				1589		153.333					3278.25	1508	534.679
1078.1	1658.83	2298.88				2571		178.957					1078.1	1658.83	2298.88
1662.44	260.206	5144.41				817		174.465					1662.44	260.206	5144.41
1836	705	1107.7				1669		150.222					1836	705	1107.7
2226.17	1455.31	1861.72				851.036		165.945					2226.17	1455.31	1861.72
906	498.5	1830.4				1956		154					906	498.5	1830.4
1375.43	663	156.571				409.75		314.466					1375.43	663	156.571
1048.5	1207.72	2556.29				587		185					1048.5	1207.72	2556.29
1854.53	297	593				537		138.545					1854.53	297	593
662.115	1048	296				1171.4		346.11					662.115	1048	296
2393.46	227.812	1378.37				662		173.049					2393.46	227.812	1378.37
1473.22	1186.33	1323.66				1110		96					1473.22	1186.33	1323.66
1475.4	245.833	2584.93				897.667		1178.71					1475.4	245.833	2584.93
3455.09	159	1409.57				1743		195.752					3455.09	159	1409.57
4260.7	296	2899.83				637.5		172.386					4260.7	296	2899.83
149	212.643	1457.95				1152		172					149	212.643	1457.95
1328.86	198.667	3235.02				1312		461.669					1328.86	198.667	3235.02
2766.5	1065.48	2240.3				1919.58		161.258					2766.5	1065.48	2240.3
2350.12	1120.64	1545.8				698.8		121.368					2350.12	1120.64	1545.8
621.584	711.092	1362.44				567.667		177.368					621.584	711.092	1362.44
1781.35	1760.98	1578.12				529		292.546					1781.35	1760.98	1578.12
2687.51	632.5	4298.62				895.429		256.543					2687.51	632.5	4298.62
1817.46	702.5	637.333				1198.75		131.225					1817.46	702.5	637.333
1344.77	174.657	395.833				1413		164.809					1344.77	174.657	395.833
345.455	883.222	1476.38				457.75		84.6849					345.455	883.222	1476.38
678	1929.05	2872.35				1796.36		164.359					678	1929.05	2872.35
1590.27	1711.09	2568.56				737.556		116					1590.27	1711.09	2568.56
484	1809	3456.75				811		136.734					484	1809	3456.75
1505.72	1012.79	1913.9				681.5		158.794					1505.72	1012.79	1913.9
995.5	1544	2595.85				1000		130.905					995.5	1544	2595.85
854.215	418	3148.73				1176		176.918					854.215	418	3148.73
2419.89	781	6772.38				1545.67		156.978					2419.89	781	6772.38
2392.08	600	231.5				518		157.608					2392.08	600	231.5
447	291	749.757				905		186.202					447	291	749.757
1158.5	564.725	2357				1171		149.625					1158.5	564.725	2357
2347.27	223.588	1990.3						154.2					2347.27	223.588	1990.3
676	911.795	957.906						95					676	911.795	957.906
1279.27	931	1311.25						175.532					1279.27	931	1311.25
1310.22	1769.11	1698.25						161.147					1310.22	1769.11	1698.25
1269	728	1463.2						151					1269	728	1463.2
551.889	677	992.526						167					551.889	677	992.526
1781.55	1190.01	401.143						184.327					1781.55	1190.01	401.143
581.607	470	1283						154.571					581.607	470	1283
1109.5	356.167	1600.68						238.704					1109.5	356.167	1600.68
2362.21	516.702	509.182						184.76					2362.21	516.702	509.182
535	801.566	1530.45						132.389					535	801.566	1530.45
1110.89	731.918	769.64						682.5					1110.89	731.918	769.64
1910.33	988	895.381						1377.25					1910.33	988	895.381
1457.28	1377.81	3043.51						487.401					1457.28	1377.81	3043.51
1171.89	886.842	2327						3400.7					1171.89	886.842	2327
682.991	173.5	261						1881.8					682.991	173.5	261
1112.69	1006.06	2031.74						1738.22					1112.69	1006.06	2031.74
252.182	414.767	551.891						2033.25					252.182	414.767	551.891
836.193	527	1532.79						1724.37					836.193	527	1532.79
1043.39	887	3004						2838.26					1043.39	887	3004
704.91	653.675	619.03						1025.4					704.91	653.675	619.03
1505.24	739.393	1690.58						921.954					1505.24	739.393	1690.58
	1943.39	2756.43						2976.67						1943.39	2756.43
	1278.67	713.345						1669.24						1278.67	713.345
	631.6	1885						360.179						631.6	1885
	637.288	3671.67						930.128						637.288	3671.67
	302.222	1527.96						1644.17						302.222	1527.96
	782.5	687						1947.57						782.5	687
	1050.23	909.785						1342.07						1050.23	909.785
	546	1850.38						1272.28						546	1850.38
	967.24	512						1299.75						967.24	512
	1355.38	4219.67						1088.66						1355.38	4219.67
	555	1259.33						3234.18						555	1259.33
	1111.26	1153.4						1748.39						1111.26	1153.4
	545.365	678.615						851.182						545.365	678.615
	837.513	1782						750.058						837.513	1782
	90	440						2305.3						90	440
	1386.42	1317						2479.79						1386.42	1317
	207	515.167						1891.31						207	515.167
	468.321	1254.85						1628.89						468.321	1254.85
	708.8	2837						259						708.8	2837
	2589.72	1041.14						2692.54						2589.72	1041.14
	711.571	474.5						1266.03						711.571	474.5
	747.75	401						2125.04						747.75	401
	522	2469						378.667						522	2469
	662.725	3079.14						1431.02						662.725	3079.14
	487.957	2319.25						1286.98						487.957	2319.25
	679.026	1036.89						2059.79						679.026	1036.89
	238	1925.93						3127.26						238	1925.93
	886.346	547.25						2763.21						886.346	547.25
	1504.94	1035.58						1266.8						1504.94	1035.58
	373.111	1581.65						2329.5						373.111	1581.65
	662.828	991						434.5						662.828	991
	930.361	201						541.667						930.361	201
	402.52	1375.58						1305.39						402.52	1375.58
	981	517.778						2167.78						981	517.778
		556						1788.19							556
		1451						243							1451
		481						1684.05							481
		1813.83						150.25							1813.83
		974.2						1768.85							974.2
		808.706						1721.57							808.706
		574						790.8							574
		579.75						4111.51							579.75
		6032						1069.72							6032
		2030.8						1939.14							2030.8
		2378.5						759.865							2378.5
		239						2669.81							239
		586.929						770.563							586.929
		2333.75						1025.04							2333.75
		593						148.667							593
		1102						3371.62							1102
		1336.85						1175.57							1336.85
		3167.8						264							3167.8
		2303.67						1550.77							2303.67
		647.667						1680.27							647.667
		392.2						2576.86							392.2
		2463.33						694.743							2463.33
		385.333						799.093							385.333
		1051.86						1849.23							1051.86
								2385.96					1714.08	1038.63	1868.7
								1543.48					498.25	1096.72	1560.62
								1081.77					2369.09	661	1297.75
								1215.31					2328.66	787	487.864
								1766.33					1591	570	1759.22
								278.6					1307	942.811	1425.3
								1431.84					1759.49	781.582	2599.82
								1445.31					1834.27	675.295	678
								998.173					1395.52	1970.59	1291.05
								4270					1172.57	287	395.571
								267.935					977.98	1533.8	1514.71
								1933.9					2090.64	3907.67	1779.67
								5385					1349.04	506.889	1082.03
								603.478					1322.66	1848.02	1629.93
								1595.23					766.286	9072	740.2
								2857.3					514.95	723.722	2209.23
								603.393					1936.33	2098	604
								2003.57					2363.44	596.5	2436.19
								1978.53					519.888	384.79	672
								1176.62					2621.61	1121.23	586
								1230.43					3133	874.05	1559.86
								2315.67					2425.14	1412.67	2310.16
								3719.31					718.375	1045.28	1313.83
								680					666.667	1353.55	2518.31
								3208.09					1202.25	1759.85	1628.2
								918.25					20	723	655.296
								2528.57					2342.12	1025.15	990.333
								371.116					908.478	942.226	1927.38
								1514.4					3312.51	655.897	3123
								990.333					2249.98	996.957	2209.34
								1280.49					1496.16	1614.51	1168.69
								3274.43					2663.53	242.176	964.857
								1032.38					2561.22	1677	216
								1197.46					2414.84	371	1734.23
								1402.89					2746.96	1217.27	667.892
								312					486	724.278	2037.64
								492.432					2116.64	1788.86	1293.07
								295.018					475	1020.21	3668.59
								936.582					1453.34	778.684	492.25
								2063.3					1894.28	1543.45	2744.11
								1544.83					535.7	1265.8	2238.09
								1373.14					1085.5	1766.16	342.298
								841.36					792.755	1114.29	300.5
								628.4					421.349	682.734	1464.07
								2106.66					1179.8	1008.36	2585.72
								1798					634.111	343.054	2885.15
								2236.66					981	448.03	1161.53
								412.906					948.227	622.243	494.25
								1926.16					2301.21	522.878	3642.76
								2622.8					2165.2	296.392	992.258
								1043.5					1251.57	756.775	1719.99
								1547.91					2087.91	600	1329.39
								1555.55					3754.5	620.221	1709.92
								885.2					2104.43	781.525	1641.15
								2619.89					606.678	927.435	2381.56
								949.5					1252.27	1242.83	1382.33
								2224.57					2729.76	2253.09	2152.13
								1718.01					2113.2	344.088	477.64
								573					2188.04	793.719	4235.61
								659.122					180.833	610.463	672
								1345.32					67	1213.1	494.585
								2708.49					2241.71	455.908	1641.04
								2542.23					1592.76	855.044	1791.14
								273.5					3260.97	1495.27	10045.3
								2985.02					1671.71	476.5	1329.98
								999.819					567.478	902.865	467
								665.788					2067.36	1680.5	3067.9
								1792.41					938.515	945.891	3275.79
								1432.33					815.831	1102.85	1794.43
								460.833					534.455	448.647	697.018
								2822.91					502	658.367	1585.79
								715.443					3148.52	702.854	213
								1866.18					675	1182.18	245
								1115.09					1577.53	1368.55	1631.62
								991.538					3870.96	1156.42	910.976
								202.798					700.482	707.293	2024.08
								2197.34					957.508	939.799	4507.84
								378.256					2355.1	346.455	1500.02
								1594.97					348.215	1098.96	646
								350.436					338.538	277.786	1949.57
								1760.01					3046.87	1190.9	1376.28
								366.75					2537.04	317	1043.62
								710.5					1930.12	823	954.667
								2682.14					2201	341.619	748
								1201.77					2028.99	364.857	2085.74
								340					846.812	1649.03	1210.42
								1737.35					464.88	220.2	1881.18
								773.908					1009.53	1084	1517
								2258.34					1897.2	2236.31	2168.8
								274.333					1159.13	108	722.939
								832.949					1771	587.619	1345.45
								1967.93					420.667	1297.12	1705.08
								1687.88					407.956	861.853	1309.64
								2176.79					283.368	1108.45	2099.65
								710.692					2101.81	1553.13	1810.59
								317					3483.45	1048.36	1148.44
								358.19					226.333	2322.92	1797.12
								3464					1394.65	1215.76	258
								803.273					1601.69	638.25	3113.58
								1572.06					1727.88	1859.05	958.871
								1211.32					503	833.5	1051.02
								812.783					2044.85	719.2	351.031
								2801.57					190.68	793.667	2375
								1660.69					2029.36	270	2120.41
								966.306					1546.95	404.452	2426.88
								318					1838.57	1066.64	2586.61
								1711.33					3789.38	1026.5	2963.77
								1654.05					2058.97	1164	1295.34
								410.744					2085.09	403.696	1249.68
								1604.13					2603.71	1375	1493.48
								324					2387.15	232	3647.78
								240					2522.71	282	1783.11
								399.4					2481.43	722.353	400.111
								2347.74					545	329.429	1592.16
								1628.4					2363.37	963.25	2001.12
								2249.62					3050.31	594.951	502
								770.231					446	526.855	2134.95
								919.333					2187.69	1065.18	686
								1489.63					567	1036.56	2669.24
								350					2029.57	320	2394.7
								2240.42					1492.33	2371	463
								3105.8					1554.51	284	1602.93
								3641					1649.29	297	406
								2304.93					3870.54	1082.08	1962.01
								2507.84					867.233	682	1864.61
								824.5					2223.33	1412	2118.19
								866.667					833.349	425.214	463.348
								2021.99					194.333	2384.71	1076.29
								719					2692.36	500.833	1736.61
								837.989					1000	1827	1683.89
								1136.32					949	1714.46	1674.23
								2517.11					1520	547.259	2540.37
								560.455					282.901	282.556	1802
								897.429					275.875	2328.53	1510.52
								2837.84					2870.47	938.6	7364
								651					1660.78	713.217	408
								2646.45					561.192	1999.12	1817.23
								960.828					157.067	1126	1387.67
								1969					1158.77	538	3286.22
								1787.38					726.838	1492	2282.33
								920.978					576.849	434.154	2863.45
								1227.33					505	420.903	1199.98
								2764.21					1754.23	1478.24	1049
								812.569					1261.44	446	1576.36
								1337.35					2597.7	700.681	796.486
								1298.1					1243.4	471.658	2251.2
								1873					2433.67	678.2	2120.91
								1792.33					733	1131.9	1511
								621					1713.16	536	1776.55
								1994					375.038	638.32	1165.86
								811.427					955.763	235.875	1240.42
								2379.23					1903.97	2282.23	1356.81
								1667					521.844	403.615	1510
								1514.81					292.976	2496.32	2497.74
								2536					831.667	1288	1319.38
								2156.11					2381.26	2027.55	932.7
								1187					1392.81	1605.51	3523.05
								564.714					630.667	1485.75	2253.66
								492.611					897.83	743.762	667.544
								1159.58					371	480.2	266.744
								2129					1060.82	1434.97	337.273
								823					1513.5	1963.9	3900.83
								2309.87					2413.04	477.956	940
								895.5					343.681	505	2253.31
								157.833					1386.11	836.171	2078.83
								1175.8					1646.44	1213.74	1661.67
								861.571					345	2536.15	1942.95
								519.5					525	1250.39	239
								3069.93					922.602	1634.15	749
								829					2471.32	723.344	2469.73
								1098					402	456.75	1597.13
								321.571					547.531	1078.89	3183.79
								3338.95					2572.83	668.185	560.286
								890.632					1073.51	1296.26	2217.41
								373.667					699.564	265.857	860.538
								317.5					194	1311.06	550.8
								2826.26					3129	232.5	503.714
								773					2035.54	211.125	1970.8
								542.889					413.905	801.492	2080.69
								2609.89					2519.81	913.933	708.522
								2090.75					1276.57	2066.68	1322.73
								822.49					1515.77	534.955	1533.93
								240.8					1594.56	326.5	1066.06
								2036.73					2496.66	412.265	1007
								594.6					1219.43	555.579	357.538
								414.828					1262.6	629.102	1293.41
								545.125					454.262	1055.15	2506.39
								2451.16					4042.13	404	1552.7
								513					2776.59	900.8	1931.2
								1129.55					1076.07	767.462	350.5
								414.5					853	926.019	881.476
								947.5					70.3333	1064	393
								1669					1754.07	379.8	979.726
								2329.48					399.551	1378.67	2068.5
								1265.5					2110.23	885.722	1210.1
								3783.25					513.205	638.857	533
								2096.32					2219	358.3	1377.44
								2829					329.444	967.36	16.5
								938.5					2019.27	1793.12	2464.55
								1237.5					172.667	561.533	1410.13
								1074.83					2264.62	410.359	2773.14
								1061.5					1278.51	750.5	1640.07
								1164.44					1846.17	1458.74	1676.6
								1331.12					3534.76	1200.89	3053.39
								306					1841.17	1312.26	1801.67
								2320					2028.82	1583.07	2543.75
								2008.25					647.556	860.732	1824.04
								3032.64					1777.71	349	489
								2007.62					315	316	1121.46
								1263.99					994.221	163	1094.75
								602.429					1571.27	397	2184.64
								807					1381.01	566.5	402.5
								2288.66					2277.55	422	1646.05
								761					1825.67	429	1939.12
								1786					347.592	996	957.474
								293.767					766.229	1266.67	905
								712.5					2075.33	1299	2345.18
								665					265.792	856	626.333
								996.019					868.385	870	270.945
								674					2409.7	548.333	291.333
								155.5					1123.33	661.6	661.084
								491					1975.98	447.25	486.7
								2573					266.6	500	1017.41
								2841.27					2207.5	482	615
								2129.62					3150.41	638.385	533.833
								2026.65					2926.91	441.091	884
								2231.99					243	825	515.833
								1447.67					2036.69	372	1783.73
								444					1584.91	1418.41	530.5
								1615.95					1203.39	268	673.667
								634					604	378.92	601.75
								1032.21					137	375	1700
								726.333					1891	384	471.833
								1917.2					530	1614	3138.46
								342.071					1061.97	1204	2192.14
								2260					2327.07	311	444
								856					1820.38	606	3202.36
								397					3367.33	876.846	660
								937					2359.83	797.4	121.5
								708.173					1495	249	2992
								846					2471.22	974.818	1310.8
								1090.81					2290.67	638.686	1539.75
								3552.69					1773.26	476	1028.46
								180.167					1105.18	188	830.5
								244					2105.83	423	4645.52
								316					2072.81	885	854.565
								111.5					492.25	477.5	1585
								1796					2696.02	822.75	1767
								370					263.875	559.333	1233.34
								1051.52					1614.94	505.5	1456.5
								233					2671.67	1610.53	1198.5
								1045.15					1476	254.129	578.92
								981.464					1223.54	828.6	1064.1
								2063.02					260	1273.9	2397.45
								1359.4					735.808	5273	372.312
								3490.01					911	800.333	1075.69
								1338.04					971	276.5	712.34
								1524.68					3945.7	538	1393.35
								634					849.067	1567.18	968.143
								1173.47					2233.26	820	212
								302.333					261.5	6325.02	1898.37
								1023.63					2878.25	1514.01	1736.6
								3014.48					3162.5	742	1429.07
								1680.33					426.75	5815.67	400.7
								513					1606	488.111	684.425
								1360.84					1600.68	1293.56	1159.76
								1076.88					1409.94	896.049	1653.23
								415					817.083	778	310.5
								360.711					195.731	467	1036.17
								2692					2263	664	534
								992.764					1640.6	352.113	845
								3242.66					492	1739.49	1762.16
								5450.25					1091.33	674	165.067
								243.5					552.268	618	2024.12
								3743.25					247.75	863.776	1091.72
								1666.65					443.333	1086.75	2647.38
								1189.83					957	957.231	3097.82
								284.87					1175.75	235.5	369.75
								1663.2					1767	980	433
								295.714					486	603.667	2153.08
								1804.2					731	1114	509.431
								758.56					4447.75	1611	34
								2240.33					260.5	604.167	277
								817.886					1195.5	513	1543.1
								1115.81					325.2	661.956	2124.65
								1706.23					1439.64	1330.26	120
								1069.29					1034	287	1648.47
								2529.37					1894.95	416.31	2037.35
								329.333					1040.5	483	310.015
								563.919					2313.65	1501.39	864.066
								1505.74					3367.83	265	3850
								1521.51					1469.87	962.759	1095.75
								2024.18					1570.86	774.667	509
								1472					3363	490.667	1184.9
								864.25					3701.08	1218.72	1196.88
								1269.42					1512	791.046	723.556
								1330.2					524.579	192	500.298
								1559.26					589.5	973.214	3003.68
								1507.36					442	288	1278.13
								400.047					4469	135	519.283
								1471.77					5733	211.289	3809.61
								1023.38					2293.42	940	951.424
								759					1846.76	891.697	1731.96
								691.643					3750.58	427.25	2778.29
								2017.33					216.6	847.2	1206.24
								1538.36					2713.68	391.895	2084.61
								1259.86					2119.59	1979	1737.91
								178.5					331.4	981.914	2384.99
								1184.89					1657	768	1414.45
								1727.73					2256.74	641.764	1201.88
													1619.9	322.857	4143
													1298.4	358.667	2314.02
													729	1437.57	323.7
													4153.82	596	1458.46
						1415.12	921.506	1060.23					2519.75	1556.98	2213
1710.68	834.341	1716.05	1783.52	892.97	1337.33								1457.22	914.852	2756
													728	2622	1863.12
													303.615	944.093	1506.23
													1036.5	619.5	925.315
													790.842	422.488	429.878
													297.767	629.165	1135.55
													176	314	546.379
													679.5	792	864
													969.507	293.75	286.364
													1246.14	1041.73	1788.95
													894	892.981	1033.95
													2011.9	676.222	1442
													1437.74	736.995	2464.9
													1042	681.821	3124.27
													3930.31	1144.84	690.568
													1271	410.25	703.5
													1250	578.667	2480.93
													975	553.556	2606.54
													4996.5	465.5	2035.57
													1609.78	1288.49	707.784
													3427.38	1128.93	2194.52
													1690	1810.98	1709.46
													698.986	510.105	2734.71
													1340.06	981.4	1928.1
													463.202	1016	727.137
													966.333	912.808	896.859
													1840	484.625	1020
													5015	555.976	2050.84
													3130.11	451	2558.1
													4687.61	434.657	1384.37
													1802.07	439	1352.54
													1715	1015.38	943.022
													1676.82	456.333	1608.58
													574.417	897.913	991.95
													3742.48	140	2260.81
													669	911.739	466
													1148.43	208.444	1478
													595	139	1121.97
													713.786	178.5	1019.09
													1350.9	459.5	1812
													2108.17	305	1076
													307	444	1136.96
													58.875	2346.5	974.143
													1109	185.462	2139.33
													1079	355	2600.78
													1589.66	216	220.556
													2447.71	869.618	131.595
													1986	1242.15	154.241
													2801.61	868.191	286.5
													2698.85	1007.09	189.545
													1339.58	146	387.982
													1230	754.286	161.074
													1528.34	997.777	128.407
													471	166.714	154
													555.414	292	141.67
													284	1182.39	316
													446.8	888.504	179.28
													185.833	1222.41	187.333
													1149	1199.59	190.067
													735	2283.05	194.85
													1512	1170.54	473.8
													4216	1141.12	162.345
													1080.03	646.41	281
													2252.64	1006.71	324.568
													1249.08	635.487	104
													1931.67	205.143	231.923
													4639.5	840.538	185.407
													2497.32	775.376	282.227
													519.778	1755.55	483.795
													448.357	1311.73	477.438
													856.234	196.091	159.909
													1574.2	861.7	173
													1458.33	1304.75	229.333
													2761.31	995	166.06
													1020	550.013	129
													725.5	984.669	142.124
													439.708	261.75	175.462
													2166.29	1086.28	151.214
													836	159.286	151
													3177.44	2097.68	146.993
													2310.14	1876.92	155.98
													1558.69	313.614	176.73
													1271.09	987.568	135.14
													1598.8	1366.34	189.019
													2402.8	1370.93	130.75
													794.6	1879.55	147.621
													762.697	291.047	181.227
													734	840.29	176.643
													941.429	988.439	157
													1304.95	868.167	174.09
													424.786	1151.1	198.048
													578	253.75	156.387
													1906	389.108	157.18
													3496	1753.43	315.625
													985.683	349.809	177.38
													3590.65	783.815	190.805
													1388.47	1069.77	556.209
													1317.09	740.718	201.164
													864	1895.84	598.297
													4730	1916.53	157.272
													1820	190.5	457.688
													956.333	974.5	144
													1005.5	1598.46	898.348
													1179	423	97.1395
													589	148.299	204.098
													401.941	292.566	223
													312	622.571	256.512
													2265.97	1317.58	177.45
													306	435.143	424.652
													1416.86	1720.32	246
													1328.75	742.961	202.203
													3710.67	502	265
													905	324.432	138
													2271	1065.31	242.069
													2330.83	718.964	222.095
													2180.33	1135.31	176.893
													374.917	631	190.143
													294	774.633	174
													938	544.488	192
													467.789	454.186	228.746
													321	1209.95	168.929
													2188	1543.23	184.852
													2497.5	542.863	177.571
													2111.46	916.3	220.477
													447	639.833	186.5
													642.667	844.977	159.189
													1204.75	2265.43	218
													1256	1128.96	200.5
													1167.17	935.43	477.667
													607	299.667	206
													671	765.882	668.66
													368.5	871.652	163.167
													360.667	1391.45	320.455
													1467.8	728.4	137
													157	1281.77	142.193
													2202.75	498.368	169.848
													507.167	1826.42	152.414
													368	1657.61	158.564
													332	967.375	140.574
													1185.08	935.688	783.783
													1729.67	2175.18	167.25
													1097	1833.17	140.156
													2920.5	921.021	522.71
													518	1048.27	161
													2205	531.222	177.129
													1222.14	1974.95	169.941
													1122	404.5	304.057
													635.5	440	159.75
													524	114	246
													767	1172.34	305.125
													1137	761.277	333.706
													845	888.659	459.346
													126	1450.18	787.418
													1147.69	1232.54	190.736
													1117.43	512.333	233.394
													1031.93	1128.96	170.981
													818	457.889	155.63
													2913.73	411.092	137.13
													828	621.848	163.333
													1290.08	557	166.509
													426.985	491.789	174.236
													2151.33	656.66	187
													1393.7	597.241	106.557
													2268.81	346.065	198
													344.976	457.015	154.299
													1783.43	1014.45	143.196
													288.59	1071.32	186
													1191.68	1017	150.214
													2218.56	1485.5	138.154
													1985.32	918.344	764.714
													813.524	524.846	312.778
													798.5	709.345	1455.9
													231	1790.01	229.261
													2306.65	1205.05	300.143
													1880.06	1254.53	192.025
													1950.97	1105.29	130.363
													1450.88	774.56	175.968
													2329.23	307.9	120.015
													365.268	1002.8	205.061
													791.9	247.1	144.997
													1799.19	1118	148
													2446.55	1216.75	187.4
													226.933	668	189.203
													297.733	420.846	211.333
													449	1641.77	473.957
													1925.28	787.4	194.333
													924.114	1868.57	710.638
													1147.55	1633.03	120.563
													395.385	514.604	191.2
													293	814.125	129.643
													220.219	745.824	94.0577
													527	399	159.2
													1322.74	831.071	200.159
													1101.27	1644.26	161
													3321.67	797.227	139.912
													321.667	409.08	181.16
													2776.91	1662.06	198.417
													770.115	605.727	154.284
													2449.73	985	241
													572.19	624.107	156.421
													258.333	1304	208.897
													403.833	920.125	178.2
													489.333	413.947	169.65
													1633.21	1042.93	147.512
													1811.54	238.871	171.583
													2911.45	1749.33	216.769
													2859.77	451	306
													1738	322	148.167
													310.5	342.667	212
													1634.47	885.912	134.769
													1761.97	370.111	177.417
													1710.53	995.047	174.833
													1684.08	609.982	158.594
													1398.82	645.4	210.5
													1678.07	873.125	121
													2442.91	331.733	199.041
													1046.49	616	153.904
													1192.39	293.333	442.5
													989.516	1153.75	197.571
													1714.88	181	170.793
													1708.95	274	206.385
													2222.95		203.3
													1631.05		168.857
													2321.35		199
													1473.62		181.308
													1215.99		238.435
													1048.55		191.068
													3171.54		162.421
													1241.44		179.361
													2254.63		378
													371.452		158
													1835.77		181.5
													4513.29		142.05
													1851.39		157.804
													623.198		215.1
													2178.78		164.75
													699.022		185.571
													460.6		209
													625.102		136.497
													421		221
													654		196.8
													464.042		534.286
													387.734		141.235
													1874.43		217.5
													1034.08		132.915
													2000.7		133.713
													1296.67		139.857
													3949.03		156.969
													1477.06		201.2
													2174.41		232.556
													334.844		189.333
													293.22		180
													2856.3		146.391
													1715.05		173.5
													828.724		168.958
													531.113		187.625
													1284.35		145.977
													1167.97		239
													1392.5		135.394
													316.4		121.109
													260.601		226.211
													824.184		156
													997.284		139.714
													905.45		191.333
													2449.03		135.727
													250.545		235
													2133.57		155.335
													4640.57		158.7
													1064.76		130.365
													1076.71		267
													435.458		189.667
													1114.95		534
													1511.07		204.833
													2928.48		149.626
													351.082		327.75
													281		216.5
													2082.79		295
													212.448		186
													1576.62		416.333
													1499.44		724.521
													2028.04		307.286
													1797.35		240
													1570.95		416.5
													2139.53		141
													1277.8		99
													1144.2		253
													1687.53		159.627
													838		333.875
													514.986		150
													412.519		142
													2839.36		115.185
													560.792		143.481
													1695.97		175.5
													1209.72		145
													1890.56		180.782
													494.123		147
													1892.88		178
													1851.57		180.36
													4587.02		77.7059
													968.659		178.227
													716.256		182.188
													886.744		186.828
													847.028		45.7925
													409		147.47
													535.5		184.571
													443		143
													513		132.505
													2021.38		185.133
													1100.98		147.174
													2858.89		152.4
													1106		139.079
													2755.2		142.711
													665.5		147.899
													315.969		99.5
													818		154.172
													2005.83		142
													1340.63		110
													825.5		164.552
													321.4		123.733
													2394.24		1745.34
													928.762		230.612
													569		116.25
													1189.22		151.93
													1013.29		130
													440.692		89
													1647.06		98.9658
													640.762		173.871
													1457.8		97
													467.786		102.556
													487		573.983
													431.917		604.251
													2139.97		89
													1091.84		161.587
													1601.06		138.019
													674		142.106
													1689		248.901
													1917.44		129
													534.429		99
													1132.4		109
													620.556		197.952
													715.768		135.98
													409.444		131.5
													375		196.426
													526.5		121.208
													1611.89		127.149
													1843		263.739
													1243.36		234.889
													747.3		173.302
													863		182.304
													996.54		98.1429
													778		416.667
													1756.33		256.942
													1111.6		287.427
													2120.46		124.684
													637.4		169.635
													1194		160.93
													1358		135.2
													428		168.555
													651		97.4
													815		172.329
													435		142
													1589		153.333
													2571		178.957
													817		174.465
													1669		150.222
													851.036		165.945
													1956		154
													409.75		314.466
													587		185
													537		138.545
													1171.4		346.11
													662		173.049
													1110		96
													897.667		1178.71
													1743		195.752
													637.5		172.386
													1152		172
													1312		461.669
													1919.58		161.258
													698.8		121.368
													567.667		177.368
													529		292.546
													895.429		256.543
													1198.75		131.225
													1413		164.809
													457.75		84.6849
													1796.36		164.359
													737.556		116
													811		136.734
													681.5		158.794
													1000		130.905
													1176		176.918
													1545.67		156.978
													518		157.608
													905		186.202
													1171		149.625
															154.2
															95
															175.532
															161.147
															151
															167
															184.327
															154.571
															238.704
															184.76
															132.389
															682.5
															1377.25
															487.401
															3400.7
															1881.8
															1738.22
															2033.25
															1724.37
															2838.26
															1025.4
															921.954
															2976.67
															1669.24
															360.179
															930.128
															1644.17
															1947.57
															1342.07
															1272.28
															1299.75
															1088.66
															3234.18
															1748.39
															851.182
															750.058
															2305.3
															2479.79
															1891.31
															1628.89
															259
															2692.54
															1266.03
															2125.04
															378.667
															1431.02
															1286.98
															2059.79
															3127.26
															2763.21
															1266.8
															2329.5
															434.5
															541.667
															1305.39
															2167.78
															1788.19
															243
															1684.05
															150.25
															1768.85
															1721.57
															790.8
															4111.51
															1069.72
															1939.14
															759.865
															2669.81
															770.563
															1025.04
															148.667
															3371.62
															1175.57
															264
															1550.77
															1680.27
															2576.86
															694.743
															799.093
															1849.23
															2385.96
															1543.48
															1081.77
															1215.31
															1766.33
															278.6
															1431.84
															1445.31
															998.173
															4270
															267.935
															1933.9
															5385
															603.478
															1595.23
															2857.3
															603.393
															2003.57
															1978.53
															1176.62
															1230.43
															2315.67
															3719.31
															680
															3208.09
															918.25
															2528.57
															371.116
															1514.4
															990.333
															1280.49
															3274.43
															1032.38
															1197.46
															1402.89
															312
															492.432
															295.018
															936.582
															2063.3
															1544.83
															1373.14
															841.36
															628.4
															2106.66
															1798
															2236.66
															412.906
															1926.16
															2622.8
															1043.5
															1547.91
															1555.55
															885.2
															2619.89
															949.5
															2224.57
															1718.01
															573
															659.122
															1345.32
															2708.49
															2542.23
															273.5
															2985.02
															999.819
															665.788
															1792.41
															1432.33
															460.833
															2822.91
															715.443
															1866.18
															1115.09
															991.538
															202.798
															2197.34
															378.256
															1594.97
															350.436
															1760.01
															366.75
															710.5
															2682.14
															1201.77
															340
															1737.35
															773.908
															2258.34
															274.333
															832.949
															1967.93
															1687.88
															2176.79
															710.692
															317
															358.19
															3464
															803.273
															1572.06
															1211.32
															812.783
															2801.57
															1660.69
															966.306
															318
															1711.33
															1654.05
															410.744
															1604.13
															324
															240
															399.4
															2347.74
															1628.4
															2249.62
															770.231
															919.333
															1489.63
															350
															2240.42
															3105.8
															3641
															2304.93
															2507.84
															824.5
															866.667
															2021.99
															719
															837.989
															1136.32
															2517.11
															560.455
															897.429
															2837.84
															651
															2646.45
															960.828
															1969
															1787.38
															920.978
															1227.33
															2764.21
															812.569
															1337.35
															1298.1
															1873
															1792.33
															621
															1994
															811.427
															2379.23
															1667
															1514.81
															2536
															2156.11
															1187
															564.714
															492.611
															1159.58
															2129
															823
															2309.87
															895.5
															157.833
															1175.8
															861.571
															519.5
															3069.93
															829
															1098
															321.571
															3338.95
															890.632
															373.667
															317.5
															2826.26
															773
															542.889
															2609.89
															2090.75
															822.49
															240.8
															2036.73
															594.6
															414.828
															545.125
															2451.16
															513
															1129.55
															414.5
															947.5
															1669
															2329.48
															1265.5
															3783.25
															2096.32
															2829
															938.5
															1237.5
															1074.83
															1061.5
															1164.44
															1331.12
															306
															2320
															2008.25
															3032.64
															2007.62
															1263.99
															602.429
															807
															2288.66
															761
															1786
															293.767
															712.5
															665
															996.019
															674
															155.5
															491
															2573
															2841.27
															2129.62
															2026.65
															2231.99
															1447.67
															444
															1615.95
															634
															1032.21
															726.333
															1917.2
															342.071
															2260
															856
															397
															937
															708.173
															846
															1090.81
															3552.69
															180.167
															244
															316
															111.5
															1796
															370
															1051.52
															233
															1045.15
															981.464
															2063.02
															1359.4
															3490.01
															1338.04
															1524.68
															634
															1173.47
															302.333
															1023.63
															3014.48
															1680.33
															513
															1360.84
															1076.88
															415
															360.711
															2692
															992.764
															3242.66
															5450.25
															243.5
															3743.25
															1666.65
															1189.83
															284.87
															1663.2
															295.714
															1804.2
															758.56
															2240.33
															817.886
															1115.81
															1706.23
															1069.29
															2529.37
															329.333
															563.919
															1505.74
															1521.51
															2024.18
															1472
															864.25
															1269.42
															1330.2
															1559.26
															1507.36
															400.047
															1471.77
															1023.38
															759
															691.643
															2017.33
															1538.36
															1259.86
															178.5
															1184.89
															1727.73
													352.893	609	930.967
													2643.74	1282.35	1512.89
													1604.25	784.766	350.333
													631.485	1709.71	2209.3
													1957	568.979	882.357
													1443	1016.69	1061.56
													1954.49	1040.5	294
													364.333	1086.92	832.292
													2496.86	1151.48	1618.72
													417	971.833	247.667
													2747.64	1510.76	1846.73
													286.143	381.141	375.046
													1969.15	1586.06	774.019
													574	1475.19	440
													2190.88	1069.08	885.084
													585	617.697	1254.8
													1086.47	739.355	431.98
													223.5	1054	1271.56
													3125.58	408.909	1833.9
													2099.17	644	751.737
													447.25	737.988	1499.84
													1100.32	501.5	617.323
													640	1596.9	428.31
													2940.15	876.333	1248.29
													372.429	396.033	354.31
													2086	686.9	808.69
													3187.5	1289.38	675.902
													1790.13	1356.7	1685.08
													1902	1073.68	1492.77
													730.066	912.926	1004.63
													1548.79	1029.23	439
													1275.72	826.255	369.5
													3083.15	689.732	1293.74
													388.706	1479.15	2384.76
													286.636	727	321.606
													2618.67	1045.96	1940.47
													2120.19	651.833	339
													464.053	409.695	1695.37
													1590.48	1059.31	1024.09
													838	1014.31	818.568
													2259.61	397.054	199
													378.914	769.302	1328.88
													1691.07	1205.66	1232.98
													798	609.796	1611.44
													3521.96	1030.05	1769
													595.525	1105.56	1469.03
													529	642.39	1158.96
													2307.91	924.802	1191.87
													464.529	1121.68	1110.78
													292.333	1292.03	1345.54
													523.5	1461	1029.62
													538.5	683.303	1219
													2333.1	582.576	1062.97
													3014.68	447.68	497.612
													1608.64	470.933	491.366
													3776	395	840.941
													3760.54	616.06	1562.42
													2594.36	950.176	1284.69
													1698.28	987.26	713.715
													1097.17	1397.25	207
													3407.49	1062.4	1175.34
													910.955	1124.47	2105.2
													1299.22	821.599	117.128
													1770.92	963.195	900.551
													4121.06	1747.82	565.807
													3408.27	283.241	493.933
													756.105	1003	1262.13
													1249.6	388.891	1516.29
													3746.96	277.379	744.496
													4091.73	595.7	1314.67
													1213.16	1231.13	1336.54
													542	915.68	1083.03
													2108.79	878.258	305.235
													3181.82	1137.91	398
													3810.07	600.728	836.274
													4460.86	713.583	158
													2133.22	549.784	1853
													2106.71	1491.33	202
													673.575	1573.08	396.811
													2367.14	1516.62	1241.5
													2808.91	1756.07	2373.43
													992.329	796.211	358.523
													2487.98	727.433	1973.88
													1785.05	269.045	2058.77
													218.611	839.833	2287.08
													2431.77	760	1568.69
													3591.6	151.143	429
													354.538	330	2171.14
													522.697	740.375	897.599
													2214.52	1173.81	790.593
													2523.67	1097.32	1673.33
													1038.54	900.995	1375.32
													225	888.242	1203.44
													2377.72	600.476	911.524
													1315.84	1147.58	938.797
													2635.16	1347.54	1235.3
													1649.58	1446.59	1574.89
													724.5	768.625	811.096
													2433.47	1227.93	415
													158	1201.34	1427.58
													1109.26	659.176	1254.33
													2168.58	625.5	1181.97
													1606.71	593.543	96.2857
													2690.35	246	639
[truncated: 436 more rows]
