# Supplementary material for: Yeast TLDc domain proteins regulate assembly state and subcellular localization of the V-ATPase
Source: EMBO J. 2024 Apr 8;43(9):9. doi: 10.1038/s44318-024-00097-2 (PMC11066047; doi:10.1038/s44318-024-00097-2)
Supplement: Supplementary file 13 — Source data Fig. 8 [file 44318_2024_97_MOESM13_ESM.zip › Figure 8/8E/Fig 8E.xlsx]

## Sheet: Fig 8E
Stv1-mNG in an equatorial plane in whole cells (mean value)
Single cell values in each experiment									Average for each experiment
wt	dOxr1	dRtc5	wt	dOxr1	dRtc5	wt	dOxr1	dRtc5	wt	dOxr1	dRtc5			Single cell values all together			Average for each experiment
Exp1	Exp1	Exp1	Exp2	Exp2	Exp2	Exp3	Exp3	Exp3						wt	dOxr1	dRtc5	wt	dOxr1	dRtc5
140.517	53.052	106.784	49.786	100.851	134.575	129.089	163.291	180.298	156.172	110.234	128.803			140.517	53.052	106.784	156.172	110.234	128.803
117	67.018	103.445	80.441	112.847	119.271	102.359	144.249	237.363	100.243	125.808	112.645			117	67.018	103.445	100.243	125.808	112.645
165.801	136.303	124.92	112.049	86.624	78.459	144.004	196.649	132.715	136.537	149.083	183.986			165.801	136.303	124.92	136.537	149.083	183.986
83.859	84.983	130.648	116.307	166.712	108.46	166.988	126.859	215.128						83.859	84.983	130.648
165.313	74.802	145.171	116.016	81.473	98.177	161.441	375.201	136.21						165.313	74.802	145.171
142.698	122.927	160.3	81.411	139.28	95.495	109.929	243.276	160.918						142.698	122.927	160.3
122.288	95.69	119.494	83.66	207.939	118.388	142.484	130.282	150.507						122.288	95.69	119.494
118.759	50.807	85.309	61.131	114.48	89.172	119.597	100.749	362.679						118.759	50.807	85.309
111.689	94.434	111.122	87.329	163.745	111.167	156.048	166.913	167.493						111.689	94.434	111.122
186	135.217	133.729	140.619	174.448	98.785	160.133	108.522	167.493						186	135.217	133.729
254.169	79.516	87.893	86.638	115.768	78.353	138.68	186.532	210.391						254.169	79.516	87.893
120.723	99.916	233.748	122.122	86.498	97.469	108.158	122.679	144.929						120.723	99.916	233.748
178.676	83.13	125.548	145.41	97.601	87.062	108.158	70.736	163.844						178.676	83.13	125.548
101.438	141.746	35.532	123.407	90.071	158.644	196.436	146.352	172.369						101.438	141.746	35.532
107.339	118.392	86.808	83.678	97.396	86.821	127.829	132.722	185.482						107.339	118.392	86.808
174.451	139.798	92.922	82.182	114.839	128.865	212.211	120.054	152.664						174.451	139.798	92.922
80.242	114.985	105.986	107.993	63.606	137.271	132.816	183.235	262.7						80.242	114.985	105.986
114.621	117.791	65.876	105.194	166.693	134.063	122.675	154.36	289.556						114.621	117.791	65.876
87.929	75.753	85.51	219.298	125.526	136.845	166.749	112.225	139.48						87.929	75.753	85.51
309.003	101.018	153.087	107.701	72.273	100.94	251.696	142.871	101.041						309.003	101.018	153.087
286.04	83.378	168.097	58.761	167.779	101.603	81.037	150.659	101.041						286.04	83.378	168.097
149.821	133.91	94.61	74.147	81.729	93.032	100.399	132.174	160.447						149.821	133.91	94.61
164.505	75.804	132.088	94.542	132.458	145.029	78.664	153.23	160.447						164.505	75.804	132.088
136.551	85.858	124.108	62.338	98.041	96.506	90.476	133.141	158.83						136.551	85.858	124.108
98.459	75.915	84.385	87.33	124.287	151.926	79.434	194.94	354.973						98.459	75.915	84.385
145.036	71.965	144.274	89.544	86.395	69.662	142.644	111.996	167.007						145.036	71.965	144.274
247.311	109.41	302.995	120.569	117.796	4.715	141.978	213.215	107.113						247.311	109.41	302.995
196.393	66.473	236.31	87.033	160.884	141.262	207.506	160.571	234.397						196.393	66.473	236.31
159.173	57.937	136.873	140.751	68.47	83.788	179.122	141.196	111.993						159.173	57.937	136.873
113.317	65.929	77.381	86.322	144.697	188.982	118.592	182.924	148.795						113.317	65.929	77.381
114.289	54.831	120.104	96.843	171.237	73.367	196.28	124.321	106.876						114.289	54.831	120.104
209.428	113.467	175.7	86.113	102.48	90.643	196.28	161.015	206.95						209.428	113.467	175.7
182.516	77.359	79.996	134.804	96.326	135.042	90.116	221.15	129.433						182.516	77.359	79.996
184.251	119.942	78.028	101.92	155.145	119.775	111.185	61.902	114.918						184.251	119.942	78.028
90.985	120.255	91.018	68.345	125.142	83.853	153.648	243.043	139.784						90.985	120.255	91.018
131.802	97.219	101.153	160.218	167.536	174.455	147.485	174.741	112.597						131.802	97.219	101.153
178.466	168.657	97.338	129.953	104.549	202.174	93.295	128.725	221.645						178.466	168.657	97.338
187.113	84.125	108.602	80.294	160.877	91.791	118.753	108.913	170.661						187.113	84.125	108.602
179.42	171.581	83.459	62.462	145.384	64.209	103.667	112.694	124.179						179.42	171.581	83.459
112.207	143.13	144.597	150.591	106.838	107.485	104.319	151.769	85.218						112.207	143.13	144.597
222.723	111.856	86.563	91.305	241.203	141.389	73.282	126.735	177.664						222.723	111.856	86.563
141.33	155.467	168.11	114.824	104.333	115.2	48.024	60.758	146.448						141.33	155.467	168.11
95.976	94.488	150.113	87.247	112.889	171.044	163.111	125.767	167.421						95.976	94.488	150.113
157.359	162.259	140.321	83.4	158.35	89.1	145.716	153.944	205.574						157.359	162.259	140.321
117.84	127.209	84.051	88.153	136.262	106.86	87.287	137.247	143.2						117.84	127.209	84.051
267.207	148.981	111.16	60.993	108.207	255.294	85.561	91.486	227.73						267.207	148.981	111.16
155.294	111.257	88.286		78.603	135.876	85.549	163.722	346.455						155.294	111.257	88.286
251.853	146.45	235.044		138.513	140.228	199.654	139.889	243.089						251.853	146.45	235.044
132.588	148.485	117.075		172.721	62.884	132.204	174.832	157.979						132.588	148.485	117.075
116.827	99.359	118.174		131.841	99.428	220.659	76.408	190.718						116.827	99.359	118.174
	124.145	246.81		131.542	132.411	108.975	196.221	77.794							124.145	246.81
	110.518	82.536		81.498	89.86	86.69	200.465	229.487							110.518	82.536
	257.727	127.073		135.449	82.881	150.958	47.969	385.29							257.727	127.073
	96.859	152.279		159.97	89.516	149.703	172.61	298.392							96.859	152.279
	148.847	122.174		131.339	80.418	53.606	195.363	402.259							148.847	122.174
	174.497	103.79			98.126	167.233	110.803	136.346							174.497	103.79
	123.907	167.461				113.864	77.707	163.943							123.907	167.461
	127.825	134.946				374.953	155.004	236.241							127.825	134.946
	101.009	70.689				214.226	124.442	116.059							101.009	70.689
	149.349	132.072				203.269	176.941	191.796							149.349	132.072
	117.788	148.047				149.508	215.155	266.029							117.788	148.047
	105.437	208.338				71.907	129.609	155.288							105.437	208.338
	82.686	116.256				128.974		159.151							82.686	116.256
	93.686	292.18				323.582		185.601							93.686	292.18
	98.932	91.491				104.557		75.49							98.932	91.491
	102.861	107.535				121.323		364.63							102.861	107.535
	91.588	71.949				219.904		169.242							91.588	71.949
	172.756	107.812				93.57		419.763							172.756	107.812
	95.905	171.961				112.8		114.161							95.905	171.961
	205.036	123.64				126.007		178.569							205.036	123.64
	61.249	99.933				93.54		72.938							61.249	99.933
	153.62	120.663				101.818		311.93							153.62	120.663
	156.898	82.55				66.447		144.661							156.898	82.55
	71.626	104.93				92.673		358.699							71.626	104.93
	64.372	70.738				177.482		125.326							64.372	70.738
	207.249	93.107				144.495		89.226							207.249	93.107
	121.338	112.017				150.435		169.351							121.338	112.017
	70.721	409.819				104.245		89.02							70.721	409.819
	167.054					103.468		176.683							167.054
	79.86					79.366		135.404							79.86
	86.858							151.144							86.858
	159.909							155.438							159.909
	74.897							108.631							74.897
	102.479														102.479
	105.01														105.01
	101.082														101.082
	100.908														100.908
	167.075														167.075
	73.789														73.789
	85.726														85.726
	116.95														116.95
	95.169														95.169
	47.991														47.991
	61.613														61.613
	107.172														107.172
	137.52														137.52
	102														102
	71.217														71.217
														49.786	100.851	134.575
														80.441	112.847	119.271
156.172	110.234	128.803	100.243	125.808	112.645	136.537	149.083	183.986						112.049	86.624	78.459
														116.307	166.712	108.46
														116.016	81.473	98.177
														81.411	139.28	95.495
														83.66	207.939	118.388
														61.131	114.48	89.172
														87.329	163.745	111.167
														140.619	174.448	98.785
														86.638	115.768	78.353
														122.122	86.498	97.469
														145.41	97.601	87.062
														123.407	90.071	158.644
														83.678	97.396	86.821
														82.182	114.839	128.865
														107.993	63.606	137.271
														105.194	166.693	134.063
														219.298	125.526	136.845
														107.701	72.273	100.94
														58.761	167.779	101.603
														74.147	81.729	93.032
														94.542	132.458	145.029
														62.338	98.041	96.506
														87.33	124.287	151.926
														89.544	86.395	69.662
														120.569	117.796	4.715
														87.033	160.884	141.262
														140.751	68.47	83.788
														86.322	144.697	188.982
														96.843	171.237	73.367
														86.113	102.48	90.643
														134.804	96.326	135.042
														101.92	155.145	119.775
														68.345	125.142	83.853
														160.218	167.536	174.455
														129.953	104.549	202.174
														80.294	160.877	91.791
														62.462	145.384	64.209
														150.591	106.838	107.485
														91.305	241.203	141.389
														114.824	104.333	115.2
														87.247	112.889	171.044
														83.4	158.35	89.1
														88.153	136.262	106.86
														60.993	108.207	255.294
															78.603	135.876
															138.513	140.228
															172.721	62.884
															131.841	99.428
															131.542	132.411
															81.498	89.86
															135.449	82.881
															159.97	89.516
															131.339	80.418
																98.126
														129.089	163.291	180.298
														102.359	144.249	237.363
														144.004	196.649	132.715
														166.988	126.859	215.128
														161.441	375.201	136.21
														109.929	243.276	160.918
														142.484	130.282	150.507
														119.597	100.749	362.679
														156.048	166.913	167.493
														160.133	108.522	167.493
														138.68	186.532	210.391
														108.158	122.679	144.929
														108.158	70.736	163.844
														196.436	146.352	172.369
														127.829	132.722	185.482
														212.211	120.054	152.664
														132.816	183.235	262.7
														122.675	154.36	289.556
														166.749	112.225	139.48
														251.696	142.871	101.041
														81.037	150.659	101.041
														100.399	132.174	160.447
														78.664	153.23	160.447
														90.476	133.141	158.83
														79.434	194.94	354.973
														142.644	111.996	167.007
														141.978	213.215	107.113
														207.506	160.571	234.397
														179.122	141.196	111.993
														118.592	182.924	148.795
														196.28	124.321	106.876
														196.28	161.015	206.95
														90.116	221.15	129.433
														111.185	61.902	114.918
														153.648	243.043	139.784
														147.485	174.741	112.597
														93.295	128.725	221.645
														118.753	108.913	170.661
														103.667	112.694	124.179
														104.319	151.769	85.218
														73.282	126.735	177.664
														48.024	60.758	146.448
														163.111	125.767	167.421
														145.716	153.944	205.574
														87.287	137.247	143.2
														85.561	91.486	227.73
														85.549	163.722	346.455
														199.654	139.889	243.089
														132.204	174.832	157.979
														220.659	76.408	190.718
														108.975	196.221	77.794
														86.69	200.465	229.487
														150.958	47.969	385.29
														149.703	172.61	298.392
														53.606	195.363	402.259
														167.233	110.803	136.346
														113.864	77.707	163.943
														374.953	155.004	236.241
														214.226	124.442	116.059
														203.269	176.941	191.796
														149.508	215.155	266.029
														71.907	129.609	155.288
														128.974		159.151
														323.582		185.601
														104.557		75.49
														121.323		364.63
														219.904		169.242
														93.57		419.763
														112.8		114.161
														126.007		178.569
														93.54		72.938
														101.818		311.93
														66.447		144.661
														92.673		358.699
														177.482		125.326
														144.495		89.226
														150.435		169.351
														104.245		89.02
														103.468		176.683
														79.366		135.404
																151.144
																155.438
																108.631
