# Supplementary material for: Yeast TLDc domain proteins regulate assembly state and subcellular localization of the V-ATPase
Source: EMBO J. 2024 Apr 8;43(9):9. doi: 10.1038/s44318-024-00097-2 (PMC11066047; doi:10.1038/s44318-024-00097-2)
Supplement: Supplementary file 13 — Source data Fig. 8 [file 44318_2024_97_MOESM13_ESM.zip › Figure 8/8F/Stv1TruncmNG-Pfa3H-04_R3D_D3D_log.txt]

------------------------------------------------------------------------

 DECON3D: 3D deconvolution.  Tue Jun 27 03:19:53 2023

 Multiprocessor-enabled Deconvolution
 Using  4 processors
  

Image Name............................	/home/Deltavision2/Desktop/2023/Ayelen/2023-06-27/Stv1TruncmNG-Pfa3H-04_R3D.dv
Size (X, Y, Z)........................	1024 1024 10
Size (W, T)...........................	2 1
Data Type.............................	2 byte unsigned integer
Sequence..............................	W -> Z -> T
Pixel Size (dX, dY, dZ)...............	0.064 0.064 0.200
Wavelengths (nm)......................	676.00  523.00  
Min, Max, Mean (w=676.0 nm)...........	61.00 963.00 131.51
Min, Max, Mean (w=523.0 nm)...........	99.00 1698.00 1845.93
Rotation Angles (alpha, beta, gamma)..	0.00 0.00 0.00
Extended Header Size (bytes)..........	6144
Extended Header Type .................	4
Image Type............................	100
Lens ID Number........................	10011

Titles................................


      X region selected.........       0   1023
      Y region selected.........       0   1023
      Z region selected.........       0      9
      Time region selected......       0      0      1
      Wavelengths selected......     676    523
  
 Calculating Image Correction...
  

Image Name............................	/home/Deltavision2/Desktop/2023/Ayelen/2023-06-27/Stv1TruncmNG-Pfa3H-04_R3D.dv
Size (X, Y, Z)........................	1024 1024 10
Size (W, T)...........................	2 1
Data Type.............................	2 byte unsigned integer
Sequence..............................	W -> Z -> T
Pixel Size (dX, dY, dZ)...............	0.064 0.064 0.200
Wavelengths (nm)......................	676.00  523.00  
Min, Max, Mean (w=676.0 nm)...........	61.00 963.00 131.51
Min, Max, Mean (w=523.0 nm)...........	99.00 1698.00 1845.93
Rotation Angles (alpha, beta, gamma)..	0.00 0.00 0.00
Extended Header Size (bytes)..........	6144
Extended Header Type .................	4
Image Type............................	100
Lens ID Number........................	10011

Titles................................


  Polynomial order.............................  4
  Polynomial orders to plot....................  0
  X min and max for normalization..............   1 1024
  Y min and max for normalization..............   1 1024
  Normalization................................ on 
  Type of normalization........................ 1
  Camera Intensity Offset (bias)...............    50.00
  Bleach correction............................ on 
  Z-line correction............................ on 


 - correcting time point   1, wavelength  1...
 - reading image data...

  Z      Ref   Scaled Ref  Photosensor  Scaled Photosensor
  -      ---   ----------  -----------  ------------------
   1    133.55   133.54      3911781.0        3911558.8     1.0000/0.9999
   2    132.81   133.19      3911843.0        3922897.3     1.0000/1.0028
   3    132.26   133.02      3911890.0        3934174.3     1.0000/1.0057
   4    131.89   132.96      3911887.0        3943533.3     1.0000/1.0081
   5    131.51   132.97      3911904.0        3955335.3     1.0000/1.0111
   6    131.20   133.01      3911862.0        3965870.0     1.0000/1.0138
   7    130.86   133.06      3911800.0        3977712.0     1.0000/1.0168
   8    130.51   133.13      3911793.0        3990189.3     1.0000/1.0200
   9    130.38   133.23      3911726.0        3997172.0     1.0000/1.0218
  10    130.10   133.40      3911753.0        4011239.0     1.0000/1.0254
IMGCORR: Warning, replaced    1 bad pixels.
  - replacing           1 pixels...

 - correcting time point   1, wavelength  2...
 - reading image data...

  Z      Ref   Scaled Ref  Photosensor  Scaled Photosensor
  -      ---   ----------  -----------  ------------------
   1    200.76   200.59      3876210.0        3872826.3     1.0000/0.9991
   2    192.32   195.06      3876494.0        3931831.3     0.9999/1.0143
   3    188.07   192.47      3876477.0        3967210.5     0.9999/1.0234
   4    185.22   191.76      3876556.0        4013444.8     0.9999/1.0353
   5    183.13   192.12      3876487.0        4066805.0     0.9999/1.0491
   6    181.56   192.94      3876404.0        4119476.0     0.9999/1.0627
   7    180.23   193.87      3876459.0        4169911.3     0.9999/1.0757
   8    179.11   194.81      3876356.0        4216069.5     1.0000/1.0876
   9    178.17   195.94      3876404.0        4263052.0     0.9999/1.0997
  10    177.36   197.73      3876345.0        4321551.5     1.0000/1.1149
IMGCORR: Warning, replaced    1 bad pixels.
  - replacing           1 pixels...


 IMGCORR: finished.  Tue Jun 27 03:19:54 2023

 ----------------------------------------------------
 Deconvolution Results:

Image Name............................	/tmp/Stv1TruncmNG-Pfa3H-04_R3D_D3D.dv_cor_SRG
Size (X, Y, Z)........................	1024 1024 10
Size (W, T)...........................	2 1
Data Type.............................	2 byte unsigned integer
Sequence..............................	Z -> T -> W
Pixel Size (dX, dY, dZ)...............	0.064 0.064 0.200
Wavelengths (nm)......................	676.00  523.00  
Min, Max, Mean (w=676.0 nm)...........	61.00 963.00 145.20
Min, Max, Mean (w=523.0 nm)...........	99.00 1698.00 3757.18
Rotation Angles (alpha, beta, gamma)..	0.00 0.00 0.00
Extended Header Size (bytes)..........	10240
Extended Header Type .................	4
Image Type............................	100
Lens ID Number........................	10011

Titles................................

IMGCORR:  Norm=on  Method=1                                                    
          Bleach=on  Zline=on                                                  

      Time region selected......       0      0      1
      Wavelengths selected......     676    523
  
  - opening OTF file...

Image Name............................	/usr/local/otf/Olympus_100X_140_10007.otf
Size (X, Y, Z)........................	128 129 1
Size (W, T)...........................	1 1
Data Type.............................	4 byte floating-point
Sequence..............................	W -> Z -> T
Pixel Size (dX, dY, dZ)...............	0.052 0.061 1.000
Wavelengths (nm)......................	617.00  
Min, Max, Mean (w=617.0 nm)...........	0.00 1.00 0.01
Rotation Angles (alpha, beta, gamma)..	0.00 0.00 0.00
Extended Header Size (bytes)..........	20480
Extended Header Type .................	4
Image Type............................	0
Lens ID Number........................	10007

Titles................................


DECON3D: 3D iterative constrained deconvolution
  Method (1=add,2=ratio,3=enh add,4=enh ratio).    4
  Intensity scaling factor.....................       1.0000
  Border roll-off for X and Y (pixels).........  32
  Pre-filter cut-off values (microns)..........     0.2000    0.0500
  Sigma for smoothing..........................     0.3050
  Sigma for Wiener filter......................     0.1100
  S:N value for Wiener filter..................     0.1010
  Z padding....................................   64
  Number of iterations before smoothing........    5
  Maximum number of iterations.................   10
  Memory usage (0=low, 1=med, 2=high)..........    2
  Values subtracted from image.................     0.00    0.00    0.00    0.00    0.00
  
  - allocating memory...
  - generating pre-filter and smoothing function...
  - wavelength 676.0 processed with OTF measured at 617.0 (scale=0.913)
  - deconvolving wavelength  676., time point #    1...
  - reading data from disk...
  - prefiltering...

 DECON3D: starting iterations.  Tue Jun 27 03:19:55 2023

  
                  Standard       Avg Counts
 Iteration      Residual (R)      Residual      Normalized R
 ---------      ------------      --------      ------------
      1          0.06338046         8.34            1.000
      2          0.04601226         6.05            0.726
      3          0.04360438         5.74            0.688
      4          0.04298906         5.66            0.678
      5          0.04349928         5.72            0.686
      6          0.04371958         5.75            0.690
      7          0.04344308         5.72            0.685
      8          0.04382386         5.77            0.691
      9          0.04432212         5.83            0.699

 DECON3D: finished iterations.  Tue Jun 27 03:19:59 2023

  - wavelength 523.0 processed with OTF measured at 617.0 (scale=1.180)
  - deconvolving wavelength  523., time point #    1...
  - reading data from disk...
  - prefiltering...

 DECON3D: starting iterations.  Tue Jun 27 03:20:00 2023

  
                  Standard       Avg Counts
 Iteration      Residual (R)      Residual      Normalized R
 ---------      ------------      --------      ------------
      1          0.05825735        11.11            1.000
      2          0.04705985         8.97            0.808
      3          0.04483365         8.55            0.770
      4          0.04389248         8.37            0.753
      5          0.04542562         8.66            0.780
      6          0.04412266         8.41            0.757
      7          0.04515361         8.61            0.775
      8          0.04546089         8.67            0.780

 DECON3D: finished iterations.  Tue Jun 27 03:20:04 2023

  - cleaning up temporary files
  
Total Deconvolution Time:  0 Hrs   0 Min  11 Sec

 DECON3D: finished.  Tue Jun 27 03:20:04 2023
