# Supplementary material for: Yeast TLDc domain proteins regulate assembly state and subcellular localization of the V-ATPase
Source: EMBO J. 2024 Apr 8;43(9):9. doi: 10.1038/s44318-024-00097-2 (PMC11066047; doi:10.1038/s44318-024-00097-2)
Supplement: Supplementary file 13 — Source data Fig. 8 [file 44318_2024_97_MOESM13_ESM.zip › Figure 8/8F/Stv1TruncmNG-Pfa3H-dOxr1-02_R3D.dv.log]

#
#Tag 0x00FF0408

Resolve3D softWoRx-Acquire Version: 5.9.9 Release 27

Running on host: cn71656S

Resolve3D Image File: /home/Deltavision2/Desktop/2023/Ayelen/2023-06-27/Stv1TruncmNG-Pfa3H-dOxr1-02_R3D.dv

Created  Tue Jun 27 02:54:36 2023


Optics:
  Objective:	Olympus U-Apo N TIRF 100X/1.49 w/Corr. Collar
  Lens ID:  	10011
  Aux Magn: 	1.00

Image Properties:
  XY Dimensions:            	1024 x 1024
  ZWT Dimensions (expected):	10 x 2 x 1
  Pixel Size:               	0.06370 0.06370 0.200
  Binning:                  	1x1
  Flat-field Calibration:   	Off

Camera:
  Type:        	EDGE / sCMOS
  Gain:        	1.00X
  Speed:       	95333KHz
  Temp Setting:	5.0C


Resolve3D Macro:
--------------------------------------------------------
# Created by DeltaVision Experiment Designer (version: 5.9.9 Release 27)
# Experiment Macro Name: Resolve3D


# Open image file
OPF

# Open image file for Reference Image
OPF_REF 1

# Starting Scan From Current Focus (Middle of sample)
# Move to start of sectioning from initial point. Remove backlash.
FOCUS 2.900
FOCUS -1.800
FOCUS -0.100
FOCUS -0.100

# Z sectioning loop.
FIRST_Z
DO 10
  FILTERS CY-5,CY-5,100%
  ACTSHUT 17
  CCD 0.500000
  WRT
  FILTERS FITC,FITC,100%
  ACTSHUT 17
  CCD 0.250000
  WRT
  SECTIONZ -0.200
  NEXT_Z
ENDDO
# Acquire a reference image (mid-stack)
REF_IMG 0.025000,POL,POL,32%,18,2.000,1.100,-1.100

# Close image file(s) 
CLF_REF
CLF

# Move to initial point from end of sectioning.
FOCUS 1.100
BEEP

#
#
#KEY Experiment Designer Keys: Don't Modify
#
#KEY EXPERIMENT_TYPE STANDARD
#KEY DO_FAST_ACQUISITION F
#KEY LAMPS_OFF_AT_END F
#KEY DO_Z_SECTIONING T
#KEY Z_APPLY_BACKLASH T
#KEY Z_BACKLASH 2.0000
#KEY Z_START_POSITION MIDDLE
#KEY SECT_SPACING 0.2000
#KEY NUM_Z_SECTIONS 10
#KEY SAMPLE_THICKNESS 2.0000
#KEY CHANNEL 0.500000,CY-5,CY-5,100%
#KEY EX_SHUTTERS 3,EX=T,TRANS=F,LASER=F
#KEY EM_SHUTTERS 1,CCD1=T
#KEY CHANNEL 0.250000,FITC,FITC,100%
#KEY EX_SHUTTERS 3,EX=T,TRANS=F,LASER=F
#KEY EM_SHUTTERS 1,CCD1=T
#KEY DO_REFERENCE_IMAGE T
#KEY REF_START_POSITION MIDDLE
#KEY REF_CHANNEL 0.025000,POL,POL,32%
#KEY REF_EX_SHUTTERS 3,EX=F,TRANS=T,LASER=F
#KEY REF_EM_SHUTTERS 1,CCD1=T
#KEY REF_FREQUENCY 1
#KEY DO_CELL_TRACK F
#KEY DO_AUTOFOCUS F
#KEY DO_ULTIMATEFOCUS F
#KEY DO_OAI_SCANNING F
#KEY DO_TIME_LAPSE F
#KEY DO_POINT_VISITING F
#KEY DO_PANEL_COLLECTION F
#
#
--------------------------------------------------------

Experiment Record:
------------------
Image 1.
           Time:       Tue Jun 27 02:54:37 2023
           Time Point: 0.000 secs
           Intensity:  Min = 62, Max = 865, Mean = 134.40407
           Photosensor reading: 3911494.0
           Exposure time: 0.500000 secs
           EX filter:  CY-5
           EM filter:  CY-5
           ND filter:  100%
           Polychroic: FITC/mCh-2
           Stage coordinates:   (-2953.440,+2119.768,+0.890)

Image 2.
           Time:       Tue Jun 27 02:54:38 2023
           Time Point: 0.737 secs
           Intensity:  Min = 109, Max = 1017, Mean = 206.02277
           Photosensor reading: 3875854.0
           Exposure time: 0.250000 secs
           EX filter:  FITC
           EM filter:  FITC
           ND filter:  100%
           Polychroic: FITC/mCh-2
           Stage coordinates:   (-2953.440,+2119.768,+0.890)

Image 3.
           Time:       Tue Jun 27 02:54:38 2023
           Time Point: 1.240 secs
           Intensity:  Min = 68, Max = 835, Mean = 133.71944
           Photosensor reading: 3911571.0
           Exposure time: 0.500000 secs
           EX filter:  CY-5
           EM filter:  CY-5
           ND filter:  100%
           Polychroic: FITC/mCh-2
           Stage coordinates:   (-2953.440,+2119.768,+0.690)

Image 4.
           Time:       Tue Jun 27 02:54:39 2023
           Time Point: 1.977 secs
           Intensity:  Min = 99, Max = 926, Mean = 195.72052
           Photosensor reading: 3876191.0
           Exposure time: 0.250000 secs
           EX filter:  FITC
           EM filter:  FITC
           ND filter:  100%
           Polychroic: FITC/mCh-2
           Stage coordinates:   (-2953.440,+2119.768,+0.690)

Image 5.
           Time:       Tue Jun 27 02:54:40 2023
           Time Point: 2.479 secs
           Intensity:  Min = 68, Max = 850, Mean = 133.26732
           Photosensor reading: 3911532.0
           Exposure time: 0.500000 secs
           EX filter:  CY-5
           EM filter:  CY-5
           ND filter:  100%
           Polychroic: FITC/mCh-2
           Stage coordinates:   (-2953.440,+2119.768,+0.491)

Image 6.
           Time:       Tue Jun 27 02:54:40 2023
           Time Point: 3.221 secs
           Intensity:  Min = 102, Max = 999, Mean = 190.80553
           Photosensor reading: 3876142.0
           Exposure time: 0.250000 secs
           EX filter:  FITC
           EM filter:  FITC
           ND filter:  100%
           Polychroic: FITC/mCh-2
           Stage coordinates:   (-2953.440,+2119.768,+0.491)

Image 7.
           Time:       Tue Jun 27 02:54:41 2023
           Time Point: 3.721 secs
           Intensity:  Min = 63, Max = 941, Mean = 133.15857
           Photosensor reading: 3911582.0
           Exposure time: 0.500000 secs
           EX filter:  CY-5
           EM filter:  CY-5
           ND filter:  100%
           Polychroic: FITC/mCh-2
           Stage coordinates:   (-2953.440,+2119.768,+0.291)

Image 8.
           Time:       Tue Jun 27 02:54:41 2023
           Time Point: 4.459 secs
           Intensity:  Min = 102, Max = 1015, Mean = 187.56213
           Photosensor reading: 3876097.0
           Exposure time: 0.250000 secs
           EX filter:  FITC
           EM filter:  FITC
           ND filter:  100%
           Polychroic: FITC/mCh-2
           Stage coordinates:   (-2953.440,+2119.768,+0.291)

Image 9.
           Time:       Tue Jun 27 02:54:42 2023
           Time Point: 4.965 secs
           Intensity:  Min = 73, Max = 916, Mean = 132.98853
           Photosensor reading: 3911599.0
           Exposure time: 0.500000 secs
           EX filter:  CY-5
           EM filter:  CY-5
           ND filter:  100%
           Polychroic: FITC/mCh-2
           Stage coordinates:   (-2953.440,+2119.768,+0.092)

Image 10.
           Time:       Tue Jun 27 02:54:42 2023
           Time Point: 5.703 secs
           Intensity:  Min = 100, Max = 956, Mean = 185.25391
           Photosensor reading: 3876170.0
           Exposure time: 0.250000 secs
           EX filter:  FITC
           EM filter:  FITC
           ND filter:  100%
           Polychroic: FITC/mCh-2
           Stage coordinates:   (-2953.440,+2119.768,+0.092)

Image 11.
           Time:       Tue Jun 27 02:54:43 2023
           Time Point: 6.201 secs
           Intensity:  Min = 70, Max = 1043, Mean = 132.77144
           Photosensor reading: 3911562.0
           Exposure time: 0.500000 secs
           EX filter:  CY-5
           EM filter:  CY-5
           ND filter:  100%
           Polychroic: FITC/mCh-2
           Stage coordinates:   (-2953.440,+2119.768,-0.113)

Image 12.
           Time:       Tue Jun 27 02:54:44 2023
           Time Point: 6.939 secs
           Intensity:  Min = 92, Max = 1002, Mean = 183.36150
           Photosensor reading: 3876079.0
           Exposure time: 0.250000 secs
           EX filter:  FITC
           EM filter:  FITC
           ND filter:  100%
           Polychroic: FITC/mCh-2
           Stage coordinates:   (-2953.440,+2119.768,-0.113)

Image 13.
           Time:       Tue Jun 27 02:54:44 2023
           Time Point: 7.439 secs
           Intensity:  Min = 66, Max = 1087, Mean = 132.55632
           Photosensor reading: 3911505.0
           Exposure time: 0.500000 secs
           EX filter:  CY-5
           EM filter:  CY-5
           ND filter:  100%
           Polychroic: FITC/mCh-2
           Stage coordinates:   (-2953.440,+2119.768,-0.313)

Image 14.
           Time:       Tue Jun 27 02:54:45 2023
           Time Point: 8.177 secs
           Intensity:  Min = 90, Max = 958, Mean = 181.63666
           Photosensor reading: 3876133.0
           Exposure time: 0.250000 secs
           EX filter:  FITC
           EM filter:  FITC
           ND filter:  100%
           Polychroic: FITC/mCh-2
           Stage coordinates:   (-2953.440,+2119.768,-0.313)

Image 15.
           Time:       Tue Jun 27 02:54:46 2023
           Time Point: 8.681 secs
           Intensity:  Min = 67, Max = 956, Mean = 132.25562
           Photosensor reading: 3911484.0
           Exposure time: 0.500000 secs
           EX filter:  CY-5
           EM filter:  CY-5
           ND filter:  100%
           Polychroic: FITC/mCh-2
           Stage coordinates:   (-2953.440,+2119.768,-0.512)

Image 16.
           Time:       Tue Jun 27 02:54:46 2023
           Time Point: 9.419 secs
           Intensity:  Min = 97, Max = 963, Mean = 180.19786
           Photosensor reading: 3876056.0
           Exposure time: 0.250000 secs
           EX filter:  FITC
           EM filter:  FITC
           ND filter:  100%
           Polychroic: FITC/mCh-2
           Stage coordinates:   (-2953.440,+2119.768,-0.512)

Image 17.
           Time:       Tue Jun 27 02:54:47 2023
           Time Point: 9.919 secs
           Intensity:  Min = 62, Max = 974, Mean = 132.04398
           Photosensor reading: 3911422.0
           Exposure time: 0.500000 secs
           EX filter:  CY-5
           EM filter:  CY-5
           ND filter:  100%
           Polychroic: FITC/mCh-2
           Stage coordinates:   (-2953.440,+2119.768,-0.712)

Image 18.
           Time:       Tue Jun 27 02:54:47 2023
           Time Point: 10.661 secs
           Intensity:  Min = 96, Max = 900, Mean = 179.06534
           Photosensor reading: 3876075.0
           Exposure time: 0.250000 secs
           EX filter:  FITC
           EM filter:  FITC
           ND filter:  100%
           Polychroic: FITC/mCh-2
           Stage coordinates:   (-2953.440,+2119.768,-0.712)

Image 19.
           Time:       Tue Jun 27 02:54:48 2023
           Time Point: 11.159 secs
           Intensity:  Min = 67, Max = 883, Mean = 131.83690
           Photosensor reading: 3911447.0
           Exposure time: 0.500000 secs
           EX filter:  CY-5
           EM filter:  CY-5
           ND filter:  100%
           Polychroic: FITC/mCh-2
           Stage coordinates:   (-2953.440,+2119.768,-0.912)

Image 20.
           Time:       Tue Jun 27 02:54:49 2023
           Time Point: 11.897 secs
           Intensity:  Min = 99, Max = 900, Mean = 177.96803
           Photosensor reading: 3876046.0
           Exposure time: 0.250000 secs
           EX filter:  FITC
           EM filter:  FITC
           ND filter:  100%
           Polychroic: FITC/mCh-2
           Stage coordinates:   (-2953.440,+2119.768,-0.912)

Total number of images saved: 20
