# Supplementary material for: Yeast TLDc domain proteins regulate assembly state and subcellular localization of the V-ATPase
Source: EMBO J. 2024 Apr 8;43(9):9. doi: 10.1038/s44318-024-00097-2 (PMC11066047; doi:10.1038/s44318-024-00097-2)
Supplement: Supplementary file 13 — Source data Fig. 8 [file 44318_2024_97_MOESM13_ESM.zip › Figure 8/8F/Stv1TruncmNG-Pfa3H-dOxr1-02_R3D_D3D_log.txt]

------------------------------------------------------------------------

 DECON3D: 3D deconvolution.  Tue Jun 27 03:20:25 2023

 Multiprocessor-enabled Deconvolution
 Using  4 processors
  

Image Name............................	/home/Deltavision2/Desktop/2023/Ayelen/2023-06-27/Stv1TruncmNG-Pfa3H-dOxr1-02_R3D.dv
Size (X, Y, Z)........................	1024 1024 10
Size (W, T)...........................	2 1
Data Type.............................	2 byte unsigned integer
Sequence..............................	W -> Z -> T
Pixel Size (dX, dY, dZ)...............	0.064 0.064 0.200
Wavelengths (nm)......................	676.00  523.00  
Min, Max, Mean (w=676.0 nm)...........	62.00 1087.00 132.90
Min, Max, Mean (w=523.0 nm)...........	90.00 1017.00 1867.59
Rotation Angles (alpha, beta, gamma)..	0.00 0.00 0.00
Extended Header Size (bytes)..........	6144
Extended Header Type .................	4
Image Type............................	100
Lens ID Number........................	10011

Titles................................


      X region selected.........       0   1023
      Y region selected.........       0   1023
      Z region selected.........       0      9
      Time region selected......       0      0      1
      Wavelengths selected......     676    523
  
 Calculating Image Correction...
  

Image Name............................	/home/Deltavision2/Desktop/2023/Ayelen/2023-06-27/Stv1TruncmNG-Pfa3H-dOxr1-02_R3D.dv
Size (X, Y, Z)........................	1024 1024 10
Size (W, T)...........................	2 1
Data Type.............................	2 byte unsigned integer
Sequence..............................	W -> Z -> T
Pixel Size (dX, dY, dZ)...............	0.064 0.064 0.200
Wavelengths (nm)......................	676.00  523.00  
Min, Max, Mean (w=676.0 nm)...........	62.00 1087.00 132.90
Min, Max, Mean (w=523.0 nm)...........	90.00 1017.00 1867.59
Rotation Angles (alpha, beta, gamma)..	0.00 0.00 0.00
Extended Header Size (bytes)..........	6144
Extended Header Type .................	4
Image Type............................	100
Lens ID Number........................	10011

Titles................................


  Polynomial order.............................  4
  Polynomial orders to plot....................  0
  X min and max for normalization..............   1 1024
  Y min and max for normalization..............   1 1024
  Normalization................................ on 
  Type of normalization........................ 1
  Camera Intensity Offset (bias)...............    50.00
  Bleach correction............................ on 
  Z-line correction............................ on 


 - correcting time point   1, wavelength  1...
 - reading image data...

  Z      Ref   Scaled Ref  Photosensor  Scaled Photosensor
  -      ---   ----------  -----------  ------------------
   1    134.40   134.41      3911494.0        3911531.8     1.0000/1.0000
   2    133.72   133.95      3911571.0        3918359.8     1.0000/1.0017
   3    133.27   133.83      3911532.0        3928061.5     1.0000/1.0042
   4    133.16   133.88      3911582.0        3932794.8     1.0000/1.0054
   5    132.99   133.98      3911599.0        3940852.8     1.0000/1.0075
   6    132.77   134.06      3911562.0        3949566.5     1.0000/1.0097
   7    132.56   134.08      3911505.0        3956547.0     1.0000/1.0115
   8    132.26   134.06      3911484.0        3964781.3     1.0000/1.0136
   9    132.04   134.04      3911422.0        3970585.3     1.0000/1.0151
  10    131.84   134.13      3911447.0        3979560.0     1.0000/1.0174
IMGCORR: Warning, replaced    1 bad pixels.
  - replacing           1 pixels...

 - correcting time point   1, wavelength  2...
 - reading image data...

  Z      Ref   Scaled Ref  Photosensor  Scaled Photosensor
  -      ---   ----------  -----------  ------------------
   1    206.02   205.78      3875854.0        3871291.3     1.0000/0.9988
   2    195.72   199.07      3876191.0        3942490.0     0.9999/1.0171
   3    190.81   196.06      3876142.0        3982826.3     0.9999/1.0275
   4    187.56   195.37      3876097.0        4037518.3     0.9999/1.0416
   5    185.25   195.93      3876170.0        4099524.0     0.9999/1.0576
   6    183.36   196.94      3876079.0        4163219.0     0.9999/1.0741
   7    181.64   197.98      3876133.0        4224837.5     0.9999/1.0900
   8    180.20   198.94      3876056.0        4279181.0     0.9999/1.1040
   9    179.07   200.13      3876075.0        4332057.0     0.9999/1.1176
  10    177.97   202.26      3876046.0        4405199.5     1.0000/1.1365
IMGCORR: Warning, replaced    1 bad pixels.
  - replacing           1 pixels...


 IMGCORR: finished.  Tue Jun 27 03:20:26 2023

 ----------------------------------------------------
 Deconvolution Results:

Image Name............................	/tmp/Stv1TruncmNG-Pfa3H-dOxr1-02_R3D_D3D.dv_cor_ABP
Size (X, Y, Z)........................	1024 1024 10
Size (W, T)...........................	2 1
Data Type.............................	2 byte unsigned integer
Sequence..............................	Z -> T -> W
Pixel Size (dX, dY, dZ)...............	0.064 0.064 0.200
Wavelengths (nm)......................	676.00  523.00  
Min, Max, Mean (w=676.0 nm)...........	61.77 1087.00 146.43
Min, Max, Mean (w=523.0 nm)...........	90.00 1036.37 3814.84
Rotation Angles (alpha, beta, gamma)..	0.00 0.00 0.00
Extended Header Size (bytes)..........	10240
Extended Header Type .................	4
Image Type............................	100
Lens ID Number........................	10011

Titles................................

IMGCORR:  Norm=on  Method=1                                                    
          Bleach=on  Zline=on                                                  

      Time region selected......       0      0      1
      Wavelengths selected......     676    523
  
  - opening OTF file...

Image Name............................	/usr/local/otf/Olympus_100X_140_10007.otf
Size (X, Y, Z)........................	128 129 1
Size (W, T)...........................	1 1
Data Type.............................	4 byte floating-point
Sequence..............................	W -> Z -> T
Pixel Size (dX, dY, dZ)...............	0.052 0.061 1.000
Wavelengths (nm)......................	617.00  
Min, Max, Mean (w=617.0 nm)...........	0.00 1.00 0.01
Rotation Angles (alpha, beta, gamma)..	0.00 0.00 0.00
Extended Header Size (bytes)..........	20480
Extended Header Type .................	4
Image Type............................	0
Lens ID Number........................	10007

Titles................................


DECON3D: 3D iterative constrained deconvolution
  Method (1=add,2=ratio,3=enh add,4=enh ratio).    4
  Intensity scaling factor.....................       1.0000
  Border roll-off for X and Y (pixels).........  32
  Pre-filter cut-off values (microns)..........     0.2000    0.0500
  Sigma for smoothing..........................     0.3050
  Sigma for Wiener filter......................     0.1100
  S:N value for Wiener filter..................     0.1010
  Z padding....................................   64
  Number of iterations before smoothing........    5
  Maximum number of iterations.................   10
  Memory usage (0=low, 1=med, 2=high)..........    2
  Values subtracted from image.................     0.00    0.00    0.00    0.00    0.00
  
  - allocating memory...
  - generating pre-filter and smoothing function...
  - wavelength 676.0 processed with OTF measured at 617.0 (scale=0.913)
  - deconvolving wavelength  676., time point #    1...
  - reading data from disk...
  - prefiltering...

 DECON3D: starting iterations.  Tue Jun 27 03:20:26 2023

  
                  Standard       Avg Counts
 Iteration      Residual (R)      Residual      Normalized R
 ---------      ------------      --------      ------------
      1          0.07340454         9.72            1.000
      2          0.04698863         6.22            0.640
      3          0.04367870         5.79            0.595
      4          0.04297341         5.69            0.585
      5          0.04347466         5.76            0.592
      6          0.04373656         5.79            0.596
      7          0.04340564         5.75            0.591
      8          0.04377711         5.80            0.596
      9          0.04426597         5.86            0.603

 DECON3D: finished iterations.  Tue Jun 27 03:20:31 2023

  - wavelength 523.0 processed with OTF measured at 617.0 (scale=1.180)
  - deconvolving wavelength  523., time point #    1...
  - reading data from disk...
  - prefiltering...

 DECON3D: starting iterations.  Tue Jun 27 03:20:31 2023

  
                  Standard       Avg Counts
 Iteration      Residual (R)      Residual      Normalized R
 ---------      ------------      --------      ------------
      1          0.06454047        12.52            1.000
      2          0.04733700         9.18            0.733
      3          0.04464538         8.66            0.692
      4          0.04365945         8.47            0.676
      5          0.04525350         8.78            0.701
      6          0.04370791         8.48            0.677
      7          0.04519024         8.77            0.700
      8          0.04562954         8.85            0.707

 DECON3D: finished iterations.  Tue Jun 27 03:20:35 2023

  - cleaning up temporary files
  
Total Deconvolution Time:  0 Hrs   0 Min  10 Sec

 DECON3D: finished.  Tue Jun 27 03:20:35 2023
