# Supplementary material for: Yeast TLDc domain proteins regulate assembly state and subcellular localization of the V-ATPase
Source: EMBO J. 2024 Apr 8;43(9):9. doi: 10.1038/s44318-024-00097-2 (PMC11066047; doi:10.1038/s44318-024-00097-2)
Supplement: Supplementary file 13 — Source data Fig. 8 [file 44318_2024_97_MOESM13_ESM.zip › Figure 8/8G/Fig 8G.xlsx]

## Sheet: Fig 8G
Stv1-NT - Co localization with Pfa3
wt						dOXr1
Exp1		Exp2		Exp3		Exp1		Exp2		Exp3		wt - Averages per Experiment				dOxr1 Averages per Experiment
M1	M2	M1	M2	M1	M2	M1	M2	M1	M2	M1	M2	M1		M2		M1		M2
0.11	0.241	0.025	0.093	0.089	0.206	0.828	0.04	0.542	0.416			0.0675366		0.222659		0.793742		0.508871
0.014	0.025	0.011	0.057	0.286	0.452	0.681	0.389	0.543	0.658	0.741	0.64	0.0762222		0.195133		0.732043		0.597936
0.032	0.089	0.026	0.3	0.01	0.016	0.882	0.477	0.975	0.509	0.715	0.477	0.0890492		0.278426		0.705545		0.575429
0	0	0.019	0.023	0.009	0.032	0.997	0.44	0.873	0.428	0.675	0.659	0.0776027	0.0108225	0.232073	0.042437	0.743777	0.045254	0.560745	0.0463126		Average of averages
0.095	0.459	0	0	0.011	0.052	0.963	0.557	0.939	0.577	0.715	0.331
0.107	0.122	0	0	0.103	0.18	0.508	0.327	0.476	0.514	0.979	0.69
0	0	0.05	0.109	0.088	0.167	0.951	0.581	0.537	0.529	0.708	0.551
0.248	0.836	0.012	0.22	0.179	0.704	0.886	0.601	0.599	0.622	0.5	0.033
0.03	0.183	0.007	0.096	0.05	0.449	0.828	0.441	0.871	0.62	0.951	0.907
0.102	0.199	0	0	0.156	0.32	0.902	0.626	0.732	0.745	0.712	0.59
0.042	0.192	0	0	0.04	0.074	0.929	0.181	0.667	0.013	0.837	0.709
0.163	0.2	0	0	0.042	0.189	0.62	0.539	0.719	0.587	0.995	0.503
0	0	0.107	0.117	0.28	0.343	0.888	0.789	0.942	0.746	0.58	0.347
0	0	0.225	0.194	0.013	0.1	0.993	0.612	0.8	0.193	0.704	0.749
0.154	0.553	0	0	0	0	1	0.033	0.952	0.801	0.735	0.23
0.344	0.661	0.076	0.072	0.205	0.737	0.7	0.565	0.665	0.795	0.577	0.776
0.059	0.131	0.082	0.146	0.021	0.075	0.489	0.847	0.898	0.598	0.913	0.729
0.028	0.19	0.008	0.109	0.016	0.082	0.451	0.317	0.828	0.784	0.977	0.361
0.025	0.125	0.131	0.378	0.077	0.195	0.925	0.563	0.637	0.342	0.77	0.782
0.029	0.875	0.198	0.603	0.036	0.13	0.971	0.208	0.689	0.647	0.528	0.815
0.017	0.103	0.002	0.011	0.053	0.232	0.155	0.684	0.519	0.729	0.73	0.832
0.024	0.145	0.028	0.32	0.068	0.187	0.355	0.553	0.768	0.499	0.789	0.48
0.048	0.131	0.077	0.248	0.062	0.307	0.662	0.925	0.419	0.747	0.718	0.499
0.219	0.204	0.004	0.043	0.006	0.032	0.605	0.567	0.831	0.749	0.881	0.722
0.152	0.29	0.096	0.105	0.058	0.974	0.926	0.321	0.842	0.725	0.668	0.61
0.04	0.095	0.012	0.034	0.032	0.068	0.957	0.727	0.798	0.627	0.708	0.879
0.038	0.618	0	0	0.031	0.062	0.977	0.436	0.905	0.763	0.874	0.848
0.138	0.389	0.667	0.019	0.007	0.014	0.845	0.622	0.465	0.695	0.858	0.549
0.005	0.007	0.018	0.144	0.095	0.626	0.774	0.861	0.929	0.047	0.939	0.6
0.079	0.333	0.092	0.371	0.122	0.292	0.97	0.274	0.588	0.793	0.687	0.762
0.006	0.027	0.004	0.052	0.075	0.197	0.988	0.672	0.703	0.776	0.94	0.197
0.097	0.66	0.017	0.04	0.09	0.4			0.852	0.83	0.812	0.758
0.013	0.117	0.184	0.677	0.157	0.627			0.555	0.741	0.614	0.584
0.01	0.038	0.075	0.437	0.38	0.176			0.677	0.583	0.582	0.737
0	0	0.015	0.645	0.178	0.072			0.987	0.52	0.602	0.562
0.031	0.048	0.051	0.262	0.028	0.181			0.573	0.719	0.552	0.742
0.017	0.097	0.057	0.538	0.06	0.112			0.857	0.464	0.776	0.681
0.041	0.062	0.015	0.051	0.041	0.147			0.812	0.65	0.381	0.425
0.142	0.396	0.124	0.684	0.021	0.19			0.853	0.588	0.821	0.2
0.063	0.252	0	0	0.028	0.344			0.698	0.691	0.846	0.687
0.007	0.036	0.025	0.089	0.053	0.158			0.958	0.733	0.235	0.126
		0.298	0.444	0.042	0.483			0.939	0.676	0.459	0.672
		0.097	0.462	0.395	0.224			0.497	0.5	0.687	0.636
		0.006	0.011	0.019	0.026			0.431	0.715	0.083	0.061
		0.489	0.577	0.052	0.353			0.981	0.54	0.584	0.661
				0.059	0.228			0.963	0.788	0.724	0.408
				0.025	0.16			0.122	0.091	0.056	0.143
				0.006	0.059					0.636	0.717
				0.031	0.85					0.991	0.32
				0.103	0.267					0.645	0.756
				0.066	0.872					1	0.533
				0.048	0.203					0.819	0.707
				0.382	0.667					0.747	0.744
				0.004	0.025					0.432	0.812
				0.04	0.333					0.568	0.575
				0.008	1					0.708	0.798
				0.488	0.231					0.767	0.237
				0.083	0.184					0.723	0.879
				0.144	0.486					0.694	0.459
				0.032	0.129					0.598	0.565
				0.049	0.303					0.894	0.739
										0.765	0.854
										0.837	0.651
										0.797	0.692
										0.794	0.588
										0.75	0.577
										0.45	0.063
										0.358	0.238
										0.924	0.773
										0.755	0.787
										0.86	0.703
										0.74	0.149
										0.701	0.785
										0.614	0.713
										1	0.037
										0.55	0.764
										0.587	0.661
										0.705	0.492
0.0675366	0.222659	0.0762222	0.195133	0.0890492	0.278426	0.793742	0.508871	0.732043	0.597936	0.705545	0.575429
